# Supplementary material for: Ab Initio Calculation of Coupling-Constant Averaged Exchange–Correlation Holes for Spherically Symmetric Atoms
Source: J Phys Chem A. 2024 Sep 23;128(39):8521–32. doi: 10.1021/acs.jpca.4c02717 (PMC11457219; doi:10.1021/acs.jpca.4c02717)
Supplement: Supplementary file 1 — jp4c02717_si_001.zip [file jp4c02717_si_001.zip]

Archive with 11 entries (10 files):
- data/
- data/N_CCSD.csv
- data/Ne_DFT.csv
- data/He_DFT.csv
- data/Li_DFT.csv
- data/Li_CCSD.csv
- data/Ne_CCSD.csv
- data/Be_DFT.csv
- data/Be_CCSD.csv
- data/N_DFT.csv
- data/He_CCSD.csv
