# Supplementary material for: Ab Initio Calculation of Coupling-Constant Averaged Exchange–Correlation Holes for Spherically Symmetric Atoms
Source: J Phys Chem A. 2024 Sep 23;128(39):8521–32. doi: 10.1021/acs.jpca.4c02717 (PMC11457219; doi:10.1021/acs.jpca.4c02717)
Supplement: Supplementary file 1 — jp4c02717_si_001.zip [file jp4c02717_si_001.zip › data/N_CCSD.csv]

N_u_ccsd	N_hxss_ccsd	N_hxos_ccsd	N_hcss_ccsd	N_hcos_ccsd
0.0	-3.7832653782278176	-3.5759940795561326e-16	-9.67047598532389e-06	-0.15649609856254668
0.01	-3.771739748922294	-3.2110011951177187e-16	-1.9971469540358555e-05	-0.1554503338603742
0.02	-3.737757739322038	-3.006071490512664e-16	-5.1286670887940033e-05	-0.15243005348948915
0.03	-3.683172327622022	-2.685892624970192e-16	-0.00010299477733344276	-0.14770451089615116
0.04	-3.609704487460884	-2.5418204529796247e-16	-0.00017379193714983643	-0.1415378305340671
0.05	-3.5197337071429393	-2.6062836121375485e-16	-0.0002625343009077241	-0.13422470756065294
0.06	-3.41574805915636	-2.468696726722497e-16	-0.00036764391876786817	-0.12605354643774205
0.07	-3.3002412084443495	-2.5688431612651936e-16	-0.0004869808611047688	-0.11729367209884103
0.08	-3.1756253690517178	-2.0866187970144517e-16	-0.0006179810496442784	-0.10819294484723237
0.09	-3.0441627076065387	-1.9829406946702723e-16	-0.0007578524452895863	-0.09897391356065416
0.1	-2.9079281365502276	-1.9748836725706358e-16	-0.0009038354791237602	-0.089828864254247
0.11	-2.768788541322257	-2.2017416274490628e-16	-0.0010534126874062189	-0.0809174030382391
0.12	-2.6283953099841795	-1.8676378471447555e-16	-0.0012044276928855346	-0.0723676196666009
0.13	-2.48818563037638	-1.8472263702582265e-16	-0.0013551138469454216	-0.06427903206145934
0.14	-2.349389840816075	-1.939152430173078e-16	-0.0015040575925038269	-0.056725589546166175
0.15	-2.2130430051181795	-1.8617984028877893e-16	-0.0016501263291379686	-0.04975813397016036
0.16	-2.079999342093125	-1.551923611623422e-16	-0.0017923867765543555	-0.043406512304292016
0.17	-1.950948332668709	-1.3689137797830655e-16	-0.0019300322186759367	-0.03768173405737807
0.18	-1.8264315130023498	-1.185365353036003e-16	-0.0020623287159882153	-0.03257841728602083
0.19	-1.7068591800770179	-1.2519601463685715e-16	-0.0021885833073431726	-0.02807753812203627
0.2	-1.5925264698884827	-9.810399587490617e-17	-0.002308132331181767	-0.02414933852591332
0.21	-1.4836284800533361	-9.748265517937003e-17	-0.0024203453353708326	-0.020756191077241783
0.22	-1.3802742719607952	-1.0007847467553887e-16	-0.002524639153810071	-0.01785524276127839
0.23	-1.2824996949725227	-9.091230562171867e-17	-0.0026204969966050484	-0.015400720284573835
0.24	-1.190279035028659	-7.84519611485946e-17	-0.002707488291427307	-0.01334584412338201
0.25	-1.103535518083189	-8.305641933558526e-17	-0.002785286139058929	-0.011644349372079657
0.26	-1.022150710403303	-9.05525750919725e-17	-0.0028536803640542008	-0.010251643466522818
0.27	-0.9459728636097791	-6.491567753898365e-17	-0.002912585122099687	-0.009125646350028866
0.28	-0.8748242577361047	-6.451238136182878e-17	-0.002962040812120481	-0.008227362681891113
0.29	-0.8085076018958333	-6.727147228804343e-17	-0.003002210621999346	-0.00752123322970716
0.3	-0.7468115586661934	-5.147733730755987e-17	-0.0030333724247146865	-0.006975307346254696
0.31	-0.6895154637660215	-4.735205397142952e-17	-0.0030559069633231406	-0.006561272674291269
0.32	-0.6363933160498425	-4.2687994616635134e-17	-0.0030702833502431748	-0.006254373041725687
0.33	-0.5872171138257463	-4.5571363279207566e-17	-0.0030770428920563475	-0.006033241221735868
0.34	-0.5417596120978375	-3.134807266753778e-17	-0.0030767821666478623	-0.0058796697346752864
0.35000000000000003	-0.4997965719263807	-3.9094577560738893e-17	-0.003070136152045433	-0.0057783398997869545
0.36	-0.4611085682332965	-3.267215006405572e-17	-0.003057762057800728	-0.005716526645817626
0.37	-0.42548241661933095	-3.288598181575209e-17	-0.003040324356963109	-0.00568379398146031
0.38	-0.39271227360155503	-2.870757988937163e-17	-0.0030184813711076064	-0.005671693429536779
0.39	-0.36260045852290224	-2.784504943965709e-17	-0.0029928736300183223	-0.005673475148290192
0.4	-0.33495803951383324	-2.7192927094798787e-17	-0.0029641141152702555	-0.0056838189597646
0.41000000000000003	-0.3096052204787947	-2.6360922749907078e-17	-0.002932780404653945	-0.005698590163542407
0.42	-0.2863715612273472	-2.1250915262147272e-17	-0.002899408661704128	-0.005714622916741155
0.43	-0.2650960585943456	-1.983542923753076e-17	-0.002864489360086986	-0.0057295321718528825
0.44	-0.24562711267089637	-1.9201661757768113e-17	-0.0028284645943333353	-0.0057415537192508775
0.45	-0.22782239904578044	-1.8104148883532842e-17	-0.0027917268038802345	-0.0057494107890893095
0.46	-0.21154866517003468	-1.6108380095404043e-17	-0.0027546187243887577	-0.005752204911165052
0.47000000000000003	-0.1966814665382139	-1.5304315172508103e-17	-0.002717434376537764	-0.005749328275737459
0.48	-0.18310485626653003	-1.3891909163287224e-17	-0.00268042090592277	-0.005740394636250917
0.49	-0.1707110397878141	-1.3522129218456005e-17	-0.0026437810965376785	-0.005725185794118473
0.5	-0.15940000473382082	-1.2182884970328274e-17	-0.002607676392985925	-0.005703610854083273
0.51	-0.14907913460440816	-1.43055943080282e-17	-0.002572230281868676	-0.005675675688088437
0.52	-0.1396628135070295	-1.146747573371585e-17	-0.002537531899495099	-0.005641460354453612
0.53	-0.13107202807149	-1.0088140212127748e-17	-0.002503639750453396	-0.005601102553565865
0.54	-0.12323397159185676	-9.172241786035979e-18	-0.0024705854388877846	-0.005554785535248879
0.55	-0.11608165451041862	-7.788014688199288e-18	-0.002438377331066971	-0.005502729187924777
0.56	-0.10955352453017794	-8.122383031669901e-18	-0.0024070040836145223	-0.005445183323612549
0.5700000000000001	-0.10359309891579624	-6.5907949064046054e-18	-0.002376437986326113	-0.005382422419113521
0.58	-0.0981486109116309	-7.65446355482139e-18	-0.0023466380816822424	-0.005314741280046315
0.59	-0.09317267166287314	-7.685573378323866e-18	-0.00231755303483476	-0.00524245126145094
0.6	-0.08862194856481254	-6.892646230575053e-18	-0.0022891237380246315	-0.005165876809335746
0.61	-0.08445686057874358	-6.015843651198379e-18	-0.0022612856420724803	-0.0050853521859290565
0.62	-0.080641290733639	-5.123716814485132e-18	-0.002233970814830205	-0.005001218312277041
0.63	-0.07714231577307881	-3.143183379790132e-18	-0.002207109732390536	-0.0049138197100910865
0.64	-0.07392995269981073	-2.890704078540481e-18	-0.0021806328135364206	-0.004823501555065634
0.65	-0.07097692180884076	-2.90507939426813e-18	-0.0021544717114628242	-0.004730606870499625
0.66	-0.068258425677528	-2.5106401594222875e-18	-0.002128560379381486	-0.004635473896642164
0.67	-0.0657519434917812	-1.6930272677553303e-18	-0.0021028359283410403	-0.0045384336708231
0.68	-0.06343704002564439	-3.2085771294235805e-18	-0.0020772392965587444	-0.004439807848602987
0.6900000000000001	-0.06129518855237559	-2.898335106302498e-18	-0.0020517157499386207	-0.004339906788813364
0.7000000000000001	-0.05930960694429351	-2.9850748739549235e-18	-0.0020262152333025488	-0.004239027916896375
0.71	-0.057465106212426134	-1.5689627152149447e-18	-0.002000692591316265	-0.00413745437241885
0.72	-0.055747950742153024	-1.661856183581005e-18	-0.0019751076772451595	-0.004035453938713749
0.73	-0.05414572949491645	-8.607636230542467e-19	-0.0019494253665872582	-0.003933278245710123
0.74	-0.05264723746643955	-7.8982608762505075e-19	-0.0019236154913897935	-0.0038311622313625567
0.75	-0.051242366716922096	-1.1243609916246088e-18	-0.0018976527097177634	-0.00372932384274795
0.76	-0.049922006316914826	-1.7422794586164312e-18	-0.0018715163233505167	-0.0036279639548201545
0.77	-0.048677950582838005	-2.6606164853892556e-18	-0.0018451900553877673	-0.0035272664828963794
0.78	-0.047502815007495945	-1.9150000943102624e-18	-0.0018186617980738354	-0.0034273986640474797
0.79	-0.04638995932275588	-3.0036872001597415e-18	-0.001791923339829575	-0.003328511482515142
0.8	-0.04533341716327363	-2.8366414126949565e-18	-0.0017649700792295372	-0.0032307402149176242
0.81	-0.04432783183137792	-2.6638357312359083e-18	-0.0017378007324942504	-0.003134205072174564
0.8200000000000001	-0.043368397693681005	-1.45763916528215e-18	-0.0017104170399948743	-0.0030390119166372365
0.8300000000000001	-0.04245080676948799	-2.048534393287087e-18	-0.0016828234762848657	-0.002945253034727717
0.84	-0.04157120009947665	-2.138729684137452e-18	-0.001655026967297711	-0.0028530079473613975
0.85	-0.04072612351035465	-2.710135288252029e-18	-0.0016270366175653306	-0.0027623442424641064
0.86	-0.039912487417211234	-1.9108303150464532e-18	-0.0015988634496244755	-0.002673318415927067
0.87	-0.039127530330049703	-1.3651660643732696e-18	-0.0015705201571822938	-0.0025859767093153233
0.88	-0.038368785754517035	-2.3065863303712624e-18	-0.0015420208730977866	-0.0025003559345180386
0.89	-0.0376340521991434	-2.912642203297438e-18	-0.0015133809528033518	-0.002416484277273519
0.9	-0.03692136602249396	-2.2724042192634802e-18	-0.0014846167734265808	-0.0023343820731002002
0.91	-0.03622897687354113	-2.6392405357814896e-18	-0.001455745548575138	-0.0022540625506070346
0.92	-0.035555325497317866	-2.5621891879717118e-18	-0.0014267851585093305	-0.002175532538439699
0.93	-0.034899023695554365	-2.3920102165682567e-18	-0.0013977539952342785	-0.0020987931332445047
0.9400000000000001	-0.034258836248551514	-2.735570324098898e-18	-0.001368670821905324	-0.0020238403270056386
0.9500000000000001	-0.03363366462006191	-2.4046796399211277e-18	-0.0013395546458302848	-0.0019506655929418546
0.96	-0.033022532281454804	-1.612618084570537e-18	-0.0013104246042848627	-0.0018792564298461799
0.97	-0.032424571504986205	-6.316838879465573e-19	-0.0012812998623106392	-0.00180959686532802
0.98	-0.0318390114886139	-8.078497880327174e-19	-0.0012521995216460413	-0.0017416679188832604
0.99	-0.03126516768652999	-1.0604879506483178e-18	-0.0012231425399399434	-0.0016754480260864214
1.0	-0.030702432230476064	-1.2866507011750147e-18	-0.0011941476594104841	-0.0016109134254814863
1.01	-0.030150265336993835	-8.892365857634523e-19	-0.0011652333441387365	-0.0015480385099558894
1.02	-0.029608187605092453	-1.479668527779237e-18	-0.0011364177252201312	-0.001486796144525806
1.03	-0.029075773117418453	-1.143334330521953e-18	-0.0011077185530423105	-0.0014271579525501116
1.04	-0.028552643265946233	-6.642769333827624e-19	-0.0010791531559988174	-0.0013690945724340294
1.05	-0.028038461230489264	-4.6255065500949775e-19	-0.001050738405002801	-0.001312575886889558
1.06	-0.027532927045026023	2.998586277406417e-19	-0.0010224906832093338	-0.001257571226795323
1.07	-0.02703577319295427	-3.873803408616419e-19	-0.0009944258604105867	-0.001204049551649846
1.08	-0.026546760677993372	-6.93230472257044e-19	-0.0009665592716137095	-0.0011519796085448085
1.09	-0.026065675522565848	-2.451520013594396e-19	-0.0009389056993587275	-0.001101330071503279
1.1	-0.025592325650148406	-2.864823086294128e-20	-0.0009114793593822425	-0.0010520696629363465
1.11	-0.02512653811232622	-8.945745107143903e-19	-0.0008842938892704086	-0.0010041672588731961
1.12	-0.024668156625134375	-7.746638459321679e-19	-0.0008573623397881182	-0.0009575919795174403
1.1300000000000001	-0.02421703938276827	-1.924989102372933e-19	-0.0008306971686052704	-0.0009123132665787063
1.1400000000000001	-0.023773057119913267	-7.8247441452421865e-19	-0.0008043102361743465	-0.0008683009487249152
1.1500000000000001	-0.023336091396809897	-2.6016539217343794e-19	-0.000778212803543947	-0.0008255252963989118
1.16	-0.02290603308376471	-6.573427813449945e-19	-0.0007524155319184357	-0.0007839570671442131
1.17	-0.02248278102415664	-1.2337130730734179e-18	-0.0007269284837988985	-0.0007435675424896201
1.18	-0.022066240857103524	-4.771249673731383e-19	-0.000701761125558354	-0.0007043285573517575
1.19	-0.021656323982854334	-1.4255322292377483e-19	-0.0006769223313263691	-0.0006662125228288285
1.2	-0.021252946655692825	-8.47861558248546e-19	-0.0006524203880682866	-0.0006291924431782794
1.21	-0.020856029190678162	-8.377431124338038e-19	-0.0006282630017632219	-0.0005932419276955975
1.22	-0.02046549527194384	-4.7407032503058025e-19	-0.0006044573045897311	-0.0005583351981414356
1.23	-0.020081271351520824	-8.052126344766807e-19	-0.0005810098630433004	-0.000524447092299366
1.24	-0.019703286128780056	-9.712096732435486e-19	-0.0005579266869124508	-0.0004915530641867575
1.25	-0.019331470101598358	-7.436658229979319e-19	-0.0005352132390489747	-0.00045962918138641996
1.26	-0.018965755181259928	-4.80418720834422e-19	-0.0005128744458724188	-0.00042865211991645146
1.27	-0.018606074363925314	-2.7458708878389643e-19	-0.0004909147085510428	-0.00039859915701001656
1.28	-0.018252361452230782	9.282100898622395e-20	-0.00046933791480738285	-0.000369448162135177
1.29	-0.017904550821245136	-3.246237561040185e-20	-0.00044814745129506325	-0.0003411775865472992
1.3	-0.017562577223601196	-2.2539041715204917e-19	-0.0004273462164988105	-0.00031376645163253296
1.31	-0.017226375629156826	-4.3157553164762777e-19	-0.0004069366341078219	-0.00028719433627023947
1.32	-0.01689588109501779	1.4004889860573304e-19	-0.00038692066681566065	-0.00026144136341472155
1.33	-0.01657102866219063	4.185997767951876e-20	-0.00036729983049860887	-0.00023648818607194852
1.34	-0.016251753275519407	-4.732012238309201e-19	-0.00034807520872720196	-0.00021231597282491595
1.35	-0.01593798972391485	-2.640281137693377e-19	-0.00032924746756309714	-0.00018890639304159008
1.36	-0.015629672598196864	-3.264510638506959e-19	-0.00031081687059681187	-0.00016624160188189016
1.37	-0.015326736264157944	-3.4909268474881985e-19	-0.00029278329418060654	-0.0001443042252046025
1.3800000000000001	-0.015029114848712114	-3.735458061144222e-19	-0.0002751462428109454	-0.00012307734446132755
1.3900000000000001	-0.014736742237222242	-4.283780546704089e-19	-0.00025790486461800023	-0.00010254448165236372
1.4000000000000001	-0.014449552080311784	-5.622616272373988e-19	-0.00024105796691655142	-8.268958440867156e-05
1.41	-0.014167477808649975	-5.785580762988035e-19	-0.00022460403177829331	-6.349701125457292e-05
1.42	-0.013890452654373308	-4.44875836868875e-19	-0.00020854123158186091	-4.495151709748255e-05
1.43	-0.01361840967795536	-1.2172088965868328e-18	-0.0001928674445023388	-2.7038238983668756e-05
1.44	-0.01335128179947786	-8.349540679124048e-19	-0.00017758026990002777	-9.742682152592297e-06
1.45	-0.013089001833377205	-7.107739008634338e-19	-0.00016267704357209901	6.949293583235869e-06
1.46	-0.012831502525854096	-1.1340389870503875e-18	-0.00014815485283167958	2.3051487110829825e-05
1.47	-0.012578716594233957	-1.2183985555711726e-18	-0.00013401055138006178	3.8577368924003455e-05
1.48	-0.012330576767655917	-7.222714359856863e-19	-0.00012024077394095535	5.354009365132221e-05
1.49	-0.012087015828549773	-1.444877354902512e-18	-0.00010684195062682887	6.795251219396122e-05
1.5	-0.011847966654433013	-9.507764191547573e-19	-9.381032100977404e-05	8.182718346552158e-05
1.51	-0.011613362259625637	-1.1922886895119474e-18	-8.114194787137326e-05	9.517638572833603e-05
1.52	-0.011383135836538272	-1.1909668777570358e-18	-6.883273060905547e-05	0.00010801212752287852
1.53	-0.0111572207962427	-1.1803634137613249e-18	-5.68784182772078e-05	0.00012034615818879993
1.54	-0.01093555080807896	-1.0196865472197964e-18	-4.527462224535907e-05	0.00013218997797767573
1.55	-0.010718059838096348	-8.941798836283603e-19	-3.401682845651649e-05	0.00014355484775896944
1.56	-0.010504682186161275	-4.630242722235318e-19	-2.3100409272116054e-05	0.00015445179832192273
1.57	-0.01029535252159841	-5.776088875501078e-19	-1.2520634891788687e-05	0.00016489163927714244
1.58	-0.010090005917260654	-3.1892749788453313e-19	-2.272684337988398e-06	0.0001748849675625585
1.59	-0.009888577881948085	-3.865328332280378e-19	7.64834400125182e-06	0.0001844421755592543
1.6	-0.009691004391119017	-6.357258576048462e-19	1.7247422276897226e-05	0.00019357345882333916
1.61	-0.00949722191585678	-7.35120273585937e-19	2.652958353480811e-05	0.00020228882344066853
1.62	-0.0093071674500704	-3.503597947071401e-19	3.549991252305845e-05	0.00021059809301173852
1.6300000000000001	-0.009120778535925207	-6.866213574179547e-19	4.416353695133046e-05	0.00021851091527456224
1.6400000000000001	-0.00893799328751002	-3.281509839217995e-19	5.252561919993036e-05	0.00022603676837372623
1.6500000000000001	-0.008758750412758615	-3.5601380858293214e-19	6.059134847382838e-05	0.0002331849667842217
1.6600000000000001	-0.008582989233654196	-5.955090902302374e-19	6.836593339793959e-05	0.00023996466689892802
1.67	-0.00841064970475059	-4.0516190771170344e-19	7.585459504531877e-05	0.0002463848722889246
1.68	-0.008241672430053002	-1.8488439161398052e-19	8.306256039136012e-05	0.0002524544386460529
1.69	-0.008075998678304674	-2.8384601439855263e-19	8.99950561843478e-05	0.0002581820784173419
1.7	-0.00791357039673095	-5.200821256595366e-19	9.665730322230143e-05	0.00026357636514111966
1.71	-0.007754330223295085	-3.5950962267828395e-19	0.00010305451102469998	0.0002686457374947732
1.72	-0.0075982214975230935	-3.1057676780193876e-19	0.000109191872887251	0.00027339850306425085
1.73	-0.007445188269956614	-3.7171932585392674e-19	0.00011507456130713245	0.0002778428418455184
1.74	-0.0072951753102934195	-2.1680899522300195e-19	0.00012070772376468909	0.00028198680948826035
1.75	-0.00714812811427693	-2.010416293723239e-19	0.00012609647884848866	0.0002858383402921763
1.76	-0.007003992909395272	-1.7693859139284956e-19	0.00013124591270892352	0.000289405249966281
1.77	-0.006862716659450704	-1.6905957246753923e-19	0.00013616107582591942	0.0002926952381616252
1.78	-0.006724247068059481	-1.0358408177937492e-19	0.00014084698007583215	0.00029571589078786805
1.79	-0.006588532581141707	-1.1136133894239375e-19	0.0001453085960828101	0.0002984746821241116
1.8	-0.006455522388458777	-4.432426268793378e-19	0.00014955085083901386	0.00030097897673437874
1.81	-0.00632516642425595	-2.998490991572016e-19	0.00015357862557945252	0.0003032360311980576
1.82	-0.006197415367064727	-2.90461129558047e-19	0.0001573967538956566	0.00030525299566557575
1.83	-0.0060722206387193575	-2.5383786246332735e-19	0.0001610100200741529	0.00030703691524946384
1.84	-0.005949534402639024	-3.5216373890068447e-19	0.00016442315764462513	0.0003085947312608815
1.85	-0.005829309561426271	-1.648255687440999e-19	0.0001676408481238751	0.0003099332823015433
1.86	-0.005711499753829598	-1.5653499138971943e-19	0.00017066771994116766	0.00031105930522084895
1.87	-0.005596059351117108	-3.687984439736293e-19	0.0001735083475318394	0.0003119794359478714
1.8800000000000001	-0.005482943452905267	-2.8039277814775333e-19	0.00017616725058555282	0.0003127002102076796
1.8900000000000001	-0.005372107882485566	-2.6564014062331224e-19	0.00017864889343659554	0.00031322806413129996
1.9000000000000001	-0.00526350918168976	-2.351378998409572e-19	0.00018095768458407154	0.0003135693347684095
1.9100000000000001	-0.005157104605332067	-2.3082878362019163e-19	0.00018309797632976976	0.0003137302605116547
1.92	-0.00505285211526557	-9.730374461330975e-20	0.0001850740645229377	0.0003137169814412586
1.93	-0.0049507103740872825	-2.066016178542083e-19	0.00018689018840063742	0.0003135355395983508
1.94	-0.004850638738525523	-6.004707066459843e-20	0.00018855053051402334	0.0003131918791951931
1.95	-0.004752597252540524	-2.025948145991079e-21	0.0001900592167304177	0.0003126918467702422
1.96	-0.004656546640168052	-1.1117940556562217e-19	0.0001914203163022963	0.00031204119129569645
1.97	-0.004562448298134095	2.492223660554912e-20	0.0001926378419946466	0.00031124556424492176
1.98	-0.004470264288266687	-2.0480414155820852e-19	0.00019371575026254449	0.0003103105196268563
1.99	-0.004379957329729955	-1.6024710475316017e-19	0.00019465794147171828	0.0003092415139942097
2.0	-0.004291490791103129	-2.244685604826954e-19	0.00019546826015490008	0.00030804390643198126
2.0100000000000002	-0.00420482868232705	-1.627324105841045e-19	0.00019615049529808897	0.0003067229585325139
2.02	-0.0041199356465376185	-1.9910605794523292e-19	0.00019670838065018008	0.0003052838343630044
2.0300000000000002	-0.0040367769518061996	-1.0455808459214847e-20	0.0001971455950514102	0.0003037316004310804
2.04	-0.003955318482804125	-1.6084112483004457e-19	0.00019746576277525005	0.0003020712256537564
2.05	-0.003875526732408003	-1.602954637688244e-19	0.00019767245387953582	0.0003003075813347473
2.06	-0.0037973687932613878	-5.995592991595415e-20	0.00019776918456306967	0.0002984454411548418
2.07	-0.0037208123493069354	-5.824283308858288e-20	0.0001977594175241069	0.00029648948117969997
2.08	-0.0036458256673022995	-8.995026912935134e-20	0.00019764656231779356	0.00029444427988914684
2.09	-0.00357237758833208	-1.084695620579498e-19	0.00019743397570991163	0.00029231431823172575
2.1	-0.0035004375193269637	-1.911582112947257e-19	0.0001971249620247046	0.0002901039797079708
2.11	-0.0034299754246005154	-1.0373265085242075e-19	0.00019672277348486283	0.0002878175504855535
2.12	-0.003360961817413153	-1.1148420775888148e-19	0.00019623061054226077	0.00028545921954918705
2.13	-0.0032933677515719776	-1.0361533925138064e-19	0.0001956516221981435	0.0002830330788878429
2.14	-0.0032271648130743503	-4.6856743038178324e-20	0.00019498890631179785	0.00028054312372159565
2.15	-0.003162325111802613	-6.013292652170032e-20	0.00019424550989720736	0.00027799325277009834
2.16	-0.0030988212732763233	-1.0506202714013784e-19	0.0001934244294072027	0.0002753872685644425
2.17	-0.00303662643046803	2.919060501896216e-21	0.0001925286110049376	0.0002727288778038874
2.18	-0.0029757142156878642	-1.186866844983683e-19	0.00019156095082284094	0.000270021691758683
2.19	-0.0029160587525417694	-7.832792347119223e-20	0.00019052429520920828	0.0002672692267199743
2.2	-0.002857634647967453	-1.0372125539933792e-19	0.00018942144096285038	0.0002644749044975314
2.21	-0.002800416984352004	-1.343071929779178e-19	0.00018825513555645714	0.0002616420529658221
2.22	-0.0027443813117342857	-7.275570502824442e-20	0.0001870280773492907	0.00025877390665871963
2.23	-0.002689503640095054	-8.582283490414645e-20	0.00018574291579006056	0.00025587360741294405
2.24	-0.002635760431737218	-9.969809302834079e-20	0.00018440225161096488	0.00025294420506011045
2.25	-0.00258312859375836	-4.8684981324796453e-20	0.00018300863701381162	0.0002499886581670969
2.2600000000000002	-0.0025315854706172104	-3.9850687098206344e-20	0.0001815645758493833	0.0002470098348242391
2.27	-0.0024811088367955843	-1.3649759530378633e-19	0.00018007252379115572	0.00024401051348070575
2.2800000000000002	-0.002431676889556801	-9.123175720647955e-20	0.00017853488850452662	0.0002409933838262442
2.29	-0.0023832682418015636	-9.825984720607187e-20	0.00017695402981280804	0.0002379610477183376
2.3000000000000003	-0.0023358619150218385	-1.0288046596010995e-19	0.00017533225986119966	0.00023491602015367145
2.31	-0.0022894373323531342	-1.2557052569886462e-19	0.00017367184327991836	0.00023186073028269157
2.32	-0.0022439743117253917	-1.203229551587613e-19	0.00017197499734783375	0.0002287975224659033
2.33	-0.002199453059112465	-1.2760144730335808e-19	0.00017024389215774443	0.00022572865737046063
2.34	-0.00215585416187995	-1.278721700084204e-19	0.00016848065078448222	0.00022265631310549973
2.35	-0.002113158582231129	-1.5957641327135621e-19	0.00016668734945710735	0.0002195825863945699
2.36	-0.0020713476507504586	-1.2732770696390283e-19	0.00016486601773622682	0.00021650949378345565
2.37	-0.0020304030600440458	-7.849415921010393e-20	0.00016301863869761825	0.00021343897288158848
2.38	-0.0019903068584763853	-1.44770481969955e-19	0.00016114714912314346	0.00021037288363521902
2.39	-0.0019510414440025619	-1.4430299121298308e-19	0.00015925343970001797	0.0002073130096304297
2.4	-0.001912589558094952	-9.023572700452144e-20	0.0001573393552292881	0.00020426105942406597
2.41	-0.00187493427976351	-8.71626835862157e-20	0.0001554066948444802	0.0002012186679005922
2.42	-0.0018380590196685669	-1.1655123176209057e-19	0.0001534572122412071	0.00019818739765288082
2.43	-0.0018019475143250321	-1.0787838503873573e-19	0.0001514926159184929	0.0001951687403849026
2.44	-0.0017665838203968654	-9.191364459349242e-20	0.0001495145694325106	0.00019216411833429146
2.45	-0.0017319523090805742	-1.1543845651664521e-19	0.00014752469166332688	0.00018917488571273535
2.46	-0.001698037660576612	-9.56400851945741e-20	0.0001455245570952772	0.00018620233016216324
2.47	-0.0016648248586472966	-1.021652943339931e-19	0.0001435156961113605	0.00018324767422469283
2.48	-0.0016322991852601026	-9.610902990606472e-20	0.00014149959530215372	0.00018031207682432616
2.49	-0.0016004462153149642	-7.304391981677258e-20	0.00013947769778955362	0.00017739663475839482
2.5	-0.0015692518114543324	-1.3519471955846912e-19	0.0001374514035656282	0.0001745023841967856
2.5100000000000002	-0.0015387021189546524	-1.394557593277486e-19	0.00013542206984677556	0.0001716303021870033
2.52	-0.0015087835606980723	-6.846312811945712e-20	0.00013339101144341117	0.00016878130816316592
2.5300000000000002	-0.0014794828322229172	-5.529428648175612e-20	0.00013135950114513402	0.00016595626545706004
2.54	-0.0014507868968518427	-1.0731369967772152e-19	0.00012932877012154526	0.00016315598280943638
2.5500000000000003	-0.001422682980896232	-1.0253148047251521e-19	0.0001273000083385381	0.00016038121587975753
2.56	-0.001395158568935698	-5.42216389139828e-20	0.00012527436499006582	0.00015763266875267699
2.57	-0.0013682013991713992	-7.518756418389846e-20	0.0001232529489451986	0.0001549109954395618
2.58	-0.0013417994588519298	-3.467653453051007e-20	0.0001212368292102309	0.0001522168013734412
2.59	-0.0013159409797706342	-6.965220046670095e-20	0.00011922703540562804	0.00014955064489581335
2.6	-0.0012906144338331125	-5.70440787245212e-20	0.00011722455825747755	0.00014691303873379884
2.61	-0.001265808528693814	-1.2713565290310715e-20	0.0001152303501031223	0.00014430445146620084
2.62	-0.0012415122034605344	-2.735119336513318e-20	0.00011324532541054757	0.00014172530897707932
2.63	-0.0012177146244657295	8.051846353790033e-21	0.00011127036131109835	0.00013917599589552458
2.64	-0.0011944051811035822	-3.239775929613202e-20	0.00010930629814509432	0.00013665685702036765
2.65	-0.0011715734817317157	-7.644534329021126e-20	0.00010735394001977049	0.00013416819872863914
2.66	-0.0011492093496365643	-4.141244547766903e-20	0.00010541405537907141	0.00013171029036664522
2.67	-0.001127302819061364	-2.84550598817558e-20	0.00010348737758468377	0.00012928336562260357
2.68	-0.001105844131295835	-5.47313765710945e-20	0.00010157460550780026	0.00012688762387983967
2.69	-0.0010848237308264954	-3.772671798394638e-20	9.967640413086737e-05	0.00012452323154961347
2.7	-0.0010642322615467968	-4.937134972841389e-20	9.779340515883627e-05	0.0001221903233827123
2.71	-0.0010440605630261026	-3.738803400120925e-20	9.592620763916311e-05	0.00011988900375900613
2.72	-0.001024299666836643	-2.079633930030537e-20	9.407537858995138e-05	0.00011761934795422938
2.73	-0.001004940792937594	-4.826088979996902e-20	9.224145363552255e-05	0.00011538140338331342
2.74	-0.0009859753461154584	-2.7040604561758084e-20	9.042493764878086e-05	0.00011317519081965699
2.75	-0.0009673949124799269	-2.7536119278996864e-20	8.862630539963198e-05	0.00011100070558978339
2.7600000000000002	-0.0009491912560144146	-4.9003730465828946e-20	8.684600220878612e-05	0.00010885791874288844
2.77	-0.000931356315180545	-1.178924912985775e-21	8.508444460624248e-05	0.00010674677819484977
2.7800000000000002	-0.0009138821995758092	-2.4897335751044002e-20	8.33420209937685e-05	0.00010466720984631472
2.79	-0.0008967611866436726	-3.870121090250006e-20	8.161909231064373e-05	0.00010261911867454731
2.8000000000000003	-0.0008799857184354429	-4.16159399501129e-20	7.991599270202286e-05	0.00010060238979876352
2.81	-0.0008635483984231903	-3.87375410122889e-20	7.823303018918246e-05	9.861688951873962e-05
2.82	-0.0008474419883630626	-1.2917720408966993e-20	7.657048734101128e-05	9.666246632652395e-05
2.83	-0.0008316594052083385	-4.3897821797137463e-20	7.492862194604754e-05	9.473895189113703e-05
2.84	-0.0008161937180715751	-3.5868438295233754e-20	7.330766768440483e-05	9.284616201618577e-05
2.85	-0.0008010381452352372	-3.3298045262440693e-20	7.170783479894932e-05	9.098389757036498e-05
2.86	-0.0007861860512101965	-2.832249975471359e-20	7.012931076507865e-05	8.915194539086402e-05
2.87	-0.0007716309438415077	-1.9407959311508103e-20	6.857226095849346e-05	8.735007915973272e-05
2.88	-0.0007573664714608699	-3.422935670184424e-20	6.703682932032739e-05	8.557806025330564e-05
2.89	-0.0007433864200852271	-9.249598867121237e-21	6.552313901908796e-05	8.383563856481465e-05
2.9	-0.0007296847106609346	-2.1257617918589834e-20	6.403129310879828e-05	8.212255330036182e-05
2.91	-0.0007162553963529336	-1.2723690001039099e-20	6.256137518279112e-05	8.04385337484517e-05
2.92	-0.0007030926598784367	2.534008298218423e-22	6.111345002264448e-05	7.878330002331939e-05
2.93	-0.0006901908108845416	-1.7011025899919193e-20	5.968756424169514e-05	7.715656378231402e-05
2.94	-0.0006775442833693221	-1.7095789844231103e-20	5.828374692269363e-05	7.555802891763308e-05
2.95	-0.0006651476331458176	-1.4009852079701897e-20	5.690201024906121e-05	7.398739222272e-05
2.96	-0.0006529955353484781	-1.3292031481590641e-20	5.554235012934848e-05	7.244434403367061e-05
2.97	-0.0006410827819815302	-1.3686652569189508e-20	5.4204746814422015e-05	7.092856884600814e-05
2.98	-0.0006294042795087944	-3.644195407702421e-20	5.288916550698754e-05	6.943974590721478e-05
2.99	-0.0006179550464844748	2.1854553294840622e-21	5.1595556963060724e-05	6.797754978541922e-05
3.0	-0.0006067302112244337	-2.082516012187976e-21	5.0323858085002046e-05	6.654165091466616e-05
3.0100000000000002	-0.0005957250095174816	4.927415147763503e-21	4.90739925057775e-05	6.513171611719751e-05
3.02	-0.0005849347823762441	-1.0107301199566736e-20	4.784587116413695e-05	6.374740910320343e-05
3.0300000000000002	-0.000574354973827089	-6.491318110013933e-21	4.663939287036559e-05	6.23883909485e-05
3.04	-0.0005639811287387112	-6.384307248967241e-21	4.545444486236613e-05	6.105432055061379e-05
3.0500000000000003	-0.0005538088906889041	-5.735827052546267e-21	4.429090335180612e-05	5.974485506375289e-05
3.06	-0.0005438339998690517	1.5869839914126192e-21	4.314863406006933e-05	5.845965031316183e-05
3.0700000000000003	-0.0005340522910259123	-6.4586402471345984e-21	4.202749274381692e-05	5.719836118935651e-05
3.08	-0.0005244596914402589	-4.077195951995085e-21	4.0927325709957225e-05	5.596064202274938e-05
3.09	-0.0005150522189418986	-1.1070906717942559e-20	3.984797031983216e-05	5.47461469391705e-05
3.1	-0.00050582597996068	-9.279646718617484e-21	3.878925548249205e-05	5.355453019680412e-05
3.11	-0.0004967771676130235	-2.5525585671341364e-20	3.7751002136896927e-05	5.23854465050536e-05
3.12	-0.00048790205982354024	-7.130691524273254e-21	3.673302372294185e-05	5.1238551325853826e-05
3.13	-0.0004791970174813285	-6.463240925221879e-21	3.5735126641199706e-05	5.0113501157950553e-05
3.14	-0.0004706584826304908	-4.4520568987490614e-21	3.475711070130712e-05	4.900995380466318e-05
3.15	-0.0004622829766944693	-9.62530864998732e-21	3.379876955892378e-05	4.792756862564848e-05
3.16	-0.0004540670987337588	-1.629076730384133e-20	3.285989114123409e-05	4.686600677317845e-05
3.17	-0.00044600752373656725	-6.628449494958663e-21	3.194025806093552e-05	4.582493141344453e-05
3.18	-0.0004381010009420176	-1.8225888300038877e-20	3.1039648018731786e-05	4.4804007933394074e-05
3.19	-0.00043034435219545513	-6.301825056038212e-21	3.0157834194311775e-05	4.380290413360333e-05
3.2	-0.00042273447033544455	-1.1792830883231062e-20	2.929458562584352e-05	4.282129040768285e-05
3.21	-0.0004152683176120327	-9.10643994136655e-21	2.844966757800172e-05	4.185883990870844e-05
3.22	-0.00040794292413586636	-6.847664057355695e-21	2.7622841898592332e-05	4.0915228703162e-05
3.23	-0.00040075538635774656	-1.2135906164081104e-20	2.6813867363820133e-05	3.9990135912861994e-05
3.24	-0.00039370286557819235	-1.1019022391430474e-20	2.6022500012272366e-05	3.9083243845352986e-05
3.25	-0.00038678258648661655	-1.0890231388762922e-20	2.5248493467703833e-05	3.819423811322001e-05
3.2600000000000002	-0.00037999183572968743	-2.2653883103956103e-21	2.4491599250717102e-05	3.73228077427808e-05
3.27	-0.0003733279605084757	-1.6740666267005068e-20	2.375156707944625e-05	3.646864527260451e-05
3.2800000000000002	-0.00036678836720395523	-8.062087554147068e-21	2.302814515934491e-05	3.563144684229325e-05
3.29	-0.00036037052003048357	-1.5911720429437412e-20	2.2321080462230796e-05	3.4810912271956945e-05
3.3000000000000003	-0.00035407193971681377	-1.690315024333647e-20	2.1630118994686847e-05	3.400674513279941e-05
3.31	-0.00034789020221426487	-5.18977862381281e-21	2.0955006055991068e-05	3.321865280922683e-05
3.3200000000000003	-0.00034182293743162075	-1.0903315285186329e-20	2.0295486485700067e-05	3.2446346552877575e-05
3.33	-0.00033586782799638164	-1.621658108246243e-20	1.9651304901068943e-05	3.168954152896483e-05
3.34	-0.0003300226080419322	-1.3225520458518383e-20	1.902220592444291e-05	3.094795685531101e-05
3.35	-0.0003242850620202547	-1.6385368174863747e-20	1.8407934400811136e-05	3.0221315634444692e-05
3.36	-0.00031865302353978526	-1.7224956356060583e-20	1.780823560569697e-05	2.9509344979119762e-05
3.37	-0.00031312437422799556	-1.3248249323226695e-20	1.722285544355107e-05	2.881177603160583e-05
3.38	-0.0003076970426183343	-1.5163012034392242e-20	1.6651540636847045e-05	2.8128343977089805e-05
3.39	-0.000302369003061116	-1.7092347838197814e-20	1.609403890606313e-05	2.745878805151684e-05
3.4	-0.0002971382746579782	-1.1473638948134235e-20	1.5550099140744847e-05	2.6802851544189866e-05
3.41	-0.0002920029202195092	-9.948882991445936e-21	1.5019471561840479e-05	2.6160281795435514e-05
3.42	-0.00028696104524567447	-1.528144997400861e-20	1.4501907875517916e-05	2.553083018963529e-05
3.43	-0.00028201079692863546	-1.1930968090908868e-20	1.3997161418646971e-05	2.4914252143908745e-05
3.44	-0.000277150363177614	-1.1026933042242678e-20	1.3504987296178688e-05	2.4310307092728508e-05
3.45	-0.00027237797166538874	-1.032462567111036e-20	1.3025142510596915e-05	2.3718758468733134e-05
3.46	-0.0002676918888960649	-8.324981757628797e-21	1.2557386083661469e-05	2.3139373679997498e-05
3.47	-0.00026309041929374995	-1.2909517207761596e-20	1.210147917065854e-05	2.2571924084008286e-05
3.48	-0.0002585719043117486	-1.1103087126025082e-20	1.165718516734748e-05	2.2016184958583948e-05
3.49	-0.0002541347215619248	-8.699461219425231e-21	1.1224269809829697e-05	2.147193546996829e-05
3.5	-0.0002497772839638525	-7.625932111771759e-21	1.0802501267527726e-05	2.0938958638317973e-05
3.5100000000000002	-0.0002454980389134073	-1.0117857123862103e-20	1.0391650229503273e-05	2.0417041300794966e-05
3.52	-0.00024129546747042526	-4.390639370029787e-21	9.991489984297974e-06	1.9905974072466038e-05
3.5300000000000002	-0.00023716808356508953	-1.2895630543528908e-20	9.601796493523756e-06	1.94055513052028e-05
3.54	-0.00023311443322267657	-7.797019164251128e-21	9.222348459384964e-06	1.8915571044766755e-05
3.5500000000000003	-0.00022913309380632888	-7.934872684947431e-21	8.852927386355158e-06	1.8435834986256233e-05
3.56	-0.00022522267327749508	-9.110936090268636e-21	8.493317637193825e-06	1.7966148428082993e-05
3.5700000000000003	-0.00022138180947369786	-9.52295070069705e-21	8.14330648350308e-06	1.750632022463881e-05
3.58	-0.00021760916940330503	-1.2156621401986624e-20	7.802684151034657e-06	1.705616273780489e-05
3.59	-0.0002139034485569457	-1.434522487619409e-20	7.4712438599215105e-06	1.6615491787448292e-05
3.6	-0.00021026337023525752	-1.1290865550212325e-20	7.148781860038199e-06	1.618412660104341e-05
3.61	-0.0002066876848926338	-8.898021828013416e-21	6.835097461677412e-06	1.576188976254861e-05
3.62	-0.00020317516949663634	-9.712508986592216e-21	6.529993061719653e-06	1.5348607160661225e-05
3.63	-0.00019972462690276996	-6.093294431049942e-21	6.233274165492141e-06	1.4944107936567924e-05
3.64	-0.0001963348852442878	-1.111956501090155e-20	5.944749404486677e-06	1.454822443129997e-05
3.65	-0.00019300479733672462	-7.001943056987786e-21	5.664230550116818e-06	1.4160792132797785e-05
3.66	-0.00018973324009684137	-7.175710957245294e-21	5.391532523684942e-06	1.3781649622781762e-05
3.67	-0.0001865191139756847	-1.913006917434516e-21	5.1264734027346205e-06	1.3410638523521484e-05
3.68	-0.00018336134240545256	-3.0621948833030504e-21	4.8688744239470906e-06	1.3047603444589229e-05
3.69	-0.0001802588712598739	-3.8639297885181076e-21	4.618559982747878e-06	1.269239192967816e-05
3.7	-0.00017721066832781187	-3.055382327206478e-21	4.3753576297882895e-06	1.2344854403560457e-05
3.71	-0.00017421572279979273	-3.1248237422835578e-21	4.139098064443321e-06	1.200484411925565e-05
3.72	-0.00017127304476718564	-2.6427764192986887e-21	3.909615125490982e-06	1.1672217105473838e-05
3.73	-0.000168381664733751	-4.555772086564436e-21	3.6867457791156597e-06	1.1346832114394951e-05
3.74	-0.00016554063313927372	-1.763933914735305e-23	3.4703301043766057e-06	1.1028550569839279e-05
3.75	-0.00016274901989501986	-1.489011047769016e-21	3.260211276287121e-06	1.0717236515881535e-05
3.7600000000000002	-0.000160005913930741	-6.128840846684659e-21	3.056235546636916e-06	1.0412756565955224e-05
3.77	-0.00015731042275296702	-3.6232761784667427e-22	2.8582522226930677e-06	1.0114979852491471e-05
3.7800000000000002	-0.0001546616720143246	-4.209692744262789e-21	2.6661136439053395e-06	9.823777977131393e-06
3.79	-0.00015205880509362848	-3.9409754073809285e-21	2.4796751567434207e-06	9.539024961548455e-06
3.8000000000000003	-0.00014950098268649148	-3.6954134743933236e-21	2.298795087783776e-06	9.260597198913144e-06
3.81	-0.00014698738240621426	-4.74469062852779e-21	2.1233347151716287e-06	8.988373406029493e-06
3.8200000000000003	-0.00014451719839469551	-2.054044177887697e-21	1.9531582385568197e-06	8.722234576169294e-06
3.83	-0.00014208964094314575	9.838687476539343e-22	1.7881327476303155e-06	8.462063932627563e-06
3.84	-0.00013970393612235092	-2.3469284693885465e-21	1.6281281893537093e-06	8.207746883019185e-06
3.85	-0.00013735932542226784	-6.911163515191464e-21	1.473017333993525e-06	7.959170974334706e-06
3.86	-0.0001350550654007215	-5.687140947459385e-21	1.3226757400533484e-06	7.716225848770414e-06
3.87	-0.00013279042734097883	-5.790373763059674e-21	1.176981718201066e-06	7.478803200345067e-06
3.88	-0.00013056469691798904	-4.933385157404284e-21	1.0358162942844518e-06	7.2467967323142384e-06
3.89	-0.0001283771738730682	-7.921044668126759e-21	8.990631715191015e-07	7.020102115390155e-06
3.9	-0.00012622717169682632	-5.3411630666064796e-21	7.666086919394348e-07	6.798616946773652e-06
3.91	-0.0001241140173201242	-6.807994604174092e-21	6.383417971873309e-07	6.582240710002439e-06
3.92	-0.00012203705081286476	-6.454633582516042e-21	5.141539887231286e-07	6.370874735618522e-06
3.93	-0.00011999562509041746	-3.6318210367210766e-21	3.939392875286507e-07	6.164422162655561e-06
3.94	-0.00011798910562748271	-5.6251716850027955e-21	2.775941933761268e-07	5.962787900945847e-06
3.95	-0.00011601687017921031	-4.152678917161165e-21	1.6501764373400387e-07	5.765878594244564e-06
3.96	-0.00011407830850937984	-5.337125318928837e-21	5.6110972368000845e-08	5.573602584168357e-06
3.97	-0.00011217282212546796	-4.975863126657401e-21	-4.922213229077764e-08	5.385869874943232e-06
3.98	-0.00011029982402041974	-6.491291367033955e-21	-1.5107566896010375e-07	5.202592098956313e-06
3.99	-0.00010845873842095258	-6.08086723016327e-21	-2.495413654388367e-07	5.023682483104406e-06
4.0	-0.00010664900054222298	-2.4937489100036385e-21	-3.44708720608454e-07	4.849055815931758e-06
4.01	-0.00010487005634868423	-3.731751821960245e-21	-4.366650464517405e-07	4.678628415548048e-06
4.0200000000000005	-0.00010312136232098118	-8.4072513783080475e-22	-5.254955100364981e-07	4.512318098317273e-06
4.03	-0.00010140238522871487	-3.627968392240689e-21	-6.112831754230227e-07	4.350044148307266e-06
4.04	-9.971260190892457e-05	-6.041891901301355e-21	-6.941090454489033e-07	4.191727287488529e-06
4.05	-9.8051499050135e-05	-3.589914318710928e-21	-7.7405210335153e-07	4.037289646671264e-06
4.0600000000000005	-9.641857298182084e-05	-3.295315869677438e-21	-8.511893541878564e-07	3.8866547371681394e-06
4.07	-9.481332946914221e-05	-3.95166478211178e-21	-9.255958660165173e-07	3.73974742317037e-06
4.08	-9.32352835128084e-05	-3.614496249570543e-21	-9.973448108087618e-07	3.596493894823861e-06
4.09	-9.168395915393577e-05	-1.0304336375330865e-21	-1.0665075050518514e-06	3.45682164199223e-06
4.1	-9.015888928375854e-05	-4.4450488753849655e-21	-1.1331534500220888e-06	3.32065942869281e-06
4.11	-8.865961545806886e-05	-2.575105047058371e-21	-1.1973503716903694e-06	3.1879372681916743e-06
4.12	-8.718568771624781e-05	-2.0706727721793635e-21	-1.2591642602444538e-06	3.0585863987434936e-06
4.13	-8.57366644047713e-05	-2.9378961935479065e-21	-1.3186594091935523e-06	2.9325392599616374e-06
4.14	-8.431211200506293e-05	-3.2701590999531715e-21	-1.3758984540407994e-06	2.8097294698042117e-06
4.15	-8.291160496557662e-05	-2.0523143657834967e-21	-1.4309424104981007e-06	2.690091802161127e-06
4.16	-8.153472553799254e-05	-2.1617491144909507e-21	-1.4838507122275768e-06	2.573562165027723e-06
4.17	-8.018106361741377e-05	-2.9543584838932776e-21	-1.534681248088529e-06	2.4600775792498536e-06
4.18	-7.88502165864529e-05	-3.785599273105417e-21	-1.5834903988779474e-06	2.3495761578260216e-06
4.19	-7.754178916310125e-05	-2.729335500136114e-21	-1.6303330735475258e-06	2.2419970857516352e-06
4.2	-7.625539325227719e-05	-2.664619030814139e-21	-1.6752627448853513e-06	2.1372806003907835e-06
4.21	-7.499064780094894e-05	-2.2359123358123818e-21	-1.718331484650614e-06	2.0353679723608224e-06
4.22	-7.374717865673682e-05	-2.4564104294852603e-21	-1.7595899981508612e-06	1.9362014869155247e-06
4.23	-7.252461842989606e-05	-2.1339444510045074e-21	-1.7990876582517384e-06	1.8397244258122177e-06
4.24	-7.132260635858554e-05	-2.337733556174e-21	-1.836872538814896e-06	1.7458810496488292e-06
4.25	-7.01407881773339e-05	-2.5781741689412118e-21	-1.8729914475520255e-06	1.6546165806567216e-06
4.26	-6.897881598861168e-05	-2.701121819545417e-21	-1.9074899582949853e-06	1.5658771859355712e-06
4.2700000000000005	-6.78363481374253e-05	-1.786814243367223e-21	-1.940412442672502e-06	1.4796099611165348e-06
4.28	-6.671304908884789e-05	-1.708688598364067e-21	-1.9718021011935142e-06	1.395762914440353e-06
4.29	-6.56085893084042e-05	-3.346993607409074e-21	-2.0017009937324857e-06	1.3142849512370828e-06
4.3	-6.452264514523218e-05	-1.1755421542210942e-21	-2.0301500694174836e-06	1.2351258587945667e-06
4.3100000000000005	-6.345489871794504e-05	-2.963743312756704e-21	-2.0571891959142224e-06	1.1582362916029335e-06
4.32	-6.240503780311528e-05	-1.9914838233248087e-21	-2.082857188114514e-06	1.0835677569625465e-06
4.33	-6.137275572631105e-05	-3.5261512179897475e-21	-2.1071918362221043e-06	1.0110726009432888e-06
4.34	-6.0357751255613984e-05	-3.77141718038884e-21	-2.1302299332416174e-06	9.407039946832556e-07
4.3500000000000005	-5.935972849754808e-05	-2.7212337982448454e-21	-2.1520073018712683e-06	8.724159210151419e-07
4.36	-5.8378396795355215e-05	-2.429523105260851e-21	-2.172558820802409e-06	8.061631614090199e-07
4.37	-5.741347062955057e-05	-2.4407373088868855e-21	-2.1919184504285173e-06	7.419012832203124e-07
4.38	-5.646466952069777e-05	-2.644108803396632e-21	-2.210119257967658e-06	6.795866272323068e-07
4.39	-5.553171793434033e-05	-3.721417250136047e-21	-2.2271934420035764e-06	6.191762954825686e-07
4.4	-5.461434518803143e-05	-1.3885559344827446e-21	-2.2431723564495865e-06	5.606281393631086e-07
4.41	-5.3712285360405854e-05	-1.2020353057351428e-21	-2.2580865339394423e-06	5.039007479843853e-07
4.42	-5.2825277202235e-05	-2.5562751754011204e-21	-2.2719657086543322e-06	4.489534367934268e-07
4.43	-5.1953064049415886e-05	-1.8420030591772772e-21	-2.284838838587154e-06	3.957462364368316e-07
4.44	-5.1095393737837315e-05	-1.8642636412431502e-21	-2.296734127255195e-06	3.4423988185957423e-07
4.45	-5.02520185200754e-05	-1.2875622225398847e-21	-2.3076790448654387e-06	2.9439580163080545e-07
4.46	-4.942269498386822e-05	-1.1419384580418458e-21	-2.3177003489394034e-06	2.4617610748822027e-07
4.47	-4.860718397232112e-05	-1.0677470318263987e-21	-2.3268241044070142e-06	1.995435840928124e-07
4.48	-4.780525050579841e-05	-1.5663230645340905e-21	-2.3350757031746764e-06	1.544616789860849e-07
4.49	-4.701666370545474e-05	-1.1714066570293839e-21	-2.342479883177499e-06	1.1089449274211747e-07
4.5	-4.6241196718363814e-05	-1.0551668607736678e-21	-2.349060746921491e-06	6.880676930709611e-08
4.51	-4.5478626644201204e-05	-1.1968872352750788e-21	-2.354841779527273e-06	2.816388651928282e-08
4.5200000000000005	-4.472873446344256e-05	-5.289422635254617e-22	-2.359845866279515e-06	-1.1068153197440021e-08
4.53	-4.3991304967035565e-05	-3.963999509897007e-22	-2.3640953096944355e-06	-4.8922731972947834e-08
4.54	-4.326612668750776e-05	-9.399364124288903e-22	-2.3676118461120167e-06	-8.543262546956206e-08
4.55	-4.255299183147381e-05	-1.1939410115701075e-21	-2.370416661822672e-06	-1.2063001170595993e-07
4.5600000000000005	-4.185169621350619e-05	-1.0311099382012571e-21	-2.372530408735898e-06	-1.5454647973222936e-07
4.57	-4.1162039191334385e-05	-4.3022837909928935e-22	-2.373973219601241e-06	-1.8721303816152135e-07
4.58	-4.048382360233684e-05	-1.2885085455592934e-21	-2.3747647227909384e-06	-2.1866012356370347e-07
4.59	-3.9816855701296956e-05	-2.8377770741559144e-22	-2.3749240566512666e-06	-2.489176087260377e-07
4.6000000000000005	-3.916094509938773e-05	-1.2361262874018664e-21	-2.374469883433332e-06	-2.780148107857731e-07
4.61	-3.851590470435635e-05	-6.270331724956398e-22	-2.373420402812503e-06	-3.0598049923929406e-07
4.62	-3.788155066187828e-05	-9.73364930319587e-22	-2.3717933650042075e-06	-3.328429038322645e-07
4.63	-3.725770229805217e-05	-4.358473960882949e-22	-2.369606083486618e-06	-3.586297223349865e-07
4.64	-3.664418206300787e-05	-1.307979489636495e-21	-2.3668754473382767e-06	-3.8336812820697023e-07
4.65	-3.604081547560047e-05	-2.176462925617419e-22	-2.3636179332002524e-06	-4.070847781546096e-07
4.66	-3.5447431069163276e-05	-1.6254334298739202e-23	-2.3598496168718877e-06	-4.298058195855169e-07
4.67	-3.4863860338295846e-05	-3.948008643460664e-22	-2.3555861845485333e-06	-4.515568979630642e-07
4.68	-3.428993768666186e-05	1.06211996185837e-22	-2.3508429437100076e-06	-4.7236316406432974e-07
4.69	-3.372550037577202e-05	-3.3435610407242144e-24	-2.3456348336699993e-06	-4.922492811446232e-07
4.7	-3.317038847473075e-05	5.6933151607148735e-22	-2.3399764357934054e-06	-5.112394320114703e-07
4.71	-3.2624444810922346e-05	-4.8762863330118433e-23	-2.3338819833909635e-06	-5.293573260109165e-07
4.72	-3.208751492161666e-05	5.5459618356461265e-22	-2.3273653713001027e-06	-5.466262059287146e-07
4.73	-3.155944700647224e-05	3.8051342113449815e-23	-2.3204401651593715e-06	-5.630688548088981e-07
4.74	-3.104009188091653e-05	2.631587092809264e-22	-2.3131196103866076e-06	-5.78707602692108e-07
4.75	-3.052930293038402e-05	1.7596217252921855e-22	-2.3054166408665073e-06	-5.93564333275849e-07
4.76	-3.0026936065392482e-05	-2.7473599621716823e-22	-2.2973438873584513e-06	-6.076604904987483e-07
4.7700000000000005	-2.9532849677439337e-05	-5.210032008188246e-22	-2.288913685630521e-06	-6.210170850507879e-07
4.78	-2.9046904595700015e-05	4.454084152642093e-22	-2.280138084328306e-06	-6.336547008113108e-07
4.79	-2.8568964044509662e-05	1.1539642860178528e-22	-2.271028852587392e-06	-6.455935012165339e-07
4.8	-2.8098893601614147e-05	1.57125296346036e-22	-2.2615974873938546e-06	-6.56853235558163e-07
4.8100000000000005	-2.76365611571699e-05	-1.6432932235597894e-23	-2.2518552207051322e-06	-6.674532452146077e-07
4.82	-2.718183687348044e-05	3.7419140460312485e-22	-2.241813026333934e-06	-6.774124698161877e-07
4.83	-2.673459314545164e-05	4.555325316780705e-22	-2.231481626605225e-06	-6.867494533456487e-07
4.84	-2.6294704561751592e-05	-1.4352160173941343e-22	-2.220871498792666e-06	-6.954823501751874e-07
4.8500000000000005	-2.5862047866660306e-05	-3.4119998244288146e-22	-2.2099928813412703e-06	-7.036289310411152e-07
4.86	-2.5436501922595695e-05	1.8623084136540137e-22	-2.1988557798827778e-06	-7.112065889571947e-07
4.87	-2.5017947673300515e-05	-1.133829142618815e-22	-2.187469973051769e-06	-7.182323450676478e-07
4.88	-2.460626810767885e-05	-4.358865122909319e-23	-2.175845018106949e-06	-7.247228544406851e-07
4.89	-2.4201348224267588e-05	-1.6734465390916512e-22	-2.163990256366025e-06	-7.30694411803416e-07
4.9	-2.3803074996330952e-05	2.793732175637185e-22	-2.151914818459169e-06	-7.361629572188883e-07
4.91	-2.3411337337565816e-05	1.468457038840294e-22	-2.139627629407462e-06	-7.411440817059412e-07
4.92	-2.302602606840562e-05	1.782373311079766e-22	-2.127137413532374e-06	-7.45653032802542e-07
4.93	-2.2647033882911107e-05	1.3109341157878128e-22	-2.1144526992023505e-06	-7.497047200731697e-07
4.94	-2.2274255316237513e-05	2.193089663582542e-22	-2.101581823421062e-06	-7.533137205607903e-07
4.95	-2.1907586712665816e-05	3.5435621341436994e-22	-2.0885329362645475e-06	-7.564942841839055e-07
4.96	-2.1546926194188168e-05	1.0197623352792866e-22	-2.0753140051712533e-06	-7.592603390791432e-07
4.97	-2.1192173629637574e-05	-1.9074704512518408e-22	-2.0619328190904236e-06	-7.61625496889759e-07
4.98	-2.0843230604349815e-05	-3.9153250770416335e-23	-2.048396992495028e-06	-7.636030580004444e-07
4.99	-2.05000003903505e-05	8.911182898891037e-23	-2.0347139692623104e-06	-7.652060167187596e-07
5.0	-2.016238791705443e-05	-4.5662156254813004e-23	-2.0208910264287578e-06	-7.664470664034885e-07
5.01	-1.9830299742470748e-05	2.6349226837009425e-22	-2.0069352778225903e-06	-7.673386045401947e-07
5.0200000000000005	-1.9503644024902377e-05	4.873313306778491e-22	-1.99285367757968e-06	-7.67892737764213e-07
5.03	-1.918233049513301e-05	-1.1058619863672556e-22	-1.9786530235458252e-06	-7.681212868312924e-07
5.04	-1.886627042909038e-05	3.322227152626486e-22	-1.9643399605714297e-06	-7.680357915360953e-07
5.05	-1.855537662098017e-05	-8.073251647561054e-23	-1.9499209837007996e-06	-7.676475155787165e-07
5.0600000000000005	-1.824956335687924e-05	1.6606536272482776e-22	-1.9354024412623227e-06	-7.669674513793911e-07
5.07	-1.7948746388782792e-05	5.73883930354687e-23	-1.9207905378612963e-06	-7.660063248415183e-07
5.08	-1.7652842909095732e-05	2.7462517704582235e-22	-1.906091337280426e-06	-7.647746000631397e-07
5.09	-1.736177152556093e-05	1.6653332403701601e-22	-1.891310765291785e-06	-7.632824839969817e-07
5.1000000000000005	-1.707545223661735e-05	5.404289600600079e-23	-1.876454612382902e-06	-7.615399310591678e-07
5.11	-1.6793806407179832e-05	2.938444075598884e-22	-1.861528536401309e-06	-7.595566476866934e-07
5.12	-1.6516756744833883e-05	2.475980131234623e-22	-1.846538065120141e-06	-7.573420968437485e-07
5.13	-1.6244227276438076e-05	-2.421468725568653e-23	-1.8314885987287131e-06	-7.549055024769817e-07
5.14	-1.597614332512708e-05	8.412270748698886e-23	-1.8163854122506651e-06	-7.522558539197697e-07
5.15	-1.5712431487709083e-05	1.8041867494771816e-23	-1.8012336578925561e-06	-7.494019102455694e-07
5.16	-1.5453019612449976e-05	-9.96504741646652e-23	-1.7860383673266899e-06	-7.463522045704312e-07
5.17	-1.5197836777238707e-05	1.0224200040831798e-22	-1.770804453909616e-06	-7.431150483047388e-07
5.18	-1.494681326812696e-05	-2.156159810984694e-22	-1.7555367148401986e-06	-7.396985353542445e-07
5.19	-1.4699880558236974e-05	-8.161139539947616e-23	-1.7402398332592148e-06	-7.361105462704809e-07
5.2	-1.445697128703155e-05	1.1188204968388658e-23	-1.724918380292923e-06	-7.32358752350617e-07
5.21	-1.4218019239939777e-05	-1.0110205985315165e-22	-1.7095768170435466e-06	-7.284506196868323e-07
5.22	-1.3982959328333265e-05	-2.8951702894133832e-22	-1.6942194965281981e-06	-7.243934131653076e-07
5.23	-1.375172756984649e-05	-1.0715605871924986e-22	-1.678850665569137e-06	-7.201942004148976e-07
5.24	-1.3524261069035849e-05	-3.9987049060620163e-23	-1.6634744666372751e-06	-7.158598557055886e-07
5.25	-1.3300497998372083e-05	4.999234367383793e-23	-1.6480949396504746e-06	-7.113970637968345e-07
5.26	-1.308037757955976e-05	-2.01877588639383e-23	-1.632716023729822e-06	-7.068123237358777e-07
5.2700000000000005	-1.2863840065179797e-05	1.4358886121162844e-22	-1.6173415589140086e-06	-7.021119526061625e-07
5.28	-1.2650826720648464e-05	2.0439518614088643e-22	-1.6019752878355301e-06	-6.973020892259574e-07
5.29	-1.2441279806488256e-05	-3.213855642296849e-23	-1.5866208573588048e-06	-6.923886977973121e-07
5.3	-1.2235142560905772e-05	1.061104301422457e-22	-1.5712818201828865e-06	-6.873775715054887e-07
5.3100000000000005	-1.2032359182671103e-05	1.107186110679669e-22	-1.5559616364098582e-06	-6.822743360690008e-07
5.32	-1.1832874814294059e-05	1.6767410373507904e-22	-1.5406636750808366e-06	-6.77084453240419e-07
5.33	-1.1636635525492566e-05	6.996876679769705e-23	-1.5253912156802223e-06	-6.718132242580906e-07
5.34	-1.1443588296948008e-05	4.988637964582559e-23	-1.510147449610846e-06	-6.664657932489633e-07
5.3500000000000005	-1.1253681004343433e-05	-1.223429167987294e-22	-1.494935481639865e-06	-6.610471505826661e-07
5.36	-1.1066862402679517e-05	1.1371777195297572e-22	-1.4797583313180257e-06	-6.555621361770552e-07
5.37	-1.0883082110864122e-05	-5.523095343548319e-23	-1.4646189343722648e-06	-6.50015442755414e-07
5.38	-1.0702290596570504e-05	-5.549805854323521e-23	-1.4495201440740752e-06	-6.444116190555158e-07
5.39	-1.0524439161360798e-05	-8.083949255332998e-23	-1.4344647325831372e-06	-6.387550729907622e-07
5.4	-1.0349479926069025e-05	4.653790356918179e-23	-1.4194553922690207e-06	-6.330500747636313e-07
5.41	-1.0177365816440819e-05	3.0117269126721096e-23	-1.4044947370103233e-06	-6.273007599316676e-07
5.42	-1.0008050549024495e-05	1.8078611331807273e-22	-1.3895853034733787e-06	-6.215111324262581e-07
5.43	-9.841488617310347e-06	4.873683628595298e-23	-1.3747295523705542e-06	-6.156850675244506e-07
5.44	-9.677635278113283e-06	-6.118065075986531e-23	-1.3599298696996214e-06	-6.09826314774087e-07
5.45	-9.516446538195512e-06	-6.105745000123994e-23	-1.345188567964508e-06	-6.039385008725132e-07
5.46	-9.357879141124705e-06	-7.08546269745347e-24	-1.3305078873784422e-06	-5.980251324991557e-07
5.47	-9.201890554364489e-06	1.1137167705278364e-22	-1.3158899970500211e-06	-5.920895991022631e-07
5.48	-9.048438956592504e-06	8.591093606866629e-23	-1.3013369961532864e-06	-5.861351756400999e-07
5.49	-8.897483225243548e-06	-1.0412796241682316e-22	-1.2868509150815255e-06	-5.801650252769237e-07
5.5	-8.748982924272648e-06	-6.267010778904174e-23	-1.2724337165865972e-06	-5.741822020340427e-07
5.51	-8.602898292135634e-06	2.310988404124366e-23	-1.2580872969033203e-06	-5.681896533962932e-07
5.5200000000000005	-8.459190229982996e-06	1.442117679042375e-22	-1.2438134868599e-06	-5.621902228742787e-07
5.53	-8.31782029006373e-06	-2.3678258115112845e-23	-1.2296140529748322e-06	-5.561866525226966e-07
5.54	-8.178750664335254e-06	-4.865909698739226e-23	-1.2154906985408987e-06	-5.501815854151216e-07
5.55	-8.041944173276771e-06	-9.617195354900547e-23	-1.2014450646961544e-06	-5.441775680755899e-07
5.5600000000000005	-7.907364254901865e-06	-4.239380112915863e-23	-1.1874787314829198e-06	-5.381770528673657e-07
5.57	-7.774974953967404e-06	1.1299496346165758e-24	-1.1735932188949647e-06	-5.321824003392484e-07
5.58	-7.644740911375583e-06	8.94855507458853e-24	-1.1597899879127598e-06	-5.261958815298056e-07
5.59	-7.516627353765353e-06	-1.1860193846451878e-22	-1.1460704415280121e-06	-5.202196802299271e-07
5.6000000000000005	-7.390600083290701e-06	2.282093481893588e-24	-1.1324359257568876e-06	-5.142558952040728e-07
5.61	-7.26662546758216e-06	-3.848087665780431e-23	-1.1188877306427758e-06	-5.083065423706359e-07
5.62	-7.144670429888412e-06	-3.1251916291412186e-23	-1.1054270912487775e-06	-5.023735569418024e-07
5.63	-7.0247024393954576e-06	3.89008095818326e-23	-1.0920551886397578e-06	-4.964587955233362e-07
5.64	-6.906689501719649e-06	2.641026634205304e-23	-1.078773150854784e-06	-4.905640381746857e-07
5.65	-6.790600149572145e-06	7.16394511649477e-23	-1.065582053869611e-06	-4.846909904298504e-07
5.66	-6.676403433591602e-06	-3.583588930053915e-23	-1.0524829225497737e-06	-4.788412852794134e-07
5.67	-6.5640689133423e-06	6.257206245618669e-23	-1.0394767315941287e-06	-4.730164851141733e-07
5.68	-6.453566648474748e-06	8.24859118016579e-24	-1.0265644064694082e-06	-4.6721808363081477e-07
5.69	-6.344867190046129e-06	6.426646167425099e-23	-1.0137468243355171e-06	-4.6144750770003827e-07
5.7	-6.237941571997821e-06	1.008794089735838e-22	-1.001024814961888e-06	-4.557061191976044e-07
5.71	-6.132761302787018e-06	4.4501364340509875e-23	-9.88399161635015e-07	-4.499952167987166e-07
5.72	-6.029298357170098e-06	1.0436210354321557e-22	-9.758706020572867e-07	-4.443160377361999e-07
5.73	-5.927525168134963e-06	1.0486008835131923e-22	-9.634398292369426e-07	-4.386697595229157e-07
5.74	-5.827414618979624e-06	1.8618661652995087e-22	-9.511074923698025e-07	-4.33057501638867e-07
5.75	-5.728940035534648e-06	1.921015204121259e-23	-9.388741977121149e-07	-4.27480327183435e-07
5.76	-5.632075178526884e-06	9.19469617752041e-23	-9.267405094451974e-07	-4.219392444932137e-07
5.7700000000000005	-5.536794236081966e-06	1.2521358331768944e-22	-9.147069505315165e-07	-4.164352087258822e-07
5.78	-5.443071816363137e-06	1.5544568289901314e-23	-9.027740035625187e-07	-4.1096912341058347e-07
5.79	-5.350882940343917e-06	8.908077275451095e-23	-8.909421115981037e-07	-4.0554184196525167e-07
5.8	-5.260203034712454e-06	9.136126721347384e-23	-8.792116789977203e-07	-4.00154169181358e-07
5.8100000000000005	-5.1710079249048926e-06	9.848886665806629e-23	-8.675830722433369e-07	-3.9480686267652386e-07
5.82	-5.083273828265872e-06	2.1665906704538046e-23	-8.560566207539778e-07	-3.895006343154621e-07
5.83	-4.996977347333237e-06	-2.7736998110968088e-24	-8.446326176922889e-07	-3.8423615159970273e-07
5.84	-4.912095463245612e-06	5.387782149734866e-23	-8.333113207625098e-07	-3.7901403902655924e-07
5.8500000000000005	-4.828605529269732e-06	9.76477579462906e-23	-8.220929530005831e-07	-3.7383487941779495e-07
5.86	-4.746485264446084e-06	9.197334780342863e-23	-8.109777035557651e-07	-3.6869921521844617e-07
5.87	-4.665712747350108e-06	4.9072886153173525e-23	-7.999657284642344e-07	-3.636075497662473e-07
5.88	-4.586266409967529e-06	3.855153609703293e-23	-7.890571514142269e-07	-3.5856034853212796e-07
5.89	-4.508125031681026e-06	5.772839592574194e-23	-7.782520645031981e-07	-3.5355804033222e-07
5.9	-4.431267733366819e-06	2.210280210566563e-23	-7.675505289865242e-07	-3.486010185118332e-07
5.91	-4.355673971598797e-06	5.2362051911862833e-23	-7.569525760180736e-07	-3.4368964210185095e-07
5.92	-4.281323532958304e-06	-9.767845466024313e-24	-7.464582073824643e-07	-3.388242369479821e-07
5.93	-4.208196528447751e-06	1.4795550645849472e-23	-7.360673962190507e-07	-3.340050968133305e-07
5.94	-4.136273388006009e-06	5.299605598635413e-23	-7.257800877375668e-07	-3.2923248445471037e-07
5.95	-4.065534855123748e-06	3.549000024698349e-23	-7.155961999255688e-07	-3.2450663267316164e-07
5.96	-3.995961981556852e-06	4.0315700938591635e-23	-7.055156242474617e-07	-3.198277453390905e-07
5.97	-3.927536122136192e-06	2.4425351958323476e-23	-6.955382263352064e-07	-3.1519599839248156e-07
5.98	-3.860238929671844e-06	4.789434848740022e-23	-6.856638466706354e-07	-3.106115408186106e-07
5.99	-3.7940523499500246e-06	2.783559323973342e-23	-6.758923012595301e-07	-3.0607449559968587e-07
6.0	-3.7289586168210634e-06	-7.182947621325935e-24	-6.662233822971328e-07	-3.0158496064284583e-07
6.01	-3.6649402473766313e-06	1.6597076744475956e-23	-6.566568588254044e-07	-2.9714300968493883e-07
6.0200000000000005	-3.6019800372146592e-06	4.189777393149828e-23	-6.471924773817858e-07	-2.92748693174504e-07
6.03	-3.540061055790177e-06	1.844480137387392e-23	-6.378299626396112e-07	-2.884020391313679e-07
6.04	-3.4791666418505614e-06	2.2556629236292684e-23	-6.285690180399891e-07	-2.841030539842719e-07
6.05	-3.4192803989534824e-06	-3.641473461788298e-23	-6.194093264153622e-07	-2.7985172338694097e-07
6.0600000000000005	-3.360386191066179e-06	-2.0950705098271222e-23	-6.103505506045144e-07	-2.756480130129972e-07
6.07	-3.3024681382443093e-06	-2.1239120860883272e-24	-6.013923340591722e-07	-2.714918693301227e-07
6.08	-3.2455106123889686e-06	-8.926564550282667e-24	-5.925343014421631e-07	-2.673832203538645e-07
6.09	-3.1894982330804118e-06	-6.904297056126543e-24	-5.837760592171021e-07	-2.63321976381482e-07
6.1000000000000005	-3.1344158634870537e-06	-8.391497676755474e-24	-5.751171962295285e-07	-2.59308030706224e-07
6.11	-3.080248606348111e-06	2.197966602871206e-23	-5.665572842797681e-07	-2.55341260312418e-07
6.12	-3.0269818000287843e-06	6.3866292094244784e-24	-5.580958786871316e-07	-2.5142152655175783e-07
6.13	-2.974601014646304e-06	1.4337728308166126e-23	-5.497325188458103e-07	-2.4754867580116296e-07
6.140000000000001	-2.9230920482657083e-06	-8.228205103685856e-24	-5.414667287722415e-07	-2.437225401025848e-07
6.15	-2.8724409231638845e-06	2.219976859922193e-23	-5.33298017644099e-07	-2.39942937785128e-07
6.16	-2.8226338821606036e-06	1.2717135943136283e-23	-5.252258803307917e-07	-2.3620967406984658e-07
6.17	-2.7736573850152747e-06	4.488033734247969e-24	-5.172497979155986e-07	-2.3252254165757997e-07
6.18	-2.725498104888153e-06	-1.0880759480875836e-23	-5.09369238209396e-07	-2.2888132130018024e-07
6.19	-2.6781429248647225e-06	-1.0871925224876348e-23	-5.015836562560009e-07	-2.2528578235548117e-07
6.2	-2.6315789345420947e-06	2.4096297603603e-23	-4.938924948291751e-07	-2.2173568332635503e-07
6.21	-2.5857934266761957e-06	1.2415782793722535e-23	-4.862951849212388e-07	-2.182307723841979e-07
6.22	-2.540773893888534e-06	-4.349572200397292e-25	-4.787911462234691e-07	-2.1477078787717923e-07
6.23	-2.4965080254314997e-06	1.5827169214307044e-23	-4.713797875981127e-07	-2.1135545882358797e-07
6.24	-2.452983704010952e-06	2.35051654959217e-23	-4.6406050754222213e-07	-2.079845053906031e-07
6.25	-2.4101890026650457e-06	1.7376248919056638e-24	-4.5683269464320784e-07	-2.04657639358806e-07
6.26	-2.368112181698179e-06	1.2200529201078158e-23	-4.496957280262723e-07	-2.0137456457275896e-07
6.2700000000000005	-2.326741685669051e-06	5.2562102243991916e-24	-4.4264897779361387e-07	-1.981349773779569e-07
6.28	-2.2860661404317293e-06	1.3940987596753954e-23	-4.356918054555709e-07	-1.9493856704446323e-07
6.29	-2.246074350228676e-06	2.3734922698899774e-23	-4.2882356435364256e-07	-1.9178501617753165e-07
6.3	-2.206755294834819e-06	-1.6637515428115544e-23	-4.2204360007552497e-07	-1.8867400111551252e-07
6.3100000000000005	-2.1680981267515493e-06	4.642968770834587e-24	-4.1535125086213666e-07	-1.8560519231533987e-07
6.32	-2.1300921684498496e-06	-7.494223005159983e-24	-4.0874584800667407e-07	-1.8257825472588453e-07
6.33	-2.0927269096613692e-06	1.9307969145335806e-24	-4.022267162458213e-07	-1.7959284814945895e-07
6.34	-2.0559920047167734e-06	-5.586798241254046e-24	-3.9579317414305677e-07	-1.766486275917562e-07
6.3500000000000005	-2.019877269930193e-06	-7.660676232222238e-24	-3.8944453446424394e-07	-1.7374524360049388e-07
6.36	-1.9843726810291586e-06	-7.673169417075866e-24	-3.831801045453734e-07	-1.708823425930374e-07
6.37	-1.949468370628831e-06	1.0412214348021076e-23	-3.769991866527331e-07	-1.6805956717326377e-07
6.38	-1.9151546257498973e-06	-1.124213442536119e-24	-3.709010783353954e-07	-1.6527655643793253e-07
6.390000000000001	-1.8814218853792674e-06	2.1293146664378028e-23	-3.648850727701026e-07	-1.6253294627281574e-07
6.4	-1.8482607380725791e-06	1.3178410337740346e-23	-3.5895045909872576e-07	-1.598283696388426e-07
6.41	-1.8156619195978605e-06	4.187065273776498e-24	-3.530965227582293e-07	-1.5716245684850295e-07
6.42	-1.7836163106195394e-06	1.296525496177029e-23	-3.4732254580323434e-07	-1.5453483583275606e-07
6.43	-1.7521149344219074e-06	1.8820011013623215e-23	-3.4162780722133226e-07	-1.5194513239868097e-07
6.44	-1.721148954671413e-06	1.3645527416309263e-23	-3.3601158324107513e-07	-1.4939297047810345e-07
6.45	-1.690709673216946e-06	1.0944679895136617e-23	-3.3047314763284346e-07	-1.468779723674304e-07
6.46	-1.6607885279273952e-06	1.3101089391503803e-23	-3.2501177200257074e-07	-1.4439975895891432e-07
6.47	-1.6313770905657908e-06	1.6523366562101535e-23	-3.196267260784404e-07	-1.419579499635727e-07
6.48	-1.6024670646993158e-06	1.9426053503562357e-23	-3.143172779905902e-07	-1.395521641259763e-07
6.49	-1.5740502836444587e-06	1.781293238707729e-23	-3.090826945439614e-07	-1.3718201943112162e-07
6.5	-1.5461187084466722e-06	1.5217022215043547e-23	-3.0392224148429687e-07	-1.348471333035932e-07
6.51	-1.5186644258938882e-06	1.8499181751462672e-23	-2.988351837573879e-07	-1.325471227992231e-07
6.5200000000000005	-1.4916796465631864e-06	7.097702819727806e-24	-2.938207857616702e-07	-1.3028160478944516e-07
6.53	-1.4651567029000185e-06	-4.15393733546501e-25	-2.888783115942424e-07	-1.28050196138544e-07
6.54	-1.4390880473293875e-06	1.0982846589462986e-23	-2.840070252902963e-07	-1.2585251387398603e-07
6.55	-1.413466250398313e-06	7.882525597166252e-24	-2.792061910561978e-07	-1.2368817535002574e-07
6.5600000000000005	-1.388283998949023e-06	1.6665904691142355e-24	-2.7447507349616435e-07	-1.2155679840476826e-07
6.57	-1.363534094322307e-06	8.861606230337064e-24	-2.6981293783267676e-07	-1.1945800151087155e-07
6.58	-1.3392094505904057e-06	4.355241613151986e-24	-2.652190501206862e-07	-1.1739140392006197e-07
6.59	-1.315303092818929e-06	9.683228875916052e-24	-2.606926774557191e-07	-1.1535662580163904e-07
6.6000000000000005	-1.2918081553572039e-06	1.3722217308717952e-23	-2.562330881759592e-07	-1.1335328837513699e-07
6.61	-1.2687178801565921e-06	5.977330691625001e-24	-2.5183955205834445e-07	-1.1138101403731107e-07
6.62	-1.2460256151161336e-06	9.383697612856618e-24	-2.4751134050883706e-07	-1.0943942648360561e-07
6.63	-1.223724812455128e-06	1.0583818251734476e-23	-2.432477267468954e-07	-1.0752815082426974e-07
6.640000000000001	-1.2018090271120634e-06	2.2091778374017537e-23	-2.3904798598423414e-07	-1.0564681369526913e-07
6.65	-1.1802719151694405e-06	1.991568066322763e-23	-2.3491139559799532e-07	-1.0379504336415032e-07
6.66	-1.1591072323039775e-06	1.4729398046059033e-23	-2.308372352983653e-07	-1.0197246983100117e-07
6.67	-1.1383088322617648e-06	1.157994661772027e-23	-2.2682478729075985e-07	-1.0017872492465682e-07
6.68	-1.1178706653578601e-06	7.278457848242824e-24	-2.2287333643265073e-07	-9.84134423942901e-08
6.69	-1.0977867769999228e-06	1.7305257105128827e-23	-2.1898217038509215e-07	-9.667625799652426e-08
6.7	-1.0780513062353876e-06	1.595543696472876e-23	-2.1515057975909023e-07	-9.496680957820636e-08
6.71	-1.0586584843217843e-06	3.462936412540394e-24	-2.113778582568343e-07	-9.32847371549684e-08
6.72	-1.0396026333197656e-06	5.049413128518549e-24	-2.0766330280792883e-07	-9.162968298570983e-08
6.73	-1.020878164708434e-06	1.226555148021116e-23	-2.0400621370066402e-07	-9.000129164312447e-08
6.74	-1.0024795780225336e-06	7.852159560626078e-24	-2.0040589470847362e-07	-8.839921008039574e-08
6.75	-9.84401459511148e-07	6.051565986256101e-24	-1.9686165321157283e-07	-8.682308769417945e-08
6.76	-9.666384808174935e-07	6.795684582442435e-24	-1.9337280031394994e-07	-8.527257638399255e-08
6.7700000000000005	-9.491853976794114e-07	1.1636842948142807e-23	-1.8993865095575216e-07	-8.374733060811987e-08
6.78	-9.320370486502225e-07	4.610154862114819e-24	-1.8655852402114326e-07	-8.224700743615379e-08
6.79	-9.151883538395456e-07	2.2153854451337087e-24	-1.8323174244173303e-07	-8.077126659827082e-08
6.8	-8.986343136737337e-07	6.994029358245504e-25	-1.7995763329566704e-07	-7.931977053135561e-08
6.8100000000000005	-8.823700076755742e-07	1.07417826953357e-23	-1.7673552790244347e-07	-7.789218442207275e-08
6.82	-8.663905932629375e-07	2.1031671588895436e-24	-1.7356476191353963e-07	-7.648817624698972e-08
6.83	-8.506913045659743e-07	3.272449062752356e-24	-1.7044467539894664e-07	-7.510741680984583e-08
6.84	-8.352674512626014e-07	3.229772218399663e-24	-1.6737461292968483e-07	-7.374957977606672e-08
6.8500000000000005	-8.201144174319275e-07	1.424615774962663e-24	-1.643539236563633e-07	-7.241434170461519e-08
6.86	-8.052276604252838e-07	1.0154270540953545e-23	-1.6138196138390545e-07	-7.110138207727064e-08
6.87	-7.90602709754587e-07	1.1010499823366249e-23	-1.5845808464246945e-07	-6.981038332542443e-08
6.88	-7.762351659976958e-07	7.047998519936481e-24	-1.5558165675470074e-07	-6.854103085447916e-08
6.890000000000001	-7.621206997205152e-07	6.148016199848855e-24	-1.5275204589933251e-07	-6.729301306593446e-08
6.9	-7.482550504155067e-07	3.1947857971556286e-24	-1.4996862517126387e-07	-6.60660213772426e-08
6.91	-7.346340254563509e-07	1.741366643169855e-24	-1.4723077263816507e-07	-6.485975023951125e-08
6.92	-7.212534990684743e-07	5.3578879420505915e-24	-1.4453787139370822e-07	-6.367389715313388e-08
6.93	-7.081094113151891e-07	5.598497808411126e-25	-1.418893096074691e-07	-6.250816268142125e-08
6.94	-6.951977670991448e-07	8.49494910862285e-25	-1.3928448057160495e-07	-6.136225046230775e-08
6.95	-6.825146351788733e-07	-5.706097063381935e-24	-1.3672278274436954e-07	-6.023586721820546e-08
6.96	-6.700561472001273e-07	3.3883888301802345e-25	-1.3420361979054148e-07	-5.9128722764072764e-08
6.97	-6.578184967418045e-07	-1.1640679577096942e-24	-1.3172640061884417e-07	-5.804053001376802e-08
6.98	-6.457979383761848e-07	1.5181847173844047e-25	-1.2929053941641893e-07	-5.697100498475202e-08
6.99	-6.339907867432684e-07	-8.594312742261014e-25	-1.26895455680429e-07	-5.591986680120446e-08
7.0	-6.223934156389374e-07	3.291627411408644e-24	-1.2454057424687807e-07	-5.4886837695614854e-08
7.01	-6.110022571167585e-07	-2.918325336043217e-24	-1.2222532531669327e-07	-5.3871643008910505e-08
7.0200000000000005	-5.99813800603182e-07	3.081861894147383e-24	-1.199491444791427e-07	-5.2874011189178404e-08
7.03	-5.888245920259007e-07	4.083606705339965e-24	-1.1771147273269139e-07	-5.189367378903908e-08
7.04	-5.780312329551863e-07	-1.504578356636363e-26	-1.1551175650330441e-07	-5.093036546172653e-08
7.05	-5.674303797579642e-07	1.3303984811449221e-24	-1.1334944766032004e-07	-4.998382395593007e-08
7.0600000000000005	-5.570187427644383e-07	2.265549361598958e-24	-1.112240035299212e-07	-4.9053790109448035e-08
7.07	-5.467930854470472e-07	4.968780261347029e-24	-1.091348869062961e-07	-4.81400078417056e-08
7.08	-5.36750223611569e-07	3.2499114113311997e-24	-1.0708156606052944e-07	-4.7242224145184874e-08
7.09	-5.268870246001666e-07	-8.0721726756077685e-25	-1.0506351474730885e-07	-4.636018907581599e-08
7.1000000000000005	-5.172004065061897e-07	5.36863175230336e-24	-1.0308021220949403e-07	-4.549365574237419e-08
7.11	-5.076873374005514e-07	4.615383696568855e-24	-1.0113114318062043e-07	-4.464238029492941e-08
7.12	-4.983448345694815e-07	5.693602387628281e-24	-9.921579788538751e-08	-4.380612191239001e-08
7.13	-4.891699637634892e-07	3.8669691217335926e-24	-9.733367203820253e-08	-4.2984642789184596e-08
7.140000000000001	-4.801598384573577e-07	6.0749505940359964e-24	-9.548426683983536e-08	-4.217770812112172e-08
7.15	-4.7131161912099606e-07	5.311075839291325e-24	-9.366708897223754e-08	-4.1385086090467775e-08
7.16	-4.6262251250097113e-07	4.938611816653088e-24	-9.188165059158872e-08	-4.060654785028053e-08
7.17	-4.540897709125757e-07	2.6328953120071216e-24	-9.012746931962196e-08	-3.984186750803667e-08
7.18	-4.4571069154224154e-07	-3.9680284545176166e-24	-8.840406823329321e-08	-3.909082210858867e-08
7.19	-4.374826157601612e-07	3.50600243236877e-26	-8.671097585283375e-08	-3.835319161648551e-08
7.2	-4.294029284429566e-07	4.3994009962615956e-24	-8.50477261282511e-08	-3.762875889769209e-08
7.21	-4.214690573062252e-07	8.885453377751166e-25	-8.341385842432893e-08	-3.691730970073831e-08
7.22	-4.1367847224683625e-07	7.018880903878226e-25	-8.180891750417466e-08	-3.6218632637331085e-08
7.23	-4.060286846948136e-07	-4.112383516438618e-24	-8.023245351137092e-08	-3.553251916245837e-08
7.24	-3.985172469746757e-07	-2.9015463820448602e-25	-7.86840219507671e-08	-3.48587635540157e-08
7.25	-3.911417516760586e-07	2.446850433616489e-24	-7.716318366798738e-08	-3.419716289198264e-08
7.26	-3.8389983103353177e-07	-8.517373777009724e-25	-7.566950482766569e-08	-3.3547517037177704e-08
7.2700000000000005	-3.767891563154173e-07	1.005690238578803e-24	-7.420255689049518e-08	-3.2909628609617343e-08
7.28	-3.6980743722152894e-07	3.405750985538183e-24	-7.276191658909748e-08	-3.228330296650566e-08
7.29	-3.629524212896436e-07	-4.828784198701334e-25	-7.134716590280165e-08	-3.1668348179877764e-08
7.3	-3.562218933106308e-07	6.567900218921508e-25	-6.995789203133408e-08	-3.1064575013922867e-08
7.3100000000000005	-3.496136747520793e-07	-4.838715451475976e-26	-6.859368736748926e-08	-3.0471796902007765e-08
7.32	-3.4312562319029853e-07	3.9876275910906703e-25	-6.725414946882356e-08	-2.98898299234249e-08
7.33	-3.367556317505852e-07	-2.9501069241903904e-24	-6.593888102840222e-08	-2.9318492779884062e-08
7.34	-3.305016285556311e-07	-2.1592521676405585e-25	-6.464748984463943e-08	-2.8757606771770264e-08
7.3500000000000005	-3.243615761819383e-07	2.258582373388831e-24	-6.337958879029446e-08	-2.8206995774186043e-08
7.36	-3.1833347112415344e-07	-9.431989764197927e-25	-6.213479578063305e-08	-2.7666486212797666e-08
7.37	-3.1241534326717794e-07	-5.18364005559301e-25	-6.091273374081088e-08	-2.7135907039503237e-08
7.38	-3.0660525536596525e-07	-2.6443996649065008e-24	-5.971303057251405e-08	-2.6615089707940137e-08
7.390000000000001	-3.009013025328832e-07	-1.0473390671478706e-24	-5.8535319119884444e-08	-2.6103868148848704e-08
7.4	-2.9530161173253153e-07	-1.5898994997814863e-24	-5.737923713478273e-08	-2.5602078745307938e-08
7.41	-2.898043412839168e-07	-1.5693100606194913e-24	-5.6244427241402376e-08	-2.5109560307858495e-08
7.42	-2.8440768036987593e-07	-3.1773095599176205e-24	-5.513053690028816e-08	-2.462615404952806e-08
7.43	-2.7910984855364455e-07	-2.594346725184285e-24	-5.4037218371775724e-08	-2.4151703560772963e-08
7.44	-2.739090953024639e-07	-4.291759867895943e-24	-5.2964128678905865e-08	-2.3686054784349262e-08
7.45	-2.68803699518149e-07	-1.4596870526467277e-24	-5.1910929569816826e-08	-2.3229055990126567e-08
7.46	-2.63791969074482e-07	-2.461343612869382e-24	-5.0877287479676235e-08	-2.278055774985642e-08
7.47	-2.588722403613801e-07	-3.120923672732381e-24	-4.986287349215287e-08	-2.234041291190737e-08
7.48	-2.5404287783570343e-07	-1.0539534325273837e-24	-4.8867363300483936e-08	-2.1908476575977424e-08
7.49	-2.4930227357863656e-07	-2.855761038623385e-24	-4.7890437168149365e-08	-2.148460606779516e-08
7.5	-2.4464884685953887e-07	-2.568303604650964e-24	-4.693177988918417e-08	-2.1068660913818586e-08
7.51	-2.4008104370618226e-07	-3.8386696400567514e-24	-4.5991080748159536e-08	-2.0660502815942522e-08
7.5200000000000005	-2.3559733648127291e-07	-9.068273241316686e-25	-4.506803347986053e-08	-2.025999562622259e-08
7.53	-2.3119622346519686e-07	-2.2911298652319858e-24	-4.4162336228673534e-08	-1.9867005321625567e-08
7.54	-2.2687622844487174e-07	-2.869488403109283e-24	-4.327369150772411e-08	-1.9481399978813012e-08
7.55	-2.226359003086431e-07	-1.9988324788618753e-24	-4.240180615777902e-08	-1.9103049748967233e-08
7.5600000000000005	-2.1847381264713276e-07	-3.3063527551623714e-24	-4.154639130594021e-08	-1.8731826832666196e-08
7.57	-2.1438856335996455e-07	-1.4666466777576565e-24	-4.070716232414675e-08	-1.8367605454814906e-08
7.58	-2.1037877426827157e-07	-2.9997509853526352e-24	-3.9883838787517854e-08	-1.8010261839639224e-08
7.59	-2.0644309073292416e-07	-8.017609579990385e-25	-3.9076144432550945e-08	-1.7659674185749332e-08
7.6000000000000005	-2.0258018127839453e-07	-1.9097771960738853e-24	-3.828380711518649e-08	-1.7315722641277906e-08
7.61	-1.987887372221655e-07	1.4712545321798503e-25	-3.750655876878802e-08	-1.697828927909959e-08
7.62	-1.9506747230963562e-07	-2.4874928291137497e-24	-3.6744135362019064e-08	-1.6647258072135916e-08
7.63	-1.914151223544211e-07	-1.5897184113777335e-24	-3.599627685666736e-08	-1.632251486875228e-08
7.640000000000001	-1.8783044488399657e-07	-3.065818981598069e-24	-3.526272716541323e-08	-1.600394736825031e-08
7.65	-1.8431221879059277e-07	-1.4470130277198611e-24	-3.4543234109575566e-08	-1.5691445096461542e-08
7.66	-1.808592439872833e-07	-3.4779377109881434e-24	-3.383754937683884e-08	-1.538489938144571e-08
7.67	-1.7747034106919164e-07	-2.8178670853382182e-24	-3.314542847898619e-08	-1.5084203329298712e-08
7.68	-1.741443509797471e-07	-2.5274189788228382e-24	-3.246663070965098e-08	-1.4789251800073783e-08
7.69	-1.7088013468191765e-07	-1.6799731890808256e-27	-3.180091910210345e-08	-1.449994138381994e-08
7.7	-1.6767657283435907e-07	-1.7762846220047053e-24	-3.114806038708703e-08	-1.4216170376741646e-08
7.71	-1.6453256547240673e-07	-1.4152719844067576e-24	-3.05078249507165e-08	-1.3937838757482753e-08
7.72	-1.6144703169385086e-07	5.066835900187742e-25	-2.98799867924556e-08	-1.366484816353909e-08
7.73	-1.5841890934942118e-07	-1.157883826042763e-24	-2.9264323483185018e-08	-1.339710186780256e-08
7.74	-1.5544715473792995e-07	2.0393447323077608e-25	-2.8660616123374694e-08	-1.3134504755240601e-08
7.75	-1.525307423059967e-07	-2.45975193930237e-25	-2.8068649301369408e-08	-1.287696329971407e-08
7.76	-1.4966866435229849e-07	-1.2021303596859357e-24	-2.7488211051809947e-08	-1.262438554093726e-08
7.7700000000000005	-1.468599307362879e-07	-2.903249297460278e-26	-2.6919092814185903e-08	-1.2376681061583355e-08
7.78	-1.4410356859131034e-07	3.193885875240866e-25	-2.6361089391547636e-08	-1.2133760964538835e-08
7.79	-1.4139862204206274e-07	1.3217171333404916e-24	-2.5813998909376943e-08	-1.1895537850310092e-08
7.8	-1.3874415192634232e-07	-4.80673581860528e-26	-2.527762277462987e-08	-1.1661925794586111e-08
7.8100000000000005	-1.361392355210104e-07	4.26851720618566e-26	-2.475176563496904e-08	-1.1432840325960651e-08
7.82	-1.335829662721325e-07	1.206234623991955e-24	-2.4236235338183263e-08	-1.12081984038178e-08
7.83	-1.310744535292221e-07	1.1216220234621181e-24	-2.3730842891814254e-08	-1.0987918396384381e-08
7.84	-1.2861282228354209e-07	-4.391625936474678e-25	-2.323540242299458e-08	-1.0771920058953605e-08
7.8500000000000005	-1.2619721291040136e-07	5.687788299455482e-26	-2.2749731138508117e-08	-1.056012451228369e-08
7.86	-1.2382678091539625e-07	-2.0639318183019954e-25	-2.2273649285081487e-08	-1.0352454221175812e-08
7.87	-1.2150069668454e-07	-3.9785093163593927e-25	-2.180698010991315e-08	-1.0148832973235562e-08
7.88	-1.192181452382265e-07	1.11432736278366e-24	-2.1349549821451303e-08	-9.949185857822549e-09
7.890000000000001	-1.1697832598897936e-07	6.04226751141545e-25	-2.0901187550425832e-08	-9.753439245192719e-09
7.9	-1.1478045250292676e-07	-3.34491641412074e-25	-2.046172531114503e-08	-9.561520765838214e-09
7.91	-1.126237522649581e-07	4.248270143087256e-25	-2.0030997963058334e-08	-9.373359290029535e-09
7.92	-1.1050746644750669e-07	3.687275804239313e-25	-1.9608843172601346e-08	-9.188884907565356e-09
7.930000000000001	-1.0843084968290846e-07	9.28118060025402e-25	-1.919510137532144e-08	-9.008028907735037e-09
7.94	-1.0639316983929297e-07	7.454542718227138e-25	-1.8789615738291683e-08	-8.830723759499354e-09
7.95	-1.0439370779994667e-07	2.2484356172557356e-25	-1.8392232122825407e-08	-8.656903091894709e-09
7.96	-1.0243175724611095e-07	2.3131723680388963e-25	-1.8002799047488285e-08	-8.486501674666753e-09
7.97	-1.0050662444316225e-07	5.661098821450452e-25	-1.7621167651417603e-08	-8.319455399138855e-09
7.98	-9.861762803012646e-08	4.449727111948461e-25	-1.7247191657953105e-08	-8.155701259321456e-09
7.99	-9.676409881248463e-08	-3.306652781951363e-25	-1.688072733858323e-08	-7.995177333268102e-09
8.0	-9.49453795582208e-08	-5.934510044468968e-25	-1.6521633477207734e-08	-7.837822764683914e-09
8.01	-9.316082479706982e-08	-5.447549889219774e-26	-1.61697713347244e-08	-7.683577744792734e-09
8.02	-9.140980062291904e-08	-6.392871023338988e-25	-1.582500461393766e-08	-7.532383494468682e-09
8.03	-8.969168449932003e-08	-1.802398041154378e-24	-1.5487199424793805e-08	-7.384182246637995e-09
8.040000000000001	-8.800586506807032e-08	-9.930468813375788e-25	-1.5156224249939874e-08	-7.238917228957107e-09
8.05	-8.635174196081767e-08	-2.0599924224101817e-25	-1.4831949910612614e-08	-7.0965326467725875e-09
8.06	-8.472872561364961e-08	2.8383369063891287e-25	-1.4514249532847301e-08	-6.956973666368281e-09
8.07	-8.313623708462435e-08	7.313597854409975e-26	-1.4202998514015715e-08	-6.820186398505403e-09
8.08	-8.157370787420682e-08	4.9536305025098935e-25	-1.3898074489678469e-08	-6.686117882260327e-09
8.09	-8.004057974856245e-08	3.865398934448789e-26	-1.3599357300759588e-08	-6.554716069164932e-09
8.1	-7.853630456567974e-08	-1.3582205973258863e-26	-1.3306728961027456e-08	-6.42592980765398e-09
8.11	-7.706034410427294e-08	-3.8037045363654713e-25	-1.3020073624885488e-08	-6.299708827823409e-09
8.120000000000001	-7.561216989543562e-08	-5.435447753244977e-25	-1.2739277555457662e-08	-6.176003726503036e-09
8.13	-7.419126305700225e-08	-1.396312992996503e-24	-1.2464229092966189e-08	-6.0547659526467126e-09
8.14	-7.27971141305843e-08	-1.0982111970914332e-25	-1.219481862338545e-08	-5.935947793041781e-09
8.15	-7.142922292124282e-08	-5.911629702145043e-25	-1.193093854736843e-08	-5.819502358339849e-09
8.16	-7.008709833976386e-08	4.751071187332961e-25	-1.167248324942687e-08	-5.705383569409163e-09
8.17	-6.877025824750125e-08	-3.0143690086556975e-25	-1.141934906735553e-08	-5.5935461440085005e-09
8.18	-6.74782293037507e-08	-4.776951670032679e-25	-1.1171434261885833e-08	-5.483945583781238e-09
8.19	-6.621054681562578e-08	-8.891713407227618e-25	-1.092863898654989e-08	-5.3765381615672275e-09
8.2	-6.496675459039592e-08	1.845572085351048e-25	-1.0690865257744277e-08	-5.271280909028789e-09
8.21	-6.374640479025848e-08	-6.577868613342306e-25	-1.0458016924971935e-08	-5.168131604585851e-09
8.22	-6.254905778951148e-08	-6.902747992978072e-25	-1.0229999641245567e-08	-5.067048761653883e-09
8.23	-6.137428203409021e-08	-4.40946237964586e-25	-1.0006720833635104e-08	-4.967991617176381e-09
8.24	-6.022165390344144e-08	-6.3651082074238655e-25	-9.788089673941976e-09	-4.8709201204425814e-09
8.25	-5.9090757574699336e-08	-3.876423083931868e-25	-9.574017049478714e-09	-4.775794922178776e-09
8.26	-5.798118488913134e-08	-5.0789912535390325e-25	-9.364415533941188e-09	-4.682577363900102e-09
8.27	-5.689253522082253e-08	-7.158892610799111e-25	-9.159199358353538e-09	-4.5912294675077375e-09
8.28	-5.582441534756639e-08	3.0721461961500514e-25	-8.958284382071454e-09	-4.501713925114344e-09
8.290000000000001	-5.477643932392873e-08	-7.376810031369332e-25	-8.761588063830289e-09	-4.413994089078957e-09
8.3	-5.37482283564519e-08	-5.612214940262169e-25	-8.569029432827888e-09	-4.328033962230382e-09
8.31	-5.2739410680967286e-08	-7.738580980149704e-27	-8.380529059828325e-09	-4.243798188256096e-09
8.32	-5.1749621441979885e-08	9.488113792136963e-25	-8.196009028287217e-09	-4.161252042232479e-09
8.33	-5.0778502574093714e-08	3.574980677255482e-25	-8.015392905488863e-09	-4.080361421269833e-09
8.34	-4.98257026854402e-08	-1.4905350382297772e-25	-7.83860571370057e-09	-4.001092835244702e-09
8.35	-4.889087694307391e-08	-1.5455107782355657e-25	-7.665573901347079e-09	-3.923413397590515e-09
8.36	-4.7973686960300287e-08	-2.55656633242245e-26	-7.49622531421376e-09	-3.8472908161169605e-09
8.370000000000001	-4.7073800685895124e-08	-5.053043364898207e-25	-7.33048916669218e-09	-3.772693383827751e-09
8.38	-4.6190892295179274e-08	-7.974660993974596e-25	-7.168296013085928e-09	-3.6995899697068188e-09
8.39	-4.5324642082903464e-08	-5.185053841087314e-25	-7.009577718999572e-09	-3.627950009443024e-09
8.4	-4.447473635790865e-08	-1.3307031221147987e-25	-6.854267432834854e-09	-3.5577434960655614e-09
8.41	-4.364086733951324e-08	-8.066545907712074e-25	-6.702299557426621e-09	-3.4889409704635335e-09
8.42	-4.282273305558632e-08	-2.6065074867889343e-25	-6.5536097218516004e-09	-3.421513511766732e-09
8.43	-4.2020037242260876e-08	-1.1691550395169657e-24	-6.408134753445028e-09	-3.3554327275684098e-09
8.44	-4.123248924524208e-08	-6.39880517557377e-25	-6.2658126500635e-09	-3.2906707439762905e-09
8.45	-4.045980392266244e-08	-2.2113308112571523e-25	-6.126582552632556e-09	-3.2272001954843373e-09
8.46	-3.9701701549437895e-08	-3.7725698989179276e-25	-5.9903847180145755e-09	-3.1649942146657823e-09
8.47	-3.895790772307786e-08	1.2456857826475513e-24	-5.857160492230515e-09	-3.104026421697117e-09
8.48	-3.822815327089745e-08	4.323939810354871e-25	-5.726852284066893e-09	-3.0442709137331534e-09
8.49	-3.751217415859182e-08	-5.746814098954378e-25	-5.5994035390847445e-09	-2.985702254165326e-09
8.5	-3.680971140011934e-08	-7.609202216926217e-26	-5.4747587140470375e-09	-2.928295461807737e-09
8.51	-3.6120510968853417e-08	5.910237124841202e-25	-5.352863251759839e-09	-2.872026000068936e-09
8.52	-3.544432370995852e-08	-4.616889934478128e-25	-5.2336635563134e-09	-2.8168697661805457e-09
8.53	-3.478090525394999e-08	-1.5754214387705896e-25	-5.1171069686897015e-09	-2.7628030805663545e-09
8.540000000000001	-3.4130015931401475e-08	4.0546620357947293e-25	-5.003141742683971e-09	-2.709802676446624e-09
8.55	-3.349142068876778e-08	5.01654626346751e-25	-4.891717021068655e-09	-2.657845689781267e-09
8.56	-3.286488900529277e-08	-1.6956537535736892e-25	-4.782782811909264e-09	-2.6069096496615904e-09
8.57	-3.225019481098318e-08	-3.9499546837046043e-26	-4.676289964924678e-09	-2.556972469263822e-09
8.58	-3.16471164056295e-08	2.3813816249007853e-25	-4.572190147775642e-09	-2.5080124374782907e-09
8.59	-3.105543637886452e-08	-4.178269766244168e-25	-4.470435822162574e-09	-2.4600082113279208e-09
8.6	-3.047494153125978e-08	-4.430330423437442e-25	-4.370980219625254e-09	-2.412938809290997e-09
8.61	-2.9905422796461696e-08	-5.052198878029771e-25	-4.273777316969656e-09	-2.3667836056491703e-09
8.620000000000001	-2.934667516438377e-08	-4.293303949988537e-25	-4.178781811294712e-09	-2.3215223259979628e-09
8.63	-2.8798497605475923e-08	-5.252935502773279e-25	-4.0859490946720234e-09	-2.277135044088441e-09
8.64	-2.8260692996099035e-08	9.555232585502912e-26	-3.995235228637611e-09	-2.2336021802209453e-09
8.65	-2.7733068045043097e-08	-1.3085246812100656e-25	-3.906596918789138e-09	-2.190904501489206e-09
8.66	-2.7215433221231832e-08	1.5468685865445236e-25	-3.819991489943657e-09	-2.149023124276401e-09
8.67	-2.6707602682661938e-08	-1.3791933936942075e-25	-3.735376862491809e-09	-2.107939519531067e-09
8.68	-2.6209394206630177e-08	9.054848039180721e-26	-3.652711530767038e-09	-2.0676355214909517e-09
8.69	-2.5720629121301166e-08	6.392072184563683e-26	-3.5719545444215685e-09	-2.02809334066236e-09
8.700000000000001	-2.5241132238668576e-08	-7.744619428625966e-26	-3.493065493927981e-09	-1.989295581983487e-09
8.71	-2.477073178895846e-08	1.768010384688997e-25	-3.4160045013830646e-09	-1.951225269187397e-09
8.72	-2.4309259356511763e-08	3.227574269135473e-25	-3.3407322177483088e-09	-1.9138658764288214e-09
8.73	-2.3856549817174078e-08	2.489971613005562e-26	-3.267209827494831e-09	-1.8772013682665196e-09
8.74	-2.341244127719777e-08	-1.0754707943772646e-25	-3.1953990613360293e-09	-1.8412162491431648e-09
8.75	-2.2976775013638943e-08	-1.8568762109339454e-25	-3.125262217355815e-09	-1.8058956236460226e-09
8.76	-2.254939541619972e-08	-8.313072966133388e-25	-3.056762190443211e-09	-1.7712252691238529e-09
8.77	-2.2130149930426436e-08	-4.575840345036304e-27	-2.989862509602435e-09	-1.7371917226681547e-09
8.78	-2.1718889002129284e-08	-3.9452466797006927e-25	-2.924527382476367e-09	-1.7037823848621252e-09
8.790000000000001	-2.1315466022834482e-08	1.1854114413422043e-25	-2.860721746263094e-09	-1.6709856426303397e-09
8.8	-2.0919737276022342e-08	1.5582626869227193e-25	-2.7984113239795987e-09	-1.6387910123544975e-09
8.81	-2.0531561883836347e-08	2.648785613270623e-25	-2.737562684598055e-09	-1.607189301674384e-09
8.82	-2.0150801753888713e-08	3.8477282482130044e-25	-2.678143305122078e-09	-1.5761727844725374e-09
8.83	-1.977732152571847e-08	3.941300473164907e-25	-2.6201216330006405e-09	-1.545735380423876e-09
8.84	-1.941098851640715e-08	5.365995441069867e-25	-2.563467149497753e-09	-1.5158728311413476e-09
8.85	-1.9051672664814358e-08	-2.346337863219015e-25	-2.5081504381385584e-09	-1.4865828701292941e-09
8.86	-1.869924647388167e-08	-1.9794029664426615e-25	-2.4541432613749777e-09	-1.4578653888591393e-09
8.870000000000001	-1.8353584950468564e-08	-2.257737219226155e-25	-2.401418634307171e-09	-1.4297226045762164e-09
8.88	-1.8014565542246448e-08	2.79145537077714e-25	-2.3499508630681827e-09	-1.4021592509503342e-09
8.89	-1.7682068071286797e-08	4.460722772977925e-25	-2.2997155101686316e-09	-1.3751828005492312e-09
8.9	-1.7355974664152348e-08	1.1494497416911967e-25	-2.250689286264097e-09	-1.3488036158215728e-09
8.91	-1.7036169678525366e-08	1.323596462267438e-25	-2.202850135683834e-09	-1.3230351492747143e-09
8.92	-1.672253962669041e-08	4.456987441639702e-25	-2.1561763699032183e-09	-1.2978927351903552e-09
8.93	-1.6414973096508608e-08	-4.214986253780322e-25	-2.1106416516237462e-09	-1.2733765469669187e-09
8.94	-1.6113360670852224e-08	-5.231081545253726e-25	-2.066222043886823e-09	-1.2494983442735998e-09
8.950000000000001	-1.581759484678315e-08	-7.0544456994030995e-25	-2.022871469342481e-09	-1.2262067082782646e-09
8.96	-1.552756995600802e-08	-9.481829491785937e-27	-1.9805577240882233e-09	-1.2035008546848198e-09
8.97	-1.524318208828303e-08	3.390890590212878e-26	-1.9392369506906e-09	-1.1813447606386576e-09
8.98	-1.4964329019424798e-08	2.27274911715679e-25	-1.898876004872659e-09	-1.1597375133333071e-09
8.99	-1.4690910145370865e-08	7.35113598356522e-26	-1.8594431093478995e-09	-1.1386800377371294e-09
9.0	-1.442282642329234e-08	5.2035404302010515e-25	-1.8208893614123682e-09	-1.1181219926268949e-09
9.01	-1.4159980320075575e-08	1.732505075099353e-25	-1.7831810097588568e-09	-1.0980578616269865e-09
9.02	-1.390227576755217e-08	-3.407839183598778e-25	-1.7462863354222923e-09	-1.0784849592721033e-09
9.03	-1.3649618122654269e-08	-4.320310222660345e-25	-1.7101598768967228e-09	-1.0593565738588577e-09
9.040000000000001	-1.3401914129200148e-08	2.5523514811224198e-27	-1.6747696411911455e-09	-1.0406663597134371e-09
9.05	-1.3159071876244554e-08	3.0472322503563754e-25	-1.6400856732279613e-09	-1.0224101319851927e-09
9.06	-1.2921000745859208e-08	2.325652046747053e-25	-1.6060669292502408e-09	-1.0045411914058727e-09
9.07	-1.2687611340910428e-08	8.132576187572729e-26	-1.5726845121803923e-09	-9.87052239625804e-10
9.08	-1.2458815381120855e-08	3.2911830161497206e-25	-1.539911825528277e-09	-9.699381492652122e-10
9.09	-1.223452555403667e-08	8.045368394441495e-26	-1.507715533006445e-09	-9.531568272771086e-10
9.1	-1.2014655307510151e-08	1.944246475866169e-25	-1.4760709434790587e-09	-9.367008400459525e-10
9.11	-1.1799118573394194e-08	-5.0642018650852864e-26	-1.4449568813116592e-09	-9.205672925616218e-10
9.120000000000001	-1.1587829419514408e-08	-1.656498036821678e-26	-1.414353498571926e-09	-9.047516406270385e-10
9.13	-1.1380701638056957e-08	1.2785042717025924e-25	-1.384240694464408e-09	-8.892155892129484e-10
9.14	-1.1177648288914997e-08	2.914359222926819e-25	-1.3546042050170348e-09	-8.73952551303946e-10
9.15	-1.0978581218204264e-08	2.0461919756017875e-25	-1.3254337732991306e-09	-8.589598283055871e-10
9.16	-1.0783410560502819e-08	1.3950854760931526e-25	-1.2967225783799432e-09	-8.442338209234039e-10
9.17	-1.0592044223713477e-08	-5.478969014881254e-26	-1.2684716122592153e-09	-8.297517208171193e-10
9.18	-1.0404387392044016e-08	3.362386716109922e-25	-1.2406839584515429e-09	-8.155091489068892e-10
9.19	-1.0220342179769559e-08	1.44813413536884e-26	-1.2133676071517825e-09	-8.015040319716931e-10
9.200000000000001	-1.0039807529934633e-08	2.565498613549825e-25	-1.1865367125825178e-09	-7.87733250392048e-10
9.21	-9.862679018837421e-09	1.4202885635684455e-25	-1.1602283821436754e-09	-7.741764616907867e-10
9.22	-9.688848687909468e-09	6.119425419821029e-25	-1.1344706356303134e-09	-7.608295208023501e-10
9.23	-9.518206745464777e-09	-2.243267627844965e-25	-1.1092940130660718e-09	-7.476899343508034e-10
9.24	-9.35063952867983e-09	3.0419954732556886e-25	-1.0847347946287467e-09	-7.347552563951129e-10
9.25	-9.1860528223912e-09	-1.116032172410332e-25	-1.0608123374489116e-09	-7.220233023963869e-10
9.26	-9.024609477190894e-09	2.248777863745713e-25	-1.0372996125199237e-09	-7.09491965904741e-10
9.27	-8.866252570706635e-09	1.16442045842653e-25	-1.014183683274723e-09	-6.971592231432359e-10
9.28	-8.71090683154639e-09	1.5262686349536107e-25	-9.91470963568256e-10	-6.850231539911494e-10
9.290000000000001	-8.55850278043522e-09	-1.549889451063794e-25	-9.691638127030221e-10	-6.730819098581452e-10
9.3	-8.408972828563045e-09	1.0251983862229819e-26	-9.472642339979735e-10	-6.613336787830181e-10
9.31	-8.262253305727767e-09	-1.7247696613147718e-25	-9.257718332826355e-10	-6.497766657574448e-10
9.32	-8.118283927957929e-09	-2.0199614732299014e-25	-9.046842493556742e-10	-6.384090805797231e-10
9.33	-7.97700699829055e-09	-1.9381590806219905e-25	-8.839978528887595e-10	-6.272291258673826e-10
9.34	-7.838367324348085e-09	-7.53536549533833e-26	-8.637077677579173e-10	-6.16234983951868e-10
9.35	-7.702312099554888e-09	-1.4188269534744273e-25	-8.438079410511978e-10	-6.054248044107527e-10
9.36	-7.568790519747611e-09	-2.6956426071138454e-26	-8.242914792806343e-10	-5.94796694001538e-10
9.370000000000001	-7.437753316713408e-09	-8.826222848699018e-26	-8.051510728131117e-10	-5.8434870969744e-10
9.38	-7.309152372905365e-09	-1.0753390854034981e-25	-7.863793479353164e-10	-5.74078854642269e-10
9.39	-7.182940462131436e-09	-6.49237150870611e-26	-7.679691017873461e-10	-5.63985076465902e-10
9.4	-7.0590710928736984e-09	-7.625597421679646e-26	-7.499134413683387e-10	-5.54065267393575e-10
9.41	-6.937498419002313e-09	-9.735412198698723e-26	-7.322058593530625e-10	-5.443172657201485e-10
9.42	-6.81817719452981e-09	-8.083279539755382e-26	-7.148402680762279e-10	-5.347388583616279e-10
9.43	-6.7010627615207566e-09	-5.754844133278604e-26	-6.978110011846426e-10	-5.253277842869165e-10
9.44	-6.586111065895014e-09	-3.5890124336127056e-26	-6.811127872905767e-10	-5.160817386729926e-10
9.450000000000001	-6.473278696039239e-09	-1.7953474130412487e-26	-6.647407000832149e-10	-5.069983776360094e-10
9.46	-6.362522937345529e-09	-1.9229894886219328e-26	-6.486900913706808e-10	-4.980753233892554e-10
9.47	-6.253801834444029e-09	-2.225102170496771e-26	-6.329565150633303e-10	-4.893101696793278e-10
9.48	-6.14707425289654e-09	-2.7657043985010706e-26	-6.175356502799777e-10	-4.807004873598893e-10
9.49	-6.042299933368024e-09	-1.910085086372274e-26	-6.024232306544188e-10	-4.722438299779012e-10
9.5	-5.939439533300619e-09	-1.2155885904393232e-26	-5.876149850254002e-10	-4.6393773926785026e-10
9.51	-5.838454653340242e-09	-1.8513303590447294e-26	-5.731065925390224e-10	-4.557797504717877e-10
9.52	-5.7393078478164564e-09	-1.7388934127700932e-26	-5.588936531734216e-10	-4.477673974243284e-10
9.53	-5.641962620216514e-09	-3.5074839797123375e-26	-5.449716730505675e-10	-4.398982173602784e-10
9.540000000000001	-5.546383405739167e-09	-1.551774790537497e-26	-5.313360627238679e-10	-4.3216975541754703e-10
9.55	-5.452535543672882e-09	-1.6939689939796096e-26	-5.179821459228005e-10	-4.2457956881941624e-10
9.56	-5.360385242582073e-09	-6.817603164654301e-27	-5.049051759391802e-10	-4.171252307285011e-10
9.57	-5.2698995411996325e-09	-2.65273483599182e-26	-4.921003568683868e-10	-4.0980433377062173e-10
9.58	-5.181046267609379e-09	-3.036394920857706e-26	-4.79562867179741e-10	-4.026144932308084e-10
9.59	-5.093793998851009e-09	-1.458653527557708e-26	-4.672878834974789e-10	-3.955533499266174e-10
9.6	-5.008112022568599e-09	-7.991658318258956e-27	-4.552706029504689e-10	-3.8861857276609506e-10
9.61	-4.923970301813343e-09	-1.971204570284745e-26	-4.435062629352365e-10	-3.818078609995563e-10
9.620000000000001	-4.841339443643999e-09	-4.1465529129208875e-26	-4.3199015758952555e-10	-3.751189461759324e-10
9.63	-4.760190671772873e-09	-2.1895406947990636e-26	-4.207176506630608e-10	-3.685495938159233e-10
9.64	-4.680495803193118e-09	-1.796071875788621e-26	-4.0968418478429994e-10	-3.620976048155251e-10
9.65	-4.602227228497332e-09	-3.1520293884143886e-26	-3.988852873533479e-10	-3.557608165947501e-10
9.66	-4.525357895451465e-09	-3.878933241712818e-26	-3.8831657344487346e-10	-3.4953710400735e-10
9.67	-4.449861295310286e-09	-3.290500362866325e-26	-3.779737461927805e-10	-3.4342438002817487e-10
9.68	-4.375711451337825e-09	-1.6884148904325168e-26	-3.6785259516158705e-10	-3.3742059623534205e-10
9.69	-4.30288290901377e-09	-3.802468091158816e-26	-3.5794899320179223e-10	-3.315237431046608e-10
9.700000000000001	-4.231350727451984e-09	-2.587027662592986e-26	-3.482588922506162e-10	-3.2573185013379563e-10
9.71	-4.161090471618334e-09	-3.192425239727132e-26	-3.387783184859004e-10	-3.2004298581339097e-10
9.72	-4.092078205003121e-09	-2.931233406063196e-26	-3.2950336717928564e-10	-3.1445525746193675e-10
9.73	-4.024290482472976e-09	-3.574205767771699e-26	-3.2043019753009035e-10	-3.0896681094053313e-10
9.74	-3.957704343091676e-09	-3.000227914410425e-26	-3.1155502769985194e-10	-3.0357583026289267e-10
9.75	-3.8922973027579946e-09	-3.926636960918168e-26	-3.02874130211081e-10	-2.982805371150333e-10
9.76	-3.8280473465597184e-09	-1.6840517301007908e-26	-2.9438382782383367e-10	-2.930791902981388e-10
9.77	-3.764932920784611e-09	-1.6098160755382459e-26	-2.8608048996214596e-10	-2.8797008510702053e-10
9.78	-3.7029329245639938e-09	-1.6573682946021165e-26	-2.779605297270505e-10	-2.829515526555875e-10
9.790000000000001	-3.6420267011515205e-09	-1.4595919198998074e-26	-2.7002040150487065e-10	-2.780219591596722e-10
9.8	-3.5821940288600504e-09	-2.4283870215749066e-26	-2.6225659915788964e-10	-2.731797051865524e-10
9.81	-3.5234151116947646e-09	-1.9675302040144897e-26	-2.546656547672654e-10	-2.684232248795019e-10
9.82	-3.4656705697311667e-09	-2.1680973407074512e-26	-2.4724413788628295e-10	-2.637509851647966e-10
9.83	-3.4089414292931497e-09	-2.2427547311919625e-26	-2.3998865525315534e-10	-2.591614849476797e-10
9.84	-3.353209112989779e-09	-9.919642117117292e-27	-2.328958509075377e-10	-2.546532543029865e-10
9.85	-3.2984554296707527e-09	-9.651193270824796e-27	-2.2596240665175206e-10	-2.502248536653546e-10
9.86	-3.2446625643594148e-09	-1.0263115861178623e-26	-2.1918504279721937e-10	-2.458748730232444e-10
9.870000000000001	-3.1918130682199567e-09	-1.836400487473387e-26	-2.1256051913712714e-10	-2.41601931120351e-10
9.88	-3.1398898486118176e-09	-3.60778794433057e-27	-2.0608563608880145e-10	-2.37404674667419e-10
9.89	-3.0888761592797123e-09	-1.54535595685376e-26	-1.9975723595239252e-10	-2.3328177756693566e-10
9.9	-3.0387555907231142e-09	-3.585201493259476e-27	-1.9357220423627405e-10	-2.2923194015273802e-10
9.91	-2.98951206078298e-09	-1.2109113370018476e-26	-1.8752747100448654e-10	-2.2525388844614317e-10
9.92	-2.941129805478461e-09	-4.172623008353162e-27	-1.8162001220605542e-10	-2.2134637342986184e-10
9.93	-2.8935933701200562e-09	2.2731695535261485e-27	-1.7584685095162973e-10	-2.1750817034064184e-10
9.94	-2.84688760072052e-09	-9.681229690686562e-27	-1.7020505870770058e-10	-2.13738077981321e-10
9.950000000000001	-2.8009976357191075e-09	-1.2651790394815367e-26	-1.6469175638419312e-10	-2.1003491805274202e-10
9.96	-2.7559088980296677e-09	-1.5655885686623222e-26	-1.593041152960805e-10	-2.0639753450578883e-10
9.97	-2.71160708741825e-09	-8.074167061462733e-27	-1.540393579845133e-10	-2.0282479291363306e-10
9.98	-2.6680781732115677e-09	-1.1591775421046533e-26	-1.4889475888757484e-10	-1.9931557986416872e-10
9.99	-2.6253083873337843e-09	-5.6052565311979394e-27	-1.438676448546044e-10	-1.9586880237247983e-10
10.0	-2.5832842176653927e-09	-3.359910890507808e-27	-1.389553955021995e-10	-1.924833873131177e-10
