# Supplementary material for: Ab Initio Calculation of Coupling-Constant Averaged Exchange–Correlation Holes for Spherically Symmetric Atoms
Source: J Phys Chem A. 2024 Sep 23;128(39):8521–32. doi: 10.1021/acs.jpca.4c02717 (PMC11457219; doi:10.1021/acs.jpca.4c02717)
Supplement: Supplementary file 1 — jp4c02717_si_001.zip [file jp4c02717_si_001.zip › data/Ne_DFT.csv]

Ne_u_dft	Ne_hx_lda	Ne_hc_lda	Ne_hx_pbe	Ne_hc_pbe
1e-06	-8.508004919988183	-0.4020057888095623	-8.508004919988183	-0.40200578880650767
0.009999999999999787	-8.461926696336329	-0.3636783435717617	-8.467533089206528	-0.3633751996615642
0.019999999999999574	-8.325593165452679	-0.329157332135016	-8.348939071583168	-0.32796641870084636
0.02999999999999936	-8.105606964586292	-0.299067537896831	-8.160767266452563	-0.2964663971147821
0.03999999999999915	-7.81330500577001	-0.2734560292366494	-7.915394891497063	-0.26901697143022507
0.049999999999998934	-7.461458289533303	-0.2519213542625453	-7.623937825256808	-0.2453325752694868
0.05999999999999872	-7.060093167829003	-0.23378276222863942	-7.2915051771448445	-0.2248564786742793
0.06999999999999851	-6.615515852374205	-0.21825319612143024	-6.91717788519108	-0.20692144389371625
0.0799999999999983	-6.13315978974062	-0.20458294998984994	-6.498757007755437	-0.19088343357069487
0.08999999999999808	-5.621434746791556	-0.19215496341179106	-6.038502430456623	-0.1762103784650236
0.09999999999999787	-5.09353249702749	-0.18052795628831864	-5.546070941515649	-0.16252244997277357
0.10999999999999766	-4.566234362829259	-0.1694356369822239	-5.037477791872399	-0.1495916372192855
0.11999999999999744	-4.056833017134443	-0.15875677157278054	-4.531433456430415	-0.13731455356048825
0.12999999999999723	-3.579982068239733	-0.14847194376248782	-4.04529815972959	-0.12567328905897415
0.13999999999999702	-3.1457472291347885	-0.13861990426330656	-3.592294930930815	-0.11469627901200474
0.1499999999999968	-2.759175357955621	-0.12926163632769733	-3.1804881985815086	-0.10442661532677856
0.1599999999999966	-2.421000143053111	-0.12045551908039549	-2.8131749984339542	-0.09490076041507813
0.16999999999999638	-2.128875165911497	-0.11224339834399222	-2.490016959228806	-0.08613730398575235
0.17999999999999616	-1.8786347670878494	-0.10464534713482185	-2.208327839437006	-0.07813356189197948
0.18999999999999595	-1.665310617221802	-0.09766022574990994	-1.9641740619865493	-0.07086725362725427
0.19999999999999574	-1.4838271527267823	-0.09126938154687424	-1.7531671686211112	-0.06430076911235508
0.20999999999999552	-1.3294113339068898	-0.08544148980445246	-1.570961776737933	-0.05838619500268224
0.2199999999999953	-1.1977927370367325	-0.08013727656278177	-1.413527426057376	-0.053069983713975796
0.2299999999999951	-1.0852689903746238	-0.07531348392328278	-1.2772689830406974	-0.048296732718331105
0.23999999999999488	-0.9886943480370766	-0.07092586826745871	-1.159055931118272	-0.044011937852594024
0.24999999999999467	-0.9054301132336504	-0.06693127220680431	-1.0562024094778302	-0.04016380721978935
0.25999999999999446	-0.8332803525258068	-0.06328892656609038	-0.9664242743341273	-0.03670431772310235
0.26999999999999424	-0.770425865946361	-0.059961169081294736	-0.887788393885873	-0.03358971333058284
0.27999999999999403	-0.7153628488464472	-0.05691375198963402	-0.8186622883847166	-0.030780621521691708
0.2899999999999938	-0.6668488984544563	-0.05411587818284942	-0.757667978910382	-0.028241927317406535
0.2999999999999936	-0.6238569722729052	-0.0515400703257716	-0.7036415136382537	-0.025942506787603518
0.3099999999999934	-0.585536890126624	-0.04916194641707875	-0.6555983744910308	-0.02385489013218378
0.3199999999999932	-0.5511835366982165	-0.04695995097241254	-0.6127043566130113	-0.02195490001192297
0.32999999999999297	-0.5202107961567978	-0.04491507320141287	-0.5742512665710883	-0.020221293241676385
0.33999999999999275	-0.49213027924005254	-0.043010571128576786	-0.5396367303016312	-0.018635421932941498
0.34999999999999254	-0.4665339996536622	-0.04123171227763295	-0.5083474402134377	-0.017180922272843145
0.3599999999999923	-0.4430802752223623	-0.0395655361458652	-0.47994524832353136	-0.015843434140614395
0.3699999999999921	-0.4214822470991516	-0.038000640328026504	-0.45405560032847725	-0.014610351756096656
0.3799999999999919	-0.40149851729905495	-0.03652699013880054	-0.4303578901240689	-0.01347060385092318
0.3899999999999917	-0.38292549727129266	-0.03513575045627128	-0.4085773894860748	-0.012415068454994476
0.3999999999999915	-0.36559113786063435	-0.03381913794404813	-0.3884784716178686	-0.011434625433535708
0.40999999999999126	-0.3493497750418813	-0.03257029159162791	-0.3698589003282195	-0.012169982115391064
0.41999999999999105	-0.33407787800874256	-0.03138315950043349	-0.3525449998958294	-0.01602872360616591
0.42999999999999083	-0.31967052841738836	-0.030252399946521465	-0.3363875556649929	-0.018252793569333327
0.4399999999999906	-0.30603849355466006	-0.029173294913301322	-0.32125832354139405	-0.019001591579146618
0.4499999999999904	-0.2931057834365161	-0.02814167447381911	-0.30704704911123876	-0.01821115544544577
0.4599999999999902	-0.2808076036268543	-0.027153850591570272	-0.2936589151895052	-0.018855442099810667
0.46999999999999	-0.2690886329637731	-0.026206559089636282	-0.28101235111902606	-0.01812937670848833
0.47999999999998977	-0.25790156925923824	-0.025296908704173122	-0.26903714882213914	-0.017423758078258366
0.48999999999998956	-0.24720589710341614	-0.024422336287323817	-0.2576728400335496	-0.016738065500031596
0.49999999999998934	-0.23696684072406457	-0.023580567355966125	-0.24686729677824457	-0.017181182073184538
0.5099999999999891	-0.22715447187935578	-0.022769581297055898	-0.23657552336569665	-0.01654497902577983
0.5199999999999889	-0.21774294836365576	-0.0219875806389159	-0.22675861323790694	-0.015923898030971127
0.5299999999999887	-0.20870986317082804	-0.021232963882286567	-0.21738284816011286	-0.015317817678773368
0.5399999999999885	-0.20003568792116094	-0.020504301456953734	-0.20841892065790826	-0.014726655726601574
0.5499999999999883	-0.19170329700117625	-0.019800314430851652	-0.19984126342481395	-0.014150314444090675
0.5599999999999881	-0.18369756113858013	-0.019119855650303733	-0.19162747176278896	-0.0135886923532945
0.5699999999999878	-0.17600500095543978	-0.018461893033751488	-0.18375780706509934	-0.01304168298178406
0.5799999999999876	-0.16861349250561006	-0.017825494778266743	-0.1762147709788124	-0.012509179887985257
0.5899999999999874	-0.16151201798262083	-0.017209816269270824	-0.16898274125147036	-0.01274205605973666
0.5999999999999872	-0.15469045574151344	-0.016614088510225278	-0.16204766142055868	-0.012242063198511736
0.609999999999987	-0.14813940456005759	-0.016037607911306838	-0.15539677748362912	-0.011754611236224972
0.6199999999999868	-0.14185003770910598	-0.015479727294967062	-0.14901841552265618	-0.011279722461517226
0.6299999999999866	-0.1358139829383487	-0.014939847992320112	-0.14290179497382446	-0.01081739996455064
0.6399999999999864	-0.13002322493583682	-0.014417412918022413	-0.13703687285419225	-0.010367627257085161
0.6499999999999861	-0.12447002720567753	-0.01391190052305888	-0.13141421479641538	-0.00993037084962067
0.6599999999999859	-0.11914687064247119	-0.013422819535018723	-0.12602488921560967	-0.009505569601123054
0.6699999999999857	-0.11404640637430014	-0.012949704404244885	-0.12086038134956316	-0.009093151369842999
0.6799999999999855	-0.10916142070671724	-0.012492111381961013	-0.11591252428380297	-0.008693022617927001
0.6899999999999853	-0.1044848102345072	-0.01204961516328518	-0.11117344440364406	-0.008305071860062076
0.6999999999999851	-0.10000956540061011	-0.011621806034053526	-0.10663551901203032	-0.007929170490093559
0.7099999999999849	-0.09572876097597144	-0.011208287465806812	-0.102291344119298	-0.0075651737132774515
0.7199999999999847	-0.09163555211260414	-0.01080867410813958	-0.09813371065256382	-0.007212921561695208
0.7299999999999844	-0.08772317478658904	-0.010422590132058767	-0.09415558755116585	-0.006872239972348086
0.7399999999999842	-0.08398494959930336	-0.010049667882028712	-0.09035011041275702	-0.006542943035639235
0.749999999999984	-0.08041428804471323	-0.009689546798100645	-0.08671057453413039	-0.00622482961039969
0.7599999999999838	-0.07700470047869513	-0.009341872572974917	-0.08323043135315511	-0.005917691334756715
0.7699999999999836	-0.07374980514353527	-0.009006296512008495	-0.07990328744459695	-0.005621309192695584
0.7799999999999834	-0.07064333770736494	-0.008682475067164748	-0.07672290535417907	-0.0057253027838243846
0.7899999999999832	-0.0676791608746678	-0.008370069518650968	-0.07368320567299172	-0.005447831143115463
0.799999999999983	-0.06485127371050209	-0.0080687457805824	-0.07077826985916912	-0.005180114175657387
0.8099999999999827	-0.06215382039808202	-0.007778174309399711	-0.06800234340649153	-0.004921944114180562
0.8199999999999825	-0.05958109821727777	-0.007498030096030858	-0.06534983904104147	-0.004673105373930955
0.8299999999999823	-0.05712756459087162	-0.007227992724868837	-0.06281533969806814	-0.004433375787071235
0.8399999999999821	-0.054787843096561796	-0.006967746484590094	-0.06039360109258814	-0.004202527791915265
0.8499999999999819	-0.05255672838625032	-0.0067169805176430985	-0.058079553749757686	-0.003980329569968575
0.8599999999999817	-0.05042918999067399	-0.0064753889969133204	-0.05586830440547238	-0.0037665465645236014
0.8699999999999815	-0.04840037501751112	-0.006242671319608406	-0.05375513672474606	-0.003560940729172471
0.8799999999999812	-0.04646560977532672	-0.0060185323098353805	-0.05173551131592562	-0.0033632741506885717
0.889999999999981	-0.04462040037470627	-0.005802682422631553	-0.0498050650434366	-0.0031733081415169467
0.8999999999999808	-0.04286043237226182	-0.00559483794340092	-0.047959609661200275	-0.0029908045077763554
0.9099999999999806	-0.041181569533452665	-0.005394721177775414	-0.046195129803762315	-0.00281552629775586
0.9199999999999804	-0.039579851796901044	-0.005202060627894395	-0.044507780383146324	-0.0026472384826583626
0.9299999999999802	-0.03805149252661876	-0.005016591151954141	-0.04289388344703928	-0.0024857085708166584
0.93999999999998	-0.036592875139783	-0.004838054104657759	-0.041349924558664895	-0.00233070715715437
0.9499999999999797	-0.03520054919685989	-0.004666197456873917	-0.03987254876107622	-0.0021820084101187125
0.9599999999999795	-0.03387122603837603	-0.00450077589340963	-0.03845855618902765	-0.002039390498681089
0.9699999999999793	-0.032601774048851936	-0.004341550888324047	-0.037104897390458504	-0.001902635962290375
0.9799999999999791	-0.031389213623656306	-0.004188290757652252	-0.03580866841727356	-0.0017715320269277319
0.9899999999999789	-0.030230711909105538	-0.004040770689786877	-0.03456710574183951	-0.0016458708702465834
0.9999999999999787	-0.029123577380257264	-0.0038987727540833006	-0.03337758105168977	-0.0015254500019900397
1.0099999999999785	-0.02806525431473466	-0.0037620858885093313	-0.032237595970563665	-0.0014100717850699927
1.0199999999999783	-0.027053317214752497	-0.0036305058673721763	-0.03114477674928483	-0.0012995445545584238
1.029999999999978	-0.026085465223416728	-0.003503835250316849	-0.030096868965264194	-0.001193682061189721
1.0399999999999778	-0.025159516575467722	-0.003381883313906256	-0.029091732264715182	-0.0010923036667996645
1.0499999999999776	-0.024273403117002615	-0.0032644659671848034	-0.028127335177098846	-0.0009952346477725704
1.0599999999999774	-0.023425164923415016	-0.0031514056526742136	-0.02720175002694091	-0.0009023052872023368
1.0699999999999772	-0.022612945039871463	-0.0030425312342755475	-0.026313147964046768	-0.0008133521665668449
1.079999999999977	-0.021834984364129954	-0.0029376778735539072	-0.025459794129315757	-0.0007282172634160717
1.0899999999999768	-0.02108961668740698	-0.0028366868958605417	-0.02464004296984901	-0.0006467481020934097
1.0999999999999766	-0.020375263905322516	-0.002739405647710519	-0.02385233371387115	-0.0005687976756712644
1.1099999999999763	-0.01969043140768213	-0.0026456873467852623	-0.023095186013138824	-0.0004942243507575455
1.1199999999999761	-0.019033703652983017	-0.0025553909258663916	-0.022367195757993914	-0.00042289176519812264
1.129999999999976	-0.018403739931032868	-0.00246838087193672	-0.02166703106801416	-0.0003546687102138442
1.1399999999999757	-0.0177992703149223	-0.0023845270616096943	-0.020993428459309977	-0.00028942900655546966
1.1499999999999755	-0.01721909180177178	-0.002303704593966181	-0.020345189187889433	-0.00022705137324569675
1.1599999999999753	-0.016662064640145722	-0.002225793621795031	-0.019721175767144872	-0.00016741929092119548
1.169999999999975	-0.016127108840772238	-0.0021506791821499357	-0.019120308656381244	-0.00011042086113100157
1.1799999999999748	-0.015613200866189473	-0.0020782510270490944	-0.018541563116383185	-5.5948662808935605e-05
1.1899999999999746	-0.015119370494137361	-0.002008403455063339	-0.017983966227286326	-3.899607006410931e-06
1.1999999999999744	-0.014644697848898812	-0.0019410351444575221	-0.01744659406345126	-7.886163248568251e-05
1.2099999999999742	-0.014188310594342148	-0.0018760489884690147	-0.01692856901962106	-3.0053356881901498e-05
1.219999999999974	-0.013749381282105646	-0.001813351933238406	-0.01642905728234944	1.661586359076557e-05
1.2299999999999738	-0.013327124848173782	-0.0017528548188314752	-0.015947266440503295	6.123247099771654e-05
1.2399999999999736	-0.012920796251004328	-0.00169447222372916	-0.015482443228551919	0.00010387935018853533
1.2499999999999734	-0.012529688244359627	-0.0016381223130985593	-0.015033871396339778	0.00014463596254270475
1.2599999999999731	-0.01215312927805736	-0.00158372669110172	-0.01460086969908903	0.00018357847775394185
1.269999999999973	-0.011790481519976427	-0.001531210257446831	-0.014182790001479014	0.00022077990318875916
1.2799999999999727	-0.011441138992814773	-0.0014805010683364781	-0.013779015489790228	0.00025631021043421735
1.2899999999999725	-0.011104525819294048	-0.001431530201927186	-0.013388958986276612	0.0002902364587214837
1.2999999999999723	-0.010780094569727994	-0.001384231628372831	-0.013012061360125886	0.00032261727327713506
1.309999999999972	-0.010467324706112162	-0.0013385420844909124	-0.012647790029585089	0.00035352532641317393
1.3199999999999719	-0.010165721117145208	-0.00129440095305983	-0.012295637550055374	0.00038301420535682566
1.3299999999999716	-0.009874812738851256	-0.0012517501467270346	-0.01195512028319507	0.0004111404841106746
1.3399999999999714	-0.009594151255734587	-0.0012105339964861685	-0.011625777142307675	0.00043795838772853966
1.3499999999999712	-0.009323309877659532	-0.0011706991446592677	-0.011307168409530029	0.00046351989354848235
1.359999999999971	-0.0090618821879053	-0.0011321944423041228	-0.010998874620569992	0.0004878748285478455
1.3699999999999708	-0.008809481058097415	-0.0010949708509517533	-0.010700495512974592	0.0005110709628504819
1.3799999999999706	-0.008565737625961762	-0.0010589813485674822	-0.010411649034133094	0.0005331540994371115
1.3899999999999704	-0.008330300332082733	-0.0010241808396189566	-0.010131970405436603	0.0005541681601270397
1.3999999999999702	-0.008102834012073117	-0.0009905260691281267	-0.00986111123922399	0.0005741552679135235
1.40999999999997	-0.007883019040779572	-0.0009579755405768168	-0.0095987387053439	0.0005931558257464177
1.4199999999999697	-0.007670550525352949	-0.0009264894375335562	-0.009344534744352302	0.0006112085918645164
1.4299999999999695	-0.007465137544208175	-0.000896029548865026	-0.009098195324546584	0.0006283507517867613
1.4399999999999693	-0.007266502429082981	-0.0008665591973953795	-0.00885942974020799	0.0006446179870761467
1.449999999999969	-0.007074380087578865	-0.0008380431718762045	-0.008627959948586915	0.0006600445409934182
1.4599999999999689	-0.006888517363732667	-0.0008104476621306147	-0.008403519943317842	0.0006746632811593186
1.4699999999999687	-0.006708672434320843	-0.000783740197236509	-0.008185855162095487	0.0006885057593447575
1.4799999999999685	-0.00653461423874415	-0.0007578895866166013	-0.007974721926578665	0.0007016022685077753
1.4899999999999682	-0.006366121940476851	-0.0007328658639056883	-0.007769886912615778	0.0007139818971949361
1.499999999999968	-0.006202984418191464	-0.0007086402334679656	-0.007571126649005487	0.0007256725814227886
1.5099999999999678	-0.006044999784790395	-0.0006851850194426899	-0.007378227043117795	0.0007367011541525074
1.5199999999999676	-0.005891974932687175	-0.0006624736171983566	-0.007190982931805683	0.0007470933924678875
1.5299999999999674	-0.005743725103784817	-0.0006404804470811333	-0.0070091976561356675	0.0007568740625635117
1.5399999999999672	-0.0056000734826967095	-0.0006191809103469905	-0.006832682658557917	0.0007660669626464016
1.549999999999967	-0.00546085081184668	-0.0005985513471712918	-0.006661257101221383	0.0007746949638507129
1.5599999999999667	-0.0053258950271707775	-0.0005785689966339362	-0.006494747504221227	0.0007827800492611116
1.5699999999999665	-0.005195050913222531	-0.0005592119585830375	-0.006332987402640096	0.0007903433511366825
1.5799999999999663	-0.00506816977655881	-0.0005404591572837614	-0.006175817021315051	0.0007974051864231981
1.589999999999966	-0.004945109136352484	-0.0005222903067633978	-0.006023082966328155	0.0008039850906376702
1.599999999999966	-0.0048257324312436945	-0.0005046858777684264	-0.005874637932279829	0.0008101018502052749
1.6099999999999657	-0.0047099087415021805	-0.0004876270662527448	-0.005730340424461364	0.0008157735333249771
1.6199999999999655	-0.004597512525630127	-0.00047109576332055004	-0.005590054495097133	0.0008210175194364414
1.6299999999999653	-0.004488423370588193	-0.00045507452655101885	-0.005453649492876807	0.0008258505273572569
1.639999999999965	-0.004382525754877145	-0.00043954655263574866	-0.005320999825045036	0.0008302886421561186
1.6499999999999648	-0.004279708823753909	-0.00042449565126344687	-0.005191984731360152	0.0008343473408241211
1.6599999999999646	-0.004179866175904687	-0.00040990622018947644	-0.0050664880692741785	0.0008380415168033769
1.6699999999999644	-0.004082895660938013	-0.0003957632214315305	-0.004944398109725213	0.0008413855034288201
1.6799999999999642	-0.003988699187099414	-0.0003820521585354546	-0.0048256073429691826	0.0008443930963363984
1.689999999999964	-0.0038971825386442177	-0.0003687590548582393	-0.004710012293911623	0.0008470775748879738
1.6999999999999638	-0.0038082552023391667	-0.0003558704328182324	-0.004597513346431723	0.0008493744541480204
1.7099999999999635	-0.0037218302025944176	-0.00034337329406489224	-0.004488014576220477	0.000851448531280476
1.7199999999999633	-0.003637823944756797	-0.00033125510052318035	-0.004381423591682664	0.0008532364279257129
1.7299999999999631	-0.0035561560661229886	-0.000319503756270096	-0.004277651382477863	0.0008547495546182154
1.739999999999963	-0.0034767492942565804	-0.00030810759020289037	-0.0041766121753007545	0.0008559988995771267
1.7499999999999627	-0.0033995293122176065	-0.00029705533946082426	-0.004078223296523159	0.0008569950451493655
1.7599999999999625	-0.003324424630335429	-0.0002863361335642964	-0.003982405041342132	0.0008577481835550229
1.7699999999999623	-0.003251366464177284	-0.0002759394792370304	-0.0038890805490982613	0.0008582681319676144
1.779999999999962	-0.0031802886183847356	-0.0002658552458788983	-0.0037981756844473855	0.0008585643469603596
1.7899999999999618	-0.0031111273760688896	-0.0002560736516584485	-0.0037096189240865157	0.000858645938347755
1.7999999999999616	-0.0030438213934730345	-0.0002465852501962063	-0.0036233412487514383	0.0008585216824503858
1.8099999999999614	-0.002978311599627559	-0.00023738091781081195	-0.0035392760402191033	0.000858200034809464
1.8199999999999612	-0.0029145411007378583	-0.0002284518413019664	-0.003457358983062694	0.0008576891423761202
1.829999999999961	-0.002852455089060192	-0.00021978950624514172	-0.003377527970920777	0.0008569968551994123
1.8399999999999608	-0.0027920007560344328	-0.00021138568577455858	-0.003299723017055343	0.0008561307376355478
1.8499999999999606	-0.0027331272094553217	-0.00020323242983188674	-0.003223886168985358	0.0008550980790999467
1.8599999999999604	-0.002675785394476056	-0.00019532205485947536	-0.003149961426994271	0.0008539059043825475
1.8699999999999601	-0.002619928018249413	-0.00018764713391786938	-0.003077894666320386	0.0008525609835457375
1.87999999999996	-0.002565509478022322	-0.0001802004872084038	-0.0030076335628496076	0.0008510698414234166
1.8899999999999597	-0.002512485792509896	-0.0001729751729825772	-0.0029391275221392265	0.0008494387667387904
1.8999999999999595	-0.002460814536384378	-0.00016596447882094014	-0.002872327611610782	0.0008476738208575399
1.9099999999999593	-0.0024104547777235156	-0.0001591619132649605	-0.002807186495758344	0.0008457808461923259
1.919999999999959	-0.0023613670182711477	-0.00015256119778614657	-0.002743658374226695	0.000843765474273751
1.9299999999999589	-0.0023135131363708258	-0.00014615625907759378	-0.002681698922621452	0.0008416331335022153
1.9399999999999586	-0.0022668563324407458	-0.00013994122165362528	-0.002621265235920111	0.0008393890565943646
1.9499999999999584	-0.002221361076865268	-0.0001339104007441484	-0.002562315774360171	0.0008370382877372717
1.9599999999999582	-0.002176993060184979	-0.00012805829547073887	-0.002504810311686295	0.0008345856894627951
1.969999999999958	-0.002133719145473513	-0.0001223795822922873	-0.0024487098856449613	0.0008320359492539984
1.9799999999999578	-0.0020915073227952287	-0.00011686910870843887	-0.00239397675062041	0.0008293935858949811
1.9899999999999576	-0.0020503266656434448	-0.00011152188720983001	-0.0023405743323112013	0.0008266629555749464
1.9999999999999574	-0.002010147289264154	-0.0001063330894643774	-0.0022884671843516804	0.0008238482577567892
2.009999999999957	-0.001970940310775105	-0.00010129804072964752	-0.0022376209467876063	0.0008209535408201131
2.019999999999957	-0.001932677810994864	-9.641221448156445e-05	-0.0021880023063193576	0.0008179827074879877
2.0299999999999567	-0.0018953327979008593	-9.167122725035578e-05	-0.0021395789582309655	0.0008149395200464855
2.0399999999999565	-0.0018588791716395512	-8.707083365489596e-05	-0.0020923195699266667	0.0008118276053655581
2.0499999999999563	-0.0018232916910159134	-8.260692162717523e-05	-0.0020461937460010725	0.0008086504597293844
2.059999999999956	-0.0017885459413930196	-7.827550781882398e-05	-0.0020011719947722207	0.0008054114534840685
2.069999999999956	-0.0017546183039361801	-7.40727331821509e-05	-0.0019572256962105705	0.0008021138355101225
2.0799999999999557	-0.0017214859261392784	-6.9994858718399e-05	-0.0019143270712000423	0.0007987607375268584
2.0899999999999554	-0.0016891266935742256	-6.603826138627227e-05	-0.0018724491520703756	0.0007953551782355601
2.0999999999999552	-0.0016575192028073075	-6.219943016412351e-05	-0.0018315657543430844	0.0007919000673079026
2.109999999999955	-0.0016266427354291397	-5.847496225947591e-05	-0.0017916514496358674	0.000787879785442686
2.119999999999955	-0.0015964772331475176	-5.4861559459826924e-05	-0.0017526815396732172	0.0007614615900097482
2.1299999999999546	-0.0015670032738950162	-5.135602461894513e-05	-0.001714632031353298	0.0007581174826131792
2.1399999999999544	-0.0015382020489055545	-4.795525827317124e-05	-0.0016774796128235904	0.0007547316362751985
2.149999999999954	-0.0015100553407164418	-4.465625538242157e-05	-0.0016412016305200957	0.0007513064899160954
2.159999999999954	-0.0014825455020544996	-4.1456102190875585e-05	-0.0016057760671269756	0.0007478443949695892
2.1699999999999537	-0.001455655435566945	-3.835197320248571e-05	-0.0015711815204155573	0.0007240516206497354
2.1799999999999535	-0.001429368574359601	-3.534112826676026e-05	-0.0015373971829236084	0.0006784908918116857
2.1899999999999533	-0.0014036688633067879	-3.2420909770351533e-05	-0.0015044028224375438	0.0005748617686996845
2.199999999999953	-0.0013785407410990753	-2.9588739930266054e-05	-0.0014721787632420576	0.0005713965756115614
2.209999999999953	-0.0013539691229965867	-2.6842118184656002e-05	-0.0014407058681032597	0.000481752617537488
2.2199999999999527	-0.0013299393842571621	-2.417861867732762e-05	-0.0014099655209530357	0.0004136246978848011
2.2299999999999525	-0.0013064373442101423	-2.1595887832275562e-05	-0.001379939610243795	0.0003160577192331146
2.2399999999999523	-0.0012834492509479346	-1.9091642014699363e-05	-0.0013506105129442595	0.00031347562413081286
2.249999999999952	-0.001260961766608782	-1.666366527513513e-05	-0.001321961079148243	0.00030362857401067603
2.259999999999952	-0.0012389619532255176	-1.4309807173443708e-05	-0.0012939746172697041	0.00030098106499265657
2.2699999999999516	-0.001217437259116144	-1.2027980679558954e-05	-0.001266634879798612	0.00029835345743063195
2.2799999999999514	-0.001196375505793322	-9.816160148033697e-06	-0.0012399260495932261	0.00029574580201486737
2.289999999999951	-0.0011757648753708196	-7.672379363517839e-06	-0.0012138327266856667	0.0002931581395742447
2.299999999999951	-0.0011555938984460674	-5.594729654459145e-06	-0.0011883399155785711	0.00029059050161782597
2.3099999999999508	-0.0011358514424388854	-3.581358072408386e-06	-0.0011634330130117405	0.00028587373419857685
2.3199999999999505	-0.0011165267003673443	-1.6304656344188732e-06	-0.001139097796178588	0.000283311751001796
2.3299999999999503	-0.00109760918004268	2.596943738477239e-07	-0.0011153204113731584	0.00028076994099776283
2.33999999999995	-0.0010790886936658634	2.0908180366180547e-06	-0.00109208736304933	0.00020248856697661354
2.34999999999995	-0.0010609553478093628	3.86455239030815e-06	-0.001069385503274704	0.00020063645158486086
2.3599999999999497	-0.0010431995337682792	5.582496951740867e-06	-0.0010472020215623774	0.0001987992850708782
2.3699999999999495	-0.0010258119182657672	7.246205194309557e-06	-0.0010255244350646745	0.00019697707552906383
2.3799999999999493	-0.0010087834344983566	8.857185974035967e-06	-0.0010043405791135644	0.0001951698251392613
2.389999999999949	-0.0009921052735074021	1.0416904907378527e-05	-0.000983638598093191	0.0001933775304046527
2.399999999999949	-0.0009757688758634985	1.1926785702586696e-05	-0.000963406936630633	0.0001916001823829526
2.4099999999999486	-0.0009597659236513054	1.3388211446322138e-05	-0.0009436343310915758	0.0001898377669110856
2.4199999999999484	-0.0009440883327427367	1.4802525847181604e-05	-0.0009243098013682532	0.00018809026482349204
2.429999999999948	-0.0009287282453470437	1.617103443771937e-05	-0.0009054226429475716	0.00018635765216422085
2.439999999999948	-0.0009136780228267662	1.7495005736472916e-05	-0.0008869624192477717	0.00018463990039294434
2.4499999999999478	-0.000898930238769087	1.8775672371458365e-05	-0.0008689189542127029	0.0001829369765850247
2.4599999999999476	-0.0008844776723024517	2.0014232166531387e-05	-0.0008512823251530773	0.0001812488436257478
2.4699999999999473	-0.0008703133016488971	2.1211849191960166e-05	-0.0008340428558246973	0.00017957546039885062
2.479999999999947	-0.0008564302979028298	2.2369654780495038e-05	-0.0008171911097340034	0.00017791678196944525
2.489999999999947	-0.000842822019027452	2.3488748510186324e-05	-0.0008007178836618048	0.0001213055231572797
2.4999999999999467	-0.00082948200406038	2.4570199155126957e-05	-0.0007846142013963791	0.00012016935037748008
2.5099999999999465	-0.0008164039675203682	2.5615045605275596e-05	-0.0007688713076676074	0.00011904349721356107
2.5199999999999463	-0.0008035817940074034	2.662429775646036e-05	-0.0007534806622741345	0.00011792792100819341
2.529999999999946	-0.0007910095329887508	2.7598937371610097e-05	-0.0007384339343959145	0.0001168225768490553
2.539999999999946	-0.0007786813937638302	2.8539918914240506e-05	-0.0007237229970848519	0.0001157274176937042
2.5499999999999456	-0.000766591740601132	2.9448170355165785e-05	-0.0007093399219265806	0.00011464239448958324
2.5599999999999454	-0.0007547350880406409	3.032459395338187e-05	-0.000695276973866719	0.00011356745628932543
2.569999999999945	-0.0007431060963555206	3.1170067012011284e-05	-0.0006815266061952391	0.00011250255036151575
2.579999999999945	-0.0007316995671670544	3.19854426101995e-05	-0.0006680814556829026	0.00011144762229706316
2.589999999999945	-0.0007205104392071168	3.2771550311775826e-05	-0.0006549343378639492	0.00011040261611133632
2.5999999999999446	-0.0007095337842226481	3.352919685150121e-05	-0.0006420782424594916	0.0001093674743422074
2.6099999999999444	-0.0006987648030168664	3.425916679966162e-05	-0.000629506328936355	0.0001083421381441484
2.619999999999944	-0.0006881988216221386	3.496222320576977e-05	-0.0006172119221962657	0.00010732654737851862
2.629999999999944	-0.0006778312875996649	3.563910822207141e-05	-0.0006051885083905945	0.00010632064070017686
2.6399999999999437	-0.000667657766461308	3.629054370755931e-05	-0.0005934297308560196	0.00010532435564054986
2.6499999999999435	-0.000657673938209099	3.691723181315241e-05	-0.0005819293861667103	0.0001043376286872846
2.6599999999999433	-0.0006478755939881248	3.751985554869036e-05	-0.0005706814202987896	0.00010336039536060816
2.669999999999943	-0.0006382586328486881	3.809907933233938e-05	-0.0005596799249030944	0.00010239259028651093
2.679999999999943	-0.0006288190586137819	3.86555495230221e-05	-0.0005489191336823303	0.0001014341472668736
2.6899999999999427	-0.0006195529768480797	3.918989493642976e-05	-0.0005383934188689754	6.489722204855226e-05
2.6999999999999424	-0.0006104565919248101	3.970272734517303e-05	-0.000528097287800395	6.428594543698785e-05
2.7099999999999422	-0.0006015262041870069	4.019464196359794e-05	-0.0005180253795878045	6.368066886052923e-05
2.719999999999942	-0.0005927582071997777	4.066621791777985e-05	-0.0005081724618758528	6.3081346981811e-05
2.729999999999942	-0.0005841490850903708	4.1118018701186265e-05	-0.0004985334276897618	6.248793411121438e-05
2.7399999999999416	-0.0005756954099729231	4.155059261648466e-05	-0.0004891032923670522	6.190038424366773e-05
2.7499999999999414	-0.0005673938394549255	4.196447320394843e-05	-0.00047987719057104297	6.131865109382114e-05
2.759999999999941	-0.0005592411142225344	4.236017965690606e-05	-0.00047085037338344036	6.074268812965616e-05
2.769999999999941	-0.0005512340557019734	4.273821722465715e-05	-0.00046201820547338507	6.0172448604593224e-05
2.7799999999999407	-0.0005433695637943847	4.309907760326071e-05	-0.0004533761623405314	5.9607885588152887e-05
2.7899999999999405	-0.0005356446146815841	4.344323931460043e-05	-0.00044491982762975087	5.90489519952304e-05
2.7999999999999403	-0.0005280562587002653	4.377116807410033e-05	-0.0004366448905151987	5.84956006140327e-05
2.80999999999994	-0.0005206016182823058	4.408331714745389e-05	-0.00042854714315156465	5.7947784132735156e-05
2.81999999999994	-0.0005132778859589104	4.438012769674406e-05	-0.0004206224781904058	5.7405455164903554e-05
2.8299999999999397	-0.0005060823224263975	4.466202911625706e-05	-0.00041286688635957614	5.6868566273732276e-05
2.8399999999999395	-0.000499012254671555	4.4929439358368856e-05	-0.00040527645410381763	5.6337069995143924e-05
2.8499999999999392	-0.0004920650741545204	4.5182765249777515e-05	-0.00039784736128466175	5.581091885979435e-05
2.859999999999939	-0.0004852382350472566	4.542240279842094e-05	-0.0003905758789378842	5.529006541402758e-05
2.869999999999939	-0.0004785292525257445	4.5648737491358524e-05	-0.0003834583670867961	5.477446223982004e-05
2.8799999999999386	-0.00047193570111409206	4.586214458391654e-05	-0.0003764912726097563	5.426406197375525e-05
2.8899999999999384	-0.00046545521307881705	4.60629893803629e-05	-0.0003696711271603087	5.375881732506647e-05
2.899999999999938	-0.00045908547687163227	4.62516275063852e-05	-0.00036299454513845185	5.3258681092783806e-05
2.909999999999938	-0.0004528242356191228	4.642840517363205e-05	-0.00035645822171158955	5.276360618202223e-05
2.9199999999999378	-0.00044666928565776205	4.659365943655389e-05	-0.00035005893088374367	5.227354561944343e-05
2.9299999999999375	-0.0004406184751127471	4.674771844180781e-05	-0.00034379352361171384	5.178845256792496e-05
2.9399999999999373	-0.00043466970251924725	4.689090167043196e-05	-0.00033765892596686125	5.130828034046732e-05
2.949999999999937	-0.00042882091548463347	4.7023520173037714e-05	-0.0003316521373412863	5.083298241337092e-05
2.959999999999937	-0.0004230701093903682	4.714587679822101e-05	-0.0003257702286971882	5.036251243871057e-05
2.9699999999999367	-0.0004174153261322565	4.725826641441201e-05	-0.00032001034085825077	4.9896824256136026e-05
2.9799999999999365	-0.00041185465289779905	4.736097612536111e-05	-0.0003143696828419387	4.9435871904026724e-05
2.9899999999999363	-0.0004063862209794531	4.745428547945522e-05	-0.00030884553023161114	4.8979609630024664e-05
2.999999999999936	-0.0004010082046226282	4.7538466673067145e-05	-0.00030343522358743807	4.852799190097212e-05
3.009999999999936	-0.00039571881990730045	4.7613784748105995e-05	-0.00029813616689507855	4.808097341227835e-05
3.0199999999999356	-0.0003905163236621599	4.768049778394959e-05	-0.00029294582605118185	4.763850909673694e-05
3.0299999999999354	-0.00038539901241024295	4.77388570839402e-05	-0.0002878617273847513	2.848762281620498e-05
3.039999999999935	-0.00038036522134504203	4.77891073565923e-05	-0.00028288145621346557	2.8224870757752764e-05
3.049999999999935	-0.0003754133233361201	4.783148689169158e-05	-0.0002780026554340925	2.7964809820658728e-05
3.0599999999999348	-0.00037054172796328595	4.786622773142375e-05	-0.00027322302414612386	2.7707413096977606e-05
3.0699999999999346	-0.00036574888057842436	4.7893555836694295e-05	-0.0002685403163078219	2.7452653845295747e-05
3.0799999999999343	-0.0003610332613941026	4.7913691248776054e-05	-0.00026395233942388236	2.7200505494511714e-05
3.089999999999934	-0.0003563933845981097	4.792684824643677e-05	-0.00025945695326392865	2.695094164735931e-05
3.099999999999934	-0.00035182779749310175	4.7933235498662106e-05	-0.00025505206861110174	2.670393608368259e-05
3.1099999999999337	-0.0003473350796605795	4.7933056213135434e-05	-0.00025073564604000896	2.645946276347477e-05
3.1199999999999335	-0.0003429138421484186	4.792650828056603e-05	-0.00024650569472333273	2.6217495829689843e-05
3.1299999999999333	-0.00033856272668122565	4.791378441502162e-05	-0.00024236027126641604	2.5978009610836965e-05
3.139999999999933	-0.0003342804048928087	4.789507229036296e-05	-0.0002382974785691581	2.5740978623367212e-05
3.149999999999933	-0.0003300655775800677	4.787055467290001e-05	-0.00023431546471457175	2.5506377573861126e-05
3.1599999999999326	-0.0003259169739776512	4.784040955039395e-05	-0.00023041242188339035	2.5274181361026016e-05
3.1699999999999324	-0.0003218333510527262	4.780481025749652e-05	-0.0002265865852940895	2.5044365077510844e-05
3.179999999999932	-0.00031781349281925455	4.7763925597735125e-05	-0.0002228362321677642	2.481690401154711e-05
3.189999999999932	-0.00031385620967116487	4.7717919962157496e-05	-0.0002191596807172529	2.459177364842301e-05
3.199999999999932	-0.0003099603377338508	4.766695344471348e-05	-0.00021555528915996787	2.4368949671798226e-05
3.2099999999999316	-0.0003061247382334317	4.7611181954491996e-05	-0.00021202145475388343	2.414840796486684e-05
3.2199999999999314	-0.000302348296883236	4.7550757324879136e-05	-0.00020855661285614188	2.3930124611374292e-05
3.229999999999931	-0.00029862992328699006	4.748582741975905e-05	-0.00020515923600376702	2.3714075896495994e-05
3.239999999999931	-0.0002949685503582013	4.741653623680427e-05	-0.00020182783301598764	2.3500238307582796e-05
3.2499999999999307	-0.00029136313375525394	4.7343024007979406e-05	-0.00019856094811764884	2.328858853478026e-05
3.2599999999999305	-0.00028781265133174177	4.72654272973114e-05	-0.00019535716008327466	2.307910347152665e-05
3.2699999999999303	-0.00028431610260158663	4.718387909600656e-05	-0.0001922150814012779	2.2871760214936234e-05
3.27999999999993	-0.0002808725082185005	4.709850891502257e-05	-0.00018913335745788756	2.266653606607219e-05
3.28999999999993	-0.0002774809094693639	4.7009442875110564e-05	-0.00018611066574032538	2.2463408530114917e-05
3.2999999999999297	-0.00027414036778111316	4.691680379446364e-05	-0.00018314571505881276	2.226235531643085e-05
3.3099999999999294	-0.000270849964240736	4.6820711273986306e-05	-0.00018023724478698005	2.2063354338545696e-05
3.3199999999999292	-0.00026760879912799036	4.6721281780293836e-05	-0.00017738402412025893	2.186638371402768e-05
3.329999999999929	-0.00026441599146047475	4.66186287264774e-05	-0.00017458485135185846	2.167142176428424e-05
3.339999999999929	-0.00026127067855069466	4.651286255071001e-05	-0.00017183855316592613	2.1478447014277323e-05
3.3499999999999286	-0.00025817201557476997	4.640409079275944e-05	-0.000169143983947508	2.1287438192160506e-05
3.3599999999999284	-0.0002551191751524478	4.629241816845844e-05	-0.00016650002510893106	2.1098374228842417e-05
3.369999999999928	-0.00025211134693810147	4.617794664218989e-05	-0.00016390558443223492	2.091123425747971e-05
3.379999999999928	-0.0002491477372223944	4.606077549744976e-05	-0.00016135959542729555	2.0725997612903733e-05
3.3899999999999277	-0.00024622756854430345	4.59410014055383e-05	-0.00015886101670528572	2.054264383098398e-05
3.3999999999999275	-0.00024335007931320686	4.581871849242708e-05	-0.00015640883136712567	2.0361152647931507e-05
3.4099999999999273	-0.00024051452344075683	4.569401840386165e-05	-0.00015400204640658705	2.0181503999545873e-05
3.419999999999927	-0.00023772016998224984	4.556699036874476e-05	-0.00015163969212771952	2.0003678020408598e-05
3.429999999999927	-0.000234966302787233	4.543772126084327e-05	-0.00014932082157627426	1.982765504302567e-05
3.4399999999999267	-0.00023225222015908686	4.530629565887545e-05	-0.00014704450998480998	1.9653415596922412e-05
3.4499999999999265	-0.00022957723452332772	4.517279590501615e-05	-0.00014480985423117058	1.9480940407693107e-05
3.4599999999999262	-0.00022694067210439584	4.503730216186364e-05	-0.00014261597231002754	1.9310210396008185e-05
3.469999999999926	-0.00022434187261067707	4.489989246791734e-05	-0.0001404620028171969	1.914120667658118e-05
3.479999999999926	-0.00022178018892754804	4.476064279159872e-05	-0.00013834710444643277	1.897391055709803e-05
3.4899999999999256	-0.00021925498681820918	4.461962708386205e-05	-0.0001362704554984149	1.8808303537111248e-05
3.4999999999999254	-0.00021676564463209461	4.447691732943102e-05	-0.00013423125340165693	1.3971436653673572e-05
3.509999999999925	-0.00021431155302065159	4.433258359669808e-05	-0.00013222871424505077	1.3850539851497579e-05
3.519999999999925	-0.00021189211466028418	4.418669408632609e-05	-0.0001302620723217919	1.373085060216487e-05
3.5299999999999248	-0.00020950674398227036	4.403931517858435e-05	-0.00012833057968441488	1.3612355977321184e-05
3.5399999999999245	-0.00020715486690945335	4.389051147945681e-05	-0.00012643350571068908	1.3495043180163479e-05
3.5499999999999243	-0.0002048359205995316	4.3740345865554585e-05	-0.00012457013668011794	1.3378899544650439e-05
3.559999999999924	-0.00020254935319475914	4.3588879527861156e-05	-0.00012273977536080114	1.3263912534693009e-05
3.569999999999924	-0.0002002946235778917	4.3436172014353494e-05	-0.0001209417406064173	5.351088369398096e-06
3.5799999999999237	-0.00019807120113420193	4.328228127151114e-05	-0.00011917536696308737	5.305134513167629e-06
3.5899999999999235	-0.0001958785655194013	4.3127263684766766e-05	-0.00011744000428589751	5.259637992346823e-06
3.5999999999999233	-0.00019371620643331247	4.29711741179028e-05	-0.00011573501736484757	5.214593891089086e-06
3.609999999999923	-0.00019158362339913318	4.281406595143941e-05	-0.00011405978556000362	5.169997344831084e-06
3.619999999999923	-0.0001894803255481442	4.265599112004038e-05	-0.00011241370244564655	5.125843539930745e-06
3.6299999999999226	-0.00018740583140971343	4.249700014894568e-05	-0.00011079617546319653	5.082127713299925e-06
3.6399999999999224	-0.0001853596687064558	4.233714218948014e-05	-0.00010920662558270812	5.038845152032348e-06
3.649999999999922	-0.00018334137415440863	4.2176465053651036e-05	-0.00010764448697273665	4.995991193027007e-06
3.659999999999922	-0.00018135049326809075	4.201501524785786e-05	-0.00010610920667837217	4.953561222607542e-06
3.6699999999999218	-0.0001793865801703144	4.1852838005744094e-05	-0.00010460024430724895	4.911550676137901e-06
3.6799999999999216	-0.0001774491974066219	4.168997732020143e-05	-0.00010311707172334223	4.869955037634677e-06
3.6899999999999213	-0.0001755379157642259	4.152647597457103e-05	-0.00010165917274836159	4.828769839376385e-06
3.699999999999921	-0.00017365231409533128	4.136237557304448e-05	-0.00010022604287056255	4.7879906615100405e-06
3.709999999999921	-0.00017179197914472504	4.119771657028667e-05	-9.881718896079723e-05	4.747613131655368e-06
3.7199999999999207	-0.0001699565053815186	4.10325383003119e-05	-9.74321289956278e-05	4.707632924506862e-06
3.7299999999999205	-0.00016814549483493298	4.086687900462907e-05	-9.607039178733609e-05	4.668045761434026e-06
3.7399999999999203	-0.00016635855693402073	4.070077585966626e-05	-9.47315167206587e-05	4.628847410080075e-06
3.74999999999992	-0.00016459530835121993	4.053426500350905e-05	-9.341505349608758e-05	4.590033683959293e-06
3.75999999999992	-0.00016285537284963788	4.036738156194754e-05	-9.212056187957377e-05	4.551600442053322e-06
3.7699999999999196	-0.00016113838113396864	4.020015967389286e-05	-9.08476114584812e-05	4.513543588406627e-06
3.7799999999999194	-0.00015944397070494543	4.0032632516122065e-05	-8.9595781403636e-05	4.475859071721338e-06
3.789999999999919	-0.00015777178571723844	3.986483232741764e-05	-8.836466023732339e-05	4.438542884951695e-06
3.799999999999919	-0.00015612147684070305	3.969679043209551e-05	-8.715384560708596e-05	4.4015910648982515e-06
3.809999999999919	-0.00015449270112489417	3.9528537262937e-05	-8.596294406518046e-05	4.364999691802111e-06
3.8199999999999186	-0.0001528851218667592	3.9360102383546136e-05	-8.479157085355615e-05	4.3287648889392855e-06
3.8299999999999184	-0.00015129840848142803	3.919151451015602e-05	-8.363934969421523e-05	4.29288282221544e-06
3.839999999999918	-0.00014973223637601338	3.902280153286766e-05	-8.250591258482604e-05	4.257349699761102e-06
3.849999999999918	-0.00014818628682635267	3.8853990536374754e-05	-8.139089959945585e-05	4.22216177152755e-06
3.8599999999999177	-0.00014666024685660382	3.868510782016665e-05	-8.029395869429954e-05	4.187315328883536e-06
3.8699999999999175	-0.0001451538091216287	3.8516178918215735e-05	-7.921474551827731e-05	4.152806704212932e-06
3.8799999999999173	-0.0001436666717920875	3.8347228618185896e-05	-7.815292322838349e-05	4.118632270513465e-06
3.889999999999917	-0.00014219853844217424	3.8178280980155924e-05	-7.710816230966565e-05	4.084788440996717e-06
3.899999999999917	-0.00014074911793992586	3.8009359354876126e-05	-7.608014039971852e-05	4.0512716686893914e-06
3.9099999999999167	-0.00013931812434003714	3.784048640157057e-05	-7.506854211758346e-05	4.018078446036102e-06
3.9199999999999164	-0.0001379052767791178	3.767168410529963e-05	-7.407305889693885e-05	3.985205304503685e-06
3.9299999999999162	-0.00013651029937332716	3.7502973793885075e-05	-7.309338882347654e-05	3.95264881418718e-06
3.939999999999916	-0.00013513292111832635	3.7334376154420477e-05	-7.212923647635965e-05	3.920405583417608e-06
3.949999999999916	-0.00013377287579148848	3.716591124936658e-05	-7.118031277365847e-05	3.8884722583715545e-06
3.9599999999999156	-0.00013242990185630794	3.699759853225757e-05	-7.024633482166293e-05	3.856845522682734e-06
3.9699999999999154	-0.0001311037423689546	3.682945686300196e-05	-6.932702576797827e-05	3.825522097055566e-06
3.979999999999915	-0.00012979414488691458	3.6661504522821524e-05	-6.842211465830484e-05	3.7944987388808534e-06
3.989999999999915	-0.00012850086137966904	3.649375922881253e-05	-6.753133629681066e-05	3.763772241853649e-06
3.9999999999999147	-0.00012722364814135535	3.632623814814636e-05	-6.665443111000573e-05	3.7333394355933223e-06
4.0099999999999145	-0.000125962265705363	3.615895791192553e-05	-6.579114501403e-05	3.703197185265984e-06
4.019999999999914	-0.0001247164787608141	3.5991934628689026e-05	-6.494122928526916e-05	3.6733423912092614e-06
4.029999999999914	-0.0001234860560708814	3.582518389759252e-05	-6.410444043421133e-05	3.643771988559471e-06
4.039999999999914	-0.00012227077039289838	3.5658720821263595e-05	-6.328054008246645e-05	3.614482946881291e-06
4.049999999999914	-0.00012107039840021556	3.549256001833463e-05	-6.24692948428655e-05	3.5854722697999565e-06
4.0599999999999135	-0.00011988472060576105	3.5326715635671796e-05	-6.167047620256189e-05	0.0
4.069999999999913	-0.00011871352128725991	3.516120136030492e-05	-6.08838604090597e-05	0.0
4.079999999999913	-0.0001175565884140767	3.49960304310589e-05	-6.010922835909303e-05	0.0
4.089999999999913	-0.00011641371357563501	3.483121564990522e-05	-5.934636549028486e-05	0.0
4.099999999999913	-0.00011528469191138034	3.4666769393033e-05	-5.859506167551459e-05	0.0
4.109999999999912	-0.00011416932204224594	3.4502703621645306e-05	-5.7855111119925145e-05	0.0
4.119999999999912	-0.00011306740600358506	3.433902989249765e-05	-5.712631226050188e-05	0.0
4.129999999999912	-0.00011197874917953523	3.417575936816885e-05	-5.6408467668158884e-05	0.0
4.139999999999912	-0.00011090316023878	3.401290282709455e-05	-5.570138395226754e-05	0.0
4.1499999999999115	-0.00010984045107167309	3.3850470673339695e-05	-5.5004871667565626e-05	0.0
4.159999999999911	-0.00010879043672869298	3.3688472946139866e-05	-5.431874522338603e-05	0.0
4.169999999999911	-0.00010775293536019809	3.35269193292125e-05	-5.364282279514597e-05	0.0
4.179999999999911	-0.00010672776815744787	3.336581915983498e-05	-5.2976926238037904e-05	0.0
4.189999999999911	-0.00010571475929486475	3.320518143769974e-05	-5.232088100286836e-05	0.0
4.1999999999999105	-0.00010471373587350253	3.304501483356303e-05	-5.167451605398569e-05	0.0
4.20999999999991	-0.00010372452786569762	3.288532769766768e-05	-5.103766378924816e-05	0.0
4.21999999999991	-0.00010274696806087241	3.272612806797416e-05	-5.0410159961975395e-05	0.0
4.22999999999991	-0.00010178089201246584	3.2567423678182715e-05	-4.9791843604835725e-05	0.0
4.23999999999991	-0.00010082613798596464	3.240922196556634e-05	-4.918255695561878e-05	0.0
4.249999999999909	-9.9882546908009e-05	3.225153007859955e-05	-4.858214538484382e-05	0.0
4.259999999999909	-9.894996231655017e-05	3.209435488442432e-05	-4.799045732515885e-05	0.0
4.269999999999909	-9.802823031203376e-05	3.1937702976105884e-05	-4.7407344202482924e-05	0.0
4.279999999999909	-9.711719950958747e-05	3.178158067973831e-05	-4.683266036884788e-05	0.0
4.2899999999999086	-9.621672099218897e-05	3.162599406135572e-05	-4.626626303689489e-05	0.0
4.299999999999908	-9.532664826479344e-05	3.1470948933692246e-05	-4.5708012215984446e-05	0.0
4.309999999999908	-9.444683720939764e-05	3.1316450862764044e-05	-4.5157770649877946e-05	0.0
4.319999999999908	-9.357714604102155e-05	3.1162505174298244e-05	-4.461540375594974e-05	0.0
4.329999999999908	-9.271743526458547e-05	3.1009116960006764e-05	-4.4080779565891723e-05	0.0
4.3399999999999075	-9.186756763266402e-05	3.0856291083699466e-05	-4.355376866787075e-05	0.0
4.349999999999907	-9.10274081040977e-05	3.070403218725819e-05	-4.303424415010272e-05	0.0
4.359999999999907	-9.019682380344164e-05	3.055234469645884e-05	-4.2522081545805804e-05	0.0
4.369999999999907	-8.937568398123685e-05	3.0401232826654436e-05	-4.201715877949835e-05	0.0
4.379999999999907	-8.856385997508093e-05	3.025070058831926e-05	-4.151935611460606e-05	0.0
4.389999999999906	-8.776122517148664e-05	3.0100751792458487e-05	-4.102855610234529e-05	0.0
4.399999999999906	-8.69676549685068e-05	2.995139005588466e-05	-4.0544643531849544e-05	0.0
4.409999999999906	-8.618302673911138e-05	2.980261880637189e-05	-4.006750538150693e-05	0.0
4.419999999999906	-8.540721979530007e-05	2.9654441287671468e-05	-3.95970307714778e-05	0.0
4.429999999999906	-8.464011535293477e-05	2.9506860564423773e-05	-3.9133110917361816e-05	0.0
4.439999999999905	-8.388159649727661e-05	2.9359879526932782e-05	-3.8675639084985295e-05	0.0
4.449999999999905	-8.313154814921276e-05	2.9213500895840504e-05	-3.822451054627946e-05	0.0
4.459999999999905	-8.238985703215725e-05	2.9067727226670282e-05	-3.7779622536222156e-05	0.0
4.469999999999905	-8.165641163961414e-05	2.8922560914278012e-05	-3.734087421081517e-05	0.0
4.4799999999999045	-8.093110220338626e-05	2.8778004197180328e-05	-3.690816660607057e-05	0.0
4.489999999999904	-8.021382066241813e-05	2.8634059161787754e-05	-3.648140259798038e-05	0.0
4.499999999999904	-7.950446063225791e-05	2.8490727746524823e-05	-3.606048686344416e-05	0.0
4.509999999999904	-7.880291737512765e-05	2.8348011745865386e-05	-3.564532584212963e-05	0.0
4.519999999999904	-7.810908777058708e-05	2.8205912814247144e-05	-3.523582769924242e-05	0.0
4.529999999999903	-7.742287028677983e-05	2.806443246991563e-05	-3.483190228918207e-05	0.0
4.539999999999903	-7.674416495224911e-05	2.7923572098651683e-05	-3.443346112006055e-05	0.0
4.549999999999903	-7.607287332831236e-05	2.7783332957433202e-05	-3.404041731906207e-05	0.0
4.559999999999903	-7.540889848198163e-05	2.7643716177980465e-05	-3.365268559862181e-05	0.0
4.569999999999903	-7.475214495941961e-05	2.750472277023496e-05	-3.32701822234031e-05	0.0
4.579999999999902	-7.410251875991922e-05	2.73663536257502e-05	-3.289282497805205e-05	0.0
4.589999999999902	-7.34599273103979e-05	2.7228609520990213e-05	-3.252053313571014e-05	0.0
4.599999999999902	-7.282427944039315e-05	2.7091491120557646e-05	-3.215322742726493e-05	0.0
4.609999999999902	-7.219548535755057e-05	2.695499898034318e-05	-3.1790830011320036e-05	0.0
4.6199999999999015	-7.157345662359519e-05	2.681913355059165e-05	-3.143326444486623e-05	0.0
4.629999999999901	-7.095810613077349e-05	2.6683895178895076e-05	-3.108045565463515e-05	0.0
4.639999999999901	-7.03493480787597e-05	2.654928411312296e-05	-3.073232990911873e-05	0.0
4.649999999999901	-6.974709795201302e-05	2.6415300504263732e-05	-3.0388814791236882e-05	0.0
4.659999999999901	-6.915127249758036e-05	2.6281944409212906e-05	-3.0049839171636812e-05	0.0
4.6699999999999005	-6.856178970333165e-05	2.614921579348427e-05	-2.9715333182608404e-05	0.0
4.6799999999999	-6.797856877662289e-05	2.6017114533857013e-05	-2.9385228192599003e-05	0.0
4.6899999999999	-6.740153012337333e-05	2.588564042096107e-05	-2.905945678131338e-05	0.0
4.6999999999999	-6.683059532755324e-05	2.5754793161794257e-05	-2.873795271538285e-05	0.0
4.7099999999999	-6.626568713106937e-05	2.5624572382182728e-05	-2.8420650924589927e-05	0.0
4.719999999999899	-6.570672941404302e-05	2.549497762918108e-05	-2.8107487478633994e-05	0.0
4.729999999999899	-6.515364717547135e-05	2.5366008373408982e-05	-2.77983995644242e-05	0.0
4.739999999999899	-6.460636651426277e-05	2.5237664011336535e-05	-2.7493325463886313e-05	0.0
4.749999999999899	-6.406481461064191e-05	2.5109943867512865e-05	-2.71922045322702e-05	0.0
4.7599999999998985	-6.352891970791324e-05	2.498284719673708e-05	-2.6894977176946243e-05	0.0
4.769999999999898	-6.299861109457728e-05	2.4856373186178656e-05	-2.6601584836676386e-05	0.0
4.779999999999898	-6.247381908679231e-05	2.4730520957446363e-05	-2.6311969961350445e-05	0.0
4.789999999999898	-6.195447501117449e-05	2.4605289568606055e-05	-2.6026075992173066e-05	0.0
4.799999999999898	-6.144051118792761e-05	2.4480678016148403e-05	-2.5743847342292585e-05	0.0
4.8099999999998975	-6.093186091429826e-05	2.4356685236909087e-05	-2.546522937785897e-05	0.0
4.819999999999897	-6.042845844834786e-05	2.4233310109943316e-05	-2.519016839950054e-05	0.0
4.829999999999897	-5.993023899303486e-05	2.4110551458352047e-05	-2.49186116242094e-05	0.0
4.839999999999897	-5.943713868060181e-05	2.3988408051066035e-05	-2.465050716762476e-05	0.0
4.849999999999897	-5.8949094557260026e-05	2.38668786045826e-05	-2.4385804026704615e-05	0.0
4.859999999999896	-5.846604456816551e-05	2.3745961784666222e-05	-2.4124452062775798e-05	0.0
4.869999999999896	-5.798792754268093e-05	2.3625656207997955e-05	-2.3866401984953227e-05	0.0
4.879999999999896	-5.751468317991663e-05	2.3505960443795234e-05	-2.3611605333919165e-05	0.0
4.889999999999896	-5.704625203454514e-05	2.3386873015382848e-05	-2.3360014466053508e-05	0.0
4.8999999999998956	-5.658257550288399e-05	2.3268392401730292e-05	-2.311158253790631e-05	0.0
4.909999999999895	-5.6123595809240396e-05	2.3150517038950683e-05	-2.2866263491004458e-05	0.0
4.919999999999895	-5.566925599251297e-05	2.3033245321760103e-05	-2.2624012036983964e-05	0.0
4.929999999999895	-5.5219499893043844e-05	2.2916575604906016e-05	-2.2384783643040013e-05	0.0
4.939999999999895	-5.4774272139718205e-05	2.2800506204554472e-05	-2.214853451768695e-05	0.0
4.9499999999998945	-5.433351813730293e-05	2.2685035399648393e-05	-2.191522159682081e-05	0.0
4.959999999999894	-5.389718405402244e-05	2.257016143322905e-05	-2.168480253007675e-05	0.0
4.969999999999894	-5.346521680936424e-05	2.2455882513725168e-05	-2.1457235667474533e-05	0.0
4.979999999999894	-5.303756406211093e-05	2.234219681621436e-05	-2.123248004634479e-05	0.0
4.989999999999894	-5.261417419859272e-05	2.222910248364515e-05	-2.101049537852966e-05	0.0
4.999999999999893	-5.219499632115659e-05	2.211659762803702e-05	-2.079124203785082e-05	0.0
5.009999999999893	-5.177998023684765e-05	2.200468033164444e-05	-2.0574681047838892e-05	0.0
5.019999999999893	-5.136907644629724e-05	2.1893348648097147e-05	-2.036077406971744e-05	0.0
5.029999999999893	-5.09622361328141e-05	2.1782600603506784e-05	-2.0149483390636367e-05	0.0
5.039999999999893	-5.0559411151674625e-05	2.1672434197551098e-05	-1.9940771912147793e-05	0.0
5.049999999999892	-5.016055401960669e-05	2.1562847404526694e-05	-1.973460313891932e-05	0.0
5.059999999999892	-4.9765617904464915e-05	2.1453838174378312e-05	-1.953094116767908e-05	0.0
5.069999999999892	-4.937455661509134e-05	2.1345404433700705e-05	-1.932975067638682e-05	0.0
5.079999999999892	-4.898732459135898e-05	2.1237544086717016e-05	-1.9130996913625955e-05	0.0
5.0899999999998915	-4.860387689439379e-05	2.1130255016229287e-05	-1.8934645688211352e-05	0.0
5.099999999999891	-4.822416919697123e-05	2.1023535084550522e-05	-1.8740663359007878e-05	0.0
5.109999999999891	-4.784815777408428e-05	2.0917382134407213e-05	-1.854901682495497e-05	0.0
5.119999999999891	-4.747579949367855e-05	2.0811793989822377e-05	-1.8359673515292174e-05	0.0
5.129999999999891	-4.710705180755176e-05	2.0706768456975748e-05	-1.8172601379981127e-05	0.0
5.13999999999989	-4.674187274241344e-05	2.060230332504313e-05	-1.7987768880320007e-05	0.0
5.14999999999989	-4.638022089110179e-05	2.0498396367010004e-05	-1.78051449797452e-05	0.0
5.15999999999989	-4.6022055403954964e-05	2.0395045340470565e-05	-1.762469913481653e-05	0.0
5.16999999999989	-4.566733598033214e-05	2.029224798840138e-05	-1.744640128638191e-05	0.0
5.17999999999989	-4.5316022860282865e-05	2.0190002039918203e-05	-1.7270221850917003e-05	0.0
5.189999999999889	-4.4968076816360476e-05	2.0088305211010174e-05	-1.7096131712036392e-05	0.0
5.199999999999889	-4.4623459145577315e-05	1.9987155205258002e-05	-1.6924102212172095e-05	0.0
5.209999999999889	-4.428213166149802e-05	1.9886549714534132e-05	-1.675410514441601e-05	0.0
5.219999999999889	-4.3944056686468865e-05	1.9786486419679512e-05	-1.658611274452246e-05	0.0
5.2299999999998885	-4.3609197043979923e-05	1.9686962991168413e-05	-1.6420097683067227e-05	0.0
5.239999999999888	-4.327751605115715e-05	1.9587977089753037e-05	-1.625603305776012e-05	0.0
5.249999999999888	-4.294897751138249e-05	1.9489526367092304e-05	-1.609389238590705e-05	0.0
5.259999999999888	-4.262354570703814e-05	1.9391608466362417e-05	-1.5933649597018898e-05	0.0
5.269999999999888	-4.230118539237379e-05	1.9294221022853525e-05	-1.5775279025563733e-05	0.0
5.2799999999998875	-4.198186178649332e-05	1.9197361664548166e-05	-1.5618755403859414e-05	0.0
5.289999999999887	-4.166554056645928e-05	1.9101028012686675e-05	-1.546405385510346e-05	0.0
5.299999999999887	-4.1352187860512085e-05	1.9005217682315256e-05	-1.5311149886537294e-05	0.0
5.309999999999887	-4.104177024140233e-05	1.8909928282820977e-05	-1.5160019382742057e-05	0.0
5.319999999999887	-4.0734254719833306e-05	1.8815157418450944e-05	-1.5010638599063092e-05	0.0
5.329999999999886	-4.04296087380121e-05	1.8720902688818737e-05	-1.4862984155160506e-05	0.0
5.339999999999886	-4.01278001633066e-05	1.8627161689395827e-05	-1.4717033028682962e-05	0.0
5.349999999999886	-3.9828797282006866e-05	1.8533932011990022e-05	-1.4572762549062496e-05	0.0
5.359999999999886	-3.953256879318837e-05	1.8441211245210826e-05	-1.4430150391427224e-05	0.0
5.3699999999998855	-3.923908380267502e-05	1.8348996974922727e-05	-1.4289174570630148e-05	0.0
5.379999999999885	-3.8948311817100685e-05	1.8257286784684215e-05	-1.4149813435391271e-05	0.0
5.389999999999885	-3.866022273806692e-05	1.8166078256174268e-05	-1.401204566255067e-05	0.0
5.399999999999885	-3.837478685639449e-05	1.8075368969609537e-05	-1.387585025143043e-05	0.0
5.409999999999885	-3.8091974846467884e-05	1.7985156504148042e-05	-1.3741206518303131e-05	0.0
5.4199999999998845	-3.7811757760670374e-05	1.7895438438280162e-05	-1.360809409096468e-05	0.0
5.429999999999884	-3.753410702390833e-05	1.780621235020976e-05	-1.3476492903409263e-05	0.0
5.439999999999884	-3.7258994428222284e-05	1.7717475818226945e-05	-1.3346383190604734e-05	0.0
5.449999999999884	-3.698639212748454e-05	1.762922642106276e-05	-1.321774548336588e-05	0.0
5.459999999999884	-3.6716272632180245e-05	1.7541461738241846e-05	-1.3090560603324025e-05	0.0
5.469999999999883	-3.644860880427098e-05	1.7454179350420948e-05	-1.2964809657990748e-05	0.0
5.479999999999883	-3.618337385213985e-05	1.736737683971404e-05	-1.2840474035914077e-05	0.0
5.489999999999883	-3.592054132561544e-05	1.7281051790015557e-05	-1.2717535401925059e-05	0.0
5.499999999999883	-3.566008511107452e-05	1.719520178730776e-05	-1.259597569247314e-05	0.0
5.5099999999998825	-3.540197942662062e-05	1.7109824419958026e-05	-1.2475777111048381e-05	0.0
5.519999999999882	-3.5146198817338425e-05	1.7024917279016143e-05	-1.2356922123689018e-05	0.0
5.529999999999882	-3.489271815062194e-05	1.6940477958490085e-05	-1.2239393454572402e-05	0.0
5.539999999999882	-3.46415126115749e-05	1.6856504055622724e-05	-1.212317408168795e-05	0.0
5.549999999999882	-3.439255769848286e-05	1.677299317115549e-05	-1.2008247232590345e-05	0.0
5.5599999999998815	-3.414582921835524e-05	1.6689942909584663e-05	-1.1894596380231374e-05	0.0
5.569999999999881	-3.39013032825358e-05	1.6607350879410127e-05	-1.1782205238869069e-05	0.0
5.579999999999881	-3.3658956302381056e-05	1.6525214693375784e-05	-1.167105776005227e-05	0.0
5.589999999999881	-3.341876498500503e-05	1.6443531968702167e-05	-1.156113812867967e-05	0.0
5.599999999999881	-3.3180706329089195e-05	1.6362300327312417e-05	-1.1452430759131272e-05	0.0
5.60999999999988	-3.29447576207565e-05	1.6281517396048306e-05	-1.1344920291471413e-05	0.0
5.61999999999988	-3.271089642950847e-05	1.620118080688226e-05	-1.123859158772161e-05	0.0
5.62999999999988	-3.247910060422453e-05	1.612128819712108e-05	-1.1133429728202014e-05	0.0
5.63999999999988	-3.2249348269221604e-05	1.604183720960148e-05	-1.1029420007940044e-05	0.0
5.64999999999988	-3.202161782037448e-05	1.5962825492880734e-05	-1.0926547933145105e-05	0.0
5.659999999999879	-3.17958879212943e-05	1.5884250701421285e-05	-1.0824799217747889e-05	0.0
5.669999999999879	-3.15721374995653e-05	1.5806110495766583e-05	-1.0724159780003115e-05	0.0
5.679999999999879	-3.135034574303838e-05	1.572840254271152e-05	-1.0624615739154508e-05	0.0
5.689999999999879	-3.113049209618128e-05	1.565112451546741e-05	-1.0526153412160732e-05	0.0
5.6999999999998785	-3.0912556256482484e-05	1.5574274093824762e-05	-1.0428759310481265e-05	0.0
5.709999999999878	-3.069651817091094e-05	1.549784896429953e-05	-1.0332420136920764e-05	0.0
5.719999999999878	-3.0482358032428073e-05	1.5421846820286748e-05	-1.0237122782531265e-05	0.0
5.729999999999878	-3.027005627655241e-05	1.534626536219869e-05	-1.0142854323570533e-05	0.0
5.739999999999878	-3.0059593577976056e-05	1.5271102297603687e-05	-1.0049602018516018e-05	0.0
5.749999999999877	-2.9850950847232023e-05	1.5196355341357377e-05	-9.957353305132947e-06	0.0
5.759999999999877	-2.9644109227411044e-05	1.5122022215727425e-05	-9.866095797595786e-06	0.0
5.769999999999877	-2.9439050090928262e-05	1.5048100650517281e-05	-9.775817283661858e-06	0.0
5.779999999999877	-2.923575503633774e-05	1.4974588383180034e-05	-9.686505721896272e-06	0.0
5.789999999999877	-2.9034205885194947e-05	1.490148315893441e-05	-9.598149238947042e-06	0.0
5.799999999999876	-2.8834384678966068e-05	1.4828782730866829e-05	-9.510736126869496e-06	0.0
5.809999999999876	-2.8636273675983736e-05	1.4756484860037574e-05	-9.424254840499058e-06	0.0
5.819999999999876	-2.8439855348447588e-05	1.468458731557876e-05	-9.338693994871445e-06	0.0
5.829999999999876	-2.8245112379470396e-05	1.461308787478889e-05	-9.254042362689262e-06	0.0
5.8399999999998755	-2.805202766016774e-05	1.454198432322063e-05	-9.170288871834373e-06	0.0
5.849999999999875	-2.7860584286791023e-05	1.4471274454770497e-05	-9.087422602924842e-06	0.0
5.859999999999875	-2.7670765557903672e-05	1.440095607175714e-05	-9.005432786915844e-06	0.0
5.869999999999875	-2.748255497159913e-05	1.4331026985003039e-05	-8.924308802743536e-06	0.0
5.879999999999875	-2.7295936222760005e-05	1.4261485013906383e-05	-8.844040175011162e-06	0.0
5.8899999999998744	-2.7110893200358677e-05	1.4192327986513826e-05	-8.764616571716527e-06	0.0
5.899999999999874	-2.6927409984797354e-05	1.4123553739588217e-05	-8.68602780202007e-06	0.0
5.909999999999874	-2.674547084528868e-05	1.405516011867031e-05	-8.608263814052704e-06	0.0
5.919999999999874	-2.656506023727393e-05	1.3987144978142105e-05	-8.53131469276271e-06	0.0
5.929999999999874	-2.638616279988112e-05	1.3919506181283949e-05	-8.455170657800887e-06	0.0
5.939999999999873	-2.6208763353419823e-05	1.3852241600327517e-05	-8.379822061443349e-06	0.0
5.949999999999873	-2.603284689691371e-05	1.3785349116508124e-05	-8.305259386550954e-06	0.0
5.959999999999873	-2.5858398605669843e-05	1.3718826620112835e-05	-8.231473244564938e-06	0.0
5.969999999999873	-2.5685403828883767e-05	1.3652672010526745e-05	-8.15845437353797e-06	0.0
5.9799999999998725	-2.551384808728065e-05	1.3586883196275702e-05	-8.086193636199907e-06	0.0
5.989999999999872	-2.534371707079103e-05	1.3521458095063149e-05	-8.014682018057503e-06	0.0
5.999999999999872	-2.517499663626159e-05	1.3456394633812727e-05	-7.943910625527625e-06	0.0
6.009999999999872	-2.500767280519958e-05	1.3391690748698655e-05	-7.873870684103142e-06	0.0
6.019999999999872	-2.484173176155095e-05	1.3327344385180647e-05	-7.804553536550858e-06	0.0
6.0299999999998715	-2.4677159849511507e-05	1.3263353498032023e-05	-7.735950641141018e-06	0.0
6.039999999999871	-2.4513943571370625e-05	1.3199716051368258e-05	-7.668053569907628e-06	0.0
6.049999999999871	-2.435206958538692e-05	1.3136430018672354e-05	-7.600854006938982e-06	0.0
6.059999999999871	-2.419152470369563e-05	1.3073493382816952e-05	-7.534343746697952e-06	0.0
6.069999999999871	-2.4032295890247013e-05	1.3010904136087017e-05	-7.468514692371282e-06	0.0
6.07999999999987	-2.3874370258775363e-05	1.2948660280195505e-05	-7.403358854247469e-06	0.0
6.08999999999987	-2.3717735070798467e-05	1.2886759826303506e-05	-7.338868348122558e-06	0.0
6.09999999999987	-2.3562377733646373e-05	1.2825200795035035e-05	-7.275035393733413e-06	0.0
6.10999999999987	-2.3408285798519955e-05	1.2763981216485214e-05	-7.2118523132178e-06	0.0
6.1199999999998695	-2.3255446958577876e-05	1.2703099130238679e-05	-7.149311529600911e-06	0.0
6.129999999999869	-2.310384904705237e-05	1.2642552585373332e-05	-7.087405565307648e-06	0.0
6.139999999999869	-2.295348003539282e-05	1.2582339640470361e-05	-7.026127040700356e-06	0.0
6.149999999999869	-2.2804328031436894e-05	1.252245836362065e-05	-6.965468672641238e-06	0.0
6.159999999999869	-2.2656381277609102e-05	1.2462906832426691e-05	-6.9054232730793204e-06	0.0
6.1699999999998685	-2.2509628149145865e-05	1.2403683134008832e-05	-6.845983747661173e-06	0.0
6.179999999999868	-2.236405715234704e-05	1.2344785365003795e-05	-6.787143094365041e-06	0.0
6.189999999999868	-2.2219656922853624e-05	1.2286211631566508e-05	-6.728894402158018e-06	0.0
6.199999999999868	-2.2076416223950634e-05	1.222796004936744e-05	-6.671230849675659e-06	0.0
6.209999999999868	-2.1934323944895618e-05	1.2170028743590526e-05	-6.614145703923701e-06	0.0
6.219999999999867	-2.179336909927162e-05	1.2112415848926771e-05	-6.557632319001379e-06	0.0
6.229999999999867	-2.165354082336495e-05	1.2055119509572407e-05	-6.501684134846079e-06	0.0
6.239999999999867	-2.1514828374566747e-05	1.1998137879219287e-05	-6.446294675998584e-06	0.0
6.249999999999867	-2.137722112979839e-05	1.1941469121048146e-05	-6.391457550388911e-06	0.0
6.259999999999867	-2.1240708583960218e-05	1.1885111407719435e-05	-6.33716644814208e-06	0.0
6.269999999999866	-2.1105280348403294e-05	1.1829062921363096e-05	-6.283415140403452e-06	0.0
6.279999999999866	-2.0970926149423795e-05	1.1773321853566756e-05	-6.230197478183423e-06	0.0
6.289999999999866	-2.083763582677977e-05	1.171788640536451e-05	-6.177507391220773e-06	0.0
6.299999999999866	-2.0705399332229667e-05	1.1662754787223025e-05	-6.125338886864714e-06	0.0
6.3099999999998655	-2.0574206728092743e-05	1.1607925219027825e-05	-6.073686048974999e-06	0.0
6.319999999999865	-2.0444048185830667e-05	1.1553395930067282e-05	-6.022543036839685e-06	0.0
6.329999999999865	-2.0314913984649987e-05	1.1499165159016683e-05	-5.9719040841105754e-06	0.0
6.339999999999865	-2.0186794510125418e-05	1.144523115392246e-05	-5.921763497755584e-06	0.0
6.349999999999865	-2.005968025284333e-05	1.1391592172183684e-05	-5.872115657027895e-06	0.0
6.359999999999864	-1.9933561807065445e-05	1.1338246480532538e-05	-5.822955012451685e-06	0.0
6.369999999999864	-1.980842986941192e-05	1.1285192355017202e-05	-5.774276084823868e-06	0.0
6.379999999999864	-1.9684275237564107e-05	1.1232428080979144e-05	-5.726073464231643e-06	0.0
6.389999999999864	-1.956108880898635e-05	1.1179951953035215e-05	-5.678341809085745e-06	0.0
6.399999999999864	-1.9438861579666463e-05	1.1127762275053522e-05	-5.631075845168714e-06	0.0
6.409999999999863	-1.931758464287484e-05	1.1075857360133067e-05	-5.584270364698245e-06	0.0
6.419999999999863	-1.919724918794182e-05	1.1024235530580028e-05	-5.5379202254051095e-06	0.0
6.429999999999863	-1.9077846499052844e-05	1.0972895117885091e-05	-5.492020349625556e-06	0.0
6.439999999999863	-1.8959367954061296e-05	1.0921834462698587e-05	-5.446565723407644e-06	0.0
6.4499999999998625	-1.8841805023318824e-05	1.0871051914806773e-05	-5.40155139563169e-06	0.0
6.459999999999862	-1.872514926852272e-05	1.0820545833106495e-05	-5.356972477143972e-06	0.0
6.469999999999862	-1.8609392341580036e-05	1.0770314585578855e-05	-5.3128241399040355e-06	0.0
6.479999999999862	-1.849452598348831e-05	1.0720356549264176e-05	-5.2691016161449324e-06	0.0
6.489999999999862	-1.8380542023232734e-05	1.0670670110234908e-05	-5.225800197546383e-06	0.0
6.4999999999998614	-1.8267432376699124e-05	1.0621253663568219e-05	-5.182915234420414e-06	0.0
6.509999999999861	-1.8155189045602917e-05	1.0572105613319075e-05	-5.140442134909488e-06	0.0
6.519999999999861	-1.8043804116433426e-05	1.0523224372491548e-05	-5.0983763641967255e-06	0.0
6.529999999999861	-1.7933269759413703e-05	1.0474608363011235e-05	-5.056713443728049e-06	0.0
6.539999999999861	-1.7823578227475197e-05	1.0426256015695986e-05	-5.015448950446034e-06	0.0
6.54999999999986	-1.7714721855247357e-05	1.037816577022651e-05	-4.974578516035189e-06	0.0
6.55999999999986	-1.7606693058061682e-05	1.0330336075117872e-05	-4.934097826178601e-06	0.0
6.56999999999986	-1.7499484330970247e-05	1.028276538768865e-05	-4.894002619825608e-06	0.0
6.57999999999986	-1.7393088247778162e-05	1.0235452174030968e-05	-4.854288688470368e-06	0.0
6.5899999999998595	-1.7287497460090084e-05	1.0188394908979957e-05	-4.814951875441098e-06	0.0
6.599999999999859	-1.718270469637016e-05	1.0141592076083912e-05	-4.775988075199807e-06	0.0
6.609999999999859	-1.7078702761015737e-05	1.0095042167570805e-05	-4.737393232652345e-06	0.0
6.619999999999859	-1.6975484533443803e-05	1.0048743684320015e-05	-4.6991633424685685e-06	0.0
6.629999999999859	-1.6873042967190918e-05	1.0002695135827542e-05	-4.661294448412471e-06	0.0
6.6399999999998585	-1.6771371089025545e-05	9.95689504017686e-06	-4.623782642682055e-06	0.0
6.649999999999858	-1.6670461998073286e-05	9.911341924004329e-06	-4.586624065258841e-06	0.0
6.659999999999858	-1.6570308864954265e-05	9.866034322469068e-06	-4.549814903266831e-06	0.0
6.669999999999858	-1.6470904930932583e-05	9.820970779218095e-06	-4.513351390340656e-06	0.0
6.679999999999858	-1.6372243507078242e-05	9.776149846355292e-06	-4.4772298060029545e-06	0.0
6.689999999999857	-1.627431797344026e-05	9.731570084407063e-06	-4.441446475050655e-06	0.0
6.699999999999857	-1.6177121778231746e-05	9.687230062290164e-06	-4.405997766950074e-06	0.0
6.709999999999857	-1.608064843702625e-05	9.643128357277283e-06	-4.370880095240689e-06	0.0
6.719999999999857	-1.5984891531965333e-05	9.599263554964068e-06	-4.336089916947416e-06	0.0
6.7299999999998565	-1.588984471097725e-05	9.555634249235618e-06	-4.301623732001267e-06	0.0
6.739999999999856	-1.5795501687006286e-05	9.512239042231521e-06	-4.267478082668256e-06	0.0
6.749999999999856	-1.570185623725297e-05	9.469076544312584e-06	-4.233649552986391e-06	0.0
6.759999999999856	-1.5608902202424758e-05	9.426145374026167e-06	-4.200134768210632e-06	0.0
6.769999999999856	-1.551663348599689e-05	9.38344415807248e-06	-4.166930394265717e-06	0.0
6.7799999999998555	-1.542504405348354e-05	9.340971531268778e-06	-4.1340331372066675e-06	0.0
6.789999999999855	-1.5334127931718932e-05	9.298726136516816e-06	-4.101439742686879e-06	0.0
6.799999999999855	-1.5243879208148363e-05	9.25670662476575e-06	-4.069146995433726e-06	0.0
6.809999999999855	-1.5154292030128641e-05	9.214911654978798e-06	-4.03715171873146e-06	0.0
6.819999999999855	-1.5065360604238367e-05	9.17333989409779e-06	-4.005450773911365e-06	0.0
6.829999999999854	-1.497707919559729e-05	9.131990017008116e-06	-3.974041059849031e-06	0.0
6.839999999999854	-1.4889442127195046e-05	9.09086070650397e-06	-3.942919512468624e-06	0.0
6.849999999999854	-1.480244377922893e-05	9.04995065325257e-06	-3.912083104254071e-06	0.0
6.859999999999854	-1.4716078588450361e-05	9.009258555759093e-06	-3.881528843767012e-06	0.0
6.869999999999854	-1.4630341047520422e-05	8.968783120330806e-06	-3.851253775171456e-06	0.0
6.879999999999853	-1.4545225704373864e-05	8.928523061042587e-06	-3.821254977765019e-06	0.0
6.889999999999853	-1.4460727161591498e-05	8.888477099700831e-06	-3.7915295655166385e-06	0.0
6.899999999999853	-1.4376840075781096e-05	8.84864396580721e-06	-3.7620746866106843e-06	0.0
6.909999999999853	-1.4293559156966421e-05	8.80902239652411e-06	-3.732887522997355e-06	0.0
6.9199999999998525	-1.4210879167984247e-05	8.769611136638678e-06	-3.7039652899492683e-06	0.0
6.929999999999852	-1.4128794923889447e-05	8.730408938526055e-06	-3.67530523562415e-06	0.0
6.939999999999852	-1.4047301291367919e-05	8.691414562114867e-06	-3.6469046406335693e-06	0.0
6.949999999999852	-1.3966393188156968e-05	8.652626774850704e-06	-3.618760817617543e-06	0.0
6.959999999999852	-1.3886065582473536e-05	8.614044351660366e-06	-3.590871110825039e-06	0.0
6.969999999999851	-1.3806313492449628e-05	8.575666074915907e-06	-3.5632328957001837e-06	0.0
6.979999999999851	-1.3727131985575273e-05	8.537490734398579e-06	-3.5358435784741817e-06	0.0
6.989999999999851	-1.3648516178148517e-05	8.49951712726317e-06	-3.508700595762789e-06	0.0
6.999999999999851	-1.3570461234732626e-05	8.46174405800191e-06	-3.4818014141693135e-06	0.0
7.009999999999851	-1.3492962367620131e-05	8.42417033840786e-06	-3.455143529893059e-06	0.0
7.01999999999985	-1.3416014836303923e-05	8.386794787539658e-06	-3.4287244683430777e-06	0.0
7.02999999999985	-1.3339613946954879e-05	8.34961623168527e-06	-3.4025417837572535e-06	0.0
7.03999999999985	-1.326375505190635e-05	8.312633504325415e-06	-3.376593058826557e-06	0.0
7.04999999999985	-1.3188433549145069e-05	8.275845446098312e-06	-3.3508759043244376e-06	0.0
7.0599999999998495	-1.3113644881808416e-05	8.239250904762765e-06	-3.325387958741264e-06	0.0
7.069999999999849	-1.3039384537688374e-05	8.202848735163083e-06	-3.3001268879237925e-06	0.0
7.079999999999849	-1.2965648048741193e-05	8.16663779919173e-06	-3.2750903847194944e-06	0.0
7.089999999999849	-1.2892430990603725e-05	8.13061696575447e-06	-3.2502761686257972e-06	0.0
7.099999999999849	-1.2819728982115365e-05	8.09478511073314e-06	-3.225681985444055e-06	0.0
7.109999999999848	-1.2747537684846244e-05	8.059141116950777e-06	-3.20130560693829e-06	0.0
7.119999999999848	-1.2675852802631225e-05	8.023683874135472e-06	-3.1771448304985503e-06	0.0
7.129999999999848	-1.2604670081109432e-05	7.98841227888239e-06	-3.153197478808884e-06	0.0
7.139999999999848	-1.2533985307269858e-05	7.953325234620805e-06	-3.1294613995198247e-06	0.0
7.149999999999848	-1.2463794309002225e-05	7.918421651575544e-06	-3.1059344649253643e-06	0.0
7.159999999999847	-1.2394092954653483e-05	7.883700446732438e-06	-3.0826145716443324e-06	0.0
7.169999999999847	-1.2324877152589755e-05	7.849160543802259e-06	-3.059499640306105e-06	0.0
7.179999999999847	-1.2256142850763608e-05	7.814800873184036e-06	-3.0365876152406263e-06	0.0
7.189999999999847	-1.2187886036286526e-05	7.780620371929754e-06	-3.0138764641726607e-06	0.0
7.1999999999998465	-1.2120102735006653e-05	7.746617983708577e-06	-2.9913641779202228e-06	0.0
7.209999999999846	-1.2052789011091567e-05	7.712792658770777e-06	-2.969048770097113e-06	0.0
7.219999999999846	-1.1985940966616101e-05	7.67914335391236e-06	-2.946928276819552e-06	0.0
7.229999999999846	-1.1919554741155136e-05	7.64566903243823e-06	-2.925000756416799e-06	0.0
7.239999999999846	-1.1853626511381243e-05	7.612368664128214e-06	-2.9032642891457517e-06	0.0
7.2499999999998455	-1.178815249066716e-05	7.579241225199505e-06	-2.88171697690944e-06	0.0
7.259999999999845	-1.1723128928692993e-05	7.546285698273064e-06	-2.8603569429793853e-06	0.0
7.269999999999845	-1.1658552111058041e-05	7.513501072336068e-06	-2.8391823317217668e-06	0.0
7.279999999999845	-1.1594418358897316e-05	7.480886342707807e-06	-2.818191308327344e-06	0.0
7.289999999999845	-1.1530724028502476e-05	7.448440511003482e-06	-2.7973820585450623e-06	0.0
7.299999999999844	-1.146746551094731e-05	7.4161625850993895e-06	-2.776752788419368e-06	0.0
7.309999999999844	-1.1404639231717622e-05	7.384051579096865e-06	-2.7563017240310735e-06	0.0
7.319999999999844	-1.1342241650345385e-05	7.352106513287891e-06	-2.7360271112418367e-06	0.0
7.329999999999844	-1.1280269260047222e-05	7.320326414118879e-06	-2.71592721544212e-06	0.0
7.3399999999998435	-1.1218718587367151e-05	7.288710314156115e-06	-2.696000321302637e-06	0.0
7.349999999999843	-1.1157586191823355e-05	7.257257252050953e-06	-2.676244732529217e-06	0.0
7.359999999999843	-1.1096868665559138e-05	7.225966272503478e-06	-2.656658771621064e-06	0.0
7.369999999999843	-1.1036562632997986e-05	7.194836426229199e-06	-2.6372407796323145e-06	0.0
7.379999999999843	-1.097666475050243e-05	7.163866769922962e-06	-2.6179891159369342e-06	0.0
7.3899999999998425	-1.0917171706037068e-05	7.1330563662250235e-06	-2.598902157996827e-06	0.0
7.399999999999842	-1.0858080218835167e-05	7.102404283685171e-06	-2.5799783011331653e-06	0.0
7.409999999999842	-1.0799387039069447e-05	7.071909596729493e-06	-2.5612159583008807e-06	0.0
7.419999999999842	-1.074108894752631e-05	7.041571385624223e-06	-2.5426135598662692e-06	0.0
7.429999999999842	-1.068318275528398e-05	7.011388736442675e-06	-2.5241695533876945e-06	0.0
7.439999999999841	-1.062566530339426e-05	6.981360741029853e-06	-2.5058824033993115e-06	0.0
7.449999999999841	-1.0568533462567892e-05	6.95148649696787e-06	-2.4877505911978035e-06	0.0
7.459999999999841	-1.0511784132863489e-05	6.921765107543896e-06	-2.469772614632071e-06	0.0
7.469999999999841	-1.045541424338001e-05	6.892195681712525e-06	-2.4519469878958518e-06	0.0
7.4799999999998406	-1.0399420751952708e-05	6.862777334064851e-06	-2.4342722413232067e-06	0.0
7.48999999999984	-1.0343800644852531e-05	6.833509184792293e-06	-2.4167469211868715e-06	0.0
7.49999999999984	-1.0288550936488763e-05	6.804390359653971e-06	-2.3993695894993915e-06	0.0
7.50999999999984	-1.0233668669115309e-05	6.7754199899426595e-06	-2.382138823817037e-06	0.0
7.51999999999984	-1.0179150912539926e-05	6.74659721245037e-06	-2.365053217046462e-06	0.0
7.5299999999998395	-1.0124994763837014e-05	6.7179211694364216e-06	-2.3481113772540295e-06	0.0
7.539999999999839	-1.0071197347063367e-05	6.689391008591609e-06	-2.331311927477818e-06	0.0
7.549999999999839	-1.0017755812977277e-05	6.661005883006624e-06	-2.3146535055422466e-06	0.0
7.559999999999839	-9.964667338760752e-06	6.632764951138926e-06	-2.2981347638752883e-06	0.0
7.569999999999839	-9.911929127744676e-06	6.604667376777323e-06	-2.2817543693282217e-06	0.0
7.579999999999838	-9.859538409137227e-06	6.576712329011996e-06	-2.265511002997932e-06	0.0
7.589999999999838	-9.807492437755169e-06	6.548898982198806e-06	-2.249403360051659e-06	0.0
7.599999999999838	-9.755788493758215e-06	6.521226515928184e-06	-2.233430149554226e-06	0.0
7.609999999999838	-9.704423882386201e-06	6.4936941149919965e-06	-2.2175900942976707e-06	0.0
7.619999999999838	-9.653395933699354e-06	6.466300969349605e-06	-2.20188193063326e-06	0.0
7.629999999999837	-9.60270200232125e-06	6.439046274098161e-06	-2.1863044083058564e-06	0.0
7.639999999999837	-9.552339467184752e-06	6.411929229437324e-06	-2.170856290290617e-06	0.0
7.649999999999837	-9.502305731280582e-06	6.384949040638667e-06	-2.155536352631952e-06	0.0
7.659999999999837	-9.452598221408867e-06	6.358104918012692e-06	-2.1403433842847622e-06	0.0
7.6699999999998365	-9.403214387933218e-06	6.331396076877766e-06	-2.1252761869578948e-06	0.0
7.679999999999836	-9.35415170453767e-06	6.304821737527424e-06	-2.1103335749597794e-06	0.0
7.689999999999836	-9.305407667986167e-06	6.2783811251985165e-06	-2.095514375046243e-06	0.0
7.699999999999836	-9.256979797884778e-06	6.252073470039888e-06	-2.0808174262704533e-06	0.0
7.709999999999836	-9.208865636446421e-06	6.225898007081179e-06	-2.066241579834948e-06	0.0
7.719999999999835	-9.161062748258283e-06	6.199853976200623e-06	-2.0517856989457614e-06	0.0
7.729999999999835	-9.113568720051652e-06	6.173940622094524e-06	-2.037448658668577e-06	0.0
7.739999999999835	-9.066381160474376e-06	6.148157194245722e-06	-2.023229345786898e-06	0.0
7.749999999999835	-9.019497699865778e-06	6.1225029468919695e-06	-2.0091266586622064e-06	0.0
7.759999999999835	-8.972915990033906e-06	6.096977138997308e-06	-1.9951395070960807e-06	0.0
7.769999999999834	-8.92663370403544e-06	6.071579034218127e-06	-1.981266812194233e-06	0.0
7.779999999999834	-8.880648535957803e-06	6.046307900875147e-06	-1.967507506232458e-06	0.0
7.789999999999834	-8.83495820070376e-06	6.0211630119217605e-06	-1.9538605325244515e-06	0.0
7.799999999999834	-8.789560433778217e-06	5.996143644914427e-06	-1.9403248452914794e-06	0.0
7.8099999999998335	-8.744452991077621e-06	5.9712490819813835e-06	-1.926899409533861e-06	0.0
7.819999999999833	-8.699633648681266e-06	5.946478609793588e-06	-1.9135832009042524e-06	0.0
7.829999999999833	-8.655100202645236e-06	5.9218315195347966e-06	-1.9003752055826934e-06	0.0
7.839999999999833	-8.610850468798317e-06	5.897307106871205e-06	-1.8872744201534052e-06	0.0
7.849999999999833	-8.56688228254033e-06	5.872904671922079e-06	-1.8742798514832787e-06	0.0
7.8599999999998325	-8.523193498642468e-06	5.848623519230688e-06	-1.8613905166021002e-06	0.0
7.869999999999832	-8.479781991049912e-06	5.824462957734595e-06	-1.8486054425843913e-06	0.0
7.879999999999832	-8.436645652686631e-06	5.800422300736246e-06	-1.8359236664329289e-06	0.0
7.889999999999832	-8.393782395262173e-06	5.776500865874948e-06	-1.823344234963861e-06	0.0
7.899999999999832	-8.3511901490806e-06	5.752697975096671e-06	-1.8108662046934277e-06	0.0
7.909999999999831	-8.308866862851596e-06	5.729012954626288e-06	-1.7984886417262424e-06	0.0
7.919999999999831	-8.266810503503486e-06	5.705445134938466e-06	-1.7862106216451308e-06	0.0
7.929999999999831	-8.225019055998304e-06	5.6819938507298225e-06	-1.7740312294024732e-06	0.0
7.939999999999831	-8.183490523149005e-06	5.6586584408900814e-06	-1.7619495592130691e-06	0.0
7.9499999999998305	-8.142222925438421e-06	5.635438248474092e-06	-1.749964714448459e-06	0.0
7.95999999999983	-8.101214300840424e-06	5.61233262067405e-06	-1.7380758075327172e-06	0.0
7.96999999999983	-8.060462704642875e-06	5.589340908791638e-06	-1.726281959839666e-06	0.0
7.97999999999983	-8.019966209272493e-06	5.5664624682102274e-06	-1.714582301591501e-06	0.0
7.98999999999983	-7.979722904121724e-06	5.543696658367283e-06	-1.702975971758817e-06	0.0
7.9999999999998295	-7.93973089537744e-06	5.521042842727614e-06	-1.6914621179619858e-06	0.0
8.00999999999983	-7.899988305851388e-06	5.4985003887554095e-06	-1.6800398963738931e-06	0.0
8.019999999999829	-7.860493274812663e-06	5.476068667887542e-06	-1.6687084716239998e-06	0.0
8.029999999999829	-7.821243957821894e-06	5.453747055506991e-06	-1.6574670167036949e-06	0.0
8.039999999999829	-7.78223852656716e-06	5.431534930915573e-06	-1.6463147128729602e-06	0.0
8.049999999999828	-7.74347516870188e-06	5.409431677307817e-06	-1.635250749568281e-06	0.0
8.059999999999828	-7.704952087684297e-06	5.387436681744076e-06	-1.6242743243118018e-06	0.0
8.069999999999828	-7.66666750261873e-06	5.365549335124983e-06	-1.6133846426217271e-06	0.0
8.079999999999828	-7.628619648098592e-06	5.343769032164713e-06	-1.6025809179238987e-06	0.0
8.089999999999828	-7.590806774051109e-06	5.322095171365432e-06	-1.5918623714646075e-06	0.0
8.099999999999827	-7.553227145583674e-06	5.300527154991181e-06	-1.5812282322245168e-06	0.0
8.109999999999827	-7.515879042831936e-06	5.279064389042769e-06	-1.5706777368337942e-06	0.0
8.119999999999827	-7.478760760809489e-06	5.257706283231878e-06	-1.5602101294883318e-06	0.0
8.129999999999827	-7.441870609259221e-06	5.236452250955983e-06	-1.5498246618671167e-06	0.0
8.139999999999826	-7.40520691250622e-06	5.2153017092730665e-06	-1.5395205930506751e-06	0.0
8.149999999999826	-7.3687680093123815e-06	5.194254078876908e-06	-1.5292971894406053e-06	0.0
8.159999999999826	-7.332552252732501e-06	5.173308784072082e-06	-1.5191537246801834e-06	0.0
8.169999999999826	-7.296558009971999e-06	5.152465252749206e-06	-1.5090894795759938e-06	0.0
8.179999999999826	-7.260783662246095e-06	5.131722916360517e-06	-1.4991037420206157e-06	0.0
8.189999999999825	-7.2252276046407004e-06	5.111081209895947e-06	-1.489195806916303e-06	0.0
8.199999999999825	-7.189888245974541e-06	5.090539571858326e-06	-1.4793649760996752e-06	0.0
8.209999999999825	-7.154764008663067e-06	5.070097444239566e-06	-1.469610558267373e-06	0.0
8.219999999999825	-7.119853328583687e-06	5.049754272497309e-06	-1.459931868902702e-06	0.0
8.229999999999825	-7.085154654942459e-06	5.029509505530289e-06	-1.4503282302032147e-06	0.0
8.239999999999824	-7.050666450142298e-06	5.009362595655517e-06	-1.4407989710092136e-06	0.0
8.249999999999824	-7.016387189652602e-06	4.98931299858479e-06	-1.4313434267332103e-06	0.0
8.259999999999824	-6.98231536188029e-06	4.9693601734011875e-06	-1.4219609392902528e-06	0.0
8.269999999999824	-6.9484494680422014e-06	4.949503582536517e-06	-1.4126508570291699e-06	0.0
8.279999999999824	-6.914788022038971e-06	4.929742691747823e-06	-1.4034125346646726e-06	0.0
8.289999999999823	-6.881329550330222e-06	4.910076970095068e-06	-1.3942453332103402e-06	0.0
8.299999999999823	-6.848072591811086e-06	4.890505889918294e-06	-1.3851486199124304e-06	0.0
8.309999999999823	-6.815015697690196e-06	4.871028926815351e-06	-1.3761217681845429e-06	0.0
8.319999999999823	-6.7821574313688595e-06	4.851645559619692e-06	-1.3671641575430941e-06	0.0
8.329999999999822	-6.749496368321634e-06	4.8323552703777905e-06	-1.3582751735436116e-06	0.0
8.339999999999822	-6.717031095978215e-06	4.8131575443282304e-06	-1.3494542077178085e-06	0.0
8.349999999999822	-6.684760213606486e-06	4.794051869878357e-06	-1.340700657511454e-06	0.0
8.359999999999822	-6.6526823321971085e-06	4.775037738584161e-06	-1.3320139262230003e-06	0.0
8.369999999999822	-6.620796074349023e-06	4.7561146451275765e-06	-1.3233934229429905e-06	0.0
8.379999999999821	-6.589100074156513e-06	4.737282087296334e-06	-1.3148385624941772e-06	0.0
8.389999999999821	-6.557592977097307e-06	4.718539565961581e-06	-1.306348765372406e-06	0.0
8.399999999999821	-6.526273439921972e-06	4.699886585057298e-06	-1.2979234576882091e-06	0.0
8.40999999999982	-6.4951401305445e-06	4.681322651560062e-06	-1.2895620711091004e-06	0.0
8.41999999999982	-6.464191727934108e-06	4.6628472754674395e-06	-1.2812640428025806e-06	0.0
8.42999999999982	-6.433426922008178e-06	4.6444599697776145e-06	-1.2730288153798299e-06	0.0
8.43999999999982	-6.40284441352644e-06	4.626160250469334e-06	-1.2648558368400687e-06	0.0
8.44999999999982	-6.372442913986174e-06	4.607947636481123e-06	-1.256744560515586e-06	0.0
8.45999999999982	-6.342221145518777e-06	4.589821649692139e-06	-1.248694445017435e-06	0.0
8.46999999999982	-6.312177840787191e-06	4.571781814900284e-06	-1.2407049541817542e-06	0.0
8.47999999999982	-6.282311742884617e-06	4.553827659804897e-06	-1.232775557016731e-06	0.0
8.489999999999819	-6.2526216052343626e-06	4.53595871498475e-06	-1.2249057276502035e-06	0.0
8.499999999999819	-6.223106191490676e-06	4.518174513880103e-06	-1.2170949452778486e-06	0.0
8.509999999999819	-6.193764275440693e-06	4.500474592772415e-06	-1.2093426941119952e-06	0.0
8.519999999999818	-6.164594640907495e-06	4.482858490765692e-06	-1.2016484633310266e-06	0.0
8.529999999999818	-6.135596081654178e-06	4.4653257497671615e-06	-1.1940117470293724e-06	0.0
8.539999999999818	-6.1067674012889995e-06	4.447875914468082e-06	-1.1864320441680638e-06	0.0
8.549999999999818	-6.0781074131715496e-06	4.430508532325174e-06	-1.1789088585258709e-06	0.0
8.559999999999818	-6.049614940319922e-06	4.413223153542308e-06	-1.1714416986509912e-06	0.0
8.569999999999817	-6.021288815318933e-06	4.396019331051006e-06	-1.1640300778132911e-06	0.0
8.579999999999817	-5.9931278802293255e-06	4.37889662049317e-06	-1.1566735139570814e-06	0.0
8.589999999999817	-5.965130986497959e-06	4.361854580202101e-06	-1.1493715296544334e-06	0.0
8.599999999999817	-5.93729699486897e-06	4.3448927711847275e-06	-1.142123652059016e-06	0.0
8.609999999999816	-5.9096247752959295e-06	4.328010757103633e-06	-1.134929412860449e-06	0.0
8.619999999999816	-5.882113206854928e-06	4.311208104258731e-06	-1.1277883482391626e-06	0.0
8.629999999999816	-5.85476117765859e-06	4.294484381570384e-06	-1.1206999988217654e-06	0.0
8.639999999999816	-5.827567584771107e-06	4.277839160561455e-06	-1.1136639096368892e-06	0.0
8.649999999999816	-5.800531334124077e-06	4.26127201533953e-06	-1.106679630071544e-06	0.0
8.659999999999815	-5.773651340433347e-06	4.244782522580413e-06	-1.0997467138279198e-06	0.0
8.669999999999815	-5.746926527116728e-06	4.2283702615103285e-06	-1.0928647188806878e-06	0.0
8.679999999999815	-5.72035582621262e-06	4.212034813889076e-06	-1.0860332074347478e-06	0.0
8.689999999999815	-5.693938178299459e-06	4.1957757639933325e-06	-1.0792517458834346e-06	0.0
8.699999999999815	-5.667672532416144e-06	4.179592698599605e-06	-1.072519904767184e-06	0.0
8.709999999999814	-5.641557845983198e-06	4.163485206967979e-06	-1.065837258732625e-06	0.0
8.719999999999814	-5.6155930847249365e-06	4.1474528808251006e-06	-1.0592033864921278e-06	0.0
8.729999999999814	-5.589777222592318e-06	4.131495314348178e-06	-1.0526178707837644e-06	0.0
8.739999999999814	-5.564109241686746e-06	4.115612104148929e-06	-1.0460802983317033e-06	0.0
8.749999999999813	-5.538588132184655e-06	4.099802849256649e-06	-1.0395902598070228e-06	0.0
8.759999999999813	-5.513212892262883e-06	4.0840671511034095e-06	-1.0331473497889236e-06	0.0
8.769999999999813	-5.487982528024924e-06	4.068404613506961e-06	-1.0267511667263629e-06	0.0
8.779999999999813	-5.462896053427884e-06	4.052814842655724e-06	-1.0204013129000764e-06	0.0
8.789999999999813	-5.437952490210306e-06	4.037297447093221e-06	-1.014097394385e-06	0.0
8.799999999999812	-5.413150867820711e-06	4.021852037701953e-06	-1.0078390210130783e-06	0.0
8.809999999999812	-5.388490223346974e-06	4.00647822768871e-06	-1.0016258063364539e-06	0.0
8.819999999999812	-5.363969601446394e-06	3.991175632569017e-06	-9.95457367591037e-07	0.0
8.829999999999812	-5.339588054276519e-06	3.975943870151828e-06	-9.893333256604478e-07	0.0
8.839999999999812	-5.315344641426802e-06	3.960782560524541e-06	-9.832533050403271e-07	0.0
8.849999999999811	-5.291238429850883e-06	3.9456913260384674e-06	-9.772169338029936e-07	0.0
8.859999999999811	-5.267268493799651e-06	3.930669791293427e-06	-9.712238435624867e-07	0.0
8.869999999999811	-5.2434339147550024e-06	3.915717583123831e-06	-9.652736694399326e-07	0.0
8.87999999999981	-5.219733781364334e-06	3.900834330583259e-06	-9.59366050029279e-07	0.0
8.88999999999981	-5.196167189375722e-06	3.886019664930614e-06	-9.535006273633586e-07	0.0
8.89999999999981	-5.172733241573777e-06	3.871273219615469e-06	-9.476770468802978e-07	0.0
8.90999999999981	-5.1494310477162e-06	3.856594630263972e-06	-9.418949573902587e-07	0.0
8.91999999999981	-5.126259724471026e-06	3.841983534664844e-06	-9.361540110425014e-07	0.0
8.92999999999981	-5.103218395354505e-06	3.8274395727549155e-06	-9.304538632927911e-07	0.0
8.93999999999981	-5.080306190669678e-06	3.8129623866056128e-06	-9.247941728710987e-07	0.0
8.94999999999981	-5.057522247445555e-06	3.7985516204092908e-06	-9.191746017496407e-07	0.0
8.959999999999809	-5.034865709377007e-06	3.784206920464821e-06	-9.13594815111226e-07	0.0
8.969999999999809	-5.012335726765242e-06	3.7699279351649456e-06	-9.08054481317897e-07	0.0
8.979999999999809	-4.989931456458916e-06	3.7557143149819864e-06	-9.025532718798951e-07	0.0
8.989999999999808	-4.967652061795885e-06	3.7415657124547716e-06	-8.970908614249158e-07	0.0
8.999999999999808	-4.945496712545575e-06	3.727481782175606e-06	-8.916669276676646e-07	0.0
9.009999999999808	-4.923464584851904e-06	3.7134621807767548e-06	-8.862811513797034e-07	0.0
9.019999999999808	-4.901554861176923e-06	3.6995065669170053e-06	-8.809332163595864e-07	0.0
9.029999999999808	-4.879766730244887e-06	3.685614601269904e-06	-8.756228094032863e-07	0.0
9.039999999999807	-4.858099386987055e-06	3.671785946509797e-06	-8.703496202749051e-07	0.0
9.049999999999807	-4.836552032486998e-06	3.6580202672989144e-06	-8.651133416776488e-07	0.0
9.059999999999807	-4.815123873926502e-06	3.644317230275522e-06	-8.599136692251013e-07	0.0
9.069999999999807	-4.793814124531988e-06	3.630676504040728e-06	-8.547503014127526e-07	0.0
9.079999999999806	-4.772622003521601e-06	3.617097759146372e-06	-8.496229395898068e-07	0.0
9.089999999999806	-4.751546736052711e-06	3.603580668082234e-06	-8.445312879312472e-07	0.0
9.099999999999806	-4.730587553170069e-06	3.5901249052639306e-06	-8.394750534101837e-07	0.0
9.109999999999806	-4.7097436917544296e-06	3.57673014702055e-06	-8.344539457704327e-07	0.0
9.119999999999806	-4.689014394471784e-06	3.5633960715826967e-06	-8.294676774993827e-07	0.0
9.129999999999805	-4.668398909723015e-06	3.5501223590703452e-06	-8.245159638010935e-07	0.0
9.139999999999805	-4.64789649159417e-06	3.5369086914809295e-06	-8.195985225696596e-07	0.0
9.149999999999805	-4.627506399807185e-06	3.5237547526775842e-06	-8.147150743628166e-07	0.0
9.159999999999805	-4.607227899671142e-06	3.510660228376694e-06	-8.098653423758013e-07	0.0
9.169999999999805	-4.587060262034012e-06	3.4976248061377286e-06	-8.050490524154407e-07	0.0
9.179999999999804	-4.567002763234915e-06	3.484648175349535e-06	-8.00265932874502e-07	0.0
9.189999999999804	-4.547054685056855e-06	3.4717300272209904e-06	-7.955157147062663e-07	0.0
9.199999999999804	-4.5272153146799175e-06	3.458870054767568e-06	-7.907981313993416e-07	0.0
9.209999999999804	-4.50748394463499e-06	3.4460679528015233e-06	-7.861129189527151e-07	0.0
9.219999999999803	-4.487859872757924e-06	3.433323417919899e-06	-7.814598158510268e-07	0.0
9.229999999999803	-4.468342402144148e-06	3.420636148493254e-06	-7.768385630400857e-07	0.0
9.239999999999803	-4.448930841103808e-06	3.408005844655223e-06	-7.722489039025968e-07	0.0
9.249999999999803	-4.429624503117258e-06	3.3954322082906315e-06	-7.676905842341221e-07	0.0
9.259999999999803	-4.410422706791087e-06	3.3829149430251217e-06	-7.631633522192675e-07	0.0
9.269999999999802	-4.391324775814576e-06	3.3704537542138567e-06	-7.586669584080733e-07	0.0
9.279999999999802	-4.372330038916547e-06	3.3580483489313364e-06	-7.5420115569264e-07	0.0
9.289999999999802	-4.35343782982269e-06	3.345698435960356e-06	-7.497656992839596e-07	0.0
9.299999999999802	-4.334647487213298e-06	3.33340372578075e-06	-7.453603466889626e-07	0.0
9.309999999999802	-4.315958354681446e-06	3.3211639305602436e-06	-7.409848576877756e-07	0.0
9.319999999999801	-4.29736978069156e-06	3.3089787641423744e-06	-7.36638994311193e-07	0.0
9.329999999999801	-4.278881118538401e-06	3.2968479420374664e-06	-7.3232252081835e-07	0.0
9.339999999999801	-4.2604917263064844e-06	3.284771181411075e-06	-7.28035203674601e-07	0.0
9.3499999999998	-4.242200966829887e-06	3.272748201074734e-06	-7.23776811529608e-07	0.0
9.3599999999998	-4.224008207652428e-06	3.260778721475119e-06	-7.195471151956249e-07	0.0
9.3699999999998	-4.205912820988278e-06	3.248862464684173e-06	-7.153458876259838e-07	0.0
9.3799999999998	-4.1879141836829615e-06	3.2369991543891568e-06	-7.11172903893777e-07	0.0
9.3899999999998	-4.170011677174683e-06	3.2251885158820023e-06	-7.0702794117074e-07	0.0
9.3999999999998	-4.152204687456118e-06	3.2134302760505464e-06	-7.029107787063233e-07	0.0
9.4099999999998	-4.1344926050365e-06	3.2017241633677405e-06	-6.988211978069648e-07	0.0
9.4199999999998	-4.116874824904147e-06	3.190069907881974e-06	-6.947589818155384e-07	0.0
9.429999999999799	-4.099350746489265e-06	3.178467241207598e-06	-6.907239160910141e-07	0.0
9.439999999999799	-4.08191977362725e-06	3.1669158965156497e-06	-6.86715787988283e-07	0.0
9.449999999999799	-4.064581314522184e-06	3.1554156085232044e-06	-6.827343868381858e-07	0.0
9.459999999999798	-4.047334781710817e-06	3.1439661134850302e-06	-6.787795039277148e-07	0.0
9.469999999999798	-4.030179592026807e-06	3.132567149182997e-06	-6.748509324804038e-07	0.0
9.479999999999798	-4.013115166565381e-06	3.121218454917917e-06	-6.709484676369013e-07	0.0
9.489999999999798	-3.9961409306482705e-06	3.1099197714992598e-06	-6.67071906435716e-07	0.0
9.499999999999797	-3.979256313789023e-06	3.098670841236e-06	-6.632210477941521e-07	0.0
9.509999999999797	-3.962460749658625e-06	3.087471407928176e-06	-6.593956924894055e-07	0.0
9.519999999999797	-3.945753676051471e-06	3.076321216856597e-06	-6.555956431398548e-07	0.0
9.529999999999797	-3.929134534851638e-06	3.0652200147746047e-06	-6.518207041865088e-07	0.0
9.539999999999797	-3.912602771999508e-06	3.054167549898943e-06	-6.480706818746369e-07	0.0
9.549999999999796	-3.896157837458666e-06	3.0431635719003194e-06	-6.443453842355681e-07	0.0
9.559999999999796	-3.879799185183153e-06	3.0322078318951437e-06	-6.406446210686564e-07	0.0
9.569999999999796	-3.863526273085017e-06	3.021300082436165e-06	-6.36968203923423e-07	0.0
9.579999999999796	-3.8473385630021445e-06	3.0104400775039766e-06	-6.333159460818518e-07	0.0
9.589999999999796	-3.83123552066642e-06	2.9996275724980796e-06	-6.296876625408658e-07	0.0
9.599999999999795	-3.81521661567217e-06	2.988862324228497e-06	-6.260831699949595e-07	0.0
9.609999999999795	-3.799281321444948e-06	2.9781440909068254e-06	-6.22502286818991e-07	0.0
9.619999999999795	-3.783429115210511e-06	2.967472632137902e-06	-6.189448330511463e-07	0.0
9.629999999999795	-3.7676594779642066e-06	2.9568477089113495e-06	-6.154106303760545e-07	0.0
9.639999999999795	-3.7519718944405488e-06	2.946269083592684e-06	-6.11899502108066e-07	0.0
9.649999999999794	-3.7363658530831257e-06	2.9357365199155547e-06	-6.084112731746923e-07	0.0
9.659999999999794	-3.720840846014754e-06	2.925249782972898e-06	-6.04945770100193e-07	0.0
9.669999999999794	-3.705396369007969e-06	2.914808639208877e-06	-6.015028209893315e-07	0.0
9.679999999999794	-3.6900319214556833e-06	2.9044128564104897e-06	-5.980822555112684e-07	0.0
9.689999999999793	-3.6747470063422295e-06	2.8940622036996596e-06	-5.94683904883626e-07	0.0
9.699999999999793	-3.659541130214587e-06	2.8837564515248427e-06	-5.913076018566897e-07	0.0
9.709999999999793	-3.6444138031539038e-06	2.873495371652949e-06	-5.879531806977714e-07	0.0
9.719999999999793	-3.6293645387472807e-06	2.8632787371615927e-06	-5.846204771757126e-07	0.0
9.729999999999793	-3.614392854059786e-06	2.853106322430693e-06	-5.813093285455446e-07	0.0
9.739999999999792	-3.599498269606775e-06	2.8429779031347385e-06	-5.780195735332909e-07	0.0
9.749999999999792	-3.5846803093263874e-06	2.8328932562351682e-06	-5.747510523209146e-07	0.0
9.759999999999792	-3.5699385005523873e-06	2.8228521599720193e-06	-5.715036065314185e-07	0.0
9.769999999999792	-3.555272373987129e-06	2.8128543938565496e-06	-5.682770792140796e-07	0.0
9.779999999999792	-3.5406814636749053e-06	2.8028997386633344e-06	-5.650713148298325e-07	0.0
9.789999999999791	-3.5261653069753817e-06	2.792987976422532e-06	-5.618861592367908e-07	0.0
9.799999999999791	-3.5117234445374353e-06	2.783118890412433e-06	-5.587214596759161e-07	0.0
9.80999999999979	-3.497355420273072e-06	2.773292265151733e-06	-5.555770647568137e-07	0.0
9.81999999999979	-3.483060781331672e-06	2.7635078863919284e-06	-5.52452824443683e-07	0.0
9.82999999999979	-3.468839078074435e-06	2.753765541109947e-06	-5.493485900413919e-07	0.0
9.83999999999979	-3.4546898640490684e-06	2.7440650175005166e-06	-5.46264214181692e-07	0.0
9.84999999999979	-3.4406126959646555e-06	2.734406104969057e-06	-5.431995508095747e-07	0.0
9.85999999999979	-3.4266071336667923e-06	2.7247885941238918e-06	-5.401544551697528e-07	0.0
9.86999999999979	-3.4126727401129427e-06	2.715212276769476e-06	-5.371287837932797e-07	0.0
9.87999999999979	-3.398809081347973e-06	2.705676945898489e-06	-5.341223944843011e-07	0.0
9.88999999999979	-3.3850157264799194e-06	2.696182395685057e-06	-5.311351463069398e-07	0.0
9.899999999999789	-3.3712922476559992e-06	2.6867284214774993e-06	-5.281668995723022e-07	0.0
9.909999999999789	-3.357638220038782e-06	2.6773148197910697e-06	-5.252175158256276e-07	0.0
9.919999999999789	-3.34405322178258e-06	2.6679413883007654e-06	-5.222868578335515e-07	0.0
9.929999999999788	-3.3305368340100985e-06	2.6586079258346765e-06	-5.193747895715077e-07	0.0
9.939999999999788	-3.31708864078919e-06	2.6493142323664817e-06	-5.164811762112485e-07	0.0
9.949999999999788	-3.3037082291099147e-06	2.64006010900864e-06	-5.136058841084962e-07	0.0
9.959999999999788	-3.290395188861709e-06	2.6308453580057453e-06	-5.107487807907137e-07	0.0
9.969999999999787	-3.2771491128108284e-06	2.6216697827272185e-06	-5.079097349450043e-07	0.0
9.979999999999787	-3.2639695965779033e-06	2.6125331876607392e-06	-5.050886164061263e-07	0.0
9.989999999999787	-3.250856238615788e-06	2.6034353784052376e-06	-5.022852961446354e-07	0.0
9.999999999999787	-3.2378086401874862e-06	2.5943761616643143e-06	-4.994996462551476e-07	0.0
10.009999999999787	-3.224826405344386e-06	2.585355345239385e-06	-4.967315399447147e-07	0.0
10.019999999999786	-3.2119091409045543e-06	2.576372738022973e-06	-4.93980851521326e-07	0.0
10.029999999999786	-3.1990564564313147e-06	2.567428149992331e-06	-4.912474563825263e-07	0.0
10.039999999999786	-3.1862679642119977e-06	2.5585213922023543e-06	-4.885312310041459e-07	0.0
10.049999999999786	-3.173543279236781e-06	2.549652276779455e-06	-4.858320529291491e-07	0.0
10.059999999999786	-3.160882019177848e-06	2.5408206169148194e-06	-4.831498007566014e-07	0.0
10.069999999999785	-3.1482838043685996e-06	2.5320262268579255e-06	-4.804843541307465e-07	0.0
10.079999999999785	-3.135748257783101e-06	2.523268921910223e-06	-4.778355937301935e-07	0.0
10.089999999999785	-3.1232750050157155e-06	2.5145485184184506e-06	-4.7520340125722323e-07	0.0
10.099999999999785	-3.1108636742608725e-06	2.5058648337684963e-06	-4.7258765942720197e-07	0.0
10.109999999999784	-3.0985138962930184e-06	2.4972176863790544e-06	-4.699882519581046e-07	0.0
10.119999999999784	-3.0862253044467392e-06	2.4886068956952733e-06	-4.6740506356014883e-07	0.0
10.129999999999784	-3.0739975345970526e-06	2.4800322821823276e-06	-4.6483797992553945e-07	0.0
10.139999999999784	-3.061830225139855e-06	2.4714936673194275e-06	-4.622868877183141e-07	0.0
10.149999999999784	-3.0497230169725394e-06	2.4629908735935628e-06	-4.5975167456430347e-07	0.0
10.159999999999783	-3.0376755534747826e-06	2.4545237244933125e-06	-4.5723222904119414e-07	0.0
10.169999999999783	-3.0256874804894554e-06	2.446092044502646e-06	-4.547284406686923e-07	0.0
10.179999999999783	-3.013758446303758e-06	2.43769565909521e-06	-4.5224019989879917e-07	0.0
10.189999999999783	-3.001888101630423e-06	2.4293343947275676e-06	-4.4976739810618645e-07	0.0
10.199999999999783	-2.990076099589176e-06	2.421008078833997e-06	-4.4730992757866766e-07	0.0
10.209999999999782	-2.97832209568825e-06	2.412716539820139e-06	-4.4486768150778656e-07	0.0
10.219999999999782	-2.966625747806126e-06	2.404459607056767e-06	-4.4244055397948606e-07	0.0
10.229999999999782	-2.9549867161733933e-06	2.39623711087443e-06	-4.400284399648966e-07	0.0
10.239999999999782	-2.9434046633547596e-06	2.388048882557384e-06	-4.3763123531120775e-07	0.0
10.249999999999782	-2.931879254231202e-06	2.379894754337548e-06	-4.3524883673264956e-07	0.0
10.259999999999781	-2.9204101559822924e-06	2.3717745593888335e-06	-4.328811418015614e-07	0.0
10.269999999999781	-2.908997038068645e-06	2.3636881318216386e-06	-4.305280489395678e-07	0.0
10.27999999999978	-2.897639572214505e-06	2.3556353066766217e-06	-4.2818945740883804e-07	0.0
10.28999999999978	-2.8863374323904848e-06	2.347615919919406e-06	-4.2586526730345106e-07	0.0
10.29999999999978	-2.8750902947964667e-06	2.3396298084348927e-06	-4.235553795408472e-07	0.0
10.30999999999978	-2.8638978378445875e-06	2.3316768100212275e-06	-4.212596958533781e-07	0.0
10.31999999999978	-2.852759742142423e-06	2.323756763384673e-06	-4.1897811877994287e-07	0.0
10.32999999999978	-2.8416756904762667e-06	2.3158695081338203e-06	-4.1671055165772343e-07	0.0
10.33999999999978	-2.8306453677945656e-06	2.308014884774204e-06	-4.14456898614004e-07	0.0
10.34999999999978	-2.8196684611914884e-06	2.300192734702425e-06	-4.122170645580831e-07	0.0
10.35999999999978	-2.808744659890601e-06	2.2924029002010663e-06	-4.0999095517327446e-07	0.0
10.369999999999779	-2.7978736552287363e-06	2.284645224433344e-06	-4.077784769089964e-07	0.0
10.379999999999779	-2.7870551406399087e-06	2.27691955143729e-06	-4.0557953697294854e-07	0.0
10.389999999999779	-2.7762888116394325e-06	2.2692257261206024e-06	-4.033940433233753e-07	0.0
10.399999999999778	-2.7655743658081363e-06	2.2615635942553312e-06	-4.0122190466141014e-07	0.0
10.409999999999778	-2.754911502776691e-06	2.253933002472577e-06	-3.9906303042351955e-07	0.0
10.419999999999778	-2.744299924210097e-06	2.2463337982571524e-06	-3.9691733077401213e-07	0.0
10.429999999999778	-2.7337393337922833e-06	2.238765829942353e-06	-3.9478471659764347e-07	0.0
10.439999999999777	-2.7232294372108057e-06	2.2312289467047273e-06	-3.926650994923024e-07	0.0
10.449999999999777	-2.7127699421417104e-06	2.223722998558971e-06	-3.905583917617755e-07	0.0
10.459999999999777	-2.7023605582344846e-06	2.2162478363527413e-06	-3.88464506408597e-07	0.0
10.469999999999777	-2.6920009970971495e-06	2.2088033117614875e-06	-3.863833571269739e-07	0.0
10.479999999999777	-2.681690972281455e-06	2.2013892772833395e-06	-3.843148582957976e-07	0.0
10.489999999999776	-2.671430199268204e-06	2.1940055862342396e-06	-3.8225892497172594e-07	0.0
10.499999999999776	-2.6612183954526997e-06	2.186652092742738e-06	-3.8021547288235325e-07	0.0
10.509999999999776	-2.651055280130288e-06	2.179328651744893e-06	-3.7818441841944865e-07	0.0
10.519999999999776	-2.6409405744820346e-06	2.172035118979661e-06	-3.7616567863227685e-07	0.0
10.529999999999776	-2.6308740015605106e-06	2.1647713509836107e-06	-3.741591712209928e-07	0.0
10.539999999999775	-2.6208552862756868e-06	2.1575372050862244e-06	-3.7216481453011283e-07	0.0
10.549999999999775	-2.610884155380946e-06	2.1503325394048444e-06	-3.7018252754205556e-07	0.0
10.559999999999775	-2.6009603374592064e-06	2.1431572128399995e-06	-3.682122298707637e-07	0.0
10.569999999999775	-2.5910835629091462e-06	2.136011085070496e-06	-3.6625384175539483e-07	0.0
10.579999999999774	-2.5812535639315604e-06	2.1288940165486054e-06	-3.643072840540837e-07	0.0
10.589999999999774	-2.571470074515782e-06	2.1218058684953244e-06	-3.623724782377764e-07	0.0
10.599999999999774	-2.561732830426269e-06	2.114746502895733e-06	-3.604493463841388e-07	0.0
10.609999999999774	-2.552041569189253e-06	2.107715782494058e-06	-3.585378111715297e-07	0.0
10.619999999999774	-2.5423960300795116e-06	2.1007135707892792e-06	-3.566377958730502e-07	0.0
10.629999999999773	-2.532795954107239e-06	2.093739732030314e-06	-3.547492243506519e-07	0.0
10.639999999999773	-2.5232410840050235e-06	2.0867941312113547e-06	-3.528720210493244e-07	0.0
10.649999999999773	-2.513731164214939e-06	2.0798766340674136e-06	-3.5100611099134183e-07	0.0
10.659999999999773	-2.5042659408757207e-06	2.0729871070697936e-06	-3.4915141977057873e-07	0.0
10.669999999999773	-2.4948451618100443e-06	2.0661254174212513e-06	-3.4730787354689425e-07	0.0
10.679999999999772	-2.485468576511921e-06	2.059291433051781e-06	-3.45475399040577e-07	0.0
10.689999999999772	-2.4761359361341715e-06	2.0524850226141454e-06	-3.4365392352685796e-07	0.0
10.699999999999772	-2.4668469934760253e-06	2.0457060554792794e-06	-3.418433748304863e-07	0.0
10.709999999999772	-2.457601502970785e-06	2.038954401731809e-06	-3.400436813203669e-07	0.0
10.719999999999771	-2.448399220673614e-06	2.032229932165842e-06	-3.382547719042642e-07	0.0
10.729999999999771	-2.4392399042494065e-06	2.0255325182805415e-06	-3.3647657602356353e-07	0.0
10.739999999999771	-2.430123312960768e-06	2.018862032275739e-06	-3.347090236480968e-07	0.0
10.74999999999977	-2.4210492076560707e-06	2.012218347047632e-06	-3.3295204527102707e-07	0.0
10.75999999999977	-2.412017350757617e-06	2.0056013361844144e-06	-3.3120557190379505e-07	0.0
10.76999999999977	-2.4030275062498846e-06	1.999010873962199e-06	-3.294695350711215e-07	0.0
10.77999999999977	-2.3940794396678886e-06	1.9924468353406224e-06	-3.277438668060726e-07	0.0
10.78999999999977	-2.385172918085604e-06	1.985909095958726e-06	-3.2602849964517946e-07	0.0
10.79999999999977	-2.3763077101044928e-06	1.979397532130698e-06	-3.243233666236184e-07	0.0
10.80999999999977	-2.367483585842136e-06	1.9729120208418218e-06	-3.2262840127044406e-07	0.0
10.81999999999977	-2.35870031692093e-06	1.9664524397441317e-06	-3.2094353760388286e-07	0.0
10.82999999999977	-2.3499576764568813e-06	1.960018667152661e-06	-3.1926871012667886e-07	0.0
10.839999999999769	-2.341255439048502e-06	1.9536105820410073e-06	-3.176038538214964e-07	0.0
10.849999999999769	-2.3325933807657746e-06	1.9472280640373566e-06	-3.159489041463764e-07	0.0
10.859999999999769	-2.323971279139212e-06	1.940870993420681e-06	-3.1430379703024597e-07	0.0
10.869999999999768	-2.315388913149001e-06	1.9345392511165454e-06	-3.126684688684807e-07	0.0
10.879999999999768	-2.3068460632142383e-06	1.9282327186930935e-06	-3.110428565185215e-07	0.0
10.889999999999768	-2.29834251118224e-06	1.9219512783570884e-06	-3.0942689729554155e-07	0.0
10.899999999999768	-2.289878040317941e-06	1.915694812950321e-06	-3.07820528968165e-07	0.0
10.909999999999767	-2.2814524352933784e-06	1.9094632059451743e-06	-3.062236897542368e-07	0.0
10.919999999999767	-2.2730654821772605e-06	1.9032563414411375e-06	-3.0463631831664155e-07	0.0
10.929999999999767	-2.264716968424608e-06	1.8970741041608409e-06	-3.0305835375917337e-07	0.0
10.939999999999767	-2.2564066828664855e-06	1.8909163794461498e-06	-3.014897356224542e-07	0.0
10.949999999999767	-2.2481344156998027e-06	1.884783053254432e-06	-2.999304038798999e-07	0.0
10.959999999999766	-2.2398999584772243e-06	1.8786740121548582e-06	-2.9838029893373595e-07	0.0
10.969999999999766	-2.23170310409711e-06	1.8725891433244852e-06	-2.9683936161105805e-07	0.0
10.979999999999766	-2.2235436467935895e-06	1.866528334544586e-06	-2.953075331599415e-07	0.0
10.989999999999766	-2.2154213821266694e-06	1.860491474196935e-06	-2.937847552455961e-07	0.0
10.999999999999766	-2.2073361069724408e-06	1.8544784512602118e-06	-2.922709699465665e-07	0.0
11.009999999999765	-2.199287619513371e-06	1.8484891553063173e-06	-2.9076611975097804e-07	0.0
11.019999999999765	-2.1912757192286394e-06	1.8425234764965226e-06	-2.8927014755282733e-07	0.0
11.029999999999765	-2.1833002068845955e-06	1.8365813055782082e-06	-2.8778299664831586e-07	0.0
11.039999999999765	-2.175360884525244e-06	1.8306625338809065e-06	-2.863046107322281e-07	0.0
11.049999999999764	-2.1674575554628424e-06	1.8247670533130387e-06	-2.848349338943546e-07	0.0
11.059999999999764	-2.159590024268547e-06	1.8188947563582673e-06	-2.833739106159522e-07	0.0
11.069999999999764	-2.1517580967631537e-06	1.8130455360719693e-06	-2.819214857662509e-07	0.0
11.079999999999764	-2.1439615800078945e-06	1.8072192860775417e-06	-2.8047760459900245e-07	0.0
11.089999999999764	-2.1362002822953104e-06	1.8014159005634473e-06	-2.7904221274906535e-07	0.0
11.099999999999763	-2.1284740131402086e-06	1.795635274279123e-06	-2.7761525622903524e-07	0.0
11.109999999999763	-2.1207825832706682e-06	1.7898773025320422e-06	-2.7619668142591366e-07	0.0
11.119999999999763	-2.1131258046191452e-06	1.7841418811840242e-06	-2.7478643509781454e-07	0.0
11.129999999999763	-2.105503490313616e-06	1.7784289066480306e-06	-2.733844643707118e-07	0.0
11.139999999999763	-2.0979154546688107e-06	1.7727382758847602e-06	-2.7199071673522554e-07	0.0
11.149999999999762	-2.090361513177527e-06	1.7670698863990743e-06	-2.7060514004344417e-07	0.0
11.159999999999762	-2.0828414825019667e-06	1.7614236362370906e-06	-2.692276825057871e-07	0.0
11.169999999999762	-2.075355180465201e-06	1.7557994239826259e-06	-2.6785829268790147e-07	0.0
11.179999999999762	-2.067902426042644e-06	1.7501971487538833e-06	-2.6649691950759863e-07	0.0
11.189999999999761	-2.0604830393536574e-06	1.744616710200412e-06	-2.65143512231824e-07	0.0
11.199999999999761	-2.0530968416531485e-06	1.739058008499554e-06	-2.637980204736639e-07	0.0
11.209999999999761	-2.0457436553232953e-06	1.7335209443536593e-06	-2.62460394189388e-07	0.0
11.21999999999976	-2.0384233038653036e-06	1.7280054189865225e-06	-2.6113058367552705e-07	0.0
11.22999999999976	-2.0311356118912472e-06	1.722511334140468e-06	-2.598085395659831e-07	0.0
11.23999999999976	-2.023880405115958e-06	1.717038592073007e-06	-2.5849421282917465e-07	0.0
11.24999999999976	-2.0166575103489766e-06	1.7115870955538633e-06	-2.571875547652164e-07	0.0
11.25999999999976	-2.009466755486613e-06	1.7061567478616627e-06	-2.558885170031308e-07	0.0
11.26999999999976	-2.002307969503979e-06	1.7007474527813356e-06	-2.5459705149809176e-07	0.0
11.27999999999976	-1.9951809824471807e-06	1.6953591146002654e-06	-2.533131105287025e-07	0.0
11.28999999999976	-1.9880856254255056e-06	1.6899916381060348e-06	-2.52036646694304e-07	0.0
11.29999999999976	-1.9810217306037206e-06	1.684644928582986e-06	-2.507676129123153e-07	0.0
11.309999999999759	-1.973989131194374e-06	1.6793188918091718e-06	-2.495059624156023e-07	0.0
11.319999999999759	-1.966987661450217e-06	1.6740134340536477e-06	-2.482516487498832e-07	0.0
11.329999999999758	-1.960017156656635e-06	1.6687284620732712e-06	-2.4700462577115756e-07	0.0
11.339999999999758	-1.9530774531241846e-06	1.663463883109969e-06	-2.4576484764316917e-07	0.0
11.349999999999758	-1.9461683881811496e-06	1.6582196048874885e-06	-2.4453226883489555e-07	0.0
11.359999999999758	-1.9392898001661845e-06	1.6529955356088427e-06	-2.433068441180707e-07	0.0
11.369999999999758	-1.932441528420993e-06	1.64779158395332e-06	-2.420885285647311e-07	0.0
11.379999999999757	-1.925623413283092e-06	1.6426076590735291e-06	-2.4087727754479443e-07	0.0
11.389999999999757	-1.918835296078605e-06	1.6374436705926772e-06	-2.396730467236645e-07	0.0
11.399999999999757	-1.9120770191151224e-06	1.6322995286014804e-06	-2.384757920598623e-07	0.0
11.409999999999757	-1.9053484256746425e-06	1.6271751436557903e-06	-2.3728546980268612e-07	0.0
11.419999999999757	-1.8986493600065046e-06	1.6220704267735407e-06	-2.3610203648989837e-07	0.0
11.429999999999756	-1.8919796673204742e-06	1.6169852894318428e-06	-2.349254489454395e-07	0.0
11.439999999999756	-1.8853391937797825e-06	1.6119196435646906e-06	-2.3375566427716272e-07	0.0
11.449999999999756	-1.8787277864942972e-06	1.6068734015597685e-06	-2.3259263987460282e-07	0.0
11.459999999999756	-1.8721452935136993e-06	1.6018464762558292e-06	-2.3143633340676483e-07	0.0
11.469999999999756	-1.8655915638207355e-06	1.5968387809404346e-06	-2.302867028199372e-07	0.0
11.479999999999755	-1.8590664473245367e-06	1.5918502293465834e-06	-2.2914370633553317e-07	0.0
11.489999999999755	-1.8525697948539513e-06	1.586880735650508e-06	-2.280073024479556e-07	0.0
11.499999999999755	-1.8461014581509732e-06	1.5819302144691268e-06	-2.2687744992248232e-07	0.0
11.509999999999755	-1.8396612898641894e-06	1.5769985808569992e-06	-2.257541077931792e-07	0.0
11.519999999999754	-1.833249143542301e-06	1.5720857503041138e-06	-2.2463723536083602e-07	0.0
11.529999999999754	-1.8268648736276694e-06	1.567191638733046e-06	-2.2352679219092374e-07	0.0
11.539999999999754	-1.8205083354499702e-06	1.5623161624965744e-06	-2.2242273811157415e-07	0.0
11.549999999999754	-1.814179385219819e-06	1.5574592383750178e-06	-2.2132503321158562e-07	0.0
11.559999999999754	-1.8078778800225024e-06	1.5526207835737408e-06	-2.202336378384459e-07	0.0
11.569999999999753	-1.8016036778117542e-06	1.5478007157205944e-06	-2.1914851259638195e-07	0.0
11.579999999999753	-1.7953566374035599e-06	1.5429989528635826e-06	-2.18069618344426e-07	0.0
11.589999999999753	-1.7891366184700262e-06	1.5382154134680982e-06	-2.1699691619450664e-07	0.0
11.599999999999753	-1.7829434815332887e-06	1.5334500164147856e-06	-2.159303675095592e-07	0.0
11.609999999999753	-1.776777087959484e-06	1.5287026809967346e-06	-2.1486993390165798e-07	0.0
11.619999999999752	-1.7706372999527434e-06	1.5239733269174425e-06	-2.138155772301666e-07	0.0
11.629999999999752	-1.7645239805492756e-06	1.5192618742880763e-06	-2.1276725959991114e-07	0.0
11.639999999999752	-1.758436993611446e-06	1.5145682436252742e-06	-2.117249433593707e-07	0.0
11.649999999999752	-1.752376203821948e-06	1.5098923558486157e-06	-2.106885910988872e-07	0.0
11.659999999999751	-1.7463414766779787e-06	1.5052341322784273e-06	-2.0965816564889969e-07	0.0
11.669999999999751	-1.740332678485517e-06	1.5005934946332929e-06	-2.086336300781881e-07	0.0
11.679999999999751	-1.7343496763535774e-06	1.4959703650277987e-06	-2.076149476921451e-07	0.0
11.68999999999975	-1.7283923381885713e-06	1.4913646659701596e-06	-2.0660208203105992e-07	0.0
11.69999999999975	-1.7224605326886793e-06	1.4867763203599947e-06	-2.0559499686842465e-07	0.0
11.70999999999975	-1.7165541293382649e-06	1.4822052514859647e-06	-2.045936562092544e-07	0.0
11.71999999999975	-1.7106729984023708e-06	1.4776513830235604e-06	-2.0359802428842983e-07	0.0
11.72999999999975	-1.704817010921208e-06	1.4731146390329193e-06	-2.0260806556905111e-07	0.0
11.73999999999975	-1.6989860387047207e-06	1.4685949439563008e-06	-2.016237447408145e-07	0.0
11.74999999999975	-1.693179954327196e-06	1.4640922226162445e-06	-2.00645026718405e-07	0.0
11.75999999999975	-1.6873986311218863e-06	1.4596064002131549e-06	-1.9967187663990059e-07	0.0
11.769999999999749	-1.6816419431757233e-06	1.455137402323081e-06	-1.9870425986519867e-07	0.0
11.779999999999749	-1.6759097653240262e-06	1.4506851548956053e-06	-1.9774214197445837e-07	0.0
11.789999999999749	-1.6702019731452737e-06	1.4462495842517364e-06	-1.9678548876655335e-07	0.0
11.799999999999748	-1.6645184429559257e-06	1.441830617081727e-06	-1.9583426625754748e-07	0.0
11.809999999999748	-1.6588590518052741e-06	1.437428180442813e-06	-1.9488844067918016e-07	0.0
11.819999999999748	-1.6532236774703245e-06	1.4330422017572785e-06	-1.9394797847737116e-07	0.0
11.829999999999748	-1.6476121984507491e-06	1.428672608810286e-06	-1.930128463107376e-07	0.0
11.839999999999748	-1.6420244939638485e-06	1.4243193297477478e-06	-1.920830110491273e-07	0.0
11.849999999999747	-1.6364604439395718e-06	1.4199822930743282e-06	-1.9115843977216614e-07	0.0
11.859999999999747	-1.630919929015573e-06	1.415661427651297e-06	-1.902390997678208e-07	0.0
11.869999999999747	-1.6254028305323077e-06	1.4113566626945387e-06	-1.8932495853097408e-07	0.0
11.879999999999747	-1.6199090305281478e-06	1.4070679277726013e-06	-1.884159837620151e-07	0.0
11.889999999999747	-1.614438411734581e-06	1.402795152804519e-06	-1.8751214336544504e-07	0.0
11.899999999999746	-1.6089908575713982e-06	1.398538268057814e-06	-1.8661340544849216e-07	0.0
11.909999999999746	-1.6035662521419568e-06	1.394297204146734e-06	-1.85719738319745e-07	0.0
11.919999999999746	-1.5981644802284561e-06	1.3900718920300497e-06	-1.848311104877959e-07	0.0
11.929999999999746	-1.592785427287267e-06	1.3858622630090846e-06	-1.8394749065989812e-07	0.0
11.939999999999745	-1.5874289794442908e-06	1.3816682487260034e-06	-1.8306884774063622e-07	0.0
11.949999999999745	-1.5820950234903513e-06	1.3774897811615387e-06	-1.821951508306096e-07	0.0
11.959999999999745	-1.576783446876644e-06	1.3733267926334242e-06	-1.8132636922512633e-07	0.0
11.969999999999745	-1.5714941377101839e-06	1.3691792157941724e-06	-1.8046247241291176e-07	0.0
11.979999999999745	-1.566226984749334e-06	1.3650469836293702e-06	-1.796034300748281e-07	0.0
11.989999999999744	-1.5609818773993326e-06	1.3609300294557824e-06	-1.7874921208260658e-07	0.0
11.999999999999744	-1.555758705707874e-06	1.3568282869193657e-06	-1.7789978849759e-07	0.0
12.009999999999744	-1.5505573603607263e-06	1.3527416899935505e-06	-1.7705512956948816e-07	0.0
12.019999999999744	-1.54537773267737e-06	1.3486701729772686e-06	-1.7621520573514383e-07	0.0
12.029999999999744	-1.5402197146066853e-06	1.3446136704932413e-06	-1.7537998761731238e-07	0.0
12.039999999999743	-1.5350831987226673e-06	1.3405721174860594e-06	-1.7454944602344848e-07	0.0
12.049999999999743	-1.5299680782201708e-06	1.3365454492204916e-06	-1.7372355194450676e-07	0.0
12.059999999999743	-1.5248742469107033e-06	1.3325336012795386e-06	-1.729022765537529e-07	0.0
12.069999999999743	-1.5198015992182334e-06	1.3285365095627313e-06	-1.720855912055842e-07	0.0
12.079999999999742	-1.5147500301750435e-06	1.3245541102844641e-06	-1.7127346743436173e-07	0.0
12.089999999999742	-1.5097194354176129e-06	1.3205863399720072e-06	-1.7046587695325248e-07	0.0
12.099999999999742	-1.5047097111825336e-06	1.3166331354639655e-06	-1.696627916530813e-07	0.0
12.109999999999742	-1.4997207543024597e-06	1.3126944339084072e-06	-1.6886418360119338e-07	0.0
12.119999999999742	-1.4947524622020788e-06	1.3087701727611962e-06	-1.6807002504032693e-07	0.0
12.129999999999741	-1.4898047328941347e-06	1.304860289784392e-06	-1.6728028838749427e-07	0.0
12.139999999999741	-1.484877464975464e-06	1.3009647230442502e-06	-1.6649494623287413e-07	0.0
12.149999999999741	-1.4799705576230713e-06	1.2970834109098665e-06	-1.6571397133871264e-07	0.0
12.15999999999974	-1.4750839105902352e-06	1.2932162920513319e-06	-1.6493733663823378e-07	0.0
12.16999999999974	-1.4702174242026408e-06	1.28936330543805e-06	-1.641650152345587e-07	0.0
12.17999999999974	-1.465370999354551e-06	1.2855243903371104e-06	-1.63396980399635e-07	0.0
12.18999999999974	-1.4605445375050024e-06	1.2816994863117363e-06	-1.6263320557317401e-07	0.0
12.19999999999974	-1.4557379406740261e-06	1.2778885332194979e-06	-1.6187366436159747e-07	0.0
12.20999999999974	-1.4509511114389117e-06	1.2740914712107989e-06	-1.611183305369927e-07	0.0
12.21999999999974	-1.4461839529304878e-06	1.2703082407272415e-06	-1.6036717803607678e-07	0.0
12.22999999999974	-1.4414363688294402e-06	1.266538782499964e-06	-1.5962018095916874e-07	0.0
12.239999999999739	-1.4367082633626518e-06	1.2627830375481906e-06	-1.588773135691694e-07	0.0
12.249999999999739	-1.4319995412995781e-06	1.2590409471774849e-06	-1.5813855029055125e-07	0.0
12.259999999999739	-1.4273101079486506e-06	1.2553124529783067e-06	-1.574038657083551e-07	0.0
12.269999999999738	-1.422639869153697e-06	1.2515974968244333e-06	-1.5667323456719506e-07	0.0
12.279999999999738	-1.4179887312904094e-06	1.2478960208713524e-06	-1.5594663177027117e-07	0.0
12.289999999999738	-1.4133566012628228e-06	1.2442079675547446e-06	-1.5522403237839066e-07	0.0
12.299999999999738	-1.4087433864998327e-06	1.2405332795890847e-06	-1.5450541160899517e-07	0.0
12.309999999999738	-1.4041489949517242e-06	1.236871899965832e-06	-1.5379074483519807e-07	0.0
12.319999999999737	-1.399573335086754e-06	1.2332237719522764e-06	-1.5308000758482687e-07	0.0
12.329999999999737	-1.3950163158877314e-06	1.2295888390898091e-06	-1.5237317553947379e-07	0.0
12.339999999999737	-1.39047784684865e-06	1.225967045192487e-06	-1.516702245335546e-07	0.0
12.349999999999737	-1.3859578379713183e-06	1.2223583343455846e-06	-1.5097113055337303e-07	0.0
12.359999999999737	-1.3814561997620538e-06	1.2187626509041009e-06	-1.502758697361936e-07	0.0
12.369999999999736	-1.3769728432283636e-06	1.215179939491307e-06	-1.495844183693198e-07	0.0
12.379999999999736	-1.3725076798756754e-06	1.2116101449973192e-06	-1.4889675288918158e-07	0.0
12.389999999999736	-1.3680606217040926e-06	1.2080532125776329e-06	-1.4821284988042652e-07	0.0
12.399999999999736	-1.363631581205162e-06	1.2045090876516814e-06	-1.475326860750208e-07	0.0
12.409999999999735	-1.3592204713586787e-06	1.200977715901458e-06	-1.4685623835135466e-07	0.0
12.419999999999735	-1.3548272056295088e-06	1.1974590432701005e-06	-1.4618348373335508e-07	0.0
12.429999999999735	-1.3504516979644396e-06	1.1939530159604245e-06	-1.455143993896049e-07	0.0
12.439999999999735	-1.346093862789059e-06	1.190459580433631e-06	-1.4484896263246817e-07	0.0
12.449999999999735	-1.341753615004641e-06	1.1869786834078155e-06	-1.441871509172222e-07	0.0
12.459999999999734	-1.3374308699850874e-06	1.183510271856702e-06	-1.4352894184119484e-07	0.0
12.469999999999734	-1.3331255435738521e-06	1.180054293008189e-06	-1.4287431314290897e-07	0.0
12.479999999999734	-1.3288375520809306e-06	1.1766106943430536e-06	-1.4222324270123234e-07	0.0
12.489999999999734	-1.3245668122798424e-06	1.1731794235935184e-06	-1.4157570853453308e-07	0.0
12.499999999999734	-1.3203132414046475e-06	1.1697604287420456e-06	-1.409316887998421e-07	0.0
12.509999999999733	-1.3160767571469903e-06	1.1663536580199146e-06	-1.4029116179202014e-07	0.0
12.519999999999733	-1.3118572776531583e-06	1.1629590599058623e-06	-1.396541059429315e-07	0.0
12.529999999999733	-1.3076547215211698e-06	1.1595765831248653e-06	-1.3902049982062317e-07	0.0
12.539999999999733	-1.3034690077978796e-06	1.1562061766467793e-06	-1.3839032212850817e-07	0.0
12.549999999999732	-1.2993000559761043e-06	1.152847789685074e-06	-1.3776355170455692e-07	0.0
12.559999999999732	-1.2951477859917813e-06	1.1495013716954784e-06	-1.3714016752049226e-07	0.0
12.569999999999732	-1.291012118221139e-06	1.1461668723748117e-06	-1.3652014868099005e-07	0.0
12.579999999999732	-1.2868929734778853e-06	1.1428442416595733e-06	-1.3590347442288485e-07	0.0
12.589999999999732	-1.2827902730104378e-06	1.1395334297247746e-06	-1.3529012411438282e-07	0.0
12.599999999999731	-1.2787039384991445e-06	1.1362343869826489e-06	-1.3468007725427675e-07	0.0
12.609999999999731	-1.2746338920535568e-06	1.1329470640814859e-06	-1.3407331347116836e-07	0.0
12.619999999999731	-1.2705800562097015e-06	1.1296714119041491e-06	-1.3346981252269474e-07	0.0
12.62999999999973	-1.2665423539273813e-06	1.1264073815671857e-06	-1.3286955429476063e-07	0.0
12.63999999999973	-1.2625207085874973e-06	1.1231549244192653e-06	-1.3227251880077432e-07	0.0
12.64999999999973	-1.2585150439893905e-06	1.119913992040237e-06	-1.3167868618088918e-07	0.0
12.65999999999973	-1.2545252843482017e-06	1.1166845362397991e-06	-1.3108803670125078e-07	0.0
12.66999999999973	-1.250551354292252e-06	1.11346650905613e-06	-1.3050055075324686e-07	0.0
12.67999999999973	-1.2465931788604466e-06	1.110259862755089e-06	-1.29916208852764e-07	0.0
12.68999999999973	-1.2426506834996937e-06	1.107064549828695e-06	-1.293349916394475e-07	0.0
12.69999999999973	-1.2387237940623412e-06	1.1038805229939946e-06	-1.2875687987596638e-07	0.0
12.709999999999729	-1.2348124368036465e-06	1.1007077351920384e-06	-1.2818185444728348e-07	0.0
12.719999999999729	-1.230916538379245e-06	1.0975461395865615e-06	-1.2760989635992887e-07	0.0
12.729999999999729	-1.227036025842649e-06	1.0943956895629307e-06	-1.2704098674127867e-07	0.0
12.739999999999728	-1.223170826642769e-06	1.0912563387269195e-06	-1.264751068388382e-07	0.0
12.749999999999728	-1.2193208686214446e-06	1.088128040903546e-06	-1.2591223801952807e-07	0.0
12.759999999999728	-1.2154860800110048e-06	1.0850107501360676e-06	-1.253523617689771e-07	0.0
12.769999999999728	-1.2116663894318258e-06	1.0819044206846926e-06	-1.247954596908179e-07	0.0
12.779999999999728	-1.2078617258899336e-06	1.0788090070255587e-06	-1.2424151350598576e-07	0.0
12.789999999999727	-1.2040720187746112e-06	1.0757244638495362e-06	-1.2369050505202378e-07	0.0
12.799999999999727	-1.2002971978560152e-06	1.0726507460612568e-06	-1.231424162823912e-07	0.0
12.809999999999727	-1.196537193282834e-06	1.0695878087778171e-06	-1.225972292657749e-07	0.0
12.819999999999727	-1.1927919355799305e-06	1.0665356073277837e-06	-1.220549261854069e-07	0.0
12.829999999999727	-1.1890613556460374e-06	1.0634940972501665e-06	-1.215154893383833e-07	0.0
12.839999999999726	-1.185345384751442e-06	1.0604632342932533e-06	-1.209789011349904e-07	0.0
12.849999999999726	-1.181643954535704e-06	1.0574429744134692e-06	-1.2044514409803108e-07	0.0
12.859999999999726	-1.177956997005388e-06	1.05443327377446e-06	-1.199142008621584e-07	0.0
12.869999999999726	-1.1742844445317976e-06	1.051434088745966e-06	-1.1938605417321047e-07	0.0
12.879999999999725	-1.1706262298487522e-06	1.0484453759025896e-06	-1.1886068688755099e-07	0.0
12.889999999999725	-1.1669822860503609e-06	1.0454670920231331e-06	-1.1833808197141161e-07	0.0
12.899999999999725	-1.163352546588817e-06	1.042499194089147e-06	-1.1781822250024067e-07	0.0
12.909999999999725	-1.1597369452722112e-06	1.0395416392841075e-06	-1.1730109165805277e-07	0.0
12.919999999999725	-1.156135416262361e-06	1.036594384992339e-06	-1.1678667273678356e-07	0.0
12.929999999999724	-1.152547894072654e-06	1.0336573887980448e-06	-1.1627494913564882e-07	0.0
12.939999999999724	-1.1489743135659065e-06	1.0307306084841312e-06	-1.1576590436050505e-07	0.0
12.949999999999724	-1.1454146099522431e-06	1.0278140020313835e-06	-1.1525952202321523e-07	0.0
12.959999999999724	-1.1418687187869796e-06	1.024907527617278e-06	-1.1475578584101748e-07	0.0
12.969999999999724	-1.1383365759685362e-06	1.02201114361505e-06	-1.1425467963589769e-07	0.0
12.979999999999723	-1.134818117736364e-06	1.0191248085927898e-06	-1.1375618733396487e-07	0.0
12.989999999999723	-1.1313132806688593e-06	1.0162484813123353e-06	-1.1326029296483095e-07	0.0
12.999999999999723	-1.1278220016813452e-06	1.0133821207283042e-06	-1.1276698066099209e-07	0.0
13.009999999999723	-1.1243442180240183e-06	1.010525685987119e-06	-1.122762346572159e-07	0.0
13.019999999999722	-1.1208798672799315e-06	1.0076791364260718e-06	-1.117880392899299e-07	0.0
13.029999999999722	-1.1174288873629978e-06	1.0048424315722402e-06	-1.1130237899661508e-07	0.0
13.039999999999722	-1.1139912165159946e-06	1.0020155311417313e-06	-1.1081923831519986e-07	0.0
13.049999999999722	-1.1105667933085903e-06	9.991983950385037e-07	-1.1033860188346172e-07	0.0
13.059999999999722	-1.1071555566353784e-06	9.963909833535576e-07	-1.098604544384274e-07	0.0
13.069999999999721	-1.1037574457139364e-06	9.935932563639343e-07	-1.0938478081577942e-07	0.0
13.079999999999721	-1.100372400082891e-06	9.908051745317184e-07	-1.0891156594926474e-07	0.0
13.089999999999721	-1.0970003595999958e-06	9.880266985032642e-07	-1.0844079487010628e-07	0.0
13.09999999999972	-1.0936412644402282e-06	9.852577891080547e-07	-1.079724527064185e-07	0.0
13.10999999999972	-1.0902950550938948e-06	9.824984073579832e-07	-1.0750652468262443e-07	0.0
13.11999999999972	-1.086961672364757e-06	9.797485144462514e-07	-1.0704299611887841e-07	0.0
13.12999999999972	-1.0836410573681587e-06	9.770080717465876e-07	-1.065818524304888e-07	0.0
13.13999999999972	-1.0803331515291808e-06	9.742770408121946e-07	-1.0612307912734596e-07	0.0
13.14999999999972	-1.077037896580799e-06	9.715553833750776e-07	-1.0566666181335259e-07	0.0
13.15999999999972	-1.0737552345620602e-06	9.688430613448972e-07	-1.0521258618585656e-07	0.0
13.16999999999972	-1.0704851078162624e-06	9.661400368081943e-07	-1.0476083803508767e-07	0.0
13.179999999999719	-1.0672274589891634e-06	9.634462720274615e-07	-1.0431140324359591e-07	0.0
13.189999999999719	-1.063982231027189e-06	9.607617294403173e-07	-1.0386426778569498e-07	0.0
13.199999999999719	-1.0607493671756563e-06	9.580863716585903e-07	-1.034194177269054e-07	0.0
13.209999999999718	-1.057528810977012e-06	9.5542016146735e-07	-1.0297683922340442e-07	0.0
13.219999999999718	-1.0543205062690866e-06	9.527630618242613e-07	-1.0253651852147503e-07	0.0
13.229999999999718	-1.0511243971833467e-06	9.501150358584869e-07	-1.0209844195696056e-07	0.0
13.239999999999718	-1.0479404281431793e-06	9.474760468699131e-07	-1.0166259595472062e-07	0.0
13.249999999999718	-1.0447685438621716e-06	9.44846058328363e-07	-1.0122896702809059e-07	0.0
13.259999999999717	-1.0416086893424099e-06	9.422250338726783e-07	-1.0079754177834353e-07	0.0
13.269999999999717	-1.038460809872789e-06	9.396129373097999e-07	-1.0036830689415461e-07	0.0
13.279999999999717	-1.0353248510273373e-06	9.370097326140449e-07	-9.994124915106934e-08	0.0
13.289999999999717	-1.0322007586635468e-06	9.344153839262733e-07	-9.95163554109732e-08	0.0
13.299999999999716	-1.0290884789207133e-06	9.318298555529701e-07	-9.909361262156501e-08	0.0
13.309999999999716	-1.025987958218306e-06	9.292531119654465e-07	-9.867300781583269e-08	0.0
13.319999999999716	-1.0228991432543165e-06	9.266851177989963e-07	-9.825452811153086e-08	0.0
13.329999999999716	-1.0198219810036547e-06	9.241258378521552e-07	-9.783816071066272e-08	0.0
13.339999999999716	-1.016756418716527e-06	9.215752370858205e-07	-9.742389289896392e-08	0.0
13.349999999999715	-1.0137024039168385e-06	9.190332806224045e-07	-9.701171204538786e-08	0.0
13.359999999999715	-1.0106598844006153e-06	9.164999337451927e-07	-9.660160560159568e-08	0.0
13.369999999999715	-1.0076288082344054e-06	9.139751618972555e-07	-9.619356110144729e-08	0.0
13.379999999999715	-1.0046091237537363e-06	9.114589306809384e-07	-9.578756616049581e-08	0.0
13.389999999999715	-1.0016007795615429e-06	9.08951205856948e-07	-9.538360847548394e-08	0.0
13.399999999999714	-9.98603724526624e-07	9.064519533434659e-07	-9.498167582384405e-08	0.0
13.409999999999714	-9.956179077821158e-07	9.039611392155846e-07	-9.45817560631992e-08	0.0
13.419999999999714	-9.92643278723955e-07	9.014787297043351e-07	-9.418383713086788e-08	0.0
13.429999999999714	-9.896797870093748e-07	8.99004691195961e-07	-9.378790704337132e-08	0.0
13.439999999999714	-9.867273825553966e-07	8.96538990231164e-07	-9.339395389594265e-08	0.0
13.449999999999713	-9.837860155373278e-07	8.940815935044236e-07	-9.300196586203849e-08	0.0
13.459999999999713	-9.808556363872959e-07	8.916324678629746e-07	-9.261193119285401e-08	0.0
13.469999999999713	-9.779361957927564e-07	8.891915803063697e-07	-9.222383821683971e-08	0.0
13.479999999999713	-9.750276446950438e-07	8.86758897985465e-07	-9.18376753392205e-08	0.0
13.489999999999712	-9.721299342879005e-07	8.843343882018343e-07	-9.145343104151776e-08	0.0
13.499999999999712	-9.692430160160468e-07	8.819180184068629e-07	-9.107109388107365e-08	0.0
13.509999999999712	-9.663668415737372e-07	8.795097562012164e-07	-9.069065249057788e-08	0.0
13.519999999999712	-9.635013629033414e-07	8.771095693338837e-07	-9.031209557759658e-08	0.0
13.529999999999712	-9.606465321939184e-07	8.747174257015371e-07	-8.99354119241039e-08	0.0
13.539999999999711	-9.578023018798222e-07	8.723332933478449e-07	-8.956059038601602e-08	0.0
13.549999999999711	-9.549686246392918e-07	8.699571404626576e-07	-8.91876198927275e-08	0.0
13.559999999999711	-9.521454533930734e-07	8.675889353812916e-07	-8.881648944664978e-08	0.0
13.56999999999971	-9.493327413030302e-07	8.652286465838859e-07	-8.84471881227522e-08	0.0
13.57999999999971	-9.465304417707887e-07	8.628762426945556e-07	-8.80797050681057e-08	0.0
13.58999999999971	-9.437385084363589e-07	8.605316924808727e-07	-8.771402950142811e-08	0.0
13.59999999999971	-9.409568951767948e-07	8.581949648528729e-07	-8.73501507126324e-08	0.0
13.60999999999971	-9.381855561048471e-07	8.558660288625999e-07	-8.698805806237712e-08	0.0
13.61999999999971	-9.354244455676295e-07	8.53544853703373e-07	-8.662774098161907e-08	0.0
13.62999999999971	-9.326735181452909e-07	8.512314087088721e-07	-8.626918897116786e-08	0.0
13.63999999999971	-9.299327286496997e-07	8.489256633527026e-07	-8.591239160124403e-08	0.0
13.649999999999709	-9.27202032123136e-07	8.466275872475745e-07	-8.555733851103762e-08	0.0
13.659999999999709	-9.244813838369913e-07	8.443371501446201e-07	-8.520401940827068e-08	0.0
13.669999999999709	-9.217707392904697e-07	8.420543219327053e-07	-8.485242406876113e-08	0.0
13.679999999999708	-9.190700542093211e-07	8.397790726377574e-07	-8.450254233598903e-08	0.0
13.689999999999708	-9.163792845445487e-07	8.375113724221593e-07	-8.415436412066504e-08	0.0
13.699999999999708	-9.136983864711461e-07	8.352511915839592e-07	-8.380787940030162e-08	0.0
13.709999999999708	-9.110273163868524e-07	8.329985005561976e-07	-8.346307821878567e-08	0.0
13.719999999999708	-9.083660309108771e-07	8.307532699063479e-07	-8.311995068595401e-08	0.0
13.729999999999707	-9.057144868826815e-07	8.285154703355925e-07	-8.277848697717082e-08	0.0
13.739999999999707	-9.030726413607283e-07	8.262850726781687e-07	-8.243867733290684e-08	0.0
13.749999999999707	-9.004404516212624e-07	8.240620479006368e-07	-8.21005120583221e-08	0.0
13.759999999999707	-8.978178751570816e-07	8.218463671013328e-07	-8.176398152284911e-08	0.0
13.769999999999706	-8.952048696763472e-07	8.19638001509681e-07	-8.142907615977956e-08	0.0
13.779999999999706	-8.926013931013511e-07	8.17436922485484e-07	-8.109578646585239e-08	0.0
13.789999999999706	-8.900074035673441e-07	8.152431015184157e-07	-8.076410300084446e-08	0.0
13.799999999999706	-8.874228594213341e-07	8.130565102272259e-07	-8.043401638716328e-08	0.0
13.809999999999706	-8.848477192209118e-07	8.108771203592e-07	-8.010551730944149e-08	0.0
13.819999999999705	-8.822819417330721e-07	8.087049037894776e-07	-7.977859651413449e-08	0.0
13.829999999999705	-8.797254859330512e-07	8.065398325204348e-07	-7.945324480911852e-08	0.0
13.839999999999705	-8.771783110031692e-07	8.04381878681086e-07	-7.912945306329292e-08	0.0
13.849999999999705	-8.74640376331676e-07	8.022310145263763e-07	-7.880721220618254e-08	0.0
13.859999999999705	-8.721116415116057e-07	8.000872124366775e-07	-7.848651322754354e-08	0.0
13.869999999999704	-8.695920663396467e-07	7.979504449170176e-07	-7.816734717697091e-08	0.0
13.879999999999704	-8.670816108149975e-07	7.958206845966752e-07	-7.78497051635082e-08	0.0
13.889999999999704	-8.645802351382634e-07	7.936979042282718e-07	-7.753357835525845e-08	0.0
13.899999999999704	-8.620878997103188e-07	7.915820766874881e-07	-7.721895797899896e-08	0.0
13.909999999999703	-8.596045651312209e-07	7.894731749721759e-07	-7.690583531979625e-08	0.0
13.919999999999703	-8.571301921990884e-07	7.873711722019647e-07	-7.659420172062427e-08	0.0
13.929999999999703	-8.546647419090144e-07	7.852760416174616e-07	-7.628404858198444e-08	0.0
13.939999999999703	-8.522081754519799e-07	7.831877565799073e-07	-7.597536736152717e-08	0.0
13.949999999999703	-8.497604542137668e-07	7.811062905702861e-07	-7.566814957367617e-08	0.0
13.959999999999702	-8.473215397738856e-07	7.790316171890186e-07	-7.536238678925468e-08	0.0
13.969999999999702	-8.448913939045084e-07	7.769637101551013e-07	-7.505807063511267e-08	0.0
13.979999999999702	-8.424699785694005e-07	7.749025433057728e-07	-7.475519279375794e-08	0.0
13.989999999999702	-8.400572559228753e-07	7.728480905957573e-07	-7.445374500298734e-08	0.0
13.999999999999702	-8.376531883087343e-07	7.708003260966925e-07	-7.415371905552135e-08	0.0
14.009999999999701	-8.3525773825923e-07	7.687592239967088e-07	-7.385510679863977e-08	0.0
14.019999999999701	-8.328708684940315e-07	7.667247585996504e-07	-7.355790013381999e-08	0.0
14.029999999999701	-8.304925419191888e-07	7.646969043245925e-07	-7.32620910163771e-08	0.0
14.0399999999997	-8.281227216261169e-07	7.626756357053422e-07	-7.296767145510549e-08	0.0
14.0499999999997	-8.257613708905724e-07	7.606609273897655e-07	-7.267463351192306e-08	0.0
14.0599999999997	-8.234084531716395e-07	7.586527541392654e-07	-7.238296930151723e-08	0.0
14.0699999999997	-8.210639321107374e-07	7.566510908282088e-07	-7.20926709909927e-08	0.0
14.0799999999997	-8.187277715306043e-07	7.546559124433959e-07	-7.180373079952105e-08	0.0
14.0899999999997	-8.163999354343188e-07	7.52667194083463e-07	-7.151614099799302e-08	0.0
14.0999999999997	-8.140803880043047e-07	7.506849109583573e-07	-7.122989390867162e-08	0.0
14.1099999999997	-8.117690936013559e-07	7.48709038388818e-07	-7.094498190484808e-08	0.0
14.119999999999699	-8.094660167636525e-07	7.467395518057701e-07	-7.066139741049936e-08	0.0
14.129999999999699	-8.071711222057994e-07	7.447764267497466e-07	-7.037913289994748e-08	0.0
14.139999999999699	-8.048843748178584e-07	7.428196388705202e-07	-7.009818089752102e-08	0.0
14.149999999999698	-8.026057396643967e-07	7.408691639263405e-07	-6.981853397721812e-08	0.0
14.159999999999698	-8.003351819835252e-07	7.389249777835691e-07	-6.954018476237198e-08	0.0
14.169999999999698	-7.980726671859576e-07	7.369870564160366e-07	-6.926312592531762e-08	0.0
14.179999999999698	-7.958181608540722e-07	7.350553759045729e-07	-6.898735018706076e-08	0.0
14.189999999999698	-7.935716287409725e-07	7.331299124364998e-07	-6.871285031694888e-08	0.0
14.199999999999697	-7.913330367695576e-07	7.312106423049847e-07	-6.843961913234365e-08	0.0
14.209999999999697	-7.891023510315995e-07	7.292975419086717e-07	-6.816764949829536e-08	0.0
14.219999999999697	-7.86879537786828e-07	7.27390587751046e-07	-6.789693432721976e-08	0.0
14.229999999999697	-7.846645634620115e-07	7.254897564399681e-07	-6.762746657857566e-08	0.0
14.239999999999696	-7.824573946500506e-07	7.235950246871628e-07	-6.735923925854523e-08	0.0
14.249999999999696	-7.802579981090815e-07	7.217063693076493e-07	-6.709224541971613e-08	0.0
14.259999999999696	-7.780663407615714e-07	7.198237672193059e-07	-6.682647816076478e-08	0.0
14.269999999999696	-7.75882389693432e-07	7.179471954423109e-07	-6.656193062614239e-08	0.0
14.279999999999696	-7.737061121531266e-07	7.160766310986626e-07	-6.629859600576187e-08	0.0
14.289999999999695	-7.71537475550798e-07	7.142120514116781e-07	-6.603646753468722e-08	0.0
14.299999999999695	-7.69376447457386e-07	7.123534337054522e-07	-6.577553849282444e-08	0.0
14.309999999999695	-7.672229956037575e-07	7.105007554043783e-07	-6.551580220461436e-08	0.0
14.319999999999695	-7.650770878798418e-07	7.086539940327063e-07	-6.52572520387271e-08	0.0
14.329999999999695	-7.629386923337666e-07	7.06813127213955e-07	-6.49998814077584e-08	0.0
14.339999999999694	-7.608077771710095e-07	7.04978132670533e-07	-6.474368376792803e-08	0.0
14.349999999999694	-7.586843107535367e-07	7.031489882231138e-07	-6.448865261877894e-08	0.0
14.359999999999694	-7.565682615989663e-07	7.013256717902805e-07	-6.423478150287975e-08	0.0
14.369999999999694	-7.544595983797225e-07	6.995081613879769e-07	-6.39820640055277e-08	0.0
14.379999999999693	-7.523582899222016e-07	6.976964351290017e-07	-6.373049375445379e-08	0.0
14.389999999999693	-7.502643052059393e-07	6.958904712225961e-07	-6.348006441952982e-08	0.0
14.399999999999693	-7.481776133627844e-07	6.940902479738975e-07	-6.323076971247691e-08	0.0
14.409999999999693	-7.460981836760791e-07	6.922957437835304e-07	-6.298260338657615e-08	0.0
14.419999999999693	-7.440259855798403e-07	6.905069371471263e-07	-6.273555923638028e-08	0.0
14.429999999999692	-7.419609886579473e-07	6.887238066547941e-07	-6.24896310974277e-08	0.0
14.439999999999692	-7.399031626433365e-07	6.869463309906841e-07	-6.224481284595807e-08	0.0
14.449999999999692	-7.378524774171963e-07	6.851744889325647e-07	-6.200109839862953e-08	0.0
14.459999999999692	-7.358089030081691e-07	6.834082593512947e-07	-6.17584817122374e-08	0.0
14.469999999999692	-7.337724095915593e-07	6.816476212104311e-07	-6.151695678343511e-08	0.0
14.479999999999691	-7.317429674885427e-07	6.798925535657014e-07	-6.127651764845634e-08	0.0
14.489999999999691	-7.29720547165383e-07	6.781430355645688e-07	-6.103715838283905e-08	0.0
14.499999999999691	-7.277051192326521e-07	6.763990464458326e-07	-6.07988731011512e-08	0.0
14.50999999999969	-7.256966544444525e-07	6.746605655390913e-07	-6.056165595671797e-08	0.0
14.51999999999969	-7.236951236976478e-07	6.729275722643797e-07	-6.032550114135103e-08	0.0
14.52999999999969	-7.217004980310971e-07	6.712000461316462e-07	-6.009040288507852e-08	0.0
14.53999999999969	-7.197127486248897e-07	6.694779667403346e-07	-5.985635545587833e-08	0.0
14.54999999999969	-7.1773184679959e-07	6.677613137789664e-07	-5.962335315941136e-08	0.0
14.55999999999969	-7.157577640154817e-07	6.660500670247053e-07	-5.939139033875723e-08	0.0
14.56999999999969	-7.137904718718195e-07	6.643442063428367e-07	-5.916046137415158e-08	0.0
14.57999999999969	-7.118299421060849e-07	6.626437116863767e-07	-5.8930560682724734e-08	0.0
14.589999999999689	-7.098761465932427e-07	6.609485630957717e-07	-5.870168271824259e-08	0.0
14.599999999999689	-7.07929057345009e-07	6.592587406982235e-07	-5.8473821970848025e-08	0.0
14.609999999999689	-7.059886465091103e-07	6.575742247074436e-07	-5.8246972966805044e-08	0.0
14.619999999999688	-7.040548863685661e-07	6.558949954231418e-07	-5.802113026824393e-08	0.0
14.629999999999688	-7.021277493409552e-07	6.542210332306349e-07	-5.7796288472908165e-08	0.0
14.639999999999688	-7.002072079777024e-07	6.52552318600417e-07	-5.7572442213902444e-08	0.0
14.649999999999688	-6.982932349633568e-07	6.508888320877188e-07	-5.734958615944324e-08	0.0
14.659999999999688	-6.963858031148843e-07	6.492305543321146e-07	-5.712771501261004e-08	0.0
14.669999999999687	-6.944848853809586e-07	6.475774660571061e-07	-5.690682351109877e-08	0.0
14.679999999999687	-6.925904548412543e-07	6.459295480696824e-07	-5.668690642697634e-08	0.0
14.689999999999687	-6.907024847057502e-07	6.44286781259922e-07	-5.6467958566436653e-08	0.0
14.699999999999687	-6.888209483140326e-07	6.426491466005781e-07	-5.624997476955887e-08	0.0
14.709999999999686	-6.869458191346019e-07	6.410166251467088e-07	-5.6032949910066555e-08	0.0
14.719999999999686	-6.850770707641847e-07	6.39389198035193e-07	-5.581687889508864e-08	0.0
14.729999999999686	-6.832146769270512e-07	6.377668464843969e-07	-5.560175666492158e-08	0.0
14.739999999999686	-6.813586114743309e-07	6.361495517937222e-07	-5.5387578192793385e-08	0.0
14.749999999999686	-6.795088483833396e-07	6.345372953432365e-07	-5.517433848462938e-08	0.0
14.759999999999685	-6.776653617569067e-07	6.329300585932701e-07	-5.4962032578818664e-08	0.0
14.769999999999685	-6.758281258226993e-07	6.313278230840298e-07	-5.4750655545982976e-08	0.0
14.779999999999685	-6.739971149325667e-07	6.297305704351511e-07	-5.454020248874609e-08	0.0
14.789999999999685	-6.721723035618707e-07	6.28138282345366e-07	-5.4330668541506144e-08	0.0
14.799999999999685	-6.703536663088312e-07	6.265509405921135e-07	-5.41220488702075e-08	0.0
14.809999999999684	-6.685411778938719e-07	6.249685270310743e-07	-5.391433867211591e-08	0.0
14.819999999999684	-6.667348131589668e-07	6.233910235959179e-07	-5.3707533175593934e-08	0.0
14.829999999999684	-6.649345470669987e-07	6.21818412297746e-07	-5.350162763987829e-08	0.0
14.839999999999684	-6.631403547011073e-07	6.202506752248736e-07	-5.3296617354859064e-08	0.0
14.849999999999683	-6.613522112640596e-07	6.186877945423291e-07	-5.30924976408593e-08	0.0
14.859999999999683	-6.595700920776042e-07	6.171297524915908e-07	-5.28892638484171e-08	0.0
14.869999999999683	-6.577939725818429e-07	6.15576531390036e-07	-5.2686911358068457e-08	0.0
14.879999999999683	-6.56023828334604e-07	6.140281136308074e-07	-5.248543558013194e-08	0.0
14.889999999999683	-6.542596350108089e-07	6.124844816821762e-07	-5.2284831954494645e-08	0.0
14.899999999999682	-6.525013684018588e-07	6.109456180873858e-07	-5.208509595039932e-08	0.0
14.909999999999682	-6.507490044150084e-07	6.094115054641807e-07	-5.188622306623344e-08	0.0
14.919999999999682	-6.490025190727565e-07	6.078821265044241e-07	-5.168820882931918e-08	0.0
14.929999999999682	-6.472618885122266e-07	6.063574639737993e-07	-5.149104879570511e-08	0.0
14.939999999999682	-6.455270889845682e-07	6.04837500711379e-07	-5.1294738549959116e-08	0.0
14.949999999999681	-6.437980968543412e-07	6.033222196293579e-07	-5.1099273704962425e-08	0.0
14.959999999999681	-6.420748885989221e-07	6.018116037125259e-07	-5.0904649901706114e-08	0.0
14.969999999999681	-6.403574408079013e-07	6.003056360181027e-07	-5.071086280908732e-08	0.0
14.97999999999968	-6.386457301824889e-07	5.988042996752629e-07	-5.05179081237081e-08	0.0
14.98999999999968	-6.369397335349223e-07	5.973075778848215e-07	-5.0325781569675407e-08	0.0
14.99999999999968	-6.352394277878774e-07	5.958154539188459e-07	-5.0134478898401946e-08	0.0
15.00999999999968	-6.335447899738866e-07	5.943279111203409e-07	-4.9943995888408894e-08	0.0
15.01999999999968	-6.318557972347498e-07	5.9284493290291e-07	-4.975432834512943e-08	0.0
15.02999999999968	-6.301724268209617e-07	5.913665027503471e-07	-4.9565472100714413e-08	0.0
15.03999999999968	-6.284946560911324e-07	5.898926042163733e-07	-4.9377423013838366e-08	0.0
15.04999999999968	-6.26822462511417e-07	5.884232209242141e-07	-4.919017696950764e-08	0.0
15.059999999999679	-6.251558236549446e-07	5.869583365663489e-07	-4.900372987886944e-08	0.0
15.069999999999679	-6.234947172012507e-07	5.85497934904032e-07	-4.881807767902216e-08	0.0
15.079999999999679	-6.218391209357201e-07	5.840419997671048e-07	-4.8633216332827514e-08	0.0
15.089999999999678	-6.201890127490186e-07	5.825905150535803e-07	-4.8449141828722684e-08	0.0
15.099999999999678	-6.1854437063654e-07	5.811434647292906e-07	-4.826585018053594e-08	0.0
15.109999999999678	-6.169051726978539e-07	5.797008328276272e-07	-4.808333742730097e-08	0.0
15.119999999999678	-6.152713971361529e-07	5.782626034491208e-07	-4.790159963307445e-08	0.0
15.129999999999677	-6.13643022257703e-07	5.768287607611967e-07	-4.77206328867542e-08	0.0
15.139999999999677	-6.120200264713003e-07	5.753992889977611e-07	-4.754043330189819e-08	0.0
15.149999999999677	-6.104023882877316e-07	5.739741724589699e-07	-4.736099701654544e-08	0.0
15.159999999999677	-6.087900863192308e-07	5.725533955108186e-07	-4.718232019303799e-08	0.0
15.169999999999677	-6.071830992789468e-07	5.711369425848645e-07	-4.700439901784376e-08	0.0
15.179999999999676	-6.055814059804078e-07	5.697247981778789e-07	-4.682722970138122e-08	0.0
15.189999999999676	-6.039849853369937e-07	5.683169468515812e-07	-4.665080847784484e-08	0.0
15.199999999999676	-6.023938163614066e-07	5.669133732322642e-07	-4.6475131605031905e-08	0.0
15.209999999999676	-6.008078781651485e-07	5.655140620104653e-07	-4.630019536417058e-08	0.0
15.219999999999676	-5.992271499579975e-07	5.641189979407424e-07	-4.612599605974916e-08	0.0
15.229999999999675	-5.976516110474934e-07	5.627281658412559e-07	-4.5952530019346666e-08	0.0
15.239999999999675	-5.960812408384161e-07	5.613415505935164e-07	-4.577979359346401e-08	0.0
15.249999999999675	-5.945160188322787e-07	5.599591371420601e-07	-4.5607783155357596e-08	0.0
15.259999999999675	-5.929559246268144e-07	5.585809104941554e-07	-4.543649510087255e-08	0.0
15.269999999999675	-5.914009379154668e-07	5.572068557194415e-07	-4.526592584827851e-08	0.0
15.279999999999674	-5.898510384868932e-07	5.558369579497275e-07	-4.5096071838105725e-08	0.0
15.289999999999674	-5.883062062244542e-07	5.544712023785669e-07	-4.4926929532982594e-08	0.0
15.299999999999674	-5.867664211057187e-07	5.53109574261057e-07	-4.475849541747429e-08	0.0
15.309999999999674	-5.852316632019678e-07	5.517520589134757e-07	-4.4590765997922913e-08	0.0
15.319999999999673	-5.837019126777035e-07	5.503986417129843e-07	-4.442373780228814e-08	0.0
15.329999999999673	-5.82177149790151e-07	5.490493080974035e-07	-4.425740737998947e-08	0.0
15.339999999999673	-5.806573548887762e-07	5.477040435648074e-07	-4.409177130174971e-08	0.0
15.349999999999673	-5.791425084148015e-07	5.463628336733187e-07	-4.3926826159438856e-08	0.0
15.359999999999673	-5.776325909007178e-07	5.450256640407828e-07	-4.376256856592009e-08	0.0
15.369999999999672	-5.761275829698072e-07	5.436925203444536e-07	-4.3598995154896135e-08	0.0
15.379999999999672	-5.74627465335665e-07	5.423633883207565e-07	-4.343610258075714e-08	0.0
15.389999999999672	-5.731322188017268e-07	5.410382537649731e-07	-4.3273887518429276e-08	0.0
15.399999999999672	-5.716418242607906e-07	5.397171025309108e-07	-4.311234666322501e-08	0.0
15.409999999999672	-5.70156262694555e-07	5.383999205306919e-07	-4.295147673069386e-08	0.0
15.419999999999671	-5.686755151731462e-07	5.370866937344646e-07	-4.2791274456474556e-08	0.0
15.429999999999671	-5.671995628546531e-07	5.35777408170041e-07	-4.263173659614827e-08	0.0
15.43999999999967	-5.65728386984671e-07	5.344720499227308e-07	-4.247285992509268e-08	0.0
15.44999999999967	-5.64261968895834e-07	5.33170605134964e-07	-4.231464123833775e-08	0.0
15.45999999999967	-5.628002900073642e-07	5.318730600060397e-07	-4.215707735042136e-08	0.0
15.46999999999967	-5.613433318246161e-07	5.3057940079191e-07	-4.2000165095247513e-08	0.0
15.47999999999967	-5.598910759386206e-07	5.292896138048287e-07	-4.184390132594424e-08	0.0
15.48999999999967	-5.584435040256427e-07	5.280036854131151e-07	-4.1688282914723426e-08	0.0
15.49999999999967	-5.570005978467249e-07	5.267216020408754e-07	-4.153330675274109e-08	0.0
15.50999999999967	-5.555623392472515e-07	5.254433501677313e-07	-4.137896974995925e-08	0.0
15.51999999999967	-5.541287101565017e-07	5.241689163285636e-07	-4.122526883500832e-08	0.0
15.529999999999669	-5.526996925872079e-07	5.228982871132076e-07	-4.107220095505072e-08	0.0
15.539999999999669	-5.512752686351254e-07	5.216314491662697e-07	-4.091976307564569e-08	0.0
15.549999999999669	-5.498554204785892e-07	5.203683891867462e-07	-4.076795218061454e-08	0.0
15.559999999999668	-5.48440130378087e-07	5.191090939278379e-07	-4.061676527190782e-08	0.0
15.569999999999668	-5.47029380675827e-07	5.178535501967245e-07	-4.0466199369472205e-08	0.0
15.579999999999668	-5.456231537953085e-07	5.166017448541671e-07	-4.031625151111993e-08	0.0
15.589999999999668	-5.44221432240898e-07	5.153536648144157e-07	-4.016691875239756e-08	0.0
15.599999999999667	-5.428241985974073e-07	5.14109297044813e-07	-4.001819816645721e-08	0.0
15.609999999999667	-5.414314355296682e-07	5.128686285656189e-07	-3.987008684392758e-08	0.0
15.619999999999667	-5.400431257821213e-07	5.116316464497429e-07	-3.972258189278672e-08	0.0
15.629999999999667	-5.38659252178388e-07	5.103983378224737e-07	-3.9575680438235385e-08	0.0
15.639999999999667	-5.372797976208686e-07	5.091686898612115e-07	-3.9429379622571354e-08	0.0
15.649999999999666	-5.359047450903229e-07	5.079426897953035e-07	-3.928367660506492e-08	0.0
15.659999999999666	-5.345340776454646e-07	5.067203249056671e-07	-3.9138568561834934e-08	0.0
15.669999999999666	-5.331677784225503e-07	5.055015825246296e-07	-3.899405268572627e-08	0.0
15.679999999999666	-5.318058306349753e-07	5.042864500356762e-07	-3.8850126186187776e-08	0.0
15.689999999999666	-5.304482175728763e-07	5.030749148731653e-07	-3.870678628915132e-08	0.0
15.699999999999665	-5.290949226027229e-07	5.018669645221191e-07	-3.856403023691188e-08	0.0
15.709999999999665	-5.277459291669222e-07	5.006625865179772e-07	-3.842185528800842e-08	0.0
15.719999999999665	-5.264012207834226e-07	4.994617684463222e-07	-3.828025871710542e-08	0.0
15.729999999999665	-5.250607810453218e-07	4.982644979426925e-07	-3.813923781487581e-08	0.0
15.739999999999664	-5.237245936204708e-07	4.970707626923169e-07	-3.799878988788451e-08	0.0
15.749999999999664	-5.22392642251087e-07	4.95880550429841e-07	-3.785891225847292e-08	0.0
15.759999999999664	-5.210649107533655e-07	4.946938489391771e-07	-3.771960226464399e-08	0.0
15.769999999999664	-5.197413830170915e-07	4.935106460531739e-07	-3.758085725994871e-08	0.0
15.779999999999664	-5.184220430052624e-07	4.92330929653448e-07	-3.744267461337315e-08	0.0
15.789999999999663	-5.171068747536984e-07	4.911546876701481e-07	-3.730505170922637e-08	0.0
15.799999999999663	-5.157958623706734e-07	4.899819080816857e-07	-3.7167985947029155e-08	0.0
15.809999999999663	-5.144889900365269e-07	4.888125789145597e-07	-3.703147474140381e-08	0.0
15.819999999999663	-5.131862420032967e-07	4.87646688243032e-07	-3.689551552196451e-08	0.0
15.829999999999663	-5.118876025943416e-07	4.864842241890213e-07	-3.6760105733208756e-08	0.0
15.839999999999662	-5.105930562039742e-07	4.853251749218233e-07	-3.6625242834409744e-08	0.0
15.849999999999662	-5.093025872970872e-07	4.841695286578289e-07	-3.6490924299508886e-08	0.0
15.859999999999662	-5.080161804087903e-07	4.830172736604019e-07	-3.635714761701009e-08	0.0
15.869999999999662	-5.067338201440435e-07	4.818683982396248e-07	-3.6223910289874234e-08	0.0
15.879999999999661	-5.054554911772945e-07	4.807228907519828e-07	-3.60912098354147e-08	0.0
15.889999999999661	-5.041811782521174e-07	4.795807396003258e-07	-3.595904378519351e-08	0.0
15.899999999999661	-5.029108661808544e-07	4.784419332334615e-07	-3.582740968491891e-08	0.0
15.90999999999966	-5.016445398442552e-07	4.773064601460763e-07	-3.569630509434248e-08	0.0
15.91999999999966	-5.003821841911313e-07	4.7617430887844423e-07	-3.55657275871584e-08	0.0
15.92999999999966	-4.991237842379905e-07	4.7504546801624364e-07	-3.5435674750902704e-08	0.0
15.93999999999966	-4.978693250686954e-07	4.7391992619031734e-07	-3.530614418685359e-08	0.0
15.94999999999966	-4.9661879183411e-07	4.727976720765073e-07	-3.517713350993242e-08	0.0
15.95999999999966	-4.953721697517512e-07	4.716786943953917e-07	-3.504864034860545e-08	0.0
15.96999999999966	-4.941294441054466e-07	4.7056298191206323e-07	-3.492066234478651e-08	0.0
15.97999999999966	-4.928906002449913e-07	4.6945052343600847e-07	-3.479319715374026e-08	0.0
15.98999999999966	-4.916556235857999e-07	4.6834130782082564e-07	-3.4666242443986486e-08	0.0
15.999999999999659	-4.904244996085738e-07	4.6723532396401897e-07	-3.4539795897204404e-08	0.0
16.009999999999657	-4.891972138589637e-07	4.661325608068069e-07	-3.441385520813883e-08	0.0
16.01999999999966	-4.879737519472231e-07	4.6503300733393584e-07	-3.4288418084506045e-08	0.0
16.02999999999966	-4.867540995478891e-07	4.639366525734551e-07	-3.416348224690116e-08	0.0
16.039999999999658	-4.855382423994385e-07	4.6284348559651747e-07	-3.403904542870585e-08	0.0
16.049999999999656	-4.843261663039633e-07	4.617534955171696e-07	-3.3915105375996734e-08	0.0
16.059999999999658	-4.831178571268381e-07	4.6066667149215796e-07	-3.379165984745451e-08	0.0
16.06999999999966	-4.819133007963955e-07	4.595830027207737e-07	-3.3668706614274376e-08	0.0
16.079999999999657	-4.807124833036034e-07	4.585024784445501e-07	-3.354624346007618e-08	0.0
16.089999999999655	-4.795153907017342e-07	4.574250879471731e-07	-3.3424268180816006e-08	0.0
16.099999999999657	-4.783220091060523e-07	4.563508205542433e-07	-3.330277858469803e-08	0.0
16.10999999999966	-4.771323246934862e-07	4.552796656330456e-07	-3.3181772492087886e-08	0.0
16.119999999999656	-4.759463237023175e-07	4.5421161259241237e-07	-3.306124773542535e-08	0.0
16.129999999999654	-4.747639924318592e-07	4.531466508825313e-07	-3.294120215913877e-08	0.0
16.139999999999656	-4.735853172421443e-07	4.5208476999467015e-07	-3.282163361956e-08	0.0
16.149999999999658	-4.7241028455361137e-07	4.510259594610849e-07	-3.2702539984839795e-08	0.0
16.159999999999656	-4.7123888084679693e-07	4.499702088547926e-07	-3.2583919134864e-08	0.0
16.169999999999654	-4.7007109266201873e-07	4.4891750778935713e-07	-3.246576896117027e-08	0.0
16.179999999999655	-4.689069065990758e-07	4.478678459187489e-07	-3.234808736686557e-08	0.0
16.189999999999657	-4.677463093169404e-07	4.468212129371496e-07	-3.223087226654463e-08	0.0
16.199999999999655	-4.665892875334501e-07	4.45777598578693e-07	-3.211412158620827e-08	0.0
16.209999999999653	-4.6543582802500894e-07	4.447369926174164e-07	-3.1997833263183125e-08	0.0
16.219999999999654	-4.642859176262865e-07	4.436993848669142e-07	-3.188200524604161e-08	0.0
16.229999999999656	-4.6313954322991734e-07	4.426647651803365e-07	-3.1766635494522804e-08	0.0
16.239999999999654	-4.61996691786203e-07	4.416331234500477e-07	-3.16517219794537e-08	0.0
16.249999999999652	-4.6085735030281685e-07	4.406044496075089e-07	-3.153726268267107e-08	0.0
16.259999999999653	-4.597215058445103e-07	4.395787336231557e-07	-3.142325559694426e-08	0.0
16.269999999999655	-4.5858914553281946e-07	4.3855596550611553e-07	-3.130969872589835e-08	0.0
16.279999999999653	-4.5746025654577366e-07	4.375361353041084e-07	-3.119659008393807e-08	0.0
16.28999999999965	-4.563348261176075e-07	4.365192331032142e-07	-3.108392769617203e-08	0.0
16.299999999999653	-4.5521284153846964e-07	4.35505249027761e-07	-3.0971709598338e-08	0.0
16.309999999999654	-4.5409429015414084e-07	4.344941732400915e-07	-3.085993383672848e-08	0.0
16.319999999999652	-4.529791593657482e-07	4.33485995940426e-07	-3.074859846811711e-08	0.0
16.32999999999965	-4.5186743662947714e-07	4.324807073666429e-07	-3.0637701559685087e-08	0.0
16.33999999999965	-4.5075910945629696e-07	4.314782977941806e-07	-3.052724118894909e-08	0.0
16.349999999999653	-4.496541654116775e-07	4.3047875753581056e-07	-3.0417215443689066e-08	0.0
16.35999999999965	-4.4855259211530893e-07	4.2948207694149355e-07	-3.030762242187692e-08	0.0
16.36999999999965	-4.474543772408289e-07	4.2848824639819155e-07	-3.019846023160545e-08	0.0
16.37999999999965	-4.463595085155429e-07	4.2749725632970147e-07	-3.0089726991018495e-08	0.0
16.389999999999652	-4.4526797372015484e-07	4.265090971965235e-07	-2.99814208282409e-08	0.0
16.39999999999965	-4.4417976068849064e-07	4.255237594956222e-07	-2.987353988130954e-08	0.0
16.40999999999965	-4.430948573072302e-07	4.24541233760378e-07	-2.9766082298104656e-08	0.0
16.41999999999965	-4.420132515156345e-07	4.23561510560274e-07	-2.9659046236281928e-08	0.0
16.42999999999965	-4.409349313052836e-07	4.2258458050087785e-07	-2.955242986320501e-08	0.0
16.43999999999965	-4.398598847198041e-07	4.2161043422355446e-07	-2.944623135587861e-08	0.0
16.449999999999648	-4.3878809985461195e-07	4.2063906240541117e-07	-2.9340448900882005e-08	0.0
16.45999999999965	-4.377195648566375e-07	4.196704557590458e-07	-2.9235080694303215e-08	0.0
16.46999999999965	-4.366542679240744e-07	4.187046050324563e-07	-2.9130124941673814e-08	0.0
16.47999999999965	-4.35592197306114e-07	4.177415010088551e-07	-2.902557985790413e-08	0.0
16.489999999999647	-4.345333413026873e-07	4.167811345065094e-07	-2.892144366721881e-08	0.0
16.49999999999965	-4.3347768826420706e-07	4.158234963785673e-07	-2.8817714603093208e-08	0.0
16.50999999999965	-4.324252265913131e-07	4.1486857751295106e-07	-2.8714390908190142e-08	0.0
16.519999999999648	-4.3137594473461436e-07	4.139163688321239e-07	-2.8611470834297325e-08	0.0
16.529999999999646	-4.3032983119443767e-07	4.1296686129304123e-07	-2.8508952642264865e-08	0.0
16.539999999999647	-4.292868745205761e-07	4.120200458869051e-07	-2.840683460194372e-08	0.0
16.54999999999965	-4.2824706331203796e-07	4.1107591363901896e-07	-2.8305114992124616e-08	0.0
16.559999999999647	-4.272103862167988e-07	4.101344556087071e-07	-2.8203792100477214e-08	0.0
16.569999999999645	-4.261768319315495e-07	4.0919566288910817e-07	-2.810286422348988e-08	0.0
16.579999999999647	-4.2514638920145476e-07	4.0825952660700684e-07	-2.8002329666409965e-08	0.0
16.589999999999648	-4.241190468199057e-07	4.0732603792273123e-07	-2.7902186743184677e-08	0.0
16.599999999999646	-4.2309479362827693e-07	4.0639518803000937e-07	-2.780243377640236e-08	0.0
16.609999999999644	-4.220736185156837e-07	4.054669681557322e-07	-2.7703069097233948e-08	0.0
16.619999999999646	-4.2105551041873794e-07	4.0454136955991195e-07	-2.7604091045375366e-08	0.0
16.629999999999647	-4.2004045832131746e-07	4.036183835355222e-07	-2.750549796899026e-08	0.0
16.639999999999645	-4.190284512543188e-07	4.0269800140824884e-07	-2.7407288224653024e-08	0.0
16.649999999999643	-4.1801947829542306e-07	4.0178021453648105e-07	-2.730946017729233e-08	0.0
16.659999999999645	-4.1701352856886075e-07	4.008650143111036e-07	-2.721201220013526e-08	0.0
16.669999999999646	-4.160105912451783e-07	3.999523921553373e-07	-2.7114942674651935e-08	0.0
16.679999999999644	-4.150106555410042e-07	3.9904233952461067e-07	-2.7018249990500272e-08	0.0
16.689999999999642	-4.1401371071881524e-07	3.9813484790645415e-07	-2.6921932545471486e-08	0.0
16.699999999999644	-4.130197460867092e-07	3.9722990882031017e-07	-2.6825988745435902e-08	0.0
16.709999999999646	-4.1202875099817553e-07	3.9632751381742087e-07	-2.6730417004289377e-08	0.0
16.719999999999644	-4.110407148518625e-07	3.9542765448068215e-07	-2.66352157438999e-08	0.0
16.72999999999964	-4.1005562709135814e-07	3.9453032242447984e-07	-2.6540383394054776e-08	0.0
16.739999999999643	-4.0907347720495805e-07	3.9363550929461424e-07	-2.644591839240821e-08	0.0
16.749999999999645	-4.0809425472544785e-07	3.9274320676811244e-07	-2.6351819184429415e-08	0.0
16.759999999999643	-4.071179492298737e-07	3.918534065530979e-07	-2.6258084223351047e-08	0.0
16.76999999999964	-4.0614455033932473e-07	3.9096610038865514e-07	-2.6164711970117906e-08	0.0
16.779999999999642	-4.051740477187096e-07	3.9008128004471333e-07	-2.607170089333637e-08	0.0
16.789999999999644	-4.0420643107654495e-07	3.891989373218867e-07	-2.5979049469224095e-08	0.0
16.799999999999642	-4.0324169016472524e-07	3.8831906405141465e-07	-2.588675618156013e-08	0.0
16.80999999999964	-4.0227981477831643e-07	3.874416520948637e-07	-2.5794819521635224e-08	0.0
16.81999999999964	-4.013207947553351e-07	3.865666933441917e-07	-2.5703237988202964e-08	0.0
16.829999999999643	-4.00364619976537e-07	3.856941797215089e-07	-2.561201008743104e-08	0.0
16.83999999999964	-3.9941128036520115e-07	3.84824103178928e-07	-2.552113433285295e-08	0.0
16.84999999999964	-3.9846076588692206e-07	3.839564556984902e-07	-2.5430609245320014e-08	0.0
16.85999999999964	-3.975130665493909e-07	3.8309122929205604e-07	-2.534043335295391e-08	0.0
16.869999999999642	-3.965681724021957e-07	3.8222841600109656e-07	-2.5250605191099648e-08	0.0
16.87999999999964	-3.9562607353660855e-07	3.8136800789661614e-07	-2.5161123302278784e-08	0.0
16.889999999999638	-3.946867600853755e-07	3.8050999707902203e-07	-2.5071986236142942e-08	0.0
16.89999999999964	-3.9375022222251455e-07	3.796543756779961e-07	-2.498319254942796e-08	0.0
16.90999999999964	-3.928164501631094e-07	3.7880113585236387e-07	-2.4894740805908282e-08	0.0
16.91999999999964	-3.9188543416310594e-07	3.779502697899811e-07	-2.48066295763517e-08	0.0
16.929999999999637	-3.9095716451910826e-07	3.7710176970758207e-07	-2.4718857438474465e-08	0.0
16.93999999999964	-3.900316315681785e-07	3.7625562785070815e-07	-2.4631422976896763e-08	0.0
16.94999999999964	-3.891088256876352e-07	3.754118364935047e-07	-2.4544324783098667e-08	0.0
16.95999999999964	-3.88188737294857e-07	3.745703879386962e-07	-2.445756145537628e-08	0.0
16.969999999999636	-3.8727135684707874e-07	3.7373127451737653e-07	-2.437113159879834e-08	0.0
16.979999999999638	-3.863566748412002e-07	3.7289448858895575e-07	-2.428503382516306e-08	0.0
16.98999999999964	-3.8544468181358724e-07	3.720600225409905e-07	-2.4199266752955614e-08	0.0
16.999999999999638	-3.845353683398776e-07	3.7122786878909136e-07	-2.4113829007305545e-08	0.0
17.009999999999636	-3.836287250347855e-07	3.703980197768044e-07	-2.4028719219944796e-08	0.0
17.019999999999637	-3.8272474255191097e-07	3.6957046797546516e-07	-2.394393602916602e-08	0.0
17.02999999999964	-3.818234115835483e-07	3.687452058841208e-07	-2.3859478079781327e-08	0.0
17.039999999999637	-3.809247228604936e-07	3.6792222602939453e-07	-2.3775344023081155e-08	0.0
17.049999999999635	-3.8002866715185626e-07	3.6710152096534885e-07	-2.3691532516793506e-08	0.0
17.059999999999636	-3.791352352648708e-07	3.662830832734159e-07	-2.3608042225043792e-08	0.0
17.069999999999638	-3.782444180447081e-07	3.65466905562224e-07	-2.3524871818314688e-08	0.0
17.079999999999636	-3.7735620637429305e-07	3.646529804675369e-07	-2.3442019973406453e-08	0.0
17.089999999999634	-3.7647059117411187e-07	3.6384130065212417e-07	-2.3359485373397478e-08	0.0
17.099999999999635	-3.7558756340203523e-07	3.630318588056188e-07	-2.327726670760532e-08	0.0
17.109999999999637	-3.7470711405313036e-07	3.6222464764443394e-07	-2.319536267154788e-08	0.0
17.119999999999635	-3.7382923415948183e-07	3.614196599116626e-07	-2.311377196690511e-08	0.0
17.129999999999633	-3.7295391479000706e-07	3.6061688837690986e-07	-2.303249330148061e-08	0.0
17.139999999999635	-3.720811470502778e-07	3.5981632583626373e-07	-2.2951525389164047e-08	0.0
17.149999999999636	-3.712109220823424e-07	3.590179651121022e-07	-2.287086694989357e-08	0.0
17.159999999999634	-3.7034323106454543e-07	3.5822179905304094e-07	-2.2790516709618643e-08	0.0
17.169999999999632	-3.694780652113508e-07	3.574278205338083e-07	-2.2710473400263015e-08	0.0
17.179999999999634	-3.6861541577316523e-07	3.566360224551123e-07	-2.2630735759688178e-08	0.0
17.189999999999635	-3.6775527403616435e-07	3.55846397743583e-07	-2.25513025316571e-08	0.0
17.199999999999633	-3.6689763132211834e-07	3.550589393515994e-07	-2.2472172465798168e-08	0.0
17.20999999999963	-3.660424789882157e-07	3.5427364025724934e-07	-2.2393344317569356e-08	0.0
17.219999999999633	-3.651898084268946e-07	3.534904934641781e-07	-2.2314816848222892e-08	0.0
17.229999999999634	-3.6433961106567005e-07	3.5270949200149697e-07	-2.2236588824770083e-08	0.0
17.239999999999633	-3.634918783669637e-07	3.5193062892367906e-07	-2.2158659019946396e-08	0.0
17.24999999999963	-3.626466018279327e-07	3.511538973104615e-07	-2.208102621217684e-08	0.0
17.259999999999632	-3.6180377298030214e-07	3.503792902667176e-07	-2.200368918554164e-08	0.0
17.269999999999634	-3.609633833902002e-07	3.496068009223754e-07	-2.1926646729742308e-08	0.0
17.27999999999963	-3.601254246579875e-07	3.488364224323169e-07	-2.1849897640067736e-08	0.0
17.28999999999963	-3.592898884180926e-07	3.480681479762313e-07	-2.177344071736067e-08	0.0
17.29999999999963	-3.584567663388478e-07	3.473019707586118e-07	-2.169727476798456e-08	0.0
17.309999999999633	-3.576260501223256e-07	3.4653788400853315e-07	-2.162139860379059e-08	0.0
17.31999999999963	-3.567977315041741e-07	3.4577588097961954e-07	-2.1545811042084914e-08	0.0
17.32999999999963	-3.559718022534567e-07	3.450159549499588e-07	-2.1470510905596203e-08	0.0
17.33999999999963	-3.55148254172489e-07	3.442580992219495e-07	-2.1395497022443468e-08	0.0
17.349999999999632	-3.543270790966809e-07	3.4350230712223827e-07	-2.132076822610417e-08	0.0
17.35999999999963	-3.5350826889437453e-07	3.427485720016107e-07	-2.1246323355382524e-08	0.0
17.369999999999628	-3.5269181546668867e-07	3.4199688723488065e-07	-2.1172161254377984e-08	0.0
17.37999999999963	-3.518777107473574e-07	3.412472462208264e-07	-2.109828077245414e-08	0.0
17.38999999999963	-3.510659467025777e-07	3.404996423820632e-07	-2.102468076420783e-08	0.0
17.39999999999963	-3.5025651533085046e-07	3.3975406916495167e-07	-2.0951360089438436e-08	0.0
17.409999999999627	-3.4944940866282606e-07	3.390105200395008e-07	-2.0878317613117293e-08	0.0
17.41999999999963	-3.4864461876115053e-07	3.382689884992851e-07	-2.0805552205357636e-08	0.0
17.42999999999963	-3.4784213772031263e-07	3.3752946806133673e-07	-2.0733062741384666e-08	0.0
17.43999999999963	-3.4704195766649234e-07	3.367919522660557e-07	-2.0660848101505768e-08	0.0
17.449999999999626	-3.462440707574048e-07	3.3605643467710537e-07	-2.0588907171080926e-08	0.0
17.459999999999628	-3.4544846918215504e-07	3.353229088813401e-07	-2.0517238840493596e-08	0.0
17.46999999999963	-3.4465514516108564e-07	3.3459136848868694e-07	-2.044584200512166e-08	0.0
17.479999999999627	-3.438640909456273e-07	3.338618071320706e-07	-2.0374715565308628e-08	0.0
17.489999999999625	-3.430752988181516e-07	3.331342184673129e-07	-2.0303858426334958e-08	0.0
17.499999999999627	-3.422887610918212e-07	3.324085961730437e-07	-2.0233269498389802e-08	0.0
17.50999999999963	-3.4150447011044743e-07	3.3168493395059756e-07	-2.0162947696542916e-08	0.0
17.519999999999627	-3.4072241824834093e-07	3.3096322552396774e-07	-2.0092891940716715e-08	0.0
17.529999999999625	-3.399425979101678e-07	3.302434646396405e-07	-2.0023101155658506e-08	0.0
17.539999999999626	-3.3916500153080533e-07	3.2952564506655073e-07	-1.9953574270913093e-08	0.0
17.549999999999628	-3.3838962157519895e-07	3.288097605960048e-07	-1.9884310220795566e-08	0.0
17.559999999999626	-3.3761645053821994e-07	3.280958050415781e-07	-1.9815307944364217e-08	0.0
17.569999999999624	-3.3684548094452174e-07	3.2738377223898826e-07	-1.974656638539361e-08	0.0
17.579999999999625	-3.36076705348401e-07	3.266736560460796e-07	-1.9678084492348088e-08	0.0
17.589999999999627	-3.3531011633365734e-07	3.2596545034265777e-07	-1.960986121835533e-08	0.0
17.599999999999625	-3.3454570651345213e-07	3.252591490304702e-07	-1.954189552118012e-08	0.0
17.609999999999623	-3.3378346853017094e-07	3.2455474603308404e-07	-1.9474186363198327e-08	0.0
17.619999999999624	-3.3302339505528577e-07	3.238522352957781e-07	-1.9406732711371062e-08	0.0
17.629999999999626	-3.3226547878921766e-07	3.231516107855176e-07	-1.933953353721919e-08	0.0
17.639999999999624	-3.315097124612002e-07	3.2245286649081223e-07	-1.9272587816797855e-08	0.0
17.649999999999622	-3.307560888291443e-07	3.2175599642165525e-07	-1.9205894530671213e-08	0.0
17.659999999999624	-3.3000460067950166e-07	3.210609946094412e-07	-1.9139452663887446e-08	0.0
17.669999999999625	-3.292552408271325e-07	3.203678551068751e-07	-1.9073261205954038e-08	0.0
17.679999999999623	-3.285080021151728e-07	3.196765719878786e-07	-1.9007319150813004e-08	0.0
17.68999999999962	-3.2776287741489905e-07	3.1898713934753325e-07	-1.8941625496816496e-08	0.0
17.699999999999623	-3.270198596255976e-07	3.182995513019724e-07	-1.8876179246702512e-08	0.0
17.709999999999624	-3.2627894167443384e-07	3.176138019882948e-07	-1.8810979407570905e-08	0.0
17.719999999999622	-3.2554011651632136e-07	3.169298855645112e-07	-1.874602499085946e-08	0.0
17.72999999999962	-3.248033771337921e-07	3.162477962094368e-07	-1.8681315012320122e-08	0.0
17.739999999999622	-3.240687165368667e-07	3.1556752812261743e-07	-1.86168484919955e-08	0.0
17.749999999999623	-3.233361277629281e-07	3.1488907552425814e-07	-1.85526244541956e-08	0.0
17.75999999999962	-3.2260560387659126e-07	3.142124326551114e-07	-1.8488641927474613e-08	0.0
17.76999999999962	-3.218771379695788e-07	3.135375937764374e-07	-1.842489994460784e-08	0.0
17.77999999999962	-3.211507231605923e-07	3.128645531699034e-07	-1.8361397542568945e-08	0.0
17.789999999999623	-3.2042635259518916e-07	3.1219330513749194e-07	-1.8298133762507346e-08	0.0
17.79999999999962	-3.197040194456557e-07	3.115238440014502e-07	-1.8235107649725723e-08	0.0
17.80999999999962	-3.189837169108847e-07	3.1085616410417783e-07	-1.8172318253657613e-08	0.0
17.81999999999962	-3.182654382162504e-07	3.101902598081903e-07	-1.810976462784535e-08	0.0
17.82999999999962	-3.175491766134863e-07	3.095261254959847e-07	-1.8047445829918172e-08	0.0
17.83999999999962	-3.168349253805643e-07	3.0886375557002654e-07	-1.7985360921570286e-08	0.0
17.849999999999618	-3.1612267782157047e-07	3.082031444526325e-07	-1.792350896853927e-08	0.0
17.85999999999962	-3.154124272665874e-07	3.0754428658587093e-07	-1.7861889040584607e-08	0.0
17.86999999999962	-3.1470416707157133e-07	3.068871764315443e-07	-1.780050021146637e-08	0.0
17.87999999999962	-3.13997890618235e-07	3.062318084710872e-07	-1.7739341558924064e-08	0.0
17.889999999999617	-3.1329359131392653e-07	3.055781772054611e-07	-1.7678412164655595e-08	0.0
17.89999999999962	-3.1259126259151296e-07	3.0492627715513267e-07	-1.7617711114296382e-08	0.0
17.90999999999962	-3.1189089790926265e-07	3.042761028599358e-07	-1.755723749739883e-08	0.0
17.919999999999618	-3.1119249075072864e-07	3.036276488790679e-07	-1.749699040741165e-08	0.0
17.929999999999616	-3.1049603462462914e-07	3.029809097909515e-07	-1.743696894165947e-08	0.0
17.939999999999618	-3.098015230647377e-07	3.023358801932088e-07	-1.7377172201322635e-08	0.0
17.94999999999962	-3.0910894962976274e-07	3.016925547025448e-07	-1.7317599291417184e-08	0.0
17.959999999999617	-3.084183079032369e-07	3.010509279547066e-07	-1.725824932077484e-08	0.0
17.969999999999615	-3.077295914934024e-07	3.0041099460439155e-07	-1.7199121402023188e-08	0.0
17.979999999999617	-3.070427940330952e-07	2.9977274932520073e-07	-1.7140214651566078e-08	0.0
17.98999999999962	-3.063579091796381e-07	2.991361868095148e-07	-1.7081528189564143e-08	0.0
17.999999999999616	-3.056749306147237e-07	2.9850130176848646e-07	-1.7023061139915433e-08	0.0
18.009999999999614	-3.049938520443054e-07	2.9786808893192005e-07	-1.6964812630236138e-08	0.0
18.019999999999616	-3.043146671984868e-07	2.972365430482255e-07	-1.6906781791841488e-08	0.0
18.029999999999617	-3.036373698314104e-07	2.966066588843246e-07	-1.684896775972699e-08	0.0
18.039999999999615	-3.029619537211515e-07	2.959784312256081e-07	-1.6791369672549464e-08	0.0
18.049999999999613	-3.0228841266960464e-07	2.953518548758491e-07	-1.6733986672608384e-08	0.0
18.059999999999615	-3.0161674050237784e-07	2.94726924657136e-07	-1.667681790582739e-08	0.0
18.069999999999617	-3.009469310686861e-07	2.9410363540977667e-07	-1.661986252173592e-08	0.0
18.079999999999615	-3.0027897824124153e-07	2.934819819922955e-07	-1.6563119673450888e-08	0.0
18.089999999999613	-2.996128759161502e-07	2.9286195928129964e-07	-1.6506588517658542e-08	0.0
18.099999999999614	-2.9894861801280214e-07	2.9224356217143527e-07	-1.6450268214596503e-08	0.0
18.109999999999616	-2.982861984737689e-07	2.916267855753213e-07	-1.639415792803589e-08	0.0
18.119999999999614	-2.9762561126469956e-07	2.9101162442346774e-07	-1.6338256825263558e-08	0.0
18.12999999999961	-2.969668503742132e-07	2.90398073664232e-07	-1.6282564077064445e-08	0.0
18.139999999999613	-2.963099098137972e-07	2.897861282637323e-07	-1.6227078857704082e-08	0.0
18.149999999999615	-2.9565478361770504e-07	2.891757832057597e-07	-1.6171800344911307e-08	0.0
18.159999999999613	-2.9500146584285247e-07	2.8856703349178477e-07	-1.611672771986096e-08	0.0
18.16999999999961	-2.943499505687152e-07	2.8795987414079113e-07	-1.6061860167156705e-08	0.0
18.179999999999612	-2.937002318972286e-07	2.873543001892939e-07	-1.600719687481404e-08	0.0
18.189999999999614	-2.9305230395268637e-07	2.867503066912287e-07	-1.5952737034243527e-08	0.0
18.199999999999612	-2.924061608816409e-07	2.861478887178971e-07	-1.5898479840233905e-08	0.0
18.20999999999961	-2.9176179685280115e-07	2.85547041357901e-07	-1.5844424490935464e-08	0.0
18.21999999999961	-2.911192060569359e-07	2.8494775971707426e-07	-1.5790570187843487e-08	0.0
18.229999999999613	-2.904783827067746e-07	2.8435003891842825e-07	-1.5736916135781943e-08	0.0
18.23999999999961	-2.8983932103690854e-07	2.8375387410206266e-07	-1.5683461542887077e-08	0.0
18.24999999999961	-2.8920201530369284e-07	2.831592604251432e-07	-1.5630205620591243e-08	0.0
18.25999999999961	-2.8856645978515085e-07	2.825661930618024e-07	-1.5577147583606824e-08	0.0
18.269999999999612	-2.879326487808753e-07	2.819746672030801e-07	-1.552428664991029e-08	0.0
18.27999999999961	-2.873005766119353e-07	2.8138467805687246e-07	-1.5471622040726353e-08	0.0
18.28999999999961	-2.866702376207775e-07	2.8079622084785354e-07	-1.5419152980512147e-08	0.0
18.29999999999961	-2.860416261711331e-07	2.8020929081743313e-07	-1.536687869694163e-08	0.0
18.30999999999961	-2.854147366479223e-07	2.796238832236791e-07	-1.531479842089012e-08	0.0
18.31999999999961	-2.847895634571616e-07	2.790399933412582e-07	-1.5262911386418764e-08	0.0
18.329999999999607	-2.8416610102586836e-07	2.784576164613637e-07	-1.5211216830759266e-08	0.0
18.33999999999961	-2.8354434380196967e-07	2.778767478916746e-07	-1.515971399429865e-08	0.0
18.34999999999961	-2.8292428625420785e-07	2.7729738295628464e-07	-1.5108402120564212e-08	0.0
18.35999999999961	-2.823059228720501e-07	2.767195169956327e-07	-1.5057280456208422e-08	0.0
18.369999999999607	-2.816892481655962e-07	2.761431453664498e-07	-1.5006348250994064e-08	0.0
18.379999999999608	-2.810742566654874e-07	2.7556826344169917e-07	-1.495560475777943e-08	0.0
18.38999999999961	-2.804609429228162e-07	2.7499486661052184e-07	-1.490504923250359e-08	0.0
18.399999999999608	-2.7984930150903606e-07	2.7442295027815e-07	-1.4854680934171816e-08	0.0
18.409999999999606	-2.792393270158714e-07	2.7385250986587835e-07	-1.480449912484102e-08	0.0
18.419999999999607	-2.7863101405522875e-07	2.732835408110019e-07	-1.4754503069605357e-08	0.0
18.42999999999961	-2.780243572591084e-07	2.727160385667222e-07	-1.4704692036581948e-08	0.0
18.439999999999607	-2.774193512795166e-07	2.7214999860211803e-07	-1.4655065296896647e-08	0.0
18.449999999999605	-2.7681599078837605e-07	2.71585416402096e-07	-1.4605622124669827e-08	0.0
18.459999999999607	-2.7621427047743964e-07	2.7102228746730245e-07	-1.4556361797002432e-08	0.0
18.469999999999608	-2.756141850582051e-07	2.704606073140892e-07	-1.4507283593962033e-08	0.0
18.479999999999606	-2.7501572926182614e-07	2.6990037147442683e-07	-1.4458386798568948e-08	0.0
18.489999999999604	-2.7441889783902903e-07	2.6934157549588697e-07	-1.4409670696782471e-08	0.0
18.499999999999606	-2.73823685560024e-07	2.687842149415505e-07	-1.4361134577487201e-08	0.0
18.509999999999607	-2.7323008721442424e-07	2.6822828538996596e-07	-1.4312777732479522e-08	0.0
18.519999999999605	-2.726380976111578e-07	2.676737824350757e-07	-1.4264599456454053e-08	0.0
18.529999999999603	-2.720477115783857e-07	2.671207016862122e-07	-1.4216599046990247e-08	0.0
18.539999999999605	-2.714589239634176e-07	2.6656903876794674e-07	-1.4168775804539067e-08	0.0
18.549999999999606	-2.708717296326282e-07	2.6601878932012445e-07	-1.4121129032409806e-08	0.0
18.559999999999604	-2.702861234713763e-07	2.6546994899776143e-07	-1.4073658036756925e-08	0.0
18.569999999999602	-2.697021003839185e-07	2.6492251347099333e-07	-1.40263621265669e-08	0.0
18.579999999999604	-2.6911965529333236e-07	2.6437647842502337e-07	-1.3979240613645356e-08	0.0
18.589999999999606	-2.6853878314143087e-07	2.638318395600713e-07	-1.3932292812604162e-08	0.0
18.599999999999604	-2.6795947888868435e-07	2.6328859259133715e-07	-1.3885518040848566e-08	0.0
18.6099999999996	-2.6738173751413714e-07	2.627467332488811e-07	-1.3838915618564478e-08	0.0
18.619999999999603	-2.6680555401533014e-07	2.6220625727763743e-07	-1.3792484868705828e-08	0.0
18.629999999999605	-2.6623092340821814e-07	2.616671604373233e-07	-1.3746225116982003e-08	0.0
18.639999999999603	-2.656578407270941e-07	2.611294385024096e-07	-1.3700135691845393e-08	0.0
18.6499999999996	-2.6508630102450623e-07	2.605930872620391e-07	-1.3654215924478882e-08	0.0
18.659999999999602	-2.6451629937118134e-07	2.6005810251998586e-07	-1.3608465148783578e-08	0.0
18.669999999999604	-2.639478308559488e-07	2.595244800946124e-07	-1.3562882701366586e-08	0.0
18.679999999999602	-2.6338089058565967e-07	2.5899221581878716e-07	-1.3517467921528783e-08	0.0
18.6899999999996	-2.628154736851096e-07	2.5846130553986605e-07	-1.347222015125268e-08	0.0
18.6999999999996	-2.6225157529696404e-07	2.5793174511959487e-07	-1.342713873519046e-08	0.0
18.709999999999603	-2.616891905816804e-07	2.574035304341302e-07	-1.338222302065201e-08	0.0
18.7199999999996	-2.6112831471743265e-07	2.5687665737389305e-07	-1.3337472357593035e-08	0.0
18.7299999999996	-2.6056894290003353e-07	2.56351121843587e-07	-1.3292886098603225e-08	0.0
18.7399999999996	-2.6001107034286255e-07	2.5582691976212957e-07	-1.3248463598894529e-08	0.0
18.749999999999602	-2.594546922767881e-07	2.5530404706257216e-07	-1.3204204216289538e-08	0.0
18.7599999999996	-2.588998039500954e-07	2.5478249969208137e-07	-1.3160107311209854e-08	0.0
18.769999999999598	-2.583464006284101e-07	2.542622736118756e-07	-1.3116172246664564e-08	0.0
18.7799999999996	-2.577944775946259e-07	2.5374336479717116e-07	-1.3072398388238775e-08	0.0
18.7899999999996	-2.5724403014883115e-07	2.532257692371404e-07	-1.3028785104082301e-08	0.0
18.7999999999996	-2.5669505360823495e-07	2.5270948293484635e-07	-1.2985331764898314e-08	0.0
18.809999999999597	-2.5614754330709546e-07	2.521945019071973e-07	-1.2942037743932067e-08	0.0
18.8199999999996	-2.5560149459664726e-07	2.516808221848985e-07	-1.2898902416959705e-08	0.0
18.8299999999996	-2.5505690284502923e-07	2.5116843981241423e-07	-1.2855925162277272e-08	0.0
18.8399999999996	-2.5451376343721407e-07	2.506573508478932e-07	-1.2813105360689574e-08	0.0
18.849999999999596	-2.5397207177493576e-07	2.501475513631312e-07	-1.277044239549916e-08	0.0
18.859999999999598	-2.534318232766195e-07	2.496390374435342e-07	-1.2727935652495511e-08	0.0
18.8699999999996	-2.5289301337731094e-07	2.491318051880298e-07	-1.2685584519944145e-08	0.0
18.879999999999598	-2.523556375286079e-07	2.486258507090697e-07	-1.2643388388575844e-08	0.0
18.889999999999596	-2.51819691198587e-07	2.481211701325375e-07	-1.2601346651575902e-08	0.0
18.899999999999597	-2.5128516987173864e-07	2.476177595977162e-07	-1.255945870457349e-08	0.0
18.9099999999996	-2.5075206904889385e-07	2.471156152572631e-07	-1.2517723945631099e-08	0.0
18.919999999999597	-2.502203842471603e-07	2.466147332770976e-07	-1.2476141775233952e-08	0.0
18.929999999999595	-2.496901109998494e-07	2.461151098364273e-07	-1.243471159627955e-08	0.0
18.939999999999596	-2.4916124485641034e-07	2.456167411276592e-07	-1.2393432814067233e-08	0.0
18.949999999999598	-2.4863378138236346e-07	2.451196233563375e-07	-1.2352304836287915e-08	0.0
18.959999999999596	-2.4810771615923297e-07	2.446237527411498e-07	-1.2311327073013732e-08	0.0
18.969999999999594	-2.475830447844773e-07	2.441291255138113e-07	-1.227049893668778e-08	0.0
18.979999999999595	-2.4705976287142593e-07	2.436357379190732e-07	-1.2229819842113992e-08	0.0
18.989999999999597	-2.4653786604921026e-07	2.4314358621465496e-07	-1.2189289206447013e-08	0.0
18.999999999999595	-2.460173499627011e-07	2.426526666711775e-07	-1.214890644918218e-08	0.0
19.009999999999593	-2.454982102724394e-07	2.4216297557216825e-07	-1.210867099214544e-08	0.0
19.019999999999595	-2.4498044265457407e-07	2.41674509213945e-07	-1.2068582259483423e-08	0.0
19.029999999999596	-2.4446404280079533e-07	2.411872639056318e-07	-1.2028639677653647e-08	0.0
19.039999999999594	-2.439490064182701e-07	2.407012359690705e-07	-1.1988842675414624e-08	0.0
19.049999999999592	-2.434353292295798e-07	2.4021642173879633e-07	-1.1949190683816016e-08	0.0
19.059999999999594	-2.4292300697265355e-07	2.397328175620091e-07	-1.1909683136189028e-08	0.0
19.069999999999595	-2.42412035400706e-07	2.3925041979845387e-07	-1.1870319468136692e-08	0.0
19.079999999999593	-2.4190241028217587e-07	2.3876922482047984e-07	-1.1831099117524275e-08	0.0
19.08999999999959	-2.413941274006588e-07	2.3828922901290297e-07	-1.1792021524469673e-08	0.0
19.099999999999593	-2.4088718255484896e-07	2.3781042877301672e-07	-1.175308613133393e-08	0.0
19.109999999999594	-2.4038157155847335e-07	2.3733282051051838e-07	-1.1714292382711802e-08	0.0
19.119999999999592	-2.3987729024023227e-07	2.3685640064749862e-07	-1.1675639725422378e-08	0.0
19.12999999999959	-2.3937433444373674e-07	2.363811656183328e-07	-1.1637127608499626e-08	0.0
19.139999999999592	-2.388727000274461e-07	2.3590711186970815e-07	-1.159875548318319e-08	0.0
19.149999999999594	-2.383723828646088e-07	2.354342358605521e-07	-1.1560522802909133e-08	0.0
19.15999999999959	-2.378733788432005e-07	2.349625340619458e-07	-1.1522429023300715e-08	0.0
19.16999999999959	-2.3737568386586316e-07	2.3449200295715823e-07	-1.1484473602159227e-08	0.0
19.17999999999959	-2.368792938498456e-07	2.3402263904153372e-07	-1.1446655999454914e-08	0.0
19.189999999999593	-2.363842047269447e-07	2.3355443882249607e-07	-1.1408975677317957e-08	0.0
19.19999999999959	-2.358904124434424e-07	2.3308739881947191e-07	-1.1371432100029441e-08	0.0
19.20999999999959	-2.3539791296005086e-07	2.3262151556386845e-07	-1.1334024734012373e-08	0.0
19.21999999999959	-2.3490670225184955e-07	2.321567855990184e-07	-1.1296753047822811e-08	0.0
19.229999999999592	-2.344167763082292e-07	2.316932054801198e-07	-1.1259616512141033e-08	0.0
19.23999999999959	-2.3392813113283192e-07	2.3123077177426597e-07	-1.12226145997627e-08	0.0
19.249999999999588	-2.3344076274349433e-07	2.3076948106030201e-07	-1.1185746785590046e-08	0.0
19.25999999999959	-2.3295466717218768e-07	2.3030932992885152e-07	-1.1149012546623236e-08	0.0
19.26999999999959	-2.324698404649627e-07	2.2985031498224488e-07	-1.1112411361951671e-08	0.0
19.27999999999959	-2.3198627868189106e-07	2.2939243283449718e-07	-1.1075942712745349e-08	0.0
19.289999999999587	-2.315039778970084e-07	2.2893568011124617e-07	-1.1039606082246279e-08	0.0
19.29999999999959	-2.3102293419825755e-07	2.284800534497065e-07	-1.1003400955759959e-08	0.0
19.30999999999959	-2.3054314368743285e-07	2.2802554949866369e-07	-1.0967326820646888e-08	0.0
19.319999999999588	-2.3006460248012337e-07	2.2757216491839394e-07	-1.0931383166314135e-08	0.0
19.329999999999586	-2.295873067056571e-07	2.271198963806378e-07	-1.0895569484206874e-08	0.0
19.339999999999588	-2.2911125250704528e-07	2.266687405685685e-07	-1.085988526780007e-08	0.0
19.34999999999959	-2.2863643604092758e-07	2.262186941767158e-07	-1.082433001259018e-08	0.0
19.359999999999587	-2.2816285347751662e-07	2.2576975391098554e-07	-1.0788903216086855e-08	0.0
19.369999999999585	-2.2769050100054336e-07	2.2532191648855272e-07	-1.0753604377804664e-08	0.0
19.379999999999587	-2.2721937480720162e-07	2.2487517863785418e-07	-1.0718432999254966e-08	0.0
19.38999999999959	-2.2674947110809626e-07	2.244295370985621e-07	-1.0683388583937766e-08	0.0
19.399999999999586	-2.2628078612718605e-07	2.2398498862150888e-07	-1.0648470637333558e-08	0.0
19.409999999999584	-2.2581331610173302e-07	2.235415299686583e-07	-1.0613678666895284e-08	0.0
19.419999999999586	-2.253470572822461e-07	2.2309915791310098e-07	-1.0579012182040293e-08	0.0
19.429999999999588	-2.2488200593242957e-07	2.2265786923894925e-07	-1.0544470694142396e-08	0.0
19.439999999999586	-2.2441815832913165e-07	2.2221766074135732e-07	-1.0510053716523887e-08	0.0
19.449999999999584	-2.239555107622873e-07	2.2177852922644256e-07	-1.0475760764447632e-08	0.0
19.459999999999585	-2.234940595348702e-07	2.2134047151126529e-07	-1.0441591355109202e-08	0.0
19.469999999999587	-2.230338009628378e-07	2.2090348442376366e-07	-1.0407545007629085e-08	0.0
19.479999999999585	-2.2257473137508194e-07	2.2046756480277748e-07	-1.037362124304487e-08	0.0
19.489999999999583	-2.2211684711337407e-07	2.2003270949792988e-07	-1.0339819584303468e-08	0.0
19.499999999999584	-2.2166014453231672e-07	2.1959891536962643e-07	-1.0306139556253426e-08	0.0
19.509999999999586	-2.2120461999928926e-07	2.1916617928903703e-07	-1.0272580685637292e-08	0.0
19.519999999999584	-2.207502698944016e-07	2.1873449813801347e-07	-1.0239142501083907e-08	0.0
19.529999999999582	-2.202970906104371e-07	2.18303868809076e-07	-1.0205824533100857e-08	0.0
19.539999999999583	-2.1984507855280823e-07	2.1787428820537825e-07	-1.0172626314066856e-08	0.0
19.549999999999585	-2.1939423013950243e-07	2.1744575324064736e-07	-1.0139547378224296e-08	0.0
19.559999999999583	-2.1894454180103494e-07	2.1701826083917625e-07	-1.0106587261671718e-08	0.0
19.56999999999958	-2.18496009980395e-07	2.165918079357533e-07	-1.0073745502356318e-08	0.0
19.579999999999583	-2.1804863113300104e-07	2.1616639147564192e-07	-1.0041021640066578e-08	0.0
19.589999999999584	-2.1760240172664875e-07	2.157420084145619e-07	-1.000841521642491e-08	0.0
19.599999999999582	-2.1715731824146244e-07	2.153186557186011e-07	-9.975925774880244e-09	0.0
19.60999999999958	-2.1671337716984682e-07	2.1489633036422186e-07	-9.94355286070075e-09	0.0
19.61999999999958	-2.1627057501643716e-07	2.1447502933820982e-07	-9.911296020966546e-09	0.0
19.629999999999583	-2.1582890829805226e-07	2.1405474963764189e-07	-9.879154804562478e-09	0.0
19.63999999999958	-2.1538837354364697e-07	2.1363548826983337e-07	-9.84712876217092e-09	0.0
19.64999999999958	-2.1494896729426093e-07	2.132172422522994e-07	-9.815217446264531e-09	0.0
19.65999999999958	-2.1451068610297616e-07	2.1280000861276577e-07	-9.783420411099181e-09	0.0
19.669999999999582	-2.1407352653486387e-07	2.1238378438905352e-07	-9.75173721270685e-09	0.0
19.67999999999958	-2.1363748516694163e-07	2.1196856662912461e-07	-9.72016740888851e-09	0.0
19.68999999999958	-2.1320255858812625e-07	2.1155435239097143e-07	-9.688710559207092e-09	0.0
19.69999999999958	-2.1276874339918157e-07	2.1114113874264487e-07	-9.6573662249805e-09	0.0
19.70999999999958	-2.123360362126802e-07	2.1072892276216627e-07	-9.626133969274617e-09	0.0
19.71999999999958	-2.1190443365295083e-07	2.103177015375208e-07	-9.595013356896398e-09	0.0
19.729999999999578	-2.1147393235603468e-07	2.0990747216661675e-07	-9.564003954386887e-09	0.0
19.73999999999958	-2.1104452896963917e-07	2.0949823175724322e-07	-9.533105330014385e-09	0.0
19.74999999999958	-2.106162201530927e-07	2.0908997742704222e-07	-9.502317053767623e-09	0.0
19.75999999999958	-2.1018900257729839e-07	2.0868270630345565e-07	-9.471638697348905e-09	0.0
19.769999999999577	-2.0976287292468928e-07	2.082764155237318e-07	-9.44106983416733e-09	0.0
19.77999999999958	-2.0933782788918324e-07	2.0787110223482895e-07	-9.410610039332025e-09	0.0
19.78999999999958	-2.08913864176139e-07	2.074667635934324e-07	-9.380258889645469e-09	0.0
19.799999999999578	-2.084909785023096e-07	2.070633967658991e-07	-9.350015963596772e-09	0.0
19.809999999999576	-2.0806916759579885e-07	2.0666099892821787e-07	-9.319880841354964e-09	0.0
19.819999999999578	-2.076484281960186e-07	2.0625956726596907e-07	-9.289853104762435e-09	0.0
19.82999999999958	-2.0722875705364215e-07	2.0585909897432972e-07	-9.259932337328295e-09	0.0
19.839999999999577	-2.0681015093056368e-07	2.0545959125798581e-07	-9.230118124221829e-09	0.0
19.849999999999575	-2.0639260659985099e-07	2.0506104133113787e-07	-9.20041005226588e-09	0.0
19.859999999999577	-2.0597612084570364e-07	2.0466344641743654e-07	-9.170807709930397e-09	0.0
19.869999999999578	-2.055606904634115e-07	2.042668037499654e-07	-9.141310687325956e-09	0.0
19.879999999999576	-2.0514631225930984e-07	2.038711105712222e-07	-9.111918576197269e-09	0.0
19.889999999999574	-2.0473298305073664e-07	2.0347636413304414e-07	-9.082630969916746e-09	0.0
19.899999999999576	-2.043206996659897e-07	2.0308256169661336e-07	-9.053447463478102e-09	0.0
19.909999999999577	-2.039094589442862e-07	2.0268970053239673e-07	-9.024367653490041e-09	0.0
19.919999999999575	-2.0349925773571825e-07	2.0229777792012e-07	-8.99539113816983e-09	0.0
19.929999999999573	-2.0309009290121263e-07	2.0190679114874742e-07	-8.966517517337008e-09	0.0
19.939999999999575	-2.0268196131248663e-07	2.015167375164388e-07	-8.937746392407101e-09	0.0
19.949999999999577	-2.0227485985200876e-07	2.0112761433050286e-07	-8.909077366385382e-09	0.0
19.959999999999575	-2.0186878541295673e-07	2.0073941890739372e-07	-8.880510043860611e-09	0.0
19.969999999999573	-2.0146373489917603e-07	2.0035214857262122e-07	-8.852044030998811e-09	0.0
19.979999999999574	-2.010597052251376e-07	1.9996580066080812e-07	-8.823678935537109e-09	0.0
[truncated: 18,002 more rows]
