# Supplementary material for: Ab Initio Calculation of Coupling-Constant Averaged Exchange–Correlation Holes for Spherically Symmetric Atoms
Source: J Phys Chem A. 2024 Sep 23;128(39):8521–32. doi: 10.1021/acs.jpca.4c02717 (PMC11457219; doi:10.1021/acs.jpca.4c02717)
Supplement: Supplementary file 1 — jp4c02717_si_001.zip [file jp4c02717_si_001.zip › data/He_DFT.csv]

He_u_dft	He_hx_lda	He_hc_lda	He_hx_pbe	He_hc_pbe
1e-06	-0.19097846772668062	-0.038395892271823155	-0.19097846772668062	-0.038395890901104734
0.009999999999999787	-0.19094414639113774	-0.03769546764240041	-0.19094890325865832	-0.037694105349519114
0.019999999999999574	-0.1908400737406217	-0.0370033747204951	-0.1908591332294957	-0.03699793310942594
0.02999999999999936	-0.19066675405907604	-0.03632046713637643	-0.19070975706035423	-0.03630823841780834
0.03999999999999915	-0.1904243945046283	-0.03564738017369028	-0.1905011374297194	-0.035625674183104146
0.049999999999998934	-0.19011329469473356	-0.03498468384752599	-0.19023378536827917	-0.03495083498392713
0.05999999999999872	-0.18973385515286084	-0.03433288284232242	-0.18990836256254245	-0.03428425689664513
0.06999999999999851	-0.18928658663946996	-0.03369241683810006	-0.18952568302885273	-0.033626417681051034
0.0799999999999983	-0.1887721194054936	-0.03306366121201144	-0.189086713368787	-0.032977737312070744
0.08999999999999808	-0.18819121137462602	-0.032446928099419806	-0.1885925708147301	-0.032338578842838965
0.09999999999999787	-0.18754475430872303	-0.03184246779620286	-0.18804451834704206	-0.031709249582209706
0.10999999999999766	-0.18683377713122018	-0.03125047048165537	-0.18744395630408053	-0.031090002567503057
0.11999999999999744	-0.1860594457639547	-0.030671068239276737	-0.18679241010010741	-0.030481038311504022
0.12999999999999723	-0.18522305905632847	-0.030104337350976142	-0.18609151389665612	-0.029882506800963205
0.13999999999999702	-0.1843260406331865	-0.02955030083867647	-0.18534299032118154	-0.029294509722557552
0.1499999999999968	-0.18336992673998617	-0.02900893122609213	-0.1845486265734357	-0.028717102891085075
0.1599999999999966	-0.1823563504029534	-0.02848015349251947	-0.1837102474876065	-0.02815029885385314
0.16999999999999638	-0.18128702243288128	-0.027963848189830286	-0.1828296863120369	-0.027594069644652976
0.17999999999999616	-0.18016370997255324	-0.027459854693534545	-0.18190875411737548	-0.027048349660426296
0.18999999999999595	-0.17898821341196586	-0.026967974558695408	-0.18094920884151552	-0.026513038633688157
0.19999999999999574	-0.1777623425689467	-0.026487974951724193	-0.17995272502275095	-0.025988004674032956
0.20999999999999552	-0.17648789305553406	-0.026019592129555437	-0.17892086526218406	-0.025473087352520678
0.2199999999999953	-0.17516662372563568	-0.02556253493845004	-0.17785505439655372	-0.024968100803467824
0.2299999999999951	-0.17380023603260153	-0.025116488305644724	-0.17675655725973657	-0.024472836819101954
0.23999999999999488	-0.17239035602351915	-0.024681116698276464	-0.17562646077331134	-0.023987067913682214
0.24999999999999467	-0.1709385195685175	-0.024256067525363932	-0.1744656609428356	-0.023510550334998687
0.25999999999999446	-0.1694461612765943	-0.023840974460223312	-0.17327485515616609	-0.02304302700264678
0.26999999999999424	-0.16791460739289876	-0.023435460662392493	-0.17205453999246348	-0.02258423035407961
0.27999999999999403	-0.16634507281376765	-0.023039141879960236	-0.17080501456384548	-0.02213388508116681
0.2899999999999938	-0.16473866220206831	-0.022651629415152513	-0.1695263892334843	-0.021691710741798702
0.2999999999999936	-0.16309637504247063	-0.022272532938025072	-0.16821859939062553	-0.021257424232960297
0.3099999999999934	-0.16141911434877576	-0.02190146313516151	-0.1668814238194637	-0.02083074211360043
0.3199999999999932	-0.15970769862695808	-0.02153803418238667	-0.1655145070787888	-0.020411382767588297
0.32999999999999297	-0.15796287661040967	-0.02118186603255926	-0.16411738521512398	-0.01999906839895979
0.33999999999999275	-0.15618534421928104	-0.020832586511601227	-0.1626895140649139	-0.019593526853579506
0.34999999999999254	-0.15437576315399287	-0.02048983321791916	-0.16123029936123814	-0.01919449326321907
0.3599999999999923	-0.15253478051338457	-0.02015325522236355	-0.15973912784656258	-0.01880171150983708
0.3699999999999921	-0.1506630488291461	-0.01982251456773276	-0.15821539860356762	-0.01841493550961037
0.3799999999999919	-0.14876124592830048	-0.01949728756863041	-0.15665855384865354	-0.01803393031786372
0.3899999999999917	-0.14683009407212966	-0.019177265914162522	-0.15506810848453478	-0.017658473057614206
0.3999999999999915	-0.14487037787043616	-0.01886215757751654	-0.15344367777616616	-0.017288353675830506
0.40999999999999126	-0.14288296053158683	-0.018551687537897196	-0.15178500259474872	-0.016923375532820112
0.41999999999999105	-0.1408687980784328	-0.018245598321593184	-0.1500919717642841	-0.01656335583131237
0.42999999999999083	-0.13882895123517205	-0.01794365037006835	-0.14836464114071576	-0.016208125892817574
0.4399999999999906	-0.13676459476774733	-0.017645622244006048	-0.1466032491519341	-0.015857531289714056
0.4499999999999904	-0.1346770241379507	-0.017351310673053757	-0.1448082286247756	-0.015511431842362252
0.4599999999999902	-0.13256765940681986	-0.017060530461734957	-0.14298021482004997	-0.015169701490942338
0.46999999999999	-0.1304380463941428	-0.016773114262544846	-0.1411200496861906	-0.014832228052395287
0.47999999999998977	-0.1282898551663961	-0.01648891222764176	-0.13922878242445616	-0.01449891287305014
0.48999999999998956	-0.12612487598386482	-0.016207791550845178	-0.13730766653220458	-0.01416967038776975
0.49999999999998934	-0.12394501288814315	-0.01592963591176544	-0.135358153554427	-0.013844427596515206
0.5099999999999891	-0.12175227515305324	-0.01565434483391442	-0.1333818838268468	-0.013523123469218112
0.5199999999999889	-0.11954876685494394	-0.015381832968551766	-0.13138067453596858	-0.013205708289682325
0.5299999999999887	-0.11733667484233774	-0.015112029315797942	-0.12935650545260183	-0.012892142949037394
0.5399999999999885	-0.11511825540020099	-0.014844876394257878	-0.12731150271576577	-0.012582398198905111
0.5499999999999883	-0.11289581991118505	-0.014580329369983911	-0.1252479210541138	-0.0122764538747133
0.5599999999999881	-0.11067171981564361	-0.014318355155167443	-0.12316812483280243	-0.011974298094691502
0.5699999999999878	-0.10844833116485401	-0.014058931486388003	-0.12107456830602466	-0.011675926452623253
0.5799999999999876	-0.10622803904851477	-0.013802045991672304	-0.11896977544025844	-0.01138134120036325
0.5899999999999874	-0.10401322215921417	-0.013547695254989138	-0.11685631965177348	-0.011090550436744728
0.5999999999999872	-0.1018062377340966	-0.013295883886124942	-0.11473680377526324	-0.01080356730628138
0.609999999999987	-0.09960940708840016	-0.013046623603199229	-0.11261384054978174	-0.010520409214558513
0.6199999999999868	-0.09742500192779076	-0.01279993233438556	-0.11049003387460221	-0.010241097065944078
0.6299999999999866	-0.09525523159739688	-0.012555833344668131	-0.10836796105225836	-0.009965654528594542
0.6399999999999864	-0.09310223139594667	-0.012314354392775857	-0.1062501561998596	-0.0096941073310559
0.6499999999999861	-0.09096805205416378	-0.012075526922719538	-0.10413909497370864	-0.009426482594113734
0.6599999999999859	-0.08885465044822953	-0.011839385293691041	-0.10203718071706382	-0.009162808200906038
0.6699999999999857	-0.08676388159220935	-0.011605966051394481	-0.09994673210725977	-0.00890311220771299
0.6799999999999855	-0.08469749192829704	-0.011375307243277294	-0.09786997234688483	-0.00864742229724649
0.6899999999999853	-0.08265711391090785	-0.011147447779492734	-0.09580901991473363	-0.008395765275715247
0.6999999999999851	-0.08064426186028752	-0.010922426840889527	-0.09376588086613985	-0.008148166614431079
0.7099999999999849	-0.07866032904353434	-0.010700283334764854	-0.09174244264925	-0.007904650036240916
0.7199999999999847	-0.0767065859258709	-0.010481055398650047	-0.08974046938394033	-0.007665237146632806
0.7299999999999844	-0.07478417952259506	-0.010264779951936979	-0.08776159853341844	-0.007429947108973858
0.7399999999999842	-0.07289413377237616	-0.010051492294760045	-0.08580733888506094	-0.0071987963629718986
0.749999999999984	-0.07103735084526884	-0.009841225753176903	-0.08387906974655454	-0.006971798385152515
0.7599999999999838	-0.06921461329389964	-0.00963401136937704	-0.08197804125580468	-0.006748963489861884
0.7699999999999836	-0.06742658695348593	-0.009429877635377568	-0.0801053756981155	-0.006530298669075297
0.7799999999999834	-0.06567382449549224	-0.00922885026841604	-0.07826206972156936	-0.006315807469099407
0.7899999999999832	-0.06395676954059187	-0.0090309520260748	-0.07644899734112469	-0.006105489902096757
0.799999999999983	-0.0622757612389153	-0.008836202558990848	-0.07466691362337617	-0.0058993423902438434
0.8099999999999827	-0.06063103922912741	-0.00864461829890407	-0.07291645894695789	-0.005697357776915158
0.8199999999999825	-0.059022748892430234	-0.008456212379698291	-0.07119816373790949	-0.0054995251845819165
0.8299999999999823	-0.057450946822933044	-0.008270994589033144	-0.06951245358472036	-0.005305830256826711
0.8399999999999821	-0.05591560644175305	-0.00808897134813528	-0.06785965464397797	-0.005116255069273918
0.8499999999999819	-0.054416623688516026	-0.007910145717323454	-0.06623999925433913	-0.004930778236585277
0.8599999999999817	-0.052953822730472055	-0.007734517424846402	-0.06465363168370408	-0.0047493750034477995
0.8699999999999815	-0.05152696163603648	-0.007562082916672389	-0.06310061394184542	-0.004572017351926032
0.8799999999999812	-0.05013573796612867	-0.00739283542491154	-0.06158093159813648	-0.004398674122998846
0.889999999999981	-0.048779794243068574	-0.007226765052638291	-0.06009449955132925	-0.004229311150188861
0.8999999999999808	-0.04745872326292728	-0.0070638588729647865	-0.05864116770541193	-0.004063891403294744
0.9099999999999806	-0.04617207322304779	-0.0069041010403114375	-0.0572207265123662	-0.0039023751403372683
0.9199999999999804	-0.044919352641895914	-0.006747472911937025	-0.055832912349047976	-0.003744720065949433
0.9299999999999802	-0.04370003505342802	-0.00659395317789234	-0.054477412701397485	-0.0035908814945544007
0.93999999999998	-0.042513563462765185	-0.006443517997690657	-0.053153871134701006	-0.0034408125168000603
0.9499999999999797	-0.041359354554102584	-0.006296141142101248	-0.05186189203366464	-0.0032944641678409902
0.9599999999999795	-0.04023680264549562	-0.006151794138603288	-0.05060104510059208	-0.003151785596178712
0.9699999999999793	-0.03914528338841647	-0.006010446419147478	-0.04937086960401855	-0.003012724231897839
0.9799999999999791	-0.03808415721281297	-0.005872065469009727	-0.048170878373716794	-0.002877225953249753
0.9899999999999789	-0.03705277252083409	-0.005736616975626579	-0.04700056154110211	-0.0027452352506561833
0.9999999999999787	-0.03605046863442923	-0.005604064976424992	-0.04585939002673744	-0.002616695387311894
1.0099999999999785	-0.03507657850372907	-0.005474372004770401	-0.04474681877889627	-0.0024915485556787566
1.0199999999999783	-0.034130431184481294	-0.0053474992332575196	-0.04366228976902692	-0.002369736029259337
1.029999999999978	-0.0332113540938902	-0.005223406613681691	-0.04260523475149755	-0.0022511983091382123
1.0399999999999778	-0.03231867505501929	-0.0051020530131115445	-0.04157507779621183	-0.0021358752648692005
1.0499999999999776	-0.03145172414049289	-0.004983396345582931	-0.04057123760363476	-0.0020237062693661354
1.0599999999999774	-0.0306098353265994	-0.0048673936990151385	-0.03959312961244637	-0.0019146303275393566
1.0699999999999772	-0.029792347969090464	-0.004754001457026775	-0.03864016791051133	-0.0018085861984848046
1.079999999999977	-0.028998608112007697	-0.0046431754154030985	-0.037711766960129546	-0.0017055125111015822
1.0899999999999768	-0.02822796964077784	-0.004534870893030011	-0.03680734314864623	-0.0016053478730706121
1.0999999999999766	-0.027479795290616317	-0.004429042837169502	-0.03592631617547563	-0.0015080309731802966
1.1099999999999763	-0.026753457520994874	-0.004325645923006457	-0.03506811028645218	-0.001413500677032114
1.1199999999999761	-0.02604833926657184	-0.004224634647443184	-0.034232155366188566	-0.001321696116200077
1.129999999999976	-0.025363834574575077	-0.004125963417158586	-0.03341788789881212	-0.0012325567709541433
1.1399999999999757	-0.024699349138176518	-0.004029586630993054	-0.03262475180707902	-0.001146023469165031
1.1499999999999755	-0.024054300734920982	-0.00393545875674259	-0.031852199179453804	-0.0010620348044027143
1.1599999999999753	-0.023428119578778144	-0.003843534402482194	-0.0310996908942927	-0.0009805326223625212
1.169999999999975	-0.02282024859387897	-0.0037537683825584235	-0.030366697149806356	-0.0009014585020783585
1.1799999999999748	-0.0222301436174995	-0.00366611577840939	-0.02965269790799015	-0.0008247546941342991
1.1899999999999746	-0.02165727353934855	-0.0035805319943902204	-0.028957183260234456	-0.0007503641685159768
1.1999999999999744	-0.02110112038373109	-0.0034969728087918283	-0.02827965372183705	-0.0006782306574284471
1.2099999999999742	-0.020561179340680462	-0.003415394420251881	-0.027619620462168707	-0.0006082986933266043
1.219999999999974	-0.020036958751691515	-0.003335753489763364	-0.026976605476778753	-0.0005405136424070124
1.2299999999999738	-0.019527980055252903	-0.003258007178490935	-0.026350141707275235	-0.0004748217338113217
1.2399999999999736	-0.01903377769694817	-0.003182113181609374	-0.025739773114386244	-0.00041117008478895454
1.2499999999999734	-0.018553899008507024	-0.003108029758375447	-0.02514505470919075	-0.0003495067220652915
1.2599999999999731	-0.018087904059805805	-0.0030357157586472137	-0.024565552547118813	-0.00028978059965587943
1.269999999999973	-0.0176353654874687	-0.0029651306460604884	-0.02400084368894508	-0.00023194161336272855
1.2799999999999727	-0.017195868303387835	-0.0028962345180684602	-0.023450516132651127	-0.00017594061218171954
1.2899999999999725	-0.016769009686174716	-0.0028289881230467223	-0.022914168719700166	-0.00012172940684282318
1.2999999999999723	-0.01635439875826967	-0.0027633528746592406	-0.022391411018961447	-6.926077569707296e-05
1.309999999999972	-0.015951656351168124	-0.002699290863675438	-0.021881863191232292	-1.8488468155773967e-05
1.3199999999999719	-0.01556041476097996	-0.0026367648674217774	-0.02138515583703744	3.063279412176487e-05
1.3299999999999716	-0.015180317496311274	-0.0025757383570432523	-0.020900929830138193	7.814731810425182e-05
1.3399999999999714	-0.014811019020248572	-0.002516175502743701	-0.020428836138952425	0.00012409844215015677
1.3499999999999712	-0.014452184488036318	-0.00245804117716462	-0.019968535637873933	0.00016852854048607748
1.359999999999971	-0.014103489481862783	-0.002401300957056921	-0.019519698910283535	0.00021147902924209517
1.3699999999999708	-0.013764619744009225	-0.0023459211233888702	-0.01908200604486546	0.00025299037389350413
1.3799999999999706	-0.01343527090947254	-0.0022918686600288244	-0.018655146426673753	0.00029310209796736854
1.3899999999999704	-0.013115148239038331	-0.00223911125113066	-0.018238818524245463	0.00033185279288115965
1.3999999999999702	-0.012803966353659862	-0.0021876172773451622	-0.017832729673914385	0.0003692801287891204
1.40999999999997	-0.012501448970891447	-0.0021373558109703925	-0.017436595862356512	0.0004054208663205558
1.4199999999999697	-0.012207328644023113	-0.0020882966101489204	-0.01705014150827765	0.00044031086910191307
1.4299999999999695	-0.011921346504476042	-0.0020404101122120854	-0.01667309924405412	0.00047398511696244647
1.4399999999999693	-0.011643252007937263	-0.001993667426262848	-0.016305209698034406	0.0005064777197303776
1.449999999999969	-0.01137280268463813	-0.0019480403250879148	-0.015946221278129925	0.0005378102047027212
1.4599999999999689	-0.01110976389411864	-0.001903501236475059	-0.015595889957238374	0.0005680380587694651
1.4699999999999687	-0.010853908584758582	-0.0018600232340141762	-0.01525397906097432	0.0005971815200783616
1.4799999999999685	-0.010605017058306479	-0.0018175800274495804	-0.014920259058117289	0.000625271365359133
1.4899999999999682	-0.0103628767395889	-0.0017761459526473167	-0.014594507354127791	0.0006523375763930172
1.499999999999968	-0.010127281951542945	-0.0017356959612371034	-0.014276508088030264	0.0006784093557658197
1.5099999999999678	-0.009898033695676352	-0.0016962056099822224	-0.013966051932914567	0.0007035151427363664
1.5199999999999676	-0.009674939438028564	-0.0016576510499274517	-0.013662935900264883	0.0007276826291740471
1.5299999999999674	-0.009457812900675834	-0.0016200090153704705	-0.013366963148287189	0.0007509387755230809
1.5399999999999672	-0.009246473858799275	-0.0015832568126975515	-0.013077942794371864	0.0007733098267549261
1.549999999999967	-0.009040747943312551	-0.0015473723091226114	-0.012795689731798624	0.0007948213282745289
1.5599999999999667	-0.008840466449025098	-0.0015123339213625538	-0.012520024450763128	0.000815498141749202
1.5699999999999665	-0.008645466148302474	-0.001478120604281625	-0.01225077286378039	0.0008353644608323955
1.5799999999999663	-0.008455589110168056	-0.0014447118395313956	-0.011987766135500304	0.0008544438267574129
1.589999999999966	-0.008270682524780268	-0.0014120876242133796	-0.01173084051694911	0.000872759143779237
1.599999999999966	-0.00809059853320722	-0.0013802284595860416	-0.011479837184197901	0.000890332694444652
1.6099999999999657	-0.00791519406241259	-0.0013491153398374409	-0.011234602081440274	0.0009071861546739035
1.6199999999999655	-0.0077443306653581095	-0.001318729740941065	-0.010994985768452738	0.000923340608638672
1.6299999999999653	-0.007577874366123378	-0.0012890536096123344	-0.010760843272396818	0.000938816563423517
1.639999999999965	-0.007415695509936481	-0.001260069352378913	-0.01053203394391594	0.0009536339634594953
1.6499999999999648	-0.007257668618007059	-0.0012317598247785881	-0.010308421317467837	0.0009678122047207434
1.6599999999999646	-0.007103672247048691	-0.001204108320695105	-0.010089872975830182	0.000981370148675886
1.6699999999999644	-0.0069535888533762994	-0.0011770985618423295	-0.009876260418708578	0.0009943261359877755
1.6799999999999642	-0.006807304661461939	-0.001150714687404545	-0.009667458935371616	0.0010066979999561545
1.689999999999964	-0.006664709536832031	-0.0011249412438404237	-0.009463347481235184	0.001018403380805336
1.6999999999999638	-0.006525696863188041	-0.0010997631748561041	-0.009263808558312209	0.0010296558419080645
1.7099999999999635	-0.00639016342363337	-0.00107516581155365	-0.009068728099443825	0.001040374755250061
1.7199999999999633	-0.006258009285889279	-0.0010511348627575932	-0.00887799535622436	0.0010505760539214724
1.7299999999999631	-0.006129137691383503	-0.0010276564055234144	-0.00869150279053229	0.0010602752268990777
1.739999999999963	-0.006003454948097107	-0.0010047168758309324	-0.008509145969576703	0.0010694873308935138
1.7499999999999627	-0.00588087032705535	-0.0009823030594636915	-0.008330823464370413	0.001078227001929818
1.7599999999999625	-0.005761295962351141	-0.0009604020830759631	-0.008156436751538085	0.0010865084666617252
1.7699999999999623	-0.005644646754591165	-0.0009390014054478391	-0.007985890118370363	0.0010943455534221623
1.779999999999962	-0.005530840277656289	-0.0009180888089286336	-0.007819090571033758	0.0011017517030118317
1.7899999999999618	-0.0054197966886708904	-0.0008976523910682501	-0.007655947745846994	0.001108739979228725
1.7999999999999616	-0.005311438641077233	-0.0008776805564358639	-0.007496373823535987	0.0011153230791416799
1.8099999999999614	-0.005205691200714	-0.0008581620086246926	-0.007340283446380127	0.0011215133431106742
1.8199999999999612	-0.005102481764799934	-0.0008390857424415618	-0.007187593638163679	0.0011273227645580922
1.829999999999961	-0.005001739983726225	-0.0008204410362796136	-0.0070382237268481205	0.0011327629994943732
1.8399999999999608	-0.0049033976855641925	-0.000802217444672046	-0.006892095269881684	0.0011378453758019568
1.8499999999999606	-0.0048073888031963516	-0.0007844047910250591	-0.006749131982065006	0.0011425809022812628
1.8599999999999604	-0.004713649303982548	-0.0007669931605271085	-0.006609259665892497	0.0011469802774642967
1.8699999999999601	-0.004622117121874422	-0.0007499728932326906	-0.006472406144291163	0.0011504410467047014
1.87999999999996	-0.004532732091894666	-0.0007333345773173928	-0.00633850119568066	0.0011541846537700185
1.8899999999999597	-0.004445435886899483	-0.0007170690425015807	-0.006207476491279118	0.0011576223979087425
1.8999999999999595	-0.00436017195654565	-0.0007011673536402029	-0.006079265534582088	0.0011607638207284266
1.9099999999999593	-0.004276885468385094	-0.0006856208044752852	-0.0059538036029436504	0.0011636181942860154
1.919999999999959	-0.004195523251013645	-0.0006704209115481807	-0.00583102769118948	0.0011661945285939724
1.9299999999999589	-0.004116033739201466	-0.0006555594082688822	-0.005710876457195033	0.001168501578924192
1.9399999999999586	-0.004038366920936107	-0.000641028239138782	-0.005593290169362771	0.0011705478529150824
1.9499999999999584	-0.00396247428631072	-0.0006268195541240292	-0.005478210655934209	0.001172341617485364
1.9599999999999582	-0.003888308778192513	-0.0006129257031761504	-0.005365581256075176	0.0011738909055599035
1.969999999999958	-0.0038158247446083925	-0.0005993392308968971	-0.005255346772673115	0.0011752035226113883
1.9799999999999578	-0.003744977892787114	-0.0005860528713441622	-0.005147453426788524	0.0011762870530231842
1.9899999999999576	-0.003675725244799067	-0.0005730595429755698	-0.005041848813702776	0.0011771488662765163
1.9999999999999574	-0.0036080250947370324	-0.0005603523437268223	-0.004938481860507769	0.0011777258312376832
2.009999999999957	-0.0035418369673829264	-0.0005479245462216603	-0.004837302785183241	0.001178063239159282
2.019999999999957	-0.003477121578307712	-0.0005357695931100947	-0.00473826305711009	0.001178303965062492
2.0299999999999567	-0.003413840795353165	-0.000523881092532199	-0.0046413153589692285	0.0011783504005604601
2.0399999999999565	-0.003351957601446326	-0.0005122528137040614	-0.00454641354997708	0.0011754331352633021
2.0499999999999563	-0.0032914360586989285	-0.0005008786826231168	-0.004453512630410484	0.0011750544655875046
2.059999999999956	-0.0032322412737456796	-0.0004897527778899269	-0.00436256870737538	0.001174317680264005
2.069999999999956	-0.0031743393642774116	-0.0004788693266432056	-0.004273538961774537	0.001173595529878743
2.0799999999999557	-0.003117697426725877	-0.0004682227006055751	-0.004186381616431965	0.0011727092327797008
2.0899999999999554	-0.0030622835050593336	-0.00045780741223707734	-0.004101055905331898	0.001171664316842106
2.0999999999999552	-0.003008066560648835	-0.000447618110993493	-0.004017522043932831	0.001170466152744941
2.109999999999955	-0.0029550164431670135	-0.0004376495796870799	-0.003935741200517097	0.001169119958376842
2.119999999999955	-0.0029031038624823167	-0.0004278967309468002	-0.0038556754685390693	0.0011658023471598528
2.1299999999999546	-0.002852300361513068	-0.00041835460377551175	-0.003777287839935147	0.0011629505974439227
2.1399999999999544	-0.002802578290006954	-0.00040901836020162014	-0.0037005421793608276	0.0011610423234319795
2.149999999999954	-0.0027539107792126315	-0.0003998832820225144	-0.0036254031993206764	0.0011566703318835517
2.159999999999954	-0.0027062717174120374	-0.0003909447676375054	-0.003551836436158651	0.0011409693117970065
2.1699999999999537	-0.0026596357262818645	-0.00038219832896777456	-0.003479808226876973	0.0011284260782176239
2.1799999999999535	-0.0026139781380552537	-0.0003736395884609181	-0.0034092856867530903	0.0010957110517744438
2.1899999999999533	-0.0025692749734546787	-0.0003652642761780342	-0.003340236687725062	0.001082123776178935
2.199999999999953	-0.0025255029203686357	-0.00035706822696076446	-0.003272629837517226	0.0010562029396360927
2.209999999999953	-0.0024826393132456543	-0.00034904737767640795	-0.00320643445947816	0.0009289918902955746
2.2199999999999527	-0.002440662113179963	-0.00034119776453878683	-0.003141620573104832	0.0008620663199953634
2.2299999999999525	-0.002399549888664176	-0.0003335155205029054	-0.003078158875227086	0.0008616512577216839
2.2399999999999523	-0.002359281796985468	-0.00032599687273117953	-0.0030160207218278925	0.0008611233633303909
2.249999999999952	-0.002319837566242051	-0.00031863814012956024	-0.0029551781104754636	0.0007826022402571088
2.259999999999952	-0.0022811974779582177	-0.0003114357309512393	-0.002895603663344215	0.00055979107652985
2.2699999999999516	-0.0022433423502766273	-0.0003043861404664284	-0.0028372706108026786	0.0004415781606586567
2.2799999999999514	-0.0022062535217073757	-0.0002974859486960873	-0.0027801527755466574	0.00039908480737878255
2.289999999999951	-0.0021699128354141705	-0.0002907318182079897	-0.00272422455725726	0.0003287452057217429
2.299999999999951	-0.0021343026240187232	-0.0002841204919732764	-0.0026694609177640508	0.00011267403949205248
2.3099999999999508	-0.0020994056949050184	-0.0002776487912819256	-0.002615837366693973	3.045058574384041e-08
2.3199999999999505	-0.002065205316005784	-0.0002713136137153358	-0.002563329947587773	3.0133718490519393e-08
2.3299999999999503	-0.002031685202054496	-0.00026511193117454644	-0.0025119152244663314	2.98201488657374e-08
2.33999999999995	-0.0019988295012861802	-0.00025904078796248697	-0.0024615702688295525	2.9509856165397792e-08
2.34999999999995	-0.0019666227825717014	-0.0002530972989186963	-0.002412272647071607	2.9202819092655616e-08
2.3599999999999497	-0.0019350500229700126	-0.0002472786476050982	-0.002364000408296605	1.7148162148531063e-08
2.3699999999999495	-0.0019040965956840532	-0.00024158208454139985	-0.002316732072519516	1.6973764048230474e-08
2.3799999999999493	-0.0018737482584060368	-0.00023600492548858586	-0.0022704466192376696	1.6801122420667033e-08
2.389999999999949	-0.0018439911420387244	-0.00023054454977933507	-0.002225123476358774	1.66302274792119e-08
2.399999999999949	-0.0018148117397795071	-0.00022519839869390715	-0.002180742509471835	1.6461069080281127e-08
2.4099999999999486	-0.0017861968965548099	-0.00021996397388025012	-0.0021372840114480913	1.629363674691498e-08
2.4199999999999484	-0.0017581337987926486	-0.00021483883581708467	-0.002094728692359151	1.612791969130756e-08
2.429999999999948	-0.0017306099645217022	-0.0002098206023187618	-0.0020530576697007	1.5963906836320528e-08
2.439999999999948	-0.0017036132337856216	-0.00020490694708064251	-0.0020122524589097435	1.5801586836031784e-08
2.4499999999999478	-0.0016771317593617485	-0.00020009559826400435	-0.0019722949641646694	1.564094809535973e-08
2.4599999999999476	-0.0016511539977738042	-0.0001953843371191371	-0.0019331674694571153	1.5481978788788886e-08
2.4699999999999473	-0.0016256687005884547	-0.00019077099664578046	-0.001894852629925604	1.5324666878252103e-08
2.479999999999947	-0.0016006649059861087	-0.00018625346028965748	-0.0018573334634409582	1.51690001301916e-08
2.489999999999947	-0.0015761319305965464	-0.0001818296606741981	-0.00182059334243407	1.5014966131835098e-08
2.4999999999999467	-0.001552059361590379	-0.0001774975783664259	-0.0017846159859569361	1.4862552306723994e-08
2.5099999999999465	-0.0015284370490176865	-0.00017325524067602526	-0.0017493854519682352	1.471174592952113e-08
2.5199999999999463	-0.0015052550983854216	-0.0001691007204866266	-0.0017148861298350328	1.4562534140129036e-08
2.529999999999946	-0.0014825038634655456	-0.0001650321351185165	-0.00168110273304265	1.4414903957146029e-08
2.539999999999946	-0.001460173939326087	-0.00016104764522175267	-0.0016480202921049405	1.4268842290690568e-08
2.5499999999999456	-0.0014382561555776408	-0.00015714545369887234	-0.0016156241476675724	1.4124335954617261e-08
2.5599999999999454	-0.0014167415698280955	-0.00015332380465637728	-0.0015838999437972612	1.398137167815175e-08
2.569999999999945	-0.0013956214613385707	-0.00014958098238419758	-0.0015528336214501483	1.3839936116968513e-08
2.579999999999945	-0.0013748873248739279	-0.00014591531036225317	-0.0015224114121127653	1.3700015863732905e-08
2.589999999999945	-0.0013545308647412288	-0.00014232515029351844	-0.0014926198316093874	1.356159745813315e-08
2.5999999999999446	-0.0013345439890100627	-0.00013880890116262345	-0.0014634456740697478	1.3424667396420916e-08
2.6099999999999444	-0.0013149188039085864	-0.00013536499831949794	-0.0014348760060514413	1.3289212140481927e-08
2.619999999999944	-0.0012956476083895256	-0.00013199191258717524	-0.0014068981608113828	7.810040885783146e-09
2.629999999999944	-0.0012767228888605263	-0.0001286881493932164	-0.001379499732721243	7.73286129271378e-09
2.6399999999999437	-0.0012581373140733941	-0.0001254522479239595	-0.0013526685718216272	7.656484831106327e-09
2.6499999999999435	-0.0012398837301670835	-0.00012228278030109683	-0.001326392778510261	7.580904766717671e-09
2.6599999999999433	-0.001221955155859349	-0.00011917835077982223	-0.0013006606983596272	7.506114330846529e-09
2.669999999999943	-0.0012043447777822151	-0.00011613759496804754	-0.0012754609170594073	7.4321067253559214e-09
2.679999999999943	-0.0011870459459565612	-0.0001131591790660419	-0.001250782255479732	7.358875127456478e-09
2.6899999999999427	-0.0011700521694013553	-0.00011024179912593016	-0.0012266137648509672	7.2864126942598876e-09
2.6999999999999424	-0.0011533571118730985	-0.00010738418033053783	-0.001202944722056296	7.214712567111605e-09
2.7099999999999422	-0.001136954587731314	-0.00010458507629099402	-0.0011797646250333112	7.143767875712468e-09
2.719999999999942	-0.0011208385579260054	-0.00010184326836258773	-0.001157063188281018	7.073571742037262e-09
2.729999999999942	-0.0011050031261031566	-9.915756497839011e-05	-0.0011348303384689248	7.004117284059449e-09
2.7399999999999416	-0.001089442534824484	-9.652680100012951e-05	-0.001113056210144893	6.935397619289435e-09
2.7499999999999414	-0.00107415116189782	-9.394983708584951e-05	-0.0010917311415386088	6.867405868134502e-09
2.759999999999941	-0.0010591235168144742	-9.142555907387652e-05	-0.0010708456704577687	6.800135157087474e-09
2.769999999999941	-0.0010443542372903785	-8.89528773826595e-05	-0.0010503905302739897	6.733578621751437e-09
2.7799999999999407	-0.0010298380859074907	-8.65307264260445e-05	-0.0010303566459958441	6.667729409707015e-09
2.7899999999999405	-0.0010155699468524413	-8.415806404354982e-05	-0.0010107351304262746	6.602580683229619e-09
2.7999999999999403	-0.0010015448227492806	-8.183387094523173e-05	-0.000991517280401949	6.538125621861664e-09
2.80999999999994	-0.0009877578315833587	-7.955715017073025e-05	-0.0009726945731121303	6.474357424847047e-09
2.81999999999994	-0.0009742042037135414	-7.732692656216083e-05	-0.0009542586624947493	6.411269313433313e-09
2.8299999999999397	-0.0009608792789698749	-7.514224625037515e-05	-0.000936201375707501	6.348854533045466e-09
2.8399999999999395	-0.0009477785038341424	-7.300217615432763e-05	-0.0009185147096718261	6.287106355340554e-09
2.8499999999999392	-0.0009348974287006751	-7.09058034931022e-05	-0.0009011908276877698	6.226018080143683e-09
2.859999999999939	-0.0009222317052148945	-6.885223531034992e-05	-0.0008842220561177882	6.165583037273828e-09
2.869999999999939	-0.0009097770836872532	-6.684059801068184e-05	-0.0008676008811376094	6.105794588262293e-09
2.8799999999999386	-0.0008975294105801505	-6.487003690782533e-05	-0.0008513199455524452	6.046646127969248e-09
2.8899999999999384	-0.0008854846260656469	-6.293971578409758e-05	-0.0008353720456767309	5.9881310861025774e-09
2.899999999999938	-0.000873638761651754	-6.104881646098953e-05	-0.0008197501282758956	5.93024292864204e-09
2.909999999999938	-0.0008619879378751949	-5.919653838050852e-05	-0.0008044472875684577	5.872975159175646e-09
2.9199999999999378	-0.0008505283620586419	-5.738209819698795e-05	-0.0007894567622870615	5.816321320147945e-09
2.9299999999999375	-0.0008392563261303967	-5.5604729379120725e-05	-0.0007747719327969116	5.760274994029148e-09
2.9399999999999373	-0.0008281682045046819	-5.386368182190498e-05	-0.0007603863182702845	5.704829804402364e-09
2.949999999999937	-0.0008172604520206312	-5.2158221468241774e-05	-0.0007462935739157338	5.649979416978986e-09
2.959999999999937	-0.0008065296019382725	-5.048762993994045e-05	-0.0007324874882607544	3.3445106650405505e-09
2.9699999999999367	-0.0007959722639897191	-4.885120417788289e-05	-0.0007189619804866428	3.3129121340175485e-09
2.9799999999999365	-0.0007855851224839351	-4.724825609107142e-05	-0.0007057110978143685	3.281643608818555e-09
2.9899999999999363	-0.0007753649344634774	-4.567811221435878e-05	-0.000692729012940338	3.25070177514938e-09
2.999999999999936	-0.0007653085279116076	-4.414011337461941e-05	-0.0006800100215209276	3.220083336917396e-09
3.009999999999936	-0.0007554128000083389	-4.2633614365111386e-05	-0.0006675485397047415	3.1897850168594253e-09
3.0199999999999356	-0.0007456747154338647	-4.11579836278736e-05	-0.0006553391017115821	3.1598035571291158e-09
3.0299999999999354	-0.0007360913047180688	-3.9712602943863716e-05	-0.0006433763574571266	3.130135719846721e-09
3.039999999999935	-0.0007266596626346515	-3.8296867130713087e-05	-0.0006316550702223713	3.1007782876120737e-09
3.049999999999935	-0.000717376946638611	-3.691018374783436e-05	-0.0006201701143669597	3.0717280639828955e-09
3.0599999999999348	-0.0007082403753457741	-3.555197280873449e-05	-0.0006089164730854348	3.042981873919291e-09
3.0699999999999346	-0.0006992472270531431	-3.422166650031389e-05	-0.0005978892362056284	3.0145365641966833e-09
3.0799999999999343	-0.0006903948382988819	-3.2918708908985414e-05	-0.0005870835980283342	2.986389003787783e-09
3.089999999999934	-0.0006816806024607276	-3.164255575342486e-05	-0.000576494855207463	2.9585360842154178e-09
3.099999999999934	-0.000673101968391761	-3.0392674123783725e-05	-0.0005661184046698795	2.9309747198773463e-09
3.1099999999999337	-0.0006646564390924249	-2.9168542227218447e-05	-0.0005559497415742179	2.903701848344382e-09
3.1199999999999335	-0.0006563415704177161	-2.796964913950629e-05	-0.0005459844573078992	2.8767144306327925e-09
3.1299999999999333	-0.000648154969818559	-2.6795494562685804e-05	-0.0005362182375216726	2.8500094514521586e-09
3.139999999999933	-0.0006400942951163728	-2.5645588588468362e-05	-0.0005266468602009621	2.8235839194301875e-09
3.149999999999933	-0.0006321572533098493	-2.4519451467357673e-05	-0.000517266193773373	2.797434867314766e-09
3.1599999999999326	-0.0006243415994130447	-2.341661338325352e-05	-0.0005080721952517029	2.771559352155114e-09
3.1699999999999324	-0.0006166451353238463	-2.2336614233465896e-05	-0.0004990609084117995	2.74595445546217e-09
3.179999999999932	-0.0006090657087220047	-2.1279003413947053e-05	-0.0004902284620046729	2.7206172833498287e-09
3.189999999999932	-0.0006016012119958217	-2.0243339609645895e-05	-0.00048157106800225864	2.6955449666575526e-09
3.199999999999932	-0.0005942495811967112	-1.9229190589832218e-05	-0.0004730850198762253	2.670734661055357e-09
3.2099999999999316	-0.0005870087950208606	-1.823613300826286e-05	-0.00046476669090925947	2.6461835471316023e-09
3.2199999999999314	-0.0005798768738171771	-1.7263752208088593e-05	-0.00045661253253827884	2.6218888304652997e-09
3.229999999999931	-0.0005728518786207924	-1.631164203134951e-05	-0.00044861907272900986	2.597847741682428e-09
3.239999999999931	-0.0005659319102114513	-1.5379404632976783e-05	-0.0004407829143814054	2.5740575364982317e-09
3.2499999999999307	-0.0005591151081959929	-1.4466650299144163e-05	-0.00043310073376537144	2.5505154957452644e-09
3.2599999999999305	-0.000552399650114343	-1.3572997269911474e-05	-0.0004255692789862832	2.5272189253882314e-09
3.2699999999999303	-0.0005457837505682894	-1.2698071566002986e-05	-0.00041818536847981085	2.5041651565264812e-09
3.27999999999993	-0.0005392656603724426	-1.1841506819645018e-05	-0.00041094588953551894	2.48135154538432e-09
3.28999999999993	-0.0005328436657267404	-1.1002944109349155e-05	-0.00040384779684881494	2.4587754732899483e-09
3.2999999999999297	-0.0005265160874099228	-1.0182031798555966e-05	-0.00039688811110070006	2.4364343466436578e-09
3.3099999999999294	-0.0005202812799933749	-9.378425378020875e-06	-0.00039006391756493203	2.41432559687599e-09
3.3199999999999292	-0.0005141376310747696	-8.591787311863553e-06	-0.0003833723647420753	2.392446680395488e-09
3.329999999999929	-0.0005080835605309967	-7.821786887188132e-06	-0.00037681066302003015	2.3707950785281638e-09
3.339999999999929	-0.0005021175197898144	-7.0681000671815815e-06	-0.00037037608336058493	2.349368297447356e-09
3.3499999999999286	-0.0004962379911197087	-6.330409347606804e-06	-0.00036406595601155085	2.3281638680958547e-09
3.3599999999999284	-0.0004904434869375005	-5.608403616599002e-06	-0.00035787766924406754	2.3071793460999556e-09
3.369999999999928	-0.00048473254913316654	-4.9017780176963886e-06	-0.0003518086681146305	2.2864123116759816e-09
3.379999999999928	-0.00047910374841143475	-4.210233816015243e-06	-0.00034585645325146215	2.2658603695303207e-09
3.3899999999999277	-0.00047355568364969205	-3.5334782674894645e-06	-0.00034001857966478794	2.2455211487520833e-09
3.3999999999999275	-0.0004680869812717561	-2.871224491114768e-06	-0.00033429265558061847	2.2253923027001684e-09
3.4099999999999273	-0.00046269629463708986	-2.223191344102843e-06	-0.0003286763412976653	2.2054715088840024e-09
3.419999999999927	-0.0004573823034450308	-1.58910329988675e-06	-0.0003231673480669722	1.320677994452836e-09
3.429999999999927	-0.00045214371315364585	-9.686903289113067e-07	-0.0003177634369938912	1.3090158854503958e-09
3.4399999999999267	-0.00044697925441279906	-3.616877821251936e-07	-0.0003124624179620127	1.2974719651346683e-09
3.4499999999999265	-0.0004418876825110754	2.3216372287693288e-07	-0.0003072621485786978	1.2860449666834262e-09
3.4599999999999262	-0.000436867776836166	8.131184131316125e-07	-0.0003021605331418123	1.274733635617553e-09
3.469999999999926	-0.0004319183403483721	1.3814254690694209e-06	-0.0002971555216273239	1.2635367297569436e-09
3.479999999999926	-0.0004270381990668707	1.9373291308198047e-06	-0.00029224510869739685	1.2524530191727424e-09
3.4899999999999256	-0.0004222262015683994	2.481068802117865e-06	-0.0002874273327286174	1.2414812861365652e-09
3.4999999999999254	-0.0004174812184980522	3.012879151874602e-06	-0.00028270027486001635	1.2306203250664773e-09
3.509999999999925	-0.0004128021420918307	3.5329902134617162e-06	-0.0002780620580605323	1.219868942470239e-09
3.519999999999925	-0.00040818788571067886	4.0416274817725386e-06	-0.0002735108462155989	1.2092259568857835e-09
3.5299999999999248	-0.0004036373833856712	4.53901200810711e-06	-0.0002690448432324656	1.1986901988190357e-09
3.5399999999999245	-0.0003991495893740634	5.025360492934053e-06	-0.0002646622921639986	1.1882605106795063e-09
3.5499999999999243	-0.00039472347772595486	5.5008853765848335e-06	-0.00026036147435055886	1.1779357467135494e-09
3.559999999999924	-0.0003903580418612266	5.9657949279253365e-06	-0.0002561407085796896	1.1677147729353338e-09
3.569999999999924	-0.0003860522941565486	6.420293331052323e-06	-0.0002519983502632671	1.1575964670561047e-09
3.5799999999999237	-0.00038180526554214484	6.864580770068646e-06	-0.00024793279063180435	1.1475797184113213e-09
3.5899999999999235	-0.0003776160051080985	7.298853511972878e-06	-0.00024394245594560514	1.1376634278862944e-09
3.5999999999999233	-0.0003734835797199209	7.72330398771913e-06	-0.0002400258067224582	1.1278465078400165e-09
3.609999999999923	-0.000369407073643176	8.138120871479896e-06	-0.0002361813369815657	1.1181278820274799e-09
3.619999999999923	-0.0003653855881768981	8.543489158160745e-06	-0.00023240757350341418	1.1085064855208499e-09
3.6299999999999226	-0.00036141824129559225	8.93959023921012e-06	-0.00022870307510529508	1.0989812646289003e-09
3.6399999999999224	-0.000357504167299596	9.326601976758566e-06	-0.0002250664319321784	1.0895511768156728e-09
3.649999999999922	-0.00035364251647358134	9.704698776125485e-06	-0.00022149626476265576	1.0802151906178205e-09
3.659999999999922	-0.00034983245475300197	1.0074051656745505e-05	-0.0002179912243296819	1.0709722855609228e-09
3.6699999999999218	-0.00034607316339826694	1.0434828321532088e-05	-0.00021454999065581522	1.0618214520749586e-09
3.6799999999999216	-0.0003423638386764559	1.0787193224729526e-05	-0.00021117127240270582	1.0527616914088756e-09
3.6899999999999213	-0.0003387036915503811	1.1131307638282767e-05	-0.0002078538062345452	1.0437920155444405e-09
3.699999999999921	-0.00033509194737481394	1.1467329716762665e-05	-0.00020459635619521932	1.0349114471094049e-09
3.709999999999921	-0.00033152784559967933	1.17954145608734e-05	-0.000201397713098899	1.0261190192899254e-09
3.7199999999999207	-0.00032801063948007203	1.211571427958464e-05	-0.00019825669393380902	1.017413775742641e-09
3.7299999999999205	-0.0003245395957928876	1.2428378050914482e-05	-0.0001951721412789207	1.0087947705061586e-09
3.7399999999999203	-0.0003211139945599371	1.273355218139711e-05	-0.00019214292273332548	1.0002610679120522e-09
3.74999999999992	-0.00031773312877735076	1.303138016425956e-05	-0.00018916793035802254	9.91811742495668e-10
3.75999999999992	-0.00031439630415113786	1.3322002736348036e-05	-0.0001862460801298947	9.8344587890656e-10
3.7699999999999196	-0.0003111028388387426	1.3605557933823078e-05	-0.0001833763114076285	9.751625718185841e-10
3.7799999999999194	-0.0003078520631964335	1.3882181146658715e-05	-0.00018055758640933336	9.669609258399798e-10
3.789999999999919	-0.0003046433195324075	1.4152005171966155e-05	-0.0001777888897016359	9.588400554231514e-10
3.799999999999919	-0.00030147596186543956	1.4415160266174767e-05	-0.00017506922770001726	9.50799084774521e-10
3.809999999999919	-0.00029834935568895984	1.4671774196097897e-05	-0.00017239762818016793	9.428371477641642e-10
3.8199999999999186	-0.00029526287774041954	1.4921972288899281e-05	-0.00016977313980013725	9.34953387835539e-10
3.8299999999999184	-0.00029221591577581306	1.5165877480999294e-05	-0.00016719483163305795	9.271469579152561e-10
3.839999999999918	-0.0002892078683492325	1.5403610365929638e-05	-0.00016466179271023347	9.194170203229052e-10
3.849999999999918	-0.0002862381445973194	1.563528924117617e-05	-0.00016217313157437696	9.117627466810039e-10
3.8599999999999177	-0.00028330616402852507	1.586103015401954e-05	-0.00015972797584278483	9.041833178250351e-10
3.8699999999999175	-0.0002804113563170206	1.608094694640569e-05	-0.0001573254717802556	8.96677923713854e-10
3.8799999999999173	-0.00027755316110118186	1.6295151298863584e-05	-0.00015496478388154063	8.892457633400655e-10
3.889999999999917	-0.00027473102778650645	1.650375277348847e-05	-0.00015264509446312764	8.818860446408193e-10
3.899999999999917	-0.0002719444153528833	1.6706858856027125e-05	-0.00015036560326417412	8.745979844088354e-10
3.9099999999999167	-0.00026919279216608205	1.6904574997059057e-05	-0.00014812552705638962	8.673808082037326e-10
3.9199999999999164	-0.00026647563579338985	1.7097004652323376e-05	-0.0001459240992626793	8.602337502636722e-10
3.9299999999999162	-0.0002637924328232707	1.7284249322189016e-05	-0.0001437605695843694	8.531560534174103e-10
3.939999999999916	-0.00026114267868895943	1.746640859029191e-05	-0.0001416342036368274	8.461469689966075e-10
3.949999999999916	-0.00025852587749590353	1.764358016137414e-05	-0.00013954428259330256	8.39205756748717e-10
3.9599999999999156	-0.0002559415418529569	1.781585989831271e-05	-0.00013749010283680915	8.323316847501037e-10
3.9699999999999154	-0.00025338919270721344	1.79833418583845e-05	-0.00013547097561988217	8.255240293197917e-10
3.979999999999915	-0.00025086835918244573	1.814611832877191e-05	-0.0001334862267320363	8.187820749334868e-10
3.989999999999915	-0.00024837857842100245	1.8304279861320597e-05	-0.0001315351961747573	8.12105114138204e-10
3.9999999999999147	-0.0002459193954291268	1.8457915306580102e-05	-0.0001296172378438748	8.054924474673707e-10
4.0099999999999145	-0.0002434903629255934	1.860711184713119e-05	-0.00012773171921914408	4.887735123139342e-10
4.019999999999914	-0.0002410910411935981	1.8751955030222925e-05	-0.00012587802106088557	4.848337395271421e-10
4.029999999999914	-0.00023872099793580638	1.8892528799728877e-05	-0.00012405553711353087	4.809313696615847e-10
4.039999999999914	-0.00023637980813250736	1.9028915527444815e-05	-0.00012226367381591697	4.770660078758345e-10
4.049999999999914	-0.00023406705390278544	1.9161196043736287e-05	-0.00012050185001818955	4.732372636651396e-10
4.0599999999999135	-0.00023178232436864242	1.9289449667550324e-05	-0.00011876949670516189	4.694447508179642e-10
4.069999999999913	-0.00022952521552200433	1.9413754235812784e-05	-0.00011706605672599121	4.656880873726315e-10
4.079999999999913	-0.0002272953300945444	1.9534186132215136e-05	-0.00011539098453003236	4.6196689557419314e-10
4.089999999999913	-0.0002250922774302544	1.9650820315408767e-05	-0.00011374374590873219	4.5828080183159035e-10
4.099999999999913	-0.00022291567336070082	1.976373034662526e-05	-0.00011212381774342632	4.546294366749565e-10
4.109999999999912	-0.00022076514008291	1.987298841671843e-05	-0.00011053068775891315	4.510124347132315e-10
4.119999999999912	-0.00021864030603980782	1.997866537266301e-05	-0.00010896385428267056	4.474294345919961e-10
4.129999999999912	-0.00021654080580317252	2.0080830743505512e-05	-0.00010742282600959127	4.4388007895156084e-10
4.139999999999912	-0.00021446627995902684	2.017955276578436e-05	-0.00010590712177211374	4.403640143852894e-10
4.1499999999999115	-0.00021241637499542468	2.0274898408429186e-05	-0.00010441627031562345	4.3688089139826216e-10
4.159999999999911	-0.00021039074319256925	2.0366933397159688e-05	-0.00010294981007901025	4.3343036436614323e-10
4.169999999999911	-0.00020838904251521497	2.045572223837645e-05	-0.00010150728898026213	4.300120914943274e-10
4.179999999999911	-0.00020641093650730082	2.054132824257619e-05	-0.00010008826420698226	4.2662573477742853e-10
4.189999999999911	-0.00020445609418875653	2.062381354728285e-05	-9.869230201171792e-05	4.23270959958998e-10
4.1999999999999105	-0.00020252418995444422	2.0703239139522558e-05	-9.731897751199048e-05	4.1994743649154564e-10
4.20999999999991	-0.00020061490347517776	2.0779664877831524e-05	-9.596787449492108e-05	4.1665483749687635e-10
4.21999999999991	-0.00019872791960077636	2.0853149513831314e-05	-9.463858522634514e-05	4.1339283972669947e-10
4.22999999999991	-0.000196862928265105	2.09237507133571e-05	-9.333071026431507e-05	4.1016112352357045e-10
4.23999999999991	-0.0001950196243930572	2.099152507716786e-05	-9.20438582768885e-05	4.0695937278211223e-10
4.249999999999909	-0.00019319770780944283	2.1056528161234003e-05	-9.077764586410578e-05	4.0378727491054137e-10
4.259999999999909	-0.00019139688314972082	2.1118814496617707e-05	-8.953169738405755e-05	4.0064452079252743e-10
4.269999999999909	-0.00018961685977255543	2.1178437608956785e-05	-8.830564478295151e-05	3.9753080474932875e-10
4.279999999999909	-0.00018785735167414734	2.1235450037550827e-05	-8.709912742908484e-05	3.944458245023148e-10
4.2899999999999086	-0.0001861180774042908	2.1289903354072548e-05	-8.591179195062816e-05	3.9138928113568996e-10
4.299999999999908	-0.00018439875998413463	2.1341848180898103e-05	-8.474329207714228e-05	3.883608790596427e-10
4.309999999999908	-0.00018269912682559737	2.1391334209074243e-05	-8.359328848473053e-05	3.853603259737632e-10
4.319999999999908	-0.00018101890965240385	2.1438410215925424e-05	-8.246144864474879e-05	3.823873328307595e-10
4.329999999999908	-0.00017935784442270808	2.1483124082308577e-05	-8.134744667598952e-05	3.7944161380057373e-10
4.3399999999999075	-0.0001777156712532642	2.1525522809528445e-05	-8.025096320025842e-05	3.765228862346985e-10
4.349999999999907	-0.00017609213434511737	2.156565253590923e-05	-7.917168520126376e-05	3.7363087063094486e-10
4.359999999999907	-0.0001744869819107718	2.160355855304421e-05	-7.810930588674401e-05	3.707652905984279e-10
4.369999999999907	-0.00017289996610281042	2.163928532171719e-05	-7.706352455375487e-05	3.6792587282295174e-10
4.379999999999907	-0.0001713308429439383	2.167287648751399e-05	-7.603404645704428e-05	3.651123470326539e-10
4.389999999999906	-0.00016977937225840208	2.1704374896118758e-05	-7.502058268044327e-05	3.6232444596401577e-10
4.399999999999906	-0.0001682453176047779	2.173382260830956e-05	-7.402285001119881e-05	3.595619053281596e-10
4.409999999999906	-0.00016672844621007496	2.1761260914664132e-05	-7.304057081718595e-05	3.568244637775264e-10
4.419999999999906	-0.0001652285289051489	2.178673034996352e-05	-7.207347292692422e-05	3.5411186287279164e-10
4.429999999999906	-0.0001637453400613761	2.1810270707327634e-05	-7.112128951234084e-05	3.514238470501756e-10
4.439999999999905	-0.0001622786575285726	2.18319210520532e-05	-7.018375897420709e-05	3.4876016358901346e-10
4.449999999999905	-0.00016082826257413175	2.185171973520016e-05	-6.92606248301947e-05	3.461205625797146e-10
4.459999999999905	-0.00015939393982334824	2.1869704406895806e-05	-6.83516356054809e-05	3.435047968919501e-10
4.469999999999905	-0.00015797547720090705	2.1885912029386452e-05	-6.7456544725853e-05	3.4091262214324544e-10
4.4799999999999045	-0.000156572665873508	2.190037888983138e-05	-6.65751104132428e-05	3.3834379666783377e-10
4.489999999999904	-0.00015518530019361016	2.191314061284422e-05	-6.57070955836424e-05	3.3579808148581743e-10
4.499999999999904	-0.0001538131776442617	2.192423217279565e-05	-6.485226774733923e-05	3.332752402727149e-10
4.509999999999904	-0.00015245609878499858	2.1933687905865302e-05	-6.401039891142132e-05	3.3077503932921634e-10
4.519999999999904	-0.0001511138671987868	2.1941541521873796e-05	-6.318126548449184e-05	3.282972475513287e-10
4.529999999999903	-0.0001497862894399882	2.194782611586996e-05	-6.236464818355178e-05	3.2584163640080894e-10
4.539999999999903	-0.00014847317498332456	2.195257417950324e-05	-6.156033194298699e-05	3.2340797987587376e-10
4.549999999999903	-0.00014717433617382171	2.195581761216568e-05	-6.076810582561886e-05	3.209960544822639e-10
4.559999999999903	-0.00014588958817771032	2.195758773193082e-05	-5.9987762935769336e-05	3.186056392045712e-10
4.569999999999903	-0.0001446187489342718	2.1957915286267984e-05	-5.921910033428805e-05	3.1623651547789106e-10
4.579999999999902	-0.00014336163910858924	2.1956830462555102e-05	-5.846191895549833e-05	3.138884671597772e-10
4.589999999999902	-0.00014211808204520952	2.195436289839e-05	-5.771602352601934e-05	3.1156128050246996e-10
4.599999999999902	-0.00014088790372268278	2.1950541691700127e-05	-5.698122248541424e-05	3.092547441254459e-10
4.609999999999902	-0.0001396709327089575	2.1945395410656028e-05	-5.625732790862706e-05	3.069686489882657e-10
4.6199999999999015	-0.00013846700011762645	2.193895210339636e-05	-5.554415543016179e-05	3.0470278836367965e-10
4.629999999999901	-0.00013727593956499394	2.1931239307567015e-05	-5.484152416996637e-05	3.0245695781105884e-10
4.639999999999901	-0.00013609758712795493	2.192228405967416e-05	-5.414925666097762e-05	3.002309551501083e-10
4.649999999999901	-0.00013493178130266777	2.191211290425702e-05	-5.346717877829152e-05	2.980245804348468e-10
4.659999999999901	-0.00013377836296399282	2.1900751902891204e-05	-5.279511966991836e-05	2.958376359279036e-10
4.6699999999999005	-0.00013263717532570522	2.188822664301012e-05	-5.213291168908618e-05	2.936699260750642e-10
4.6799999999999	-0.00013150806390143762	2.1874562246566956e-05	-5.148039032805548e-05	2.9152125748010994e-10
4.6899999999999	-0.00013039087646636165	2.1859783378524178e-05	-5.083739415341097e-05	2.8939143887996516e-10
4.6999999999999	-0.00012928546301957776	2.1843914255183896e-05	-5.020376474279466e-05	2.8728028112004057e-10
4.7099999999999	-0.00012819167574720675	2.1826978652364508e-05	-4.957934662304595e-05	2.8518759712994635e-10
4.719999999999899	-0.0001271093689861578	2.180899991340979e-05	-4.8963987209717116e-05	2.8311320189941173e-10
4.729999999999899	-0.00012603839918858377	2.1790000957057028e-05	-4.835753674793095e-05	2.810569124544848e-10
4.739999999999899	-0.0001249786248869744	2.1770004285149035e-05	-4.775984825454795e-05	2.790185478340335e-10
4.749999999999899	-0.000123929906659905	2.1749031990205113e-05	-4.7170777461615964e-05	2.769979290664424e-10
4.7599999999998985	-0.00012289210709841278	2.1727105762842447e-05	-4.65901827610677e-05	1.7030493056435675e-10
4.769999999999898	-0.00012186509077298995	2.1704246899062638e-05	-4.601792515064056e-05	1.6908059530030344e-10
4.779999999999898	-0.00012084872420118031	2.1680476307395214e-05	-4.5453868180987333e-05	1.6786681125189708e-10
4.789999999999898	-0.00011984287581577344	2.1655814515912866e-05	-4.489787790395261e-05	1.6666347445406216e-10
4.799999999999898	-0.00011884741593357432	2.1630281679106717e-05	-4.4349822821985296e-05	1.654704820656217e-10
4.8099999999998975	-0.00011786221672474846	2.1603897584637912e-05	-4.38095738386625e-05	1.6428773235657214e-10
4.819999999999897	-0.00011688715218271749	2.1576681659960738e-05	-4.327700421029668e-05	1.6311512469552996e-10
4.829999999999897	-0.00011592209809460645	2.1548652978817485e-05	-4.2751989498604416e-05	1.6195255953729832e-10
4.839999999999897	-0.00011496693201222733	2.1519830267617097e-05	-4.223440752440769e-05	1.6079993841056878e-10
4.849999999999897	-0.00011402153322358146	2.149023191169068e-05	-4.172413832234691e-05	1.5965716390576817e-10
4.859999999999896	-0.00011308578272488636	2.1459875961428588e-05	-4.1221064096581074e-05	1.58524139663021e-10
4.869999999999896	-0.00011215956319309593	2.142878013830859e-05	-4.072506917745061e-05	1.5740077036027486e-10
4.879999999999896	-0.00011124275895892361	2.139696184080228e-05	-4.023603997908488e-05	1.5628696170152046e-10
4.889999999999896	-0.00011033525598034351	2.1364438150178852e-05	-3.975386495792673e-05	1.551826204051706e-10
4.8999999999998956	-0.00010943694181657354	2.133122583619785e-05	-3.927843457215708e-05	1.5408765419255533e-10
4.909999999999895	-0.00010854770560251589	2.129734136269473e-05	-3.8809641241996894e-05	1.5300197177655116e-10
4.919999999999895	-0.00010766743802366013	2.126280089306238e-05	-3.834737931086781e-05	1.5192548285033423e-10
4.929999999999895	-0.00010679603129143135	2.1227620295634503e-05	-3.789154500738809e-05	1.5085809807624538e-10
4.939999999999895	-0.00010593337911897645	2.1191815148963893e-05	-3.744203640818973e-05	1.4979972907481847e-10
4.9499999999998945	-0.00010507937669738123	2.115540074700431e-05	-3.6998753401532486e-05	1.487502884138786e-10
4.959999999999894	-0.00010423392067230825	2.1118392104198577e-05	-3.656159765170195e-05	1.477096895978224e-10
4.969999999999894	-0.00010339690912105018	2.108080396046997e-05	-3.613047256416735e-05	1.4667784705696215e-10
4.979999999999894	-0.00010256824152998403	2.1042650786121735e-05	-3.570528325148784e-05	1.4565467613702244e-10
4.989999999999894	-0.00010174781877242887	2.1003946786646616e-05	-3.5285936499946085e-05	1.4464009308876227e-10
4.999999999999893	-0.00010093554308688661	2.0964705907448084e-05	-3.487234073689348e-05	1.436340150576822e-10
5.009999999999893	-0.00010013131805567133	2.0924941838468633e-05	-3.446440599879163e-05	1.4263636007388882e-10
5.019999999999893	-9.933504858390666e-05	2.0884668018744947e-05	-3.406204389993212e-05	1.4164704704203177e-10
5.029999999999893	-9.854664087889774e-05	2.0843897640867676e-05	-3.366516760182252e-05	1.4066599573138936e-10
5.039999999999893	-9.776600242985765e-05	2.080264365536311e-05	-3.327369178321918e-05	1.3969312676605945e-10
5.049999999999892	-9.69930419879902e-05	2.0760918774996053e-05	-3.2887532610795805e-05	1.3872836161524404e-10
5.059999999999892	-9.622766954691952e-05	2.071873547899121e-05	-3.250660771043007e-05	1.377716225836631e-10
5.069999999999892	-9.546979632345825e-05	2.0676106017181253e-05	-3.2130836139098517e-05	1.368228328020841e-10
5.079999999999892	-9.471933473870988e-05	2.0633042414071282e-05	-3.1760138357360204e-05	1.358819162179322e-10
5.0899999999998915	-9.397619839949835e-05	2.0589556472833947e-05	-3.139443620242129e-05	1.349487975860378e-10
5.099999999999891	-9.324030208011837e-05	2.0545659779237152e-05	-3.103365286176395e-05	1.3402340245946976e-10
5.109999999999891	-9.251156170440185e-05	2.0501363705486056e-05	-3.067771284732842e-05	1.3310565718048883e-10
5.119999999999891	-9.178989432808895e-05	2.045667941400903e-05	-3.032654197023463e-05	1.321954888715963e-10
5.129999999999891	-9.107521812150779e-05	2.041161786116241e-05	-2.998006731603206e-05	1.312928254266836e-10
5.13999999999989	-9.03674523525468e-05	2.03661898008793e-05	-2.963821722046622e-05	1.303975955022944e-10
5.14999999999989	-8.966651736992019e-05	2.0320405788242826e-05	-2.9300921245748812e-05	1.2950972850897664e-10
5.15999999999989	-8.897233458672028e-05	2.0274276183001063e-05	-2.896811015732129e-05	1.286291546027429e-10
5.16999999999989	-8.828482646424819e-05	2.02278111530114e-05	-2.8639715901101097e-05	1.2775580467662913e-10
5.17999999999989	-8.760391649612298e-05	2.0181020677627767e-05	-2.8315671581198238e-05	1.2688961035233252e-10
5.189999999999889	-8.692952919265735e-05	2.013391455102737e-05	-2.799591143809369e-05	1.2603050397198733e-10
5.199999999999889	-8.626159006550163e-05	2.0086502385470458e-05	-2.768037082726736e-05	1.2517841858998446e-10
5.209999999999889	-8.560002561254596e-05	2.0038793614505896e-05	-2.7368986198267025e-05	1.243332879649333e-10
5.219999999999889	-8.494476330307842e-05	1.9990797496121404e-05	-2.7061695074208098e-05	1.2349504655167835e-10
5.2299999999998885	-8.429573156319235e-05	1.9942523115831665e-05	-2.675843603169346e-05	1.2266362949344047e-10
5.239999999999888	-8.365285976144153e-05	1.989397938971089e-05	-2.645914868114637e-05	1.2183897261402614e-10
5.249999999999888	-8.301607819473563e-05	1.9845175067374565e-05	-2.6163773647544926e-05	1.2102101241013486e-10
5.259999999999888	-8.238531807447124e-05	1.97961187349052e-05	-2.587225255155055e-05	1.2020968604376946e-10
5.269999999999888	-8.17605115128977e-05	1.9746818817726263e-05	-2.558452799102185e-05	1.194049313347097e-10
5.2799999999998875	-8.114159150970702e-05	1.969728358342284e-05	-2.5300543522903837e-05	1.1860668675309336e-10
5.289999999999887	-8.052849193885205e-05	1.9647521144512368e-05	-2.5020243645486593e-05	1.1781489141207813e-10
5.299999999999887	-7.992114753558197e-05	1.9597539461166922e-05	-2.4743573781023288e-05	1.170294850605869e-10
5.309999999999887	-7.931949388369256e-05	1.954734634388456e-05	-2.4470480258700587e-05	1.1625040807613248e-10
5.319999999999887	-7.872346740298975e-05	1.949694945611642e-05	-2.4200910297952985e-05	1.1547760145775091e-10
5.329999999999886	-7.813300533695983e-05	1.9446356316841395e-05	-2.393481199211508e-05	1.1471100681898e-10
5.339999999999886	-7.754804574064361e-05	1.9395574303100515e-05	-2.367213429240217e-05	1.1395056638095017e-10
5.349999999999886	-7.696852746871264e-05	1.9344610652480906e-05	-2.341282699221374e-05	1.1319622296554394e-10
5.359999999999886	-7.639439016373918e-05	1.9293472465556285e-05	-2.315684071175233e-05	1.1244791998863445e-10
5.3699999999998855	-7.5825574244658e-05	1.9242166708292353e-05	-2.2904126882950354e-05	1.1170560145340718e-10
5.379999999999885	-7.52620208954244e-05	1.9190700214394626e-05	-2.2654637734699285e-05	1.1096921194375796e-10
5.389999999999885	-7.470367205384968e-05	1.9139079687626575e-05	-2.2408326278372917e-05	1.1023869661776963e-10
5.399999999999885	-7.415047040062355e-05	1.908731170408147e-05	-2.2165146293640415e-05	1.095140012012608e-10
5.409999999999885	-7.360235934851593e-05	1.903540271441252e-05	-2.192505231456128e-05	1.0879507198141933e-10
5.4199999999998845	-7.305928303175402e-05	1.8983359046028885e-05	-2.1687999615956583e-05	1.0808185580049546e-10
5.429999999999884	-7.252118629557033e-05	1.8931186905246497e-05	-2.145394420005112e-05	1.0737430004959314e-10
5.439999999999884	-7.198801468592419e-05	1.8878892379404876e-05	-2.1222842783379405e-05	1.0667235266249972e-10
5.449999999999884	-7.145971443938525e-05	1.8826481438943662e-05	-2.0994652783951117e-05	1.0597596210962203e-10
5.459999999999884	-7.0936232473185e-05	1.877395993944696e-05	-2.0769332308669782e-05	1.0528507739197308e-10
5.469999999999883	-7.041751637542515e-05	1.872133362364445e-05	-2.0546840140998582e-05	1.0459964803523842e-10
5.479999999999883	-6.990351439544753e-05	1.8668608123384255e-05	-2.0327135728869706e-05	1.0391962408390299e-10
5.489999999999883	-6.939417543435375e-05	1.8615788961565554e-05	-2.011017917283035e-05	1.0324495609545858e-10
5.499999999999883	-6.88894490356832e-05	1.8562881554040554e-05	-1.9895931214421337e-05	1.0257559513467136e-10
5.5099999999998825	-6.838928537623619e-05	1.850989121148231e-05	-1.9684353224782963e-05	1.0191149276791674e-10
5.519999999999882	-6.789363525704323e-05	1.8456823141216664e-05	-1.9475407193482863e-05	1.0125260105758593e-10
5.529999999999882	-6.740245009448356e-05	1.8403682449028834e-05	-1.926905571756248e-05	1.0059887255655321e-10
5.539999999999882	-6.691568191153907e-05	1.8350474140926613e-05	-1.9065261990795908e-05	9.995026030271275e-11
5.549999999999882	-6.643328332919179e-05	1.8297203124887324e-05	-1.886398979315753e-05	9.930671781357038e-11
5.5599999999998815	-6.595520755795584e-05	1.8243874212561924e-05	-1.8665203480493795e-05	9.86681990809109e-11
5.569999999999881	-6.548140838954322e-05	1.8190492120955034e-05	-1.8468867974394886e-05	9.803465856551952e-11
5.579999999999881	-6.501184018866398e-05	1.813706147407381e-05	-1.8274948752261956e-05	9.740605119196947e-11
5.589999999999881	-6.454645788495237e-05	1.80835868045489e-05	-1.808341183756599e-05	9.678233234346868e-11
5.599999999999881	-6.4085216965024e-05	1.803007255522513e-05	-1.7894223790293542e-05	9.616345785676648e-11
5.60999999999988	-6.362807346465377e-05	1.797652308072897e-05	-1.7707351697577035e-05	9.554938401712419e-11
5.61999999999988	-6.317498396108114e-05	1.792294264900131e-05	-1.7522763164503705e-05	9.494006755333626e-11
5.62999999999988	-6.272590556543115e-05	1.7869335442808856e-05	-1.7340426305100663e-05	9.433546563281962e-11
5.63999999999988	-6.228079591525884e-05	1.7815705561231213e-05	-1.7160309733492823e-05	9.373553585675839e-11
5.64999999999988	-6.18396131672072e-05	1.7762057021111384e-05	-1.6982382555228582e-05	9.314023625529112e-11
5.659999999999879	-6.140231598977973e-05	1.770839375849557e-05	-1.6806614358770933e-05	9.254952528278589e-11
5.669999999999879	-6.096886355622658e-05	1.7654719630035443e-05	-1.6632975207150537e-05	9.196336181313498e-11
5.679999999999879	-6.0539215537540457e-05	1.760103841437395e-05	-1.6461435629776176e-05	9.138170513512654e-11
5.689999999999879	-6.011333209556146e-05	1.7547353813502737e-05	-1.6291966614401592e-05	9.080451494787148e-11
5.6999999999998785	-5.9691173876188006e-05	1.7493669454097094e-05	-1.6124539599242354e-05	9.023175135626707e-11
5.709999999999878	-5.9272702002694274e-05	1.7439988888829344e-05	-1.595912646524347e-05	8.966337486653235e-11
5.719999999999878	-5.885787806914821e-05	1.738631559765571e-05	-1.5795699528490225e-05	8.909934638178533e-11
5.729999999999878	-5.844666413393381e-05	1.7332652989088744e-05	-1.5634231532763563e-05	8.853962719767362e-11
5.739999999999878	-5.803902271337075e-05	1.7279004401432376e-05	-1.5474695642234115e-05	5.509086056184092e-11
5.749999999999877	-5.763491677543221e-05	1.7225373104016997e-05	-1.531706543429294e-05	5.4746567979280284e-11
5.759999999999877	-5.723430973356075e-05	1.717176229839112e-05	-1.5161314892516714e-05	5.440488680912317e-11
5.769999999999877	-5.683716544057572e-05	1.71181751195101e-05	-1.5007418399763595e-05	5.40657940219e-11
5.779999999999877	-5.6443448182677224e-05	1.7064614636892446e-05	-1.4855350731398015e-05	5.372926681671661e-11
5.789999999999877	-5.605312267353811e-05	1.7011083855765234e-05	-1.4705087048641047e-05	5.3395282618770513e-11
5.799999999999876	-5.5666154048488415e-05	1.6957585718179697e-05	-1.4556602892044294e-05	5.3063819076898274e-11
5.809999999999876	-5.5282507858786475e-05	1.6904123104116842e-05	-1.440987417508462e-05	5.2734854061152395e-11
5.819999999999876	-5.4902150065977837e-05	1.6850698832570726e-05	-1.4264877177876838e-05	5.240836566040184e-11
5.829999999999876	-5.452504703633931e-05	1.679731566260963e-05	-1.4121588541002875e-05	5.208433217996679e-11
5.8399999999998755	-5.415116553540713e-05	1.6743976294423444e-05	-1.3979985259454188e-05	5.1762732139272856e-11
5.849999999999875	-5.3780472722587356e-05	1.6690683370353263e-05	-1.3840044676685812e-05	5.144354426954046e-11
5.859999999999875	-5.3412936145847544e-05	1.6637439475898056e-05	-1.37017444787789e-05	5.112674751149106e-11
5.869999999999875	-5.304852373648863e-05	1.6584247140709108e-05	-1.3565062688710732e-05	5.081232101309147e-11
5.879999999999875	-5.268720380399537e-05	1.653110883956635e-05	-1.3429977660729218e-05	5.050024412731416e-11
5.8899999999998744	-5.2328945030963136e-05	1.6478026993336433e-05	-1.3296468074829746e-05	5.0190496409926806e-11
5.899999999999874	-5.197371646810092e-05	1.6425003969915254e-05	-1.3164512931333051e-05	4.9883057617309595e-11
5.909999999999874	-5.1621487529311544e-05	1.6372042085154e-05	-1.3034091545561312e-05	4.957790770429336e-11
5.919999999999874	-5.1272227986839686e-05	1.6319143603770593e-05	-1.290518354261091e-05	4.9275026822027556e-11
5.929999999999874	-5.09259079664986e-05	1.6266310740243954e-05	-1.277776885221986e-05	4.897439531586591e-11
5.939999999999873	-5.058249794296269e-05	1.6213545659692268e-05	-1.2651827703728061e-05	4.867599372328312e-11
5.949999999999873	-5.024196873513438e-05	1.6160850478738163e-05	-1.2527340621128353e-05	4.837980277181179e-11
5.959999999999873	-4.9904291501575064e-05	1.610822726636169e-05	-1.240428841820685e-05	4.808580337700442e-11
5.969999999999873	-4.956943773600792e-05	1.605567804472829e-05	-1.2282652193770434e-05	4.77939766404156e-11
5.9799999999998725	-4.9237379262884746e-05	1.6003204790015104e-05	-1.2162413326960294e-05	4.7504303847613e-11
5.989999999999872	-4.8908088233019164e-05	1.595080943321838e-05	-1.2043553472648966e-05	4.72167664662067e-11
5.999999999999872	-4.858153711928405e-05	1.5898493860940738e-05	-1.1926054556919957e-05	4.693134614390299e-11
6.009999999999872	-4.825769871237168e-05	1.5846259916177113e-05	-1.1809898772627989e-05	4.66480247065767e-11
6.019999999999872	-4.793654611661799e-05	1.5794109399076937e-05	-1.1695068575038549e-05	4.63667841563747e-11
6.0299999999998715	-4.7618052745885497e-05	1.5742044067699826e-05	-1.1581546677544597e-05	4.6087606669829974e-11
6.039999999999871	-4.7302192319509156e-05	1.5690065638751576e-05	-1.146931604745982e-05	4.5810474596004586e-11
6.049999999999871	-4.698893885829947e-05	1.563817578831653e-05	-1.1358359901886132e-05	4.553537045464916e-11
6.059999999999871	-4.6678266680605525e-05	1.5586376152571777e-05	-1.1248661703654479e-05	4.5262276934392464e-11
6.069999999999871	-4.6370150398435044e-05	1.5534668328487476e-05	-1.1140205157337313e-05	4.499117689093524e-11
6.07999999999987	-4.6064564913630155e-05	1.5483053874521483e-05	-1.1032974205331496e-05	4.472205334528376e-11
6.08999999999987	-4.576148541409958e-05	1.5431534311296395e-05	-1.0926953024010093e-05	4.445488948198953e-11
6.09999999999987	-4.546088737010652e-05	1.5380111122269337e-05	-1.082212601994175e-05	4.418966864741348e-11
6.10999999999987	-4.5162746530608116e-05	1.5328785754385063e-05	-1.0718477826176685e-05	4.392637434801299e-11
6.1199999999998695	-4.4867038919649895e-05	1.5277559618726697e-05	-1.0615993298597565e-05	4.366499024864138e-11
6.129999999999869	-4.457374083281113e-05	1.5226434091143647e-05	-1.0514657512334228e-05	4.340550017087832e-11
6.139999999999869	-4.428282883370338e-05	1.5175410512880507e-05	-1.0414455758241267e-05	4.314788809136305e-11
6.149999999999869	-4.3994279750517096e-05	1.5124490191187411e-05	-1.0315373539436733e-05	4.289213814016191e-11
6.159999999999869	-4.3708070672620014e-05	1.5073674399923469e-05	-1.021739656790126e-05	4.2638234599146566e-11
6.1699999999998685	-4.342417894720325e-05	1.5022964380149039e-05	-1.0120510761136556e-05	4.238616190039063e-11
6.179999999999868	-4.314258217597684e-05	1.4972361340707801e-05	-1.0024702238881399e-05	4.213590462458633e-11
6.189999999999868	-4.2863258211911094e-05	1.492186645879982e-05	-9.92995731988496e-06	4.1887447499480654e-11
6.199999999999868	-4.2586185156026296e-05	1.4871480880544378e-05	-9.836262518736022e-06	4.164077539832595e-11
6.209999999999868	-4.2311341354227554e-05	1.4821205721532365e-05	-9.743604542746627e-06	4.13958733383496e-11
6.219999999999867	-4.203870539418412e-05	1.4771042067370522e-05	-9.651970288889855e-06	4.1152726479239875e-11
6.229999999999867	-4.1768256102255604e-05	1.472099097421834e-05	-9.561346840790242e-06	4.0911320121652474e-11
6.239999999999867	-4.149997254045915e-05	1.467105346930966e-05	-9.471721465765966e-06	4.0671639705729615e-11
6.249999999999867	-4.123383400348209e-05	1.4621230551473244e-05	-9.383081611922034e-06	4.0433670809638576e-11
6.259999999999867	-4.0969820015735694e-05	1.4571523191638266e-05	-9.295414905293018e-06	4.019739914812565e-11
6.269999999999866	-4.0707910328451334e-05	1.4521932333335615e-05	-9.208709147035116e-06	3.9962810571086603e-11
6.279999999999866	-4.044808491681809e-05	1.4472458893187916e-05	-9.1229523106661e-06	3.972989106215352e-11
6.289999999999866	-4.019032397716023e-05	1.442310376139249e-05	-9.038132539352547e-06	3.949862673729873e-11
6.299999999999866	-3.9934607924154905e-05	1.437386780219631e-05	-8.95423814324314e-06	3.9269003843449947e-11
6.3099999999998655	-3.96809173880892e-05	1.4324751854361417e-05	-8.871257596847704e-06	3.904100875712922e-11
6.319999999999865	-3.9429233212156073e-05	1.4275756731626034e-05	-8.789179536460675e-06	3.881462798309718e-11
6.329999999999865	-3.9179536449788046e-05	1.4226883223153577e-05	-8.7079927576286e-06	3.8589848153022276e-11
6.339999999999865	-3.8931808362028415e-05	1.4178132093975908e-05	-8.627686212660407e-06	3.8366656024156215e-11
6.349999999999865	-3.868603041493998e-05	1.4129504085430952e-05	-8.548249008180102e-06	3.814503847803275e-11
6.359999999999864	-3.844218427704892e-05	1.4080999915589653e-05	-8.46967040272069e-06	3.7924982519172244e-11
6.369999999999864	-3.820025181682596e-05	1.403262027967801e-05	-8.391939804359292e-06	3.770647527381087e-11
6.379999999999864	-3.796021510020178e-05	1.398436585049224e-05	-8.315046768391596e-06	3.74895039886323e-11
6.389999999999864	-3.772205638811747e-05	1.3936237278803681e-05	-8.238980995046092e-06	3.7274056029526244e-11
6.399999999999864	-3.748575813410897e-05	1.3888235193762064e-05	-8.163732327236668e-06	3.70601188803481e-11
6.409999999999863	-3.7251302981925884e-05	1.3840360203287551e-05	-8.089290748353114e-06	3.684768014170617e-11
6.419999999999863	-3.7018673763181806e-05	1.379261289445723e-05	-8.015646380088665e-06	3.663672752974902e-11
6.429999999999863	-3.6787853495040294e-05	1.3744993833888321e-05	-7.94278948030421e-06	3.642724887497515e-11
6.439999999999863	-3.655882537792887e-05	1.3697503568108744e-05	-7.870710440928493e-06	3.621923212105468e-11
6.4499999999998625	-3.633157279328838e-05	1.3650142623928262e-05	-7.799399785893161e-06	3.601266532366097e-11
6.459999999999862	-3.610607930135144e-05	1.3602911508798105e-05	-7.728848169102944e-06	3.580753664931861e-11
6.469999999999862	-3.588232863895262e-05	1.3555810711167769e-05	-7.65904637243923e-06	3.5603834374262755e-11
6.479999999999862	-3.56603047173676e-05	1.3508840700833622e-05	-7.589985303797599e-06	3.540154688331033e-11
6.489999999999862	-3.543999162018417e-05	1.3462001929283689e-05	-7.521655995157687e-06	3.5200662668747084e-11
6.4999999999998614	-3.5221373601199545e-05	1.3415294830035117e-05	-7.454049600685685e-06	3.500117032922204e-11
6.509999999999861	-3.5004435082350334e-05	1.3368719818966265e-05	-7.387157394868194e-06	3.4803058568659736e-11
6.519999999999861	-3.4789160651667074e-05	1.332227729464412e-05	-7.320970770677222e-06	3.460631619518144e-11
6.529999999999861	-3.457553506126013e-05	1.3275967638644718e-05	-7.255481237765907e-06	3.4410932120036705e-11
6.539999999999861	-3.4363543225330186e-05	1.32297912158699e-05	-7.190680420694128e-06	3.421689535655101e-11
6.54999999999986	-3.415317021820894e-05	1.3183748374856755e-05	-7.126560057183513e-06	3.402419501908356e-11
6.55999999999986	-3.394440127242357e-05	1.313783944808423e-05	-7.063111996401673e-06	3.3832820321992746e-11
6.56999999999986	-3.373722177678973e-05	1.309206475227213e-05	-7.000328197274723e-06	3.364276057862073e-11
6.57999999999986	-3.3531617274529744e-05	1.3046424588677964e-05	-6.938200726827795e-06	3.345400520028144e-11
6.5899999999998595	-3.332757346141594e-05	1.3000919243384382e-05	-6.876721758553155e-06	3.326654369526534e-11
6.599999999999859	-3.31250761839404e-05	1.2955548987587805e-05	-6.815883570805231e-06	3.308036566785225e-11
6.609999999999859	-3.2924111437507177e-05	1.2910314077876469e-05	-6.755678545222177e-06	3.2895460817335516e-11
6.619999999999859	-3.2724665364652535e-05	1.286521475650787e-05	-6.696099165173584e-06	3.2711818937060234e-11
6.629999999999859	-3.252672425328478e-05	1.2820251251678807e-05	-6.6371380142338594e-06	3.252942991346528e-11
6.6399999999998585	-3.2330274534952616e-05	1.2775423777792721e-05	-6.578787774680669e-06	3.234828372514313e-11
6.649999999999858	-3.213530278313205e-05	1.2730732535721904e-05	-6.5210412260182495e-06	3.216837044190457e-11
6.659999999999858	-3.19417957115406e-05	1.2686177713065353e-05	-6.463891243524965e-06	3.1989680223856775e-11
6.669999999999858	-3.174974017247083e-05	1.2641759484401654e-05	-6.407330796824954e-06	3.1812203320492786e-11
6.679999999999858	-3.155912315514801e-05	1.2597478011538829e-05	-6.35135294848299e-06	3.1635930069784985e-11
6.689999999999857	-3.136993178410979e-05	1.255333344375971e-05	-6.2959508526226865e-06	3.1460850897294664e-11
6.699999999999857	-3.1182153317606075e-05	1.2509325918061302e-05	-6.241117753567332e-06	3.128695631529216e-11
6.709999999999857	-3.099577514602146e-05	1.2465455559394138e-05	-6.186846984502943e-06	3.1114236921877e-11
6.719999999999857	-3.081078479031909e-05	1.2421722480892407e-05	-6.1331319661633985e-06	3.094268340011993e-11
6.7299999999998565	-3.0627169900503324e-05	1.2378126784105288e-05	-6.07996620553703e-06	3.077228651720649e-11
6.739999999999856	-3.044491825410468e-05	1.233466855922033e-05	-6.027343294594347e-06	3.0603037123592905e-11
6.749999999999856	-3.026401775468403e-05	1.2291347885287124e-05	-5.975256909036807e-06	3.043492615217121e-11
6.759999999999856	-3.00844564303566e-05	1.2248164830432596e-05	-5.923700807065716e-06	3.026794461744045e-11
6.769999999999856	-2.9906222432335376e-05	1.2205119452075782e-05	-5.872668828171597e-06	3.010208361469283e-11
6.7799999999998555	-2.9729304033494235e-05	1.21622117971393e-05	-5.822154891943095e-06	2.993733431920249e-11
6.789999999999855	-2.955368962694905e-05	1.2119441902254869e-05	-5.7721529968953085e-06	2.9773687985427657e-11
6.799999999999855	-2.9379367724658437e-05	1.207680979396749e-05	-5.722657219317455e-06	2.96111359462188e-11
6.809999999999855	-2.9206326956042418e-05	1.2034315488934834e-05	-5.673661712139084e-06	2.944966961203615e-11
6.819999999999855	-2.9034556066618932e-05	1.1991958994124931e-05	-5.625160703814753e-06	2.928928047017879e-11
6.829999999999854	-2.8864043916658365e-05	1.194974030700918e-05	-5.577148497227123e-06	2.912996008401314e-11
6.839999999999854	-2.869477947985605e-05	1.1907659415750473e-05	-5.529619468607474e-06	2.8971700092224493e-11
6.849999999999854	-2.852675184202104e-05	1.1865716299393908e-05	-5.4825680664740604e-06	2.8814492208060245e-11
6.859999999999854	-2.835995019978341e-05	1.1823910928047276e-05	-5.435988810587549e-06	2.8658328218594425e-11
6.869999999999854	-2.8194363859316803e-05	1.1782243263063083e-05	-5.389876290923583e-06	2.8503199983992382e-11
6.879999999999853	-2.802998223507845e-05	1.1740713257215454e-05	-5.344225166661624e-06	2.8349099436788397e-11
6.889999999999853	-2.7866794848565507e-05	1.1699320854876628e-05	-5.2990301651906125e-06	2.8196018581165782e-11
6.899999999999853	-2.7704791327086968e-05	1.1658065992185884e-05	-5.254286081130369e-06	2.8043949492250868e-11
6.909999999999853	-2.7543961402551455e-05	1.1616948597220354e-05	-5.209987775368897e-06	2.7892884315409558e-11
6.9199999999998525	-2.7384294910271636e-05	1.1575968590161137e-05	-5.166130174115423e-06	2.7742815265555194e-11
6.929999999999852	-2.722578178778203e-05	1.1535125883454618e-05	-5.1227082679683184e-06	2.7593734626460363e-11
6.939999999999852	-2.70684120736742e-05	1.1494420381974708e-05	-5.079717110998504e-06	2.7445634750078584e-11
6.949999999999852	-2.6912175906445313e-05	1.145385198317984e-05	-5.037151819847194e-06	2.7298508055874167e-11
6.959999999999852	-2.6757063523361716e-05	1.1413420577268135e-05	-4.995007572838467e-06	2.7152347030155227e-11
6.969999999999851	-2.6603065259337636e-05	1.1373126047329342e-05	-4.953279609105867e-06	2.7007144225418406e-11
6.979999999999851	-2.6450171545827378e-05	1.1332968269495733e-05	-4.911963227733212e-06	2.6862892259698937e-11
6.989999999999851	-2.629837290973233e-05	1.1292947113088931e-05	-4.871053786908985e-06	2.671958381592474e-11
6.999999999999851	-2.6147659972321007e-05	1.1253062440764113e-05	-4.8305467030944055e-06	1.6793715205775424e-11
7.009999999999851	-2.5998023448163503e-05	1.1213314108653354e-05	-4.790437450204871e-06	1.6704450839975434e-11
7.01999999999985	-2.5849454144079262e-05	1.1173701966505935e-05	-4.750721558804212e-06	1.66157672678411e-11
7.02999999999985	-2.5701942958097832e-05	1.1134225857824128e-05	-4.711394615312079e-06	1.6527660050291925e-11
7.03999999999985	-2.5555480878432846e-05	1.1094885620000716e-05	-4.6724522612238895e-06	1.6440124786948258e-11
7.04999999999985	-2.5410058982469488e-05	1.1055681084450258e-05	-4.6338901923431074e-06	1.635315711575433e-11
7.0599999999998495	-2.5265668435763588e-05	1.1016612076741317e-05	-4.595704158025806e-06	1.626675271260668e-11
7.069999999999849	-2.512230049105404e-05	1.0977678416723281e-05	-4.557889960437224e-06	1.6180907290986384e-11
7.079999999999849	-2.4979946487287765e-05	1.093887991865456e-05	-4.520443453820163e-06	1.6095616601593807e-11
7.089999999999849	-2.4838597848656043e-05	1.0900216391325967e-05	-4.483360543774798e-06	1.6010876431988312e-11
7.099999999999849	-2.469824608364357e-05	1.086168763818206e-05	-4.446637186550162e-06	1.5926682606232933e-11
7.109999999999848	-2.455888278408885e-05	1.0823293457442042e-05	-4.410269388346528e-06	1.584303098454037e-11
7.119999999999848	-2.4420499624257277e-05	1.0785033642218183e-05	-4.374253204628956e-06	1.575991746292363e-11
7.129999999999848	-2.4283088359923807e-05	1.0746907980631293e-05	-4.3385847394517e-06	1.5677337972852213e-11
7.139999999999848	-2.414664082746941e-05	1.0708916255923577e-05	-4.303260144793104e-06	1.5595288480909234e-11
7.149999999999848	-2.4011148942986567e-05	1.0671058246572716e-05	-4.268275619900966e-06	1.5513764988452467e-11
7.159999999999847	-2.387660470139711e-05	1.0633333726400738e-05	-4.233627410648316e-06	1.5432763531282007e-11
7.169999999999847	-2.374300017558057e-05	1.0595742464682916e-05	-4.199311808899058e-06	1.5352280179307193e-11
7.179999999999847	-2.3610327515513122e-05	1.0558284226253301e-05	-4.1653251518836985e-06	1.527231103622031e-11
7.189999999999847	-2.3478578947417233e-05	1.0520958771610553e-05	-4.131663821584664e-06	1.51928522391711e-11
7.1999999999998465	-2.334774677292189e-05	1.0483765857019986e-05	-4.098324244131376e-06	1.5113899958448177e-11
7.209999999999846	-2.3217823368232713e-05	1.0446705234613986e-05	-4.065302889204558e-06	1.5035450397159608e-11
7.219999999999846	-2.3088801183312747e-05	1.0409776652492965e-05	-4.032596269449828e-06	1.4957499790919438e-11
7.229999999999846	-2.2960672741072844e-05	1.0372979854821833e-05	-4.0002009399004735e-06	1.4880044407537555e-11
7.239999999999846	-2.2833430636572012e-05	1.0336314581926197e-05	-3.968113497409015e-06	1.480308054671224e-11
7.2499999999998455	-2.2707067536227575e-05	1.0299780570386311e-05	-3.936330580087623e-06	1.4726604539724766e-11
7.259999999999845	-2.258157617703531e-05	1.026337755313008e-05	-3.904848866757091e-06	1.4650612749139844e-11
7.269999999999845	-2.245694936579766e-05	1.0227105259525362e-05	-3.873665076404369e-06	1.4575101568505976e-11
7.279999999999845	-2.2333179978363475e-05	1.019096341546581e-05	-3.842775967648293e-06	1.4500067422062279e-11
7.289999999999845	-2.2210260958874937e-05	1.0154951743463721e-05	-3.812178338213603e-06	1.4425506764445833e-11
7.299999999999844	-2.2088185319024892e-05	1.0119069962731806e-05	-3.7818690244129184e-06	1.435141608040311e-11
7.309999999999844	-2.196694613732208e-05	1.0083317789272079e-05	-3.751844900636646e-06	1.4277791884504328e-11
7.319999999999844	-2.1846536558366606e-05	1.0047694935956434e-05	-3.7221028788506095e-06	1.4204630720860548e-11
7.329999999999844	-2.1726949792132508e-05	1.0012201112609878e-05	-3.692639908101346e-06	1.4131929162844311e-11
7.3399999999998435	-2.1608179113260496e-05	9.976836026091602e-06	-3.6634529740288563e-06	1.4059683812812363e-11
7.349999999999843	-2.1490217860357737e-05	9.941599380372785e-06	-3.6345390983867076e-06	1.3987891301831516e-11
7.359999999999843	-2.1373059435307333e-05	9.906490876615465e-06	-3.605895338569402e-06	1.3916548289408085e-11
7.369999999999843	-2.1256697302584998e-05	9.87151021324927e-06	-3.577518787146764e-06	1.3845651463218976e-11
7.379999999999843	-2.1141124988584532e-05	9.836657086044477e-06	-3.549406571405432e-06	1.3775197538846204e-11
7.3899999999998425	-2.10263360809514e-05	9.801931188189492e-06	-3.5215558528971305e-06	1.3705183259514138e-11
7.399999999999842	-2.091232422792333e-05	9.767332210359448e-06	-3.4939638269936215e-06	1.363560539582966e-11
7.409999999999842	-2.079908313768047e-05	9.732859840789995e-06	-3.4666277224484522e-06	1.3566460745523889e-11
7.419999999999842	-2.0686606577700928e-05	9.698513765346116e-06	-3.4395448009649676e-06	1.3497746133198546e-11
7.429999999999842	-2.0574888374126534e-05	9.664293667591964e-06	-3.4127123567709667e-06	1.342945841007289e-11
7.439999999999841	-2.0463922411133922e-05	9.630199228857185e-06	-3.3861277161994244e-06	1.3361594453734463e-11
7.449999999999841	-2.035370263031469e-05	9.596230128303936e-06	-3.3597882372755208e-06	1.3294151167892323e-11
7.459999999999841	-2.024422303006137e-05	9.562386042991827e-06	-3.333691309309674e-06	1.322712548213233e-11
7.469999999999841	-2.013547766496231e-05	9.528666647942686e-06	-3.307834352496529e-06	1.3160514351675311e-11
7.4799999999998406	-2.0027460645202202e-05	9.495071616202373e-06	-3.2822148175198376e-06	1.3094314757137731e-11
7.48999999999984	-1.9920166135970638e-05	9.461600618903784e-06	-3.256830185163015e-06	1.3028523704293901e-11
7.49999999999984	-1.981358835687726e-05	9.428253325325811e-06	-3.2316779659254736e-06	1.2963138223843249e-11
7.50999999999984	-1.9707721581373578e-05	9.395029402955484e-06	-3.2067556996443323e-06	1.2898155371176045e-11
7.51999999999984	-1.9602560136181985e-05	9.361928517543781e-06	-3.182060955121772e-06	1.28335722261447e-11
7.5299999999998395	-1.9498098400731528e-05	9.328950333165066e-06	-3.1575913297576124e-06	1.2769385892836953e-11
7.539999999999839	-1.9394330806599603e-05	9.296094512272436e-06	-3.1333444491872056e-06	1.2705593499349034e-11
7.549999999999839	-1.9291251836960908e-05	9.263360715754942e-06	-3.1093179669245536e-06	1.2642192197564375e-11
7.559999999999839	-1.918885602604235e-05	9.230748602989065e-06	-3.0855095640104074e-06	1.257917916293255e-11
7.569999999999839	-1.9087137958585052e-05	9.198257831895574e-06	-3.061916948665454e-06	1.2516551594250748e-11
7.579999999999838	-1.8986092269311153e-05	9.165888058989518e-06	-3.0385378559484063e-06	1.2454306713448103e-11
7.589999999999838	-1.8885713642398823e-05	9.133638939433013e-06	-3.0153700474188987e-06	1.2392441765371458e-11
7.599999999999838	-1.8785996810961424e-05	9.101510127085284e-06	-2.9924113108050956e-06	1.2330954017573876e-11
7.609999999999838	-1.8686936556534474e-05	9.069501274553886e-06	-2.9696594596760692e-06	1.2269840760105494e-11
7.619999999999838	-1.858852770856691e-05	9.037612033240764e-06	-2.9471123331186433e-06	1.2209099305305268e-11
7.629999999999837	-1.849076514391981e-05	9.005842053393273e-06	-2.924767795418805e-06	1.2148726987595816e-11
7.639999999999837	-1.8393643786369536e-05	8.974190984149127e-06	-2.902623735747553e-06	1.2088721163281006e-11
7.649999999999837	-1.829715860611782e-05	8.942658473582928e-06	-2.880678067851079e-06	1.2029079210344098e-11
7.659999999999837	-1.8201304619306614e-05	8.91124416875301e-06	-2.8589287297451965e-06	1.1969798528248467e-11
7.6699999999998365	-1.8106076887539242e-05	8.8799477157437e-06	-2.837373683414029e-06	1.1910876537740793e-11
7.679999999999836	-1.8011470517406406e-05	8.84876875971097e-06	-2.816010914512819e-06	1.1852310680656088e-11
7.689999999999836	-1.7917480660018282e-05	8.817706944924113e-06	-2.794838432074784e-06	1.1794098419724061e-11
7.699999999999836	-1.7824102510541624e-05	8.786761914808858e-06	-2.773854268221962e-06	1.1736237238377995e-11
7.709999999999836	-1.7731331307742525e-05	8.755933311987776e-06	-2.7530564778800477e-06	1.167872464056569e-11
7.719999999999835	-1.763916233353355e-05	8.725220778320957e-06	-2.732443138496989e-06	1.1621558150562396e-11
7.729999999999835	-1.7547590912527758e-05	8.694623954947217e-06	-2.7120123497654546e-06	1.156473531278414e-11
7.739999999999835	-1.7456612411596085e-05	8.664142482320822e-06	-2.691762233349011e-06	1.1508253691605132e-11
7.749999999999835	-1.7366222239431013e-05	8.633776000252324e-06	-2.6716909326120142e-06	1.1452110871175588e-11
7.759999999999835	-1.7276415846114466e-05	8.603524147943907e-06	-2.6517966123530427e-06	1.139630445524182e-11
7.769999999999834	-1.7187188722691188e-05	8.573386564027798e-06	-2.6320774585419045e-06	1.1340832066968053e-11
7.779999999999834	-1.7098536400746823e-05	8.543362886602203e-06	-2.612531678060161e-06	1.1285691348759854e-11
7.789999999999834	-1.7010454451990682e-05	8.51345275326646e-06	-2.593157498445077e-06	1.1230879962090025e-11
7.799999999999834	-1.6922938487843782e-05	8.483655801157174e-06	-2.5739531676369136e-06	1.1176395587324918e-11
7.8099999999998335	-1.683598415903057e-05	8.453971666979863e-06	-2.5549169537296086e-06	1.1122235923553838e-11
7.819999999999833	-1.6749587155176552e-05	8.424399987045104e-06	-2.536047144724689e-06	1.1068398688419694e-11
7.829999999999833	-1.6663743204409693e-05	8.394940397300444e-06	-2.5173420482883297e-06	1.1014881617951026e-11
7.839999999999833	-1.6578448072966486e-05	8.365592533362437e-06	-2.498799991511758e-06	1.0961682466395426e-11
7.849999999999833	-1.649369756480299e-05	8.336356030548856e-06	-2.4804193206745586e-06	1.0908799006056236e-11
7.8599999999998325	-1.6409487521209524e-05	8.307230523908942e-06	-2.462198401011214e-06	1.0856229027128796e-11
7.869999999999832	-1.6325813820430188e-05	8.278215648255181e-06	-2.4441356164805633e-06	1.0803970337539418e-11
7.879999999999832	-1.6242672377287075e-05	8.249311038191925e-06	-2.4262293695382055e-06	1.0752020762786426e-11
7.889999999999832	-1.616005914280759e-05	8.220516328145686e-06	-2.4084780809119424e-06	1.0700378145781094e-11
7.899999999999832	-1.6077970103857656e-05	8.191831152392665e-06	-2.390880189379975e-06	1.0649040346692446e-11
7.909999999999831	-1.599640128277736e-05	8.16325514508851e-06	-2.3734341515519736e-06	1.0598005242791326e-11
7.919999999999831	-1.5915348737022027e-05	8.134787940294539e-06	-2.356138441652959e-06	1.0547270728297459e-11
7.929999999999831	-1.5834808558806766e-05	8.10642917200508e-06	-2.3389915513098408e-06	1.0496834714227763e-11
7.939999999999831	-1.57547768747551e-05	8.078178474175515e-06	-2.321991989340758e-06	1.0446695128246066e-11
7.9499999999998305	-1.5675249845551642e-05	8.05003548074544e-06	-2.3051382815470063e-06	1.0396849914513604e-11
7.95999999999983	-1.55962236655987e-05	8.021999825667264e-06	-2.2884289705075763e-06	1.03472970335423e-11
7.96999999999983	-1.551769456267671e-05	7.994071142928537e-06	-2.271862615376378e-06	1.0298034462048907e-11
7.97999999999983	-1.5439658797608435e-05	7.96624906657884e-06	-2.2554377916817514e-06	1.0249060192809571e-11
7.98999999999983	-1.5362112663927347e-05	7.938533230751625e-06	-2.2391530911288535e-06	1.0200372234518117e-11
7.9999999999998295	-1.5285052487549233e-05	7.910923269689512e-06	-2.2230071214040957e-06	1.0151968611643116e-11
8.00999999999983	-1.5208474626447588e-05	7.88341881776601e-06	-2.206998505982307e-06	1.0103847364288525e-11
8.019999999999829	-1.5132375470333007e-05	7.85601950950908e-06	-2.1911258839361718e-06	1.0056006548054283e-11
8.029999999999829	-1.5056751440336062e-05	7.828724979622432e-06	-2.175387909747999e-06	1.0008444233898987e-11
8.039999999999829	-1.4981598988693214e-05	7.801534863008398e-06	-2.159783253123856e-06	9.96115850800345e-12
8.049999999999828	-1.4906914598437184e-05	7.774448794787302e-06	-2.1443105988099635e-06	9.914147471636183e-12
8.059999999999828	-1.4832694783090098e-05	7.747466410320695e-06	-2.1289686464113474e-06	9.86740924101965e-12
8.069999999999828	-1.4758936086360061e-05	7.72058734522908e-06	-2.113756110212738e-06	9.820941947197799e-12
8.079999999999828	-1.4685635081841842e-05	7.693811235414033e-06	-2.0986717190015754e-06	9.774743735905819e-12
8.089999999999828	-1.4612788372719929e-05	7.667137717076695e-06	-2.0837142158932755e-06	9.728812767439797e-12
8.099999999999827	-1.4540392591475748e-05	7.64056642673681e-06	-2.068882358158521e-06	9.683147216528348e-12
8.109999999999827	-1.4468444399597641e-05	7.614097001252059e-06	-2.0541749170527546e-06	9.637745272205936e-12
8.119999999999827	-1.4396940487294362e-05	7.587729077836099e-06	-2.039590677647621e-06	9.592605137686487e-12
8.129999999999827	-1.4325877573211536e-05	7.561462294076225e-06	-2.0251284386645574e-06	9.547725030239003e-12
8.139999999999826	-1.4255252404151553e-05	7.535296287951328e-06	-2.0107870123102963e-06	9.503103181063654e-12
8.149999999999826	-1.41850617547964e-05	7.509230697848852e-06	-1.9965652241144203e-06	9.458737835170054e-12
8.159999999999826	-1.411530242743357e-05	7.483265162582043e-06	-1.9824619127688573e-06	9.414627251255807e-12
8.169999999999826	-1.4045971251685208e-05	7.457399321405816e-06	-1.968475929969247e-06	9.370769701586409e-12
8.179999999999826	-1.3977065084240025e-05	7.431632814032949e-06	-1.954606140258296e-06	9.32716347187711e-12
8.189999999999825	-1.3908580808588349e-05	7.405965280650592e-06	-1.9408514208709725e-06	9.283806861174378e-12
8.199999999999825	-1.3840515334760214e-05	7.380396361934565e-06	-1.927210661581507e-06	9.240698181740214e-12
8.209999999999825	-1.3772865599066026e-05	7.354925699065491e-06	-1.9136827645523e-06	9.197835758936577e-12
8.219999999999825	-1.3705628563840427e-05	7.3295529337425865e-06	-1.900266644184583e-06	9.155217931110815e-12
8.229999999999825	-1.3638801217188855e-05	7.304277708198709e-06	-1.8869612269708745e-06	9.112843049482706e-12
8.239999999999824	-1.3572380572736951e-05	7.2790996652144665e-06	-1.8737654513491755e-06	9.070709478032875e-12
8.249999999999824	-1.350636366938275e-05	7.254018448131311e-06	-1.8606782675589304e-06	9.028815593390622e-12
8.259999999999824	-1.3440747571051441e-05	7.229033700866262e-06	-1.8476986374986696e-06	8.987159784725494e-12
8.269999999999824	-1.3375529366453148e-05	7.204145067923665e-06	-1.834825534585365e-06	8.945740453637241e-12
8.279999999999824	-1.331070616884316e-05	7.179352194409144e-06	-1.822057943615444e-06	8.904556014048533e-12
8.289999999999823	-1.3246275115784864e-05	7.154654726041564e-06	-1.8093948606274305e-06	8.86360489209799e-12
8.299999999999823	-1.3182233368915108e-05	7.130052309165272e-06	-1.796835292766275e-06	8.822885526034823e-12
8.309999999999823	-1.3118578113712687e-05	7.1055445907628025e-06	-1.7843782581491963e-06	8.782396366113365e-12
8.319999999999823	-1.305530655926872e-05	7.081131218466034e-06	-1.7720227857332346e-06	8.742135874489898e-12
8.329999999999822	-1.2992415938059925e-05	7.05681184056729e-06	-1.7597679151842378e-06	8.702102525119708e-12
8.339999999999822	-1.2929903505724263e-05	7.032586106031603e-06	-1.747612696747499e-06	8.662294803655375e-12
8.349999999999822	-1.286776654083914e-05	7.008453664506595e-06	-1.7355561911198752e-06	8.622711207345804e-12
8.359999999999822	-1.2806002344702019e-05	6.984414166333485e-06	-1.7235974693234412e-06	8.583350244936685e-12
8.369999999999822	-1.274460824111317e-05	6.960467262557486e-06	-1.7117356125806128e-06	8.54421043657094e-12
8.379999999999821	-1.268358157616121e-05	6.936612604938506e-06	-1.6999697121907606e-06	8.505290313691927e-12
8.389999999999821	-1.2622919718010733e-05	6.912849845959615e-06	-1.6882988694082915e-06	8.466588418944844e-12
8.399999999999821	-1.2562620056692358e-05	6.889178638838388e-06	-1.6767221953221668e-06	8.428103306082234e-12
8.40999999999982	-1.2502680003894835e-05	6.865598637535261e-06	-1.6652388107367983e-06	8.38983353986763e-12
8.41999999999982	-1.2443096992759803e-05	6.8421094967627776e-06	-1.6538478460544412e-06	8.35177769598185e-12
8.42999999999982	-1.23838684776785e-05	6.818710871994982e-06	-1.6425484411589256e-06	8.313934360929545e-12
8.43999999999982	-1.232499193409068e-05	6.795402419475654e-06	-1.631339745300727e-06	8.276302131946121e-12
8.44999999999982	-1.2266464858285946e-05	6.7721837962276505e-06	-1.6202209169834938e-06	8.238879616906838e-12
8.45999999999982	-1.2208284767206717e-05	6.749054660059393e-06	-1.6091911238518238e-06	8.201665434235983e-12
8.46999999999982	-1.2150449198254167e-05	6.726014669575312e-06	-1.5982495425804367e-06	8.16465821281613e-12
8.47999999999982	-1.2092955709095568e-05	6.703063484182232e-06	-1.5873953587646257e-06	8.127856591900296e-12
8.489999999999819	-1.2035801877473614e-05	6.6802007640967005e-06	-1.5766277668120257e-06	8.091259221022473e-12
8.499999999999819	-1.1978985301018773e-05	6.657426170353649e-06	-1.5659459698356434e-06	8.054864759911421e-12
8.509999999999819	-1.1922503597062238e-05	6.634739364813033e-06	-1.5553491795481912e-06	8.018671878402921e-12
8.519999999999818	-1.1866354402452246e-05	6.612140010166242e-06	-1.5448366161576547e-06	7.982679256354875e-12
8.529999999999818	-1.1810535373371473e-05	6.589627769944121e-06	-1.534407508264127e-06	7.946885583562029e-12
8.539999999999818	-1.1755044185156719e-05	6.567202308522935e-06	-1.524061092757818e-06	7.911289559671908e-12
8.549999999999818	-1.1699878532120612e-05	6.544863291130904e-06	-1.5137966147183615e-06	7.875889894101075e-12
8.559999999999818	-1.1645036127375068e-05	6.522610383854491e-06	-1.5036133273152598e-06	7.840685305953122e-12
8.569999999999817	-1.1590514702656353e-05	6.500443253645074e-06	-1.4935104917095271e-06	7.805674523936459e-12
8.579999999999817	-1.1536312008152963e-05	6.478361568323692e-06	-1.4834873769565575e-06	7.770856286283122e-12
8.589999999999817	-1.1482425812334084e-05	6.456364996588168e-06	-1.473543259910082e-06	7.73622934066933e-12
8.599999999999817	-1.1428853901780828e-05	6.4344532080173376e-06	-1.4636774251273563e-06	7.701792444134482e-12
8.609999999999816	-1.1375594081018866e-05	6.412625873077913e-06	-1.453889164775418e-06	7.6675443630037e-12
8.619999999999816	-1.1322644172352973e-05	6.390882663128364e-06	-1.44417777853852e-06	4.85769938036388e-12
8.629999999999816	-1.127000201570303e-05	6.3692232504253336e-06	-1.4345425735266465e-06	4.836154658710548e-12
8.639999999999816	-1.1217665468442237e-05	6.3476473081273e-06	-1.4249828641851684e-06	4.814727608752169e-12
8.649999999999816	-1.1165632405236797e-05	6.3261545103000056e-06	-1.4154979722055595e-06	4.793417470513482e-12
8.659999999999815	-1.1113900717886968e-05	6.30474453192117e-06	-1.4060872264371802e-06	4.772223489661043e-12
8.669999999999815	-1.1062468315170492e-05	6.283417048884931e-06	-1.396749962800198e-06	4.751144917456155e-12
8.679999999999815	-1.1011333122687016e-05	6.262171738005748e-06	-1.387485524199483e-06	4.73018101070805e-12
8.689999999999815	-1.096049308270456e-05	6.241008277023095e-06	-1.3782932604395956e-06	4.709331031727708e-12
8.699999999999815	-1.090994615400735e-05	6.219926344605077e-06	-1.369172528140805e-06	4.688594248281977e-12
8.709999999999814	-1.0859690311745514e-05	6.198925620352835e-06	-1.3601226906561202e-06	4.6679699335482496e-12
8.719999999999814	-1.0809723547285974e-05	6.178005784803482e-06	-1.3511431179893649e-06	4.64745736606947e-12
8.729999999999814	-1.0760043868065126e-05	6.157166519435027e-06	-1.342233186714194e-06	4.6270558297091775e-12
8.739999999999814	-1.0710649297443344e-05	6.136407506668457e-06	-1.333392279894176e-06	4.606764613607927e-12
8.749999999999813	-1.0661537874560121e-05	6.115728429871773e-06	-1.3246197870037997e-06	4.586583012139224e-12
8.759999999999813	-1.0612707654191872e-05	6.09512897336332e-06	-1.3159151038504942e-06	4.566510324865913e-12
8.769999999999813	-1.0564156706610132e-05	6.074608822414683e-06	-1.3072776324975822e-06	4.546545856497652e-12
8.779999999999813	-1.0515883117442083e-05	6.054167663253961e-06	-1.298706781188191e-06	4.526688916848088e-12
8.789999999999813	-1.0467884987531855e-05	6.033805183067918e-06	-1.2902019642701278e-06	4.5069388207927465e-12
8.799999999999812	-1.0420160432803866e-05	6.013521070005322e-06	-1.281762602121639e-06	4.487294888227225e-12
8.809999999999812	-1.0372707584126837e-05	5.993315013179791e-06	-1.2733881210781606e-06	4.467756444025739e-12
8.819999999999812	-1.0325524587180105e-05	5.973186702671513e-06	-1.2650779533599032e-06	4.448322818000007e-12
8.829999999999812	-1.0278609602320377e-05	5.953135829530147e-06	-1.2568315370004008e-06	4.428993344858938e-12
8.839999999999812	-1.0231960804450722e-05	5.933162085777268e-06	-1.2486483157759277e-06	4.409767364167897e-12
8.849999999999811	-1.0185576382890135e-05	5.9132651644081225e-06	-1.2405277391357978e-06	4.390644220309025e-12
8.859999999999811	-1.0139454541244957e-05	5.89344475939372e-06	-1.2324692621335525e-06	4.371623262441662e-12
8.869999999999811	-1.0093593497281453e-05	5.8737005656829224e-06	-1.2244723453589682e-06	4.352703844463002e-12
8.87999999999981	-1.0047991482799496e-05	5.854032279204695e-06	-1.21653645487103e-06	4.333885324969496e-12
8.88999999999981	-1.000264674350804e-05	5.83443959686917e-06	-1.2086610621316107e-06	4.3151670672182116e-12
8.89999999999981	-9.957557538901033e-06	5.814922216569652e-06	-1.2008456439400855e-06	4.2965484390884895e-12
8.90999999999981	-9.912722142135607e-06	5.795479837183958e-06	-1.1930896823687443e-06	4.27802881304467e-12
8.91999999999981	-9.868138839910527e-06	5.776112158576532e-06	-1.1853926646990486e-06	4.259607566098046e-12
8.92999999999981	-9.823805932346537e-06	5.756818881598647e-06	-1.1777540833586195e-06	4.2412840797701416e-12
8.93999999999981	-9.779721732867632e-06	5.737599708091159e-06	-1.1701734358591668e-06	4.22305774005582e-12
8.94999999999981	-9.735884568083633e-06	5.718454340883944e-06	-1.162650224735091e-06	4.204927937386818e-12
8.959999999999809	-9.69229277767374e-06	5.699382483798729e-06	-1.1551839574829076e-06	4.18689406659567e-12
8.969999999999809	-9.648944714271512e-06	5.680383841648979e-06	-1.1477741465015016e-06	4.168955526879718e-12
8.979999999999809	-9.605838743350813e-06	5.661458120240837e-06	-1.14042030903306e-06	4.151111721765998e-12
8.989999999999808	-9.562973243112936e-06	5.64260502637499e-06	-1.133121967104834e-06	4.133362059075814e-12
8.999999999999808	-9.520346604375077e-06	5.6238242678459414e-06	-1.1258786474716413e-06	4.115705950889952e-12
9.009999999999808	-9.477957230459334e-06	5.605115553443904e-06	-1.1186898815590826e-06	4.09814281351421e-12
9.019999999999808	-9.435803537083622e-06	5.586478592954571e-06	-1.1115552054075398e-06	4.080672067445252e-12
9.029999999999808	-9.393883952252957e-06	5.56791309716021e-06	-1.1044741596168678e-06	4.063293137336434e-12
9.039999999999807	-9.35219691615207e-06	5.549418777839721e-06	-1.097446289291798e-06	4.04600545196448e-12
9.049999999999807	-9.310740881039368e-06	5.53099534776894e-06	-1.0904711439881076e-06	4.028808444196187e-12
9.059999999999807	-9.269514311141471e-06	5.512642520721459e-06	-1.0835482776594488e-06	4.011701550955177e-12
9.069999999999807	-9.228515682548933e-06	5.4943600114681815e-06	-1.0766772486048834e-06	3.99468421318934e-12
9.079999999999806	-9.187743483113293e-06	5.476147535777819e-06	-1.0698576194171114e-06	3.97775587583848e-12
9.089999999999806	-9.147196212344746e-06	5.458004810416997e-06	-1.0630889569313676e-06	3.960915987802097e-12
9.099999999999806	-9.106872381310813e-06	5.43993155315004e-06	-1.056370832175011e-06	3.944164001907623e-12
9.109999999999806	-9.066770512536472e-06	5.421927482738988e-06	-1.049702820317788e-06	3.927499374878674e-12
9.119999999999806	-9.026889139904584e-06	5.403992318943261e-06	-1.0430845006227203e-06	3.910921567304231e-12
9.129999999999805	-8.987226808557999e-06	5.3861257825202465e-06	-1.0365154563976486e-06	3.89443004360692e-12
9.139999999999805	-8.947782074801932e-06	5.368327595223665e-06	-1.0299952749474763e-06	3.878024272013038e-12
9.149999999999805	-8.908553506007772e-06	5.350597479804773e-06	-1.0235235475269627e-06	3.861703724521605e-12
9.159999999999805	-8.86953968051758e-06	5.332935160010615e-06	-1.0170998692942165e-06	3.845467876874507e-12
9.169999999999805	-8.830739187549837e-06	5.315340360584862e-06	-1.0107238392647631e-06	3.829316208526323e-12
9.179999999999804	-8.792150627105359e-06	5.2978128072657065e-06	-1.0043950602662734e-06	3.813248202614826e-12
9.189999999999804	-8.753772609875e-06	5.280352226786717e-06	-9.981131388938493e-07	3.797263345931574e-12
9.199999999999804	-8.715603757147813e-06	5.26295834687595e-06	-9.918776854659366e-07	3.781361128892851e-12
9.209999999999804	-8.677642700719965e-06	5.245630896254627e-06	-9.856883139808417e-07	3.765541045510614e-12
9.219999999999803	-8.63988808280467e-06	5.228369604636731e-06	-9.795446420738124e-07	3.749802593364209e-12
9.229999999999803	-8.602338555943263e-06	5.211174202728411e-06	-9.734462909747023e-07	3.7341452735715705e-12
9.239999999999803	-8.564992782916587e-06	5.1940444222269415e-06	-9.673928854662162e-07	3.718568590761592e-12
9.249999999999803	-8.527849436657682e-06	5.1769799958200695e-06	-9.61384053842719e-07	3.703072053045854e-12
9.259999999999803	-8.490907200164847e-06	5.159980657184277e-06	-9.554194278695941e-07	3.687655171991343e-12
9.269999999999802	-8.454164766416098e-06	5.143046140985242e-06	-9.494986427431632e-07	3.6723174625928785e-12
9.279999999999802	-8.417620838284036e-06	5.126176182874889e-06	-9.436213370511474e-07	3.657058443245966e-12
9.289999999999802	-8.381274128451448e-06	5.109370519492201e-06	-9.377871527336759e-07	3.641877635720102e-12
9.299999999999802	-8.345123359328022e-06	5.092628888460598e-06	-9.319957350448008e-07	3.6267745651319374e-12
9.309999999999802	-8.309167262967765e-06	5.0759510283875294e-06	-9.262467325145747e-07	3.611748759918819e-12
9.319999999999801	-8.273404580987051e-06	5.059336678863141e-06	-9.20539796911615e-07	3.5967997518128156e-12
9.329999999999801	-8.237834064483318e-06	5.042785580458995e-06	-9.148745832062026e-07	3.5819270758145796e-12
9.339999999999801	-8.202454473955118e-06	5.026297474726175e-06	-9.092507495338657e-07	3.5671302701676938e-12
9.3499999999998	-8.16726457922216e-06	5.0098721041947495e-06	-9.03667957159488e-07	3.552408876333006e-12
9.3599999999998	-8.132263159346647e-06	4.993509212371914e-06	-8.981258704418873e-07	3.5377624389636273e-12
9.3699999999998	-8.097449002555197e-06	4.977208543740488e-06	-8.926241567989032e-07	3.5231905058797185e-12
9.3799999999998	-8.062820906161327e-06	4.9609698437580255e-06	-8.871624866729391e-07	3.508692628043403e-12
9.3899999999998	-8.028377676488865e-06	4.944792858854216e-06	-8.817405334970085e-07	3.494268359534525e-12
9.3999999999998	-7.994118128795898e-06	4.9286773364304095e-06	-8.76357973661229e-07	3.479917257526138e-12
9.4099999999998	-7.96004108719965e-06	4.9126230248569406e-06	-8.710144864797838e-07	3.465638882260002e-12
9.4199999999998	-7.926145384601891e-06	4.896629673472938e-06	-8.657097541583502e-07	3.4514327970230214e-12
9.429999999999799	-7.892429862614988e-06	4.880697032582935e-06	-8.604434617619576e-07	3.4372985681231466e-12
9.439999999999799	-7.858893371488785e-06	4.864824853456472e-06	-8.552152971833223e-07	3.4232357648659165e-12
9.449999999999799	-7.82553477003806e-06	4.849012888325522e-06	-8.500249511115807e-07	3.4092439595310145e-12
9.459999999999798	-7.7923529255707e-06	4.833260890383479e-06	-8.448721170014957e-07	3.39532272734927e-12
9.469999999999798	-7.759346713816606e-06	4.8175686137823914e-06	-8.397564910430559e-07	3.381471646479436e-12
9.479999999999798	-7.7265150188569e-06	4.801935813632165e-06	-8.346777721315314e-07	3.3676902979855643e-12
9.489999999999798	-7.693856733054314e-06	4.786362245997675e-06	-8.296356618379071e-07	3.353978265814442e-12
9.499999999999797	-7.661370756983774e-06	4.770847667897665e-06	-8.24629864379762e-07	3.340335136773121e-12
9.509999999999797	-7.6290559993638274e-06	4.755391837302472e-06	-8.196600865925318e-07	3.326760500506784e-12
9.519999999999797	-7.596911376988696e-06	4.739994513131356e-06	-8.147260379011821e-07	3.3132539494767397e-12
9.529999999999797	-7.564935814660813e-06	4.724655455252196e-06	-8.098274302922508e-07	3.299815078938541e-12
9.539999999999797	-7.533128245124174e-06	4.709374424477744e-06	-8.049639782863249e-07	3.2864434869205255e-12
9.549999999999796	-7.5014876089980446e-06	4.694151182564349e-06	-8.001353989108599e-07	3.273138774202206e-12
9.559999999999796	-7.470012854711543e-06	4.678985492210019e-06	-7.953414116733925e-07	3.2599005442931398e-12
9.569999999999796	-7.438702938438592e-06	4.663877117051828e-06	-7.905817385351244e-07	3.246728403411767e-12
9.579999999999796	-7.4075568240335435e-06	4.648825821664296e-06	-7.858561038848786e-07	3.2336219604646103e-12
9.589999999999796	-7.376573482967467e-06	4.633831371556252e-06	-7.811642345134056e-07	3.220580827025442e-12
9.599999999999795	-7.345751894264832e-06	4.6188935331706035e-06	-7.76505859588053e-07	3.20760461731488e-12
9.609999999999795	-7.31509104444093e-06	4.604012073879526e-06	-7.718807106277988e-07	3.1946929481799398e-12
9.619999999999795	-7.284589927439749e-06	4.58918676198394e-06	-7.672885214786127e-07	3.1818454390739486e-12
9.629999999999795	-7.254247544572489e-06	4.574417366711278e-06	-7.627290282891633e-07	3.169061712036427e-12
9.639999999999795	-7.2240629044565416e-06	4.559703658212748e-06	-7.582019694868787e-07	3.1563413916732686e-12
9.649999999999794	-7.194035022955095e-06	4.54504540756012e-06	-7.537070857543126e-07	3.143684105137099e-12
9.659999999999794	-7.164162923117233e-06	4.530442386745511e-06	-7.492441200058637e-07	3.1310894821078166e-12
9.669999999999794	-7.134445635118596e-06	4.515894368677021e-06	-7.448128173647997e-07	3.1185571547731096e-12
9.679999999999794	-7.10488219620259e-06	4.5014011271778415e-06	-7.404129251406083e-07	3.10608675780942e-12
9.689999999999793	-7.075471650622004e-06	4.486962436982484e-06	-7.360441928066616e-07	3.093677928362902e-12
9.699999999999793	-7.046213049581298e-06	4.472578073735751e-06	-7.317063719781784e-07	3.0813303060304713e-12
9.709999999999793	-7.01710545117941e-06	4.458247813989301e-06	-7.273992163904969e-07	3.0690435328412833e-12
9.719999999999793	-6.988147920352853e-06	4.443971435199779e-06	-7.23122481877661e-07	3.0568172532380748e-12
9.729999999999793	-6.959339528819563e-06	4.4297487157258606e-06	-7.188759263512813e-07	3.04465111405883e-12
9.739999999999792	-6.930679355023206e-06	4.4155794348262555e-06	-7.146593097796873e-07	3.032544764518551e-12
9.749999999999792	-6.902166484077811e-06	4.4014633726570475e-06	-7.104723941673767e-07	3.0204978561911644e-12
9.759999999999792	-6.873800007713029e-06	4.387400310268779e-06	-7.063149435347471e-07	3.008510042991762e-12
9.769999999999792	-6.845579024219963e-06	4.373390029604609e-06	-7.021867238980965e-07	2.9965809811585344e-12
9.779999999999792	-6.8175026383972584e-06	4.359432313497449e-06	-6.980875032498937e-07	2.9847103292355294e-12
9.789999999999791	-6.789569961497815e-06	4.345526945666789e-06	-6.940170515393365e-07	2.9728977480548508e-12
9.799999999999791	-6.7617801111760115e-06	4.331673710717755e-06	-6.899751406531467e-07	2.961142900719588e-12
9.80999999999979	-6.734132211435206e-06	4.317872394136459e-06	-6.85961544396663e-07	2.9494454525864826e-12
9.81999999999979	-6.706625392575857e-06	4.3041227822890465e-06	-6.819760384751502e-07	2.937805071249035e-12
9.82999999999979	-6.6792587911441505e-06	4.290424662417854e-06	-6.780184004753922e-07	2.9262214265204933e-12
9.83999999999979	-6.65203154988086e-06	4.276777822639977e-06	-6.740884098475107e-07	2.9146941904171853e-12
9.84999999999979	-6.624942817670855e-06	4.263182051943813e-06	-6.701858478870552e-07	2.9032230371419374e-12
9.85999999999979	-6.597991749493018e-06	4.249637140186253e-06	-6.663104977173054e-07	2.8918076430674896e-12
9.86999999999979	-6.571177506370474e-06	4.236142878090903e-06	-6.624621442718215e-07	2.8804476867203247e-12
9.87999999999979	-6.54449925532145e-06	4.222699057244475e-06	-6.586405742772526e-07	2.8691428487644334e-12
9.88999999999979	-6.517956169310474e-06	4.209305470094445e-06	-6.548455762363221e-07	2.85789281198511e-12
9.899999999999789	-6.491547427199812e-06	4.195961909946821e-06	-6.510769404110896e-07	2.846697261273307e-12
9.909999999999789	-6.465272213701853e-06	4.182668170962776e-06	-6.473344588064154e-07	2.8355558836096126e-12
9.919999999999789	-6.439129719331217e-06	4.169424048155916e-06	-6.436179251536255e-07	2.824468368048719e-12
9.929999999999788	-6.413119140357909e-06	4.15622933739047e-06	-6.399271348944278e-07	2.8134344057038277e-12
9.939999999999788	-6.387239678760438e-06	4.143083835376832e-06	-6.362618851650153e-07	2.8024536897313453e-12
9.949999999999788	-6.361490542179689e-06	4.129987339671166e-06	-6.326219747803785e-07	2.7915259153154962e-12
9.959999999999788	-6.335870943872847e-06	4.116939648670119e-06	-6.29007204218835e-07	2.7806507796532253e-12
9.969999999999787	-6.310380102668051e-06	4.103940561610293e-06	-6.254173756067542e-07	2.769827981939356e-12
9.979999999999787	-6.285017242919275e-06	4.09098987856365e-06	-6.218522927034721e-07	2.7590572233513093e-12
9.989999999999787	-6.259781594461551e-06	4.078087400436118e-06	-6.183117608864133e-07	2.7483382070347742e-12
9.999999999999787	-6.234672392566773e-06	4.065232928964114e-06	-6.147955871363988e-07	2.7376706380887853e-12
10.009999999999787	-6.209688877899673e-06	4.052426266711833e-06	-6.113035800231501e-07	2.7270542235512636e-12
10.019999999999786	-6.1848302964744e-06	4.039667217068504e-06	-6.078355496909491e-07	2.7164886723845703e-12
10.029999999999786	-6.160095899611221e-06	4.026955584245866e-06	-6.043913078445428e-07	2.705973695461402e-12
10.039999999999786	-6.135484943893882e-06	4.014291173274387e-06	-6.009706677351362e-07	2.695509005550428e-12
10.049999999999786	-6.110996691127061e-06	4.0016737900020745e-06	-5.975734441466599e-07	2.685094317302269e-12
10.059999999999786	-6.086630408294516e-06	3.989103241089985e-06	-5.941994533821304e-07	2.674729347235648e-12
10.069999999999785	-6.062385367517109e-06	3.9765793340107785e-06	-5.908485132502342e-07	2.6644138137235558e-12
10.079999999999785	-6.038260846011871e-06	3.964101877044938e-06	-5.875204430520418e-07	2.654147436979441e-12
10.089999999999785	-6.014256126050724e-06	3.9516706792783366e-06	-5.84215063567919e-07	2.643929939043772e-12
10.099999999999785	-5.990370494920053e-06	3.939285550598972e-06	-5.809321970445726e-07	2.633761043770427e-12
10.109999999999784	-5.966603244880481e-06	3.926946301695192e-06	-5.776716671822736e-07	2.623640476813297e-12
10.119999999999784	-5.9429536731268445e-06	3.914652744051813e-06	-5.7443329912222e-07	2.613567965613234e-12
10.129999999999784	-5.9194210817488e-06	3.902404689947734e-06	-5.712169194340741e-07	2.6035432393846865e-12
10.139999999999784	-5.89600477769152e-06	3.890201952452601e-06	-5.68022356103638e-07	2.5935660291027617e-12
10.149999999999784	-5.8727040727168246e-06	3.878044345425017e-06	-5.648494385206658e-07	2.5836360674902068e-12
10.159999999999783	-5.849518283364728e-06	3.8659316835086276e-06	-5.616979974668569e-07	2.5737530890046013e-12
10.169999999999783	-5.826446730915251e-06	3.85386378212953e-06	-5.58567865103943e-07	2.5639168298258456e-12
10.179999999999783	-5.803488741350478e-06	3.841840457494036e-06	-5.554588749619747e-07	2.5541270278430788e-12
10.189999999999783	-5.780643645317037e-06	3.829861526584831e-06	-5.523708619276818e-07	2.544383422642586e-12
10.199999999999783	-5.757910778089051e-06	3.817926807159189e-06	-5.493036622330308e-07	2.5346857554951542e-12
10.209999999999782	-5.735289479531024e-06	3.8060361177450274e-06	-5.462571134438737e-07	2.5250337693438706e-12
10.219999999999782	-5.712779094061462e-06	3.794189277638897e-06	-5.43231054448744e-07	2.515427208791777e-12
10.229999999999782	-5.690378970616546e-06	3.782386106902817e-06	-5.402253254477821e-07	2.5058658200898843e-12
10.239999999999782	-5.668088462614221e-06	3.770626426361284e-06	-5.372397679417842e-07	2.4963493511250714e-12
10.249999999999782	-5.64590692791858e-06	3.7589100575987376e-06	-5.342742247213775e-07	2.4868775514081815e-12
10.259999999999781	-5.623833728804573e-06	3.7472368229564288e-06	-5.313285398563146e-07	2.4774501720622574e-12
10.269999999999781	-5.601868231922913e-06	3.735606545529707e-06	-5.284025586849008e-07	2.468066965810629e-12
10.27999999999978	-5.580009808265546e-06	3.7240190491650476e-06	-5.254961278035127e-07	2.458727686965484e-12
10.28999999999978	-5.5582578331311085e-06	3.712474158457428e-06	-5.22609095056259e-07	2.449432091416258e-12
10.29999999999978	-5.536611686090878e-06	3.700971698747191e-06	-5.197413095247565e-07	2.440179936618161e-12
10.30999999999978	-5.515070750954957e-06	3.6895114961175493e-06	-5.16892621517982e-07	2.4309709815807814e-12
10.31999999999978	-5.493634415738807e-06	3.6780933773912123e-06	-5.140628825622807e-07	2.4218049868569803e-12
10.32999999999978	-5.472302072629953e-06	3.6667171701281525e-06	-5.112519453914545e-07	2.412681714531517e-12
10.33999999999978	-5.451073117955092e-06	3.6553827026225513e-06	-5.084596639369631e-07	2.4036009282101717e-12
10.34999999999978	-5.4299469521475315e-06	3.644089803899454e-06	-5.056858933182302e-07	2.394562393008473e-12
10.35999999999978	-5.4089229797145515e-06	3.6328383037128865e-06	-5.029304898330555e-07	2.3855658755411623e-12
10.369999999999779	-5.388000609205739e-06	3.6216280325420064e-06	-5.001933109481193e-07	2.376611143911036e-12
10.379999999999779	-5.367179253180769e-06	3.6104588215893253e-06	-4.97474215289595e-07	2.3676979676984825e-12
10.389999999999779	-5.346458328178139e-06	3.5993305027767456e-06	-4.94773062633847e-07	2.358826117950572e-12
10.399999999999778	-5.325837254683827e-06	3.588242908743718e-06	-4.920897138982442e-07	2.3499953671707307e-12
10.409999999999778	-5.305315457100298e-06	3.5771958728439693e-06	-4.894240311320383e-07	2.3412054893081244e-12
10.419999999999778	-5.284892363715789e-06	3.5661892291426353e-06	-4.867758775073739e-07	2.3324562597473843e-12
10.429999999999778	-5.264567406673875e-06	3.555222812413533e-06	-4.841451173103383e-07	2.32374745529817e-12
10.439999999999777	-5.2443400219432975e-06	3.5442964581366063e-06	-4.815316159321515e-07	2.315078854185025e-12
10.449999999999777	-5.224209649287959e-06	3.533410002494597e-06	-4.789352398604034e-07	2.306450236037251e-12
10.459999999999777	-5.2041757322373926e-06	3.5225632823707636e-06	-4.7635585667041214e-07	2.297861381878738e-12
10.469999999999777	-5.184237718057223e-06	3.5117561353457824e-06	-4.737933350166299e-07	2.2893120741181286e-12
10.479999999999777	-5.16439505772007e-06	3.5009883996949126e-06	-4.7124754462416066e-07	2.28080209653875e-12
10.489999999999776	-5.144647205876644e-06	3.4902599143856837e-06	-4.6871835628035086e-07	2.2723312342889965e-12
10.499999999999776	-5.124993620827085e-06	3.479570519074462e-06	-4.662056418264493e-07	2.2638992738723594e-12
10.509999999999776	-5.105433764492621e-06	3.468920054104071e-06	-4.637092741493655e-07	2.2555060031378968e-12
10.519999999999776	-5.08596710238727e-06	3.4583083605010456e-06	-4.612291271734957e-07	2.247151211270709e-12
10.529999999999776	-5.066593103590074e-06	3.4477352799725723e-06	-4.587650758526072e-07	2.2388346887821408e-12
10.539999999999775	-5.047311240717377e-06	3.4372006549041005e-06	-4.5631699616183905e-07	2.2305562275006865e-12
10.549999999999775	-5.028120989895328e-06	3.4267043283562483e-06	-4.5388476508973913e-07	2.22231562056236e-12
10.559999999999775	-5.009021830732826e-06	3.4162461440623997e-06	-4.51468260630379e-07	2.214112662401537e-12
10.569999999999775	-4.990013246294438e-06	3.405825946425669e-06	-4.490673617755679e-07	2.2059471487418053e-12
10.579999999999774	-4.971094723073718e-06	3.3954435805162397e-06	-4.4668194850709713e-07	2.197818876586546e-12
10.589999999999774	-4.952265750966723e-06	3.385098892068718e-06	-4.443119017890794e-07	2.189727644210166e-12
10.599999999999774	-4.933525823245782e-06	3.3747917274795875e-06	-4.4195710356035236e-07	2.181673251148953e-12
10.609999999999774	-4.914874436533375e-06	3.3645219338037754e-06	-4.396174367269376e-07	2.1736554981920922e-12
10.619999999999774	-4.896311090776401e-06	3.3542893587530677e-06	-4.3729278515457484e-07	2.16567418737299e-12
10.629999999999773	-4.8778352892205815e-06	3.3440938506922714e-06	-4.349830336613163e-07	2.1577291219601943e-12
10.639999999999773	-4.859446538385014e-06	3.3339352586372692e-06	-4.3268806801019216e-07	2.1498201064490138e-12
10.649999999999773	-4.841144348037154e-06	3.3238134322520697e-06	-4.3040777490191933e-07	2.1419469465526743e-12
10.659999999999773	-4.822928231167808e-06	3.3137282218461464e-06	-4.281420419676941e-07	2.134109449193701e-12
10.669999999999773	-4.804797703966443e-06	3.3036794783716926e-06	-4.258907577620303e-07	2.1263074224954617e-12
10.679999999999772	-4.786752285796674e-06	3.2936670534212762e-06	-4.2365381175566294e-07	2.1185406757737713e-12
10.689999999999772	-4.768791499172069e-06	3.2836907992245656e-06	-4.214310943285053e-07	2.1108090195284113e-12
10.699999999999772	-4.750914869731903e-06	3.2737505686463642e-06	-4.192224967626659e-07	2.103112265434898e-12
10.709999999999772	-4.733121926217427e-06	3.2638462151835034e-06	-4.170279112355277e-07	2.0954502263361274e-12
10.719999999999771	-4.715412200448197e-06	3.253977592962298e-06	-4.14847230812871e-07	2.0878227162342562e-12
10.729999999999771	-4.697785227298548e-06	3.244144556736053e-06	-4.126803494420634e-07	1.3304168665142127e-12
10.739999999999771	-4.680240544674451e-06	3.2343469618823984e-06	-4.1052716194528854e-07	1.325583280331308e-12
10.74999999999977	-4.662777693490357e-06	3.2245846644005588e-06	-4.0838756401284877e-07	1.3207714138183504e-12
10.75999999999977	-4.645396217646384e-06	3.214857520908695e-06	-4.062614521965033e-07	1.315981151051774e-12
10.76999999999977	-4.628095664005736e-06	3.2051653886417715e-06	-4.0414872390285634e-07	1.3112123768226456e-12
10.77999999999977	-4.610875582372122e-06	3.195508125448413e-06	-4.02049277386814e-07	1.3064649766316343e-12
10.78999999999977	-4.593735525467586e-06	3.1858855897884576e-06	-3.9996301174507216e-07	1.3017388366840768e-12
10.79999999999977	-4.576675048910387e-06	3.1762976407305294e-06	-3.9788982690966264e-07	1.297033843885106e-12
10.80999999999977	-4.559693711193147e-06	3.166744137949462e-06	-3.958296236415479e-07	1.2923498858347331e-12
10.81999999999977	-4.542791073661173e-06	3.157224941723674e-06	-3.937823035242588e-07	1.287686850823058e-12
10.82999999999977	-4.525966700490904e-06	3.1477399129324675e-06	-3.917477689575883e-07	1.283044627825436e-12
10.839999999999769	-4.5092201586686576e-06	3.1382889130538637e-06	-3.89725923151318e-07	1.2784231064977603e-12
10.849999999999769	-4.492551017969475e-06	3.1288718041617414e-06	-3.877166701190064e-07	1.2738221771716946e-12
10.859999999999769	-4.47595885093609e-06	3.1194884489233154e-06	-3.8571991467180824e-07	1.2692417308500557e-12
10.869999999999768	-4.459443232858347e-06	3.1101387105970186e-06	-3.837355624123486e-07	1.2646816592021215e-12
10.879999999999768	-4.443003741752399e-06	3.10082245302946e-06	-3.817635197286355e-07	1.2601418545590035e-12
10.889999999999768	-4.42663995834045e-06	3.0915395406530927e-06	-3.7980369378801566e-07	1.255622209909103e-12
10.899999999999768	-4.410351466030485e-06	3.0822898384841093e-06	-3.7785599253117906e-07	1.2511226188935824e-12
10.909999999999767	-4.394137850896125e-06	3.073073212119409e-06	-3.7592032466619486e-07	1.2466429758018267e-12
10.919999999999767	-4.377998701656845e-06	3.0638895277344714e-06	-3.7399659966260527e-07	1.2421831755669738e-12
10.929999999999767	-4.36193360965821e-06	3.0547386520806026e-06	-3.720847277455388e-07	1.237743113761489e-12
10.939999999999767	-4.345942168852379e-06	3.045620452483073e-06	-3.701846198898877e-07	1.2333226865927862e-12
10.949999999999767	-4.330023975778617e-06	3.0365347968378414e-06	-3.682961878145061e-07	1.2289217908987987e-12
10.959999999999766	-4.314178629544179e-06	3.0274815536095636e-06	-3.6641934397646135e-07	1.2245403241437105e-12
10.969999999999766	-4.298405731805253e-06	3.0184605918294793e-06	-3.645540015653123e-07	1.2201781844136243e-12
10.979999999999766	-4.2827048867480426e-06	3.009471781092347e-06	-3.627000744974398e-07	1.2158352704122587e-12
10.989999999999766	-4.2670757010700725e-06	3.0005149915544065e-06	-3.6085747741040866e-07	1.2115114814567582e-12
10.999999999999766	-4.251517783961647e-06	2.991590093930896e-06	-3.5902612565736266e-07	1.2072067174734993e-12
11.009999999999765	-4.236030747087427e-06	2.982696959493821e-06	-3.572059353014629e-07	1.2029208789938687e-12
11.019999999999765	-4.2206142045681475e-06	2.973835460069132e-06	-3.5539682311036366e-07	1.198653867150144e-12
11.029999999999765	-4.205267772962617e-06	2.9650054680349214e-06	-3.5359870655072807e-07	1.194405583671401e-12
11.039999999999765	-4.189991071249788e-06	2.9562068563185132e-06	-3.5181150378275974e-07	1.1901759308794327e-12
11.049999999999764	-4.174783720810876e-06	2.94743949839466e-06	-3.5003513365480443e-07	1.1859648116846656e-12
11.059999999999764	-4.159645345411849e-06	2.9387032682826086e-06	-3.4826951569795845e-07	1.1817721295821861e-12
11.069999999999764	-4.144575571185906e-06	2.929998040544279e-06	-3.4651457012071554e-07	1.1775977886477711e-12
11.079999999999764	-4.129574026616163e-06	2.921323690281491e-06	-3.4477021780367135e-07	1.1734416935338396e-12
11.089999999999764	-4.114640342518472e-06	2.912680093134022e-06	-3.430363802942315e-07	1.1693037494656791e-12
11.099999999999763	-4.099774152024438e-06	2.9040671252770513e-06	-3.4131297980137055e-07	1.1651838622373616e-12
11.109999999999763	-4.084975090564477e-06	2.895484663418994e-06	-3.395999391904292e-07	1.1610819382080588e-12
11.119999999999763	-4.0702427958510935e-06	2.8869325847991356e-06	-3.3789718197792767e-07	1.1569978842980802e-12
11.129999999999763	-4.055576907862324e-06	2.878410767185368e-06	-3.3620463232642985e-07	1.1529316079851514e-12
11.139999999999763	-4.040977068825282e-06	2.8699190888719205e-06	-3.345222150394256e-07	1.14888301730056e-12
11.149999999999762	-4.0264429231997796e-06	2.861457428677021e-06	-3.3284985555625916e-07	1.144852020825475e-12
11.159999999999762	-4.0119741176622314e-06	2.8530256659407964e-06	-3.3118747994707765e-07	1.1408385276871598e-12
11.169999999999762	-3.997570301089601e-06	2.8446236805227347e-06	-3.2953501490782e-07	1.1368424475553503e-12
11.179999999999762	-3.983231124543468e-06	2.836251352799851e-06	-3.2789238775522716e-07	1.1328636906384864e-12
11.189999999999761	-3.9689562412542975e-06	2.8279085636643494e-06	-3.2625952642190334e-07	1.1289021676801907e-12
11.199999999999761	-3.954745306605846e-06	2.8195951945208933e-06	-3.2463635945138693e-07	1.1249577899555905e-12
11.209999999999761	-3.9405979781195495e-06	2.811311127285146e-06	-3.230228159932566e-07	1.1210304692677367e-12
11.21999999999976	-3.926513915439307e-06	2.8030562443811415e-06	-3.2141882579828154e-07	1.1171201179440854e-12
11.22999999999976	-3.9124927803161185e-06	2.794830428739125e-06	-3.198243192135912e-07	1.1132266488329196e-12
11.23999999999976	-3.8985342365931095e-06	2.7866335637934492e-06	-3.1823922717787334e-07	1.109349975299861e-12
11.24999999999976	-3.884637950190387e-06	2.7784655334802626e-06	-3.16663481216609e-07	1.1054900112243962e-12
11.25999999999976	-3.87080358909036e-06	2.7703262222356446e-06	-3.1509701343733177e-07	1.1016466709964426e-12
11.26999999999976	-3.857030823322903e-06	2.7622155149931615e-06	-3.135397565249157e-07	1.0978198695128994e-12
11.27999999999976	-3.843319324950798e-06	2.754133297181765e-06	-3.1199164373690575e-07	1.094009522174292e-12
11.28999999999976	-3.829668768055242e-06	2.7460794547236597e-06	-3.104526088988534e-07	1.0902155448812713e-12
11.29999999999976	-3.816078828721519e-06	2.738053874032432e-06	-3.0892258639970114e-07	1.086437854031449e-12
11.309999999999759	-3.8025491850247342e-06	2.73005644201042e-06	-3.0740151118719813e-07	1.0826763665159483e-12
11.319999999999759	-3.7890795170157578e-06	2.722087046046916e-06	-3.058893187633201e-07	1.0789309997161223e-12
11.329999999999758	-3.775669506707109e-06	2.7141455740163654e-06	-3.043859451797377e-07	1.0752016715002764e-12
11.339999999999758	-3.762318838059214e-06	2.7062319142756346e-06	-3.028913270333213e-07	1.0714883002204916e-12
11.349999999999758	-3.7490271969665493e-06	2.6983459556621384e-06	-3.014054014616384e-07	1.067790804709294e-12
11.359999999999758	-3.7357942712440962e-06	2.690487587492134e-06	-2.9992810613852443e-07	1.0641091042765113e-12
11.369999999999758	-3.7226197506136597e-06	2.6826566995582382e-06	-2.984593792696372e-07	1.0604431187060928e-12
11.379999999999757	-3.7095033266905866e-06	2.6748531821276036e-06	-2.9699915958808e-07	1.0567927682529317e-12
11.389999999999757	-3.6964446929704344e-06	2.6670769259395936e-06	-2.9554738635001505e-07	1.053157973639741e-12
11.399999999999757	-3.683443544815681e-06	2.659327822203874e-06	-2.9410399933033736e-07	1.0495386560539697e-12
11.409999999999757	-3.6704995794427646e-06	2.6516057625987194e-06	-2.9266893881834087e-07	1.045934737144678e-12
11.419999999999757	-3.6576124959090388e-06	2.643910639268548e-06	-2.912421456134511e-07	1.0423461390195117e-12
11.429999999999756	-3.6447819950999044e-06	2.6362423448219016e-06	-2.8982356102094684e-07	1.038772784241636e-12
11.439999999999756	-3.632007779716092e-06	2.6286007723297067e-06	-2.8841312684773464e-07	1.0352145958267325e-12
11.449999999999756	-3.6192895542609283e-06	2.62098581532329e-06	-2.870107853981407e-07	1.0316714972399853e-12
11.459999999999756	-3.6066270250279017e-06	2.613397367791941e-06	-2.85616479469724e-07	1.028143412393154e-12
11.469999999999756	-3.5940199000881033e-06	2.6058353241813476e-06	-2.8423015234912604e-07	1.0246302656415441e-12
11.479999999999755	-3.5814678892779316e-06	2.598299579391846e-06	-2.828517478079404e-07	1.0211319817811851e-12
11.489999999999755	-3.5689707041868797e-06	2.590790028775671e-06	-2.814812100986165e-07	1.017648486045788e-12
11.499999999999755	-3.556528058145322e-06	2.5833065681357574e-06	-2.8011848395036647e-07	1.0141797041040169e-12
11.509999999999755	-3.5441396662125665e-06	2.5758490937230897e-06	-2.787635145651288e-07	1.0107255620565025e-12
11.519999999999754	-3.5318052451648386e-06	2.5684175022358106e-06	-2.7741624761354344e-07	1.0072859864329771e-12
11.529999999999754	-3.519524513483444e-06	2.5610116908161497e-06	-2.760766292309459e-07	1.0038609041896157e-12
11.539999999999754	-3.5072971913430834e-06	2.5536315570490225e-06	-2.747446060133914e-07	1.0004502427060607e-12
11.549999999999754	-3.495123000600154e-06	2.546276998960469e-06	-2.734201250137147e-07	9.970539297827265e-13
11.559999999999754	-3.483001664781181e-06	2.5389479150147543e-06	-2.7210313373760353e-07	9.936718936380126e-13
11.569999999999753	-3.4709329090714078e-06	2.531644204113636e-06	-2.707935801397004e-07	9.903040629055809e-13
11.579999999999753	-3.4589164603034017e-06	2.5243657655936707e-06	-2.694914126197287e-07	9.869503666316146e-13
11.589999999999753	-3.446952046945781e-06	2.5171124992246434e-06	-2.681965800186493e-07	9.836107342721081e-13
11.599999999999753	-3.4350393990920204e-06	2.5098843052075832e-06	-2.669090316148381e-07	9.802850956902485e-13
11.609999999999753	-3.4231782484494213e-06	2.5026810841730346e-06	-2.6562871712027866e-07	9.76973381153655e-13
11.619999999999752	-3.4113683283280156e-06	2.495502737179069e-06	-2.643555866768079e-07	9.73675521331808e-13
11.629999999999752	-3.3996093736297474e-06	2.4883491657093777e-06	-2.6308959085235136e-07	9.70391447293407e-13
11.639999999999752	-3.387901120837586e-06	2.4812202716718073e-06	-2.618306806372072e-07	9.671210905037677e-13
11.649999999999752	-3.3762433080048204e-06	2.4741159573959035e-06	-2.6057880744034954e-07	9.638643828222432e-13
11.659999999999751	-3.3646356747444212e-06	2.467036125631836e-06	-2.593339230857476e-07	9.606212564996194e-13
11.669999999999751	-3.3530779622184346e-06	2.459980679547809e-06	-2.580959798087261e-07	9.573916441756119e-13
11.679999999999751	-3.3415699131275428e-06	2.452949522728819e-06	-2.568649302523281e-07	9.541754788763201e-13
11.68999999999975	-3.3301112717006707e-06	2.4459425591746337e-06	-2.5564072746372324e-07	9.509726940116981e-13
11.69999999999975	-3.318701783684642e-06	2.4389596932981222e-06	-2.5442332489062366e-07	9.477832233731384e-13
11.70999999999975	-3.3073411963340097e-06	2.4320008299230627e-06	-2.5321267637773937e-07	9.446070011308674e-13
11.71999999999975	-3.29602925840083e-06	2.4250658742831347e-06	-2.52008736163241e-07	9.414439618315926e-13
11.72999999999975	-3.2847657201246795e-06	2.418154732019091e-06	-2.508114588752619e-07	9.382940403960356e-13
11.73999999999975	-3.273550333222622e-06	2.4112673091781526e-06	-2.496207995284089e-07	9.35157172116483e-13
11.74999999999975	-3.2623828508793144e-06	2.404403512211371e-06	-2.4843671352031673e-07	9.320332926544325e-13
11.75999999999975	-3.2512630277371706e-06	2.39756324797227e-06	-2.472591566282018e-07	9.289223380381557e-13
11.769999999999749	-3.24019061988665e-06	2.3907464237150214e-06	-2.46088085005463e-07	9.25824244660355e-13
11.779999999999749	-3.229165384856539e-06	2.383952947092779e-06	-2.4492345517828867e-07	9.227389492758189e-13
11.789999999999749	-3.2181870816043995e-06	2.377182726155814e-06	-2.437652240422957e-07	9.196663889990736e-13
11.799999999999748	-3.207255470507015e-06	2.3704356693500003e-06	-2.426133488591938e-07	9.16606501302042e-13
11.809999999999748	-3.196370313350951e-06	2.363711685514684e-06	-2.4146778725346405e-07	9.135592240117954e-13
11.819999999999748	-3.1855313733232214e-06	2.3570106838817426e-06	-2.4032849720906794e-07	9.105244953082271e-13
11.829999999999748	-3.1747384150019473e-06	2.3503325740729693e-06	-2.391954370661809e-07	9.075022537217886e-13
11.839999999999748	-3.163991204347173e-06	2.343677266098987e-06	-2.380685655179439e-07	9.044924381312444e-13
11.849999999999747	-3.153289508691668e-06	2.3370446703575973e-06	-2.3694784160723931e-07	9.014949877614482e-13
11.859999999999747	-3.1426330967318953e-06	2.330434697631639e-06	-2.3583322472349214e-07	8.985098421810735e-13
11.869999999999747	-3.132021738518978e-06	2.323847259087816e-06	-2.3472467459949407e-07	8.955369413004756e-13
11.879999999999747	-3.1214552054497712e-06	2.3172822662746996e-06	-2.3362215130824555e-07	8.92576225369457e-13
11.889999999999747	-3.11093327025799e-06	2.3107396311212443e-06	-2.3252561525982824e-07	8.896276349751229e-13
11.899999999999746	-3.100455707005385e-06	2.3042192659349357e-06	-2.314350271982924e-07	8.86691111039656e-13
11.909999999999746	-3.09002229107307e-06	2.297721083400617e-06	-2.303503481985763e-07	8.837665948183008e-13
11.919999999999746	-3.0796327991527855e-06	2.291244996578344e-06	-2.29271539663436e-07	8.808540278970974e-13
11.929999999999746	-3.0692870092383493e-06	2.2847909189018872e-06	-2.2819856332041056e-07	8.779533521908628e-13
11.939999999999745	-3.058984700617117e-06	2.278358764177347e-06	-2.2713138121880007e-07	8.750645099410657e-13
11.949999999999745	-3.0487256538615235e-06	2.2719484465812653e-06	-2.260699557266691e-07	8.721874437137303e-13
11.959999999999745	-3.0385096508206367e-06	2.2655598806591938e-06	-2.2501424952787555e-07	8.693220963974068e-13
11.969999999999745	-3.028336474611881e-06	2.259192981324087e-06	-2.2396422561911695e-07	8.664684112010447e-13
11.979999999999745	-3.018205909612731e-06	2.2528476638545123e-06	-2.2291984730700467e-07	8.636263316520625e-13
11.989999999999744	-3.0081177414524896e-06	2.246523843893181e-06	-2.2188107820515177e-07	8.607958015942222e-13
11.999999999999744	-2.9980717570041916e-06	2.240221437445691e-06	-2.2084788223128795e-07	8.57976765185705e-13
12.009999999999744	-2.9880677443764847e-06	2.2339403608782565e-06	-2.198202236044036e-07	8.551691668970247e-13
12.019999999999744	-2.9781054929055696e-06	2.227680530916733e-06	-2.1879806684190006e-07	8.523729515091392e-13
12.029999999999744	-2.9681847931473143e-06	2.221441864645006e-06	-2.1778137675677396e-07	8.495880641114219e-13
12.039999999999743	-2.9583054368693014e-06	2.2152242795030224e-06	-2.1677011845481993e-07	8.468144500997501e-13
12.049999999999743	-2.948467217043002e-06	2.2090276932856774e-06	-2.1576425733185216e-07	8.44052055174506e-13
12.059999999999743	-2.9386699278359645e-06	2.2028520241411895e-06	-2.147637590709526e-07	8.413008253387287e-13
12.069999999999743	-2.92891336460413e-06	2.19669719056921e-06	-2.1376858963973768e-07	8.385607068961428e-13
12.079999999999742	-2.9191973238841432e-06	2.1905631114197315e-06	-2.127787152876418e-07	8.358316464492976e-13
12.089999999999742	-2.9095216033857214e-06	2.1844497058915864e-06	-2.1179410254323637e-07	8.331135908976504e-13
12.099999999999742	-2.899886001984154e-06	2.178356893530406e-06	-2.1081471821155382e-07	8.304064874357142e-13
12.109999999999742	-2.8902903197127628e-06	2.1722845942277567e-06	-2.0984052937144162e-07	8.277102835512016e-13
12.119999999999742	-2.880734357755466e-06	2.166232728219094e-06	-2.088715033729368e-07	8.250249270231689e-13
12.129999999999741	-2.8712179184394078e-06	2.1602012160828502e-06	-2.0790760783466056e-07	8.223503659201826e-13
12.139999999999741	-2.8617408052275797e-06	2.154189978738199e-06	-2.0694881064123402e-07	8.19686548598513e-13
12.149999999999741	-2.8523028227116627e-06	2.1481989374440688e-06	-2.0599507994071223e-07	8.170334237003251e-13
12.15999999999974	-2.842903776604671e-06	2.1422280137979087e-06	-2.050463841420461e-07	8.143909401518643e-13
12.16999999999974	-2.8335434737337903e-06	2.136277129733522e-06	-2.041026919125568e-07	8.117590471616897e-13
12.17999999999974	-2.824221722033415e-06	2.1303462075199658e-06	-2.0316397217543557e-07	8.091376942189109e-13
12.18999999999974	-2.81493833053787e-06	2.1244351697602023e-06	-2.0223019410726457e-07	8.065268310914229e-13
12.19999999999974	-2.8056931093745702e-06	2.1185439393896186e-06	-2.0130132713555487e-07	8.039264078241844e-13
12.20999999999974	-2.796485869756929e-06	2.11267243967415e-06	-2.0037734093630867e-07	8.013363747374215e-13
12.21999999999974	-2.7873164239775497e-06	2.1068205942094067e-06	-1.9945820543159692e-07	7.987566824249815e-13
12.22999999999974	-2.7781845854013206e-06	2.1009883269189343e-06	-1.9854389078716472e-07	7.961872817525906e-13
12.239999999999739	-2.7690901684585817e-06	2.095175562053015e-06	-1.9763436741004885e-07	7.936281238561373e-13
12.249999999999739	-2.7600329886384147e-06	2.0893822241866303e-06	-1.967296059462216e-07	7.910791601400403e-13
12.259999999999739	-2.7510128624818778e-06	2.083608238218868e-06	-1.9582957727825077e-07	7.885403422755406e-13
12.269999999999738	-2.7420296075753854e-06	2.0778535293709144e-06	-1.9493425252298178e-07	7.860116221990378e-13
12.279999999999738	-2.733083042544055e-06	2.072118023185011e-06	-1.9404360302923558e-07	7.834929521104446e-13
12.289999999999738	-2.7241729870451783e-06	2.066401645522708e-06	-1.9315760037553591e-07	7.809842844715728e-13
12.299999999999738	-2.7152992617616692e-06	2.0607043225637837e-06	-1.9227621636784392e-07	7.784855720044682e-13
12.309999999999738	-2.706461688395596e-06	2.0550259808046657e-06	-1.9139942303732073e-07	7.759967676898235e-13
12.319999999999737	-2.697660089661793e-06	2.049366547057083e-06	-1.9052719263810865e-07	7.735178247653436e-13
12.329999999999737	-2.6888942892813777e-06	2.0437259484466148e-06	-1.8965949764512705e-07	7.710486967242108e-13
12.339999999999737	-2.680164111975545e-06	2.038104112411712e-06	-1.887963107518928e-07	7.68589337313448e-13
12.349999999999737	-2.6714693834591526e-06	2.032500966701494e-06	-1.8793760486835837e-07	7.661397005323308e-13
12.359999999999737	-2.6628099304346062e-06	2.026916439375351e-06	-1.8708335311876688e-07	7.636997406309173e-13
12.369999999999736	-2.6541855805855134e-06	2.021350458800864e-06	-1.862335288395297e-07	7.612694121084016e-13
12.379999999999736	-2.645596162570615e-06	2.015802953652911e-06	-1.8538810557711976e-07	7.588486697116215e-13
12.389999999999736	-2.6370415060176893e-06	2.0102738529119073e-06	-1.8454705708598762e-07	7.564374684335396e-13
12.399999999999736	-2.6285214415173856e-06	2.004763085863005e-06	-1.837103573264925e-07	7.540357635116858e-13
12.409999999999735	-2.620035800617314e-06	1.999270582093989e-06	-1.8287798046285182e-07	7.516435104266942e-13
12.419999999999735	-2.6115844158159286e-06	1.9937962714946956e-06	-1.8204990086111352e-07	7.492606649007736e-13
12.429999999999735	-2.6031671205567027e-06	1.988340084255441e-06	-1.8122609308714559e-07	7.468871828962388e-13
12.439999999999735	-2.5947837492221356e-06	1.9829019508654154e-06	-1.8040653190463945e-07	7.445230206140283e-13
12.449999999999735	-2.5864341371279786e-06	1.977481802111526e-06	-1.7959119227313543e-07	7.421681344922181e-13
12.459999999999734	-2.578118120517306e-06	1.9720795690775256e-06	-1.7878004934606908e-07	7.398224812046177e-13
12.469999999999734	-2.5698355365548173e-06	1.966695183141787e-06	-1.779730784688323e-07	7.374860176592643e-13
12.479999999999734	-2.561586223321097e-06	1.961328575977166e-06	-1.7717025517684697e-07	7.351587009970283e-13
12.489999999999734	-2.5533700198068516e-06	1.955979679548484e-06	-1.7637155519367087e-07	7.328404885901709e-13
12.499999999999734	-2.5451867659073044e-06	1.950648426112145e-06	-1.755769544291062e-07	7.305313380409123e-13
12.509999999999733	-2.537036302416564e-06	1.9453347482144743e-06	-1.7478642897733664e-07	7.282312071800577e-13
12.519999999999733	-2.5289184710219994e-06	1.940038578690425e-06	-1.7399995511507728e-07	7.259400540655683e-13
12.529999999999733	-2.520833114298779e-06	1.934759850662521e-06	-1.7321750929974164e-07	7.236578369812092e-13
12.539999999999733	-2.512780075704264e-06	1.9294984975393138e-06	-1.7243906816762637e-07	7.213845144351155e-13
12.549999999999732	-2.5047591995725956e-06	1.9242544530142693e-06	-1.7166460853211918e-07	7.191200451584937e-13
12.559999999999732	-2.4967703311093088e-06	1.919027651064451e-06	-1.708941073819137e-07	7.168643881041983e-13
12.569999999999732	-2.4888133163858165e-06	1.9138180259493124e-06	-1.701275418792501e-07	7.146175024454148e-13
12.579999999999732	-2.4808880023341686e-06	1.9086255122095026e-06	-1.6936488935816833e-07	7.12379347574317e-13
12.589999999999732	-2.4729942367416643e-06	1.903450044665228e-06	-1.6860612732278023e-07	7.101498831007199e-13
12.599999999999731	-2.465131868245592e-06	1.8982915584157678e-06	-1.678512334455588e-07	7.079290688507832e-13
12.609999999999731	-2.4573007463279607e-06	1.893149988837425e-06	-1.671001855656403e-07	7.057168648656466e-13
12.619999999999731	-2.4495007213103444e-06	1.8880252715828343e-06	-1.6635296168714822e-07	7.035132314002075e-13
12.62999999999973	-2.4417316443486035e-06	1.882917342579479e-06	-1.6560953997753347e-07	7.013181289217292e-13
12.63999999999973	-2.433993367427832e-06	1.8778261380286458e-06	-1.6486989876592424e-07	6.991315181086098e-13
12.64999999999973	-2.4262857433572247e-06	1.8727515944039784e-06	-1.6413401654150187e-07	6.969533598491183e-13
12.65999999999973	-2.418608625764954e-06	1.8676936484504171e-06	-1.6340187195188536e-07	6.947836152400644e-13
12.66999999999973	-2.4109618690932337e-06	1.8626522371830805e-06	-1.626734438015363e-07	6.926222455855935e-13
12.67999999999973	-2.4033453285931836e-06	1.8576272978857822e-06	-1.6194871105017863e-07	6.904692123958873e-13
12.68999999999973	-2.3957588603199623e-06	1.8526187681101316e-06	-1.6122765281123125e-07	6.883244773859689e-13
12.69999999999973	-2.3882023211277738e-06	1.84762658567415e-06	-1.6051024835026498e-07	6.861880024744323e-13
12.709999999999729	-2.3806755686649952e-06	1.842650688661131e-06	-1.5979647708346284e-07	6.840597497822097e-13
12.719999999999729	-2.3731784613692552e-06	1.8376910154184088e-06	-1.590863185761087e-07	6.819396816313923e-13
12.729999999999729	-2.365710858462637e-06	1.8327475045562732e-06	-1.583797525410843e-07	6.798277605439388e-13
12.739999999999728	-2.358272619946851e-06	1.8278200949468799e-06	-1.5767675883737795e-07	6.777239492405779e-13
12.749999999999728	-2.3508636065984823e-06	1.8229087257226645e-06	-1.569773174686216e-07	6.756282106395469e-13
12.759999999999728	-2.3434836799641703e-06	1.8180133362756718e-06	-1.5628140858162628e-07	6.735405078553955e-13
12.769999999999728	-2.336132702356005e-06	1.813133866256153e-06	-1.5558901246495186e-07	6.714608041978421e-13
12.779999999999728	-2.3288105368467654e-06	1.8082702555713511e-06	-1.549001095474698e-07	6.693890631705893e-13
12.789999999999727	-2.32151704726527e-06	1.8034224443845348e-06	-1.5421468039696356e-07	6.673252484701579e-13
12.799999999999727	-2.3142520981918205e-06	1.798590373113624e-06	-1.5353270571872264e-07	6.652693239847293e-13
12.809999999999727	-2.3070155549535084e-06	1.793773982430223e-06	-1.528541663541697e-07	6.632212537930036e-13
12.819999999999727	-2.2998072836197573e-06	1.7889732132585274e-06	-1.5217904327948638e-07	6.611810021630625e-13
12.829999999999727	-2.2926271509977247e-06	1.7841880067739254e-06	-1.515073176042697e-07	6.59148533551223e-13
12.839999999999726	-2.285475024627831e-06	1.7794183044021032e-06	-1.5083897057018593e-07	6.571238126008999e-13
12.849999999999726	-2.278350772779263e-06	1.7746640478178324e-06	-1.5017398354965167e-07	6.551068041415614e-13
12.859999999999726	-2.271254264445575e-06	1.7699251789438512e-06	-1.4951233804452384e-07	6.530974731875226e-13
12.869999999999726	-2.2641853693402252e-06	1.7652016399497814e-06	-1.4885401568480432e-07	6.510957849368873e-13
12.879999999999725	-2.2571439578922294e-06	1.7604933732509747e-06	-1.4819899822735805e-07	6.491017047704698e-13
12.889999999999725	-2.250129901241771e-06	1.7558003215074e-06	-1.475472675546463e-07	6.471151982506827e-13
12.899999999999725	-2.243143071235916e-06	1.7511224276225584e-06	-1.468988056734708e-07	6.451362311204496e-13
12.909999999999725	-2.2361833404242525e-06	1.7464596347423863e-06	-1.4625359471373767e-07	6.43164769302165e-13
12.919999999999725	-2.229250582054708e-06	1.7418118862541765e-06	-1.456116169272283e-07	6.412007788965833e-13
12.929999999999724	-2.2223446700692034e-06	1.7371791257854406e-06	-1.4497285468638628e-07	6.392442261818019e-13
12.939999999999724	-2.215465479099513e-06	1.7325612972028416e-06	-1.4433729048311654e-07	6.372950776121631e-13
12.949999999999724	-2.208612884463043e-06	1.7279583446110888e-06	-1.4370490692760283e-07	6.353532998172754e-13
12.959999999999724	-2.2017867621586542e-06	1.7233702123519198e-06	-1.4307568674712946e-07	6.334188596008879e-13
12.969999999999724	-2.194986988862581e-06	1.7187968450030252e-06	-1.4244961278492362e-07	6.314917239399391e-13
12.979999999999723	-2.1882134419242663e-06	1.714238187376914e-06	-1.4182666799900945e-07	6.295718599834741e-13
12.989999999999723	-2.1814659993622995e-06	1.709694184519797e-06	-1.412068354610691e-07	6.276592350516883e-13
12.999999999999723	-2.1747445398603708e-06	1.705164781710719e-06	-1.405900983553235e-07	6.257538166348215e-13
13.009999999999723	-2.168048942763227e-06	1.7006499244603475e-06	-1.3997643997742084e-07	6.238555723922541e-13
13.019999999999722	-2.1613790880726595e-06	1.6961495585099589e-06	-1.3936584373334555e-07	6.219644701514554e-13
13.029999999999722	-2.154734856443554e-06	1.6916636298304077e-06	-1.3875829313832324e-07	6.200804779069868e-13
13.039999999999722	-2.148116129179925e-06	1.6871920846210052e-06	-1.381537718157599e-07	6.182035638195517e-13
13.049999999999722	-2.1415227882309527e-06	1.6827348693086738e-06	-1.3755226349617545e-07	6.163336962149755e-13
13.059999999999722	-2.1349547161871476e-06	1.6782919305465366e-06	-1.3695375201615493e-07	6.144708435832752e-13
13.069999999999721	-2.128411796276428e-06	1.6738632152133736e-06	-1.363582213173161e-07	6.126149745776614e-13
13.079999999999721	-2.121893912360261e-06	1.6694486704122308e-06	-1.357656554452835e-07	6.107660580135977e-13
13.089999999999721	-2.115400948929838e-06	1.6650482434695533e-06	-1.35176038548677e-07	6.089240628678358e-13
13.09999999999972	-2.1089327911023164e-06	1.6606618819340107e-06	-1.3458935487810945e-07	6.070889582774795e-13
13.10999999999972	-2.10248932461698e-06	1.6562895335757247e-06	-1.3400558878519862e-07	6.052607135390297e-13
13.11999999999972	-2.096070435831509e-06	1.6519311463850569e-06	-1.3342472472159017e-07	6.034392981074779e-13
13.12999999999972	-2.089676011718228e-06	1.6475866685717231e-06	-1.328467472379919e-07	6.016246815953428e-13
13.13999999999972	-2.0833059398604416e-06	1.6432560485636344e-06	-1.3227164098321345e-07	5.99816833771765e-13
13.14999999999972	-2.0769601084487156e-06	1.638939235006098e-06	-1.3169939070322963e-07	5.980157245616092e-13
13.15999999999972	-2.0706384062772054e-06	1.6346361767607283e-06	-1.3112998124024495e-07	5.962213240445054e-13
13.16999999999972	-2.0643407227400345e-06	1.630346822904366e-06	-1.3056339753176957e-07	5.944336024539992e-13
13.179999999999719	-2.0580669478277035e-06	1.6260711227282082e-06	-1.2999962460971087e-07	5.926525301766297e-13
13.189999999999719	-2.0518169721234353e-06	1.6218090257368449e-06	-1.2943864759947048e-07	5.908780777510087e-13
13.199999999999719	-2.0455906867996718e-06	1.6175604816471856e-06	-1.288804517190599e-07	5.891102158669966e-13
13.209999999999718	-2.0393879836144682e-06	1.6133254403875638e-06	-1.283250222782147e-07	5.873489153647709e-13
13.219999999999718	-2.0332087549080118e-06	1.6091038520966536e-06	-1.2777234467753177e-07	5.855941472339654e-13
13.229999999999718	-2.027052893599091e-06	1.604895667122636e-06	-1.2722240440760637e-07	5.838458826128041e-13
13.239999999999718	-2.020920293181639e-06	1.6007008360221601e-06	-1.266751870481885e-07	5.821040927872442e-13
13.249999999999718	-2.0148108477212467e-06	1.5965193095594546e-06	-1.261306782673407e-07	5.803687491900949e-13
13.259999999999717	-2.008724451851744e-06	1.5923510387052056e-06	-1.2558886382061513e-07	5.786398234001862e-13
13.269999999999717	-2.0026610007717824e-06	1.588195974635788e-06	-1.2504972955023098e-07	5.76917287141526e-13
13.279999999999717	-1.9966203902414354e-06	1.584054068732362e-06	-1.2451326138427054e-07	5.752011122824195e-13
13.289999999999717	-1.990602516578832e-06	1.5799252725795962e-06	-1.239794453358786e-07	5.734912708346997e-13
13.299999999999716	-1.984607276656779e-06	1.5758095379651356e-06	-1.23448267502475e-07	5.717877349528222e-13
13.309999999999716	-1.9786345678994716e-06	1.5717068168783226e-06	-1.2291971406497456e-07	5.700904769331016e-13
13.319999999999716	-1.9726842882791668e-06	1.5676170615095896e-06	-1.223937712870195e-07	5.683994692128432e-13
13.329999999999716	-1.966756336312889e-06	1.5635402242492517e-06	-1.2187042551421875e-07	5.667146843695829e-13
13.339999999999716	-1.960850611059138e-06	1.5594762576867222e-06	-1.213496631733957e-07	5.650360951202086e-13
13.349999999999715	-1.9549670121146837e-06	1.5554251146096128e-06	-1.2083147077184968e-07	5.633636743202318e-13
13.359999999999715	-1.949105439611335e-06	1.5513867480027582e-06	-1.2031583489662142e-07	5.616973949629071e-13
13.369999999999715	-1.943265794212693e-06	1.5473611110471963e-06	-1.198027422137687e-07	5.600372301785104e-13
13.379999999999715	-1.9374479771109945e-06	1.5433481571195905e-06	-1.1929217946765525e-07	5.583831532335183e-13
13.389999999999715	-1.9316518900239383e-06	1.539347839790964e-06	-1.1878413348024247e-07	5.567351375298145e-13
13.399999999999714	-1.92587743519154e-06	1.535360112826035e-06	-1.1827859115039271e-07	5.550931566039448e-13
13.409999999999714	-1.9201245153729886e-06	1.5313849301821926e-06	-1.1777553945318222e-07	5.534571841263015e-13
13.419999999999714	-1.9143930338435697e-06	1.5274222460087105e-06	-1.1727496543922115e-07	5.518271939003767e-13
13.429999999999714	-1.908682894391529e-06	1.523472014645688e-06	-1.167768562339808e-07	5.502031598620143e-13
13.439999999999714	-1.9029940013150382e-06	1.519534190623411e-06	-1.1628119903713224e-07	5.485850560786166e-13
13.449999999999713	-1.897326259419141e-06	1.5156087286612346e-06	-1.1578798112189201e-07	5.469728567484115e-13
13.459999999999713	-1.891679574012697e-06	1.5116955836668803e-06	-1.1529718983437437e-07	5.453665361997201e-13
13.469999999999713	-1.8860538509054066e-06	1.5077947107353786e-06	-1.1480881259295419e-07	3.487755920050354e-13
13.479999999999713	-1.880448996404781e-06	1.5039060651484529e-06	-1.143228368876355e-07	3.477527677676376e-13
13.489999999999712	-1.874864917313173e-06	1.5000296023733802e-06	-1.1383925027943105e-07	3.4673366502992597e-13
13.499999999999712	-1.8693015209248484e-06	1.4961652780623797e-06	-1.1335804039974563e-07	3.4571826765907264e-13
13.509999999999712	-1.8637587150230195e-06	1.4923130480515483e-06	-1.1287919494977064e-07	3.447065596032597e-13
13.519999999999712	-1.8582364078769079e-06	1.4884728683600867e-06	-1.1240270169988549e-07	3.4369852489124e-13
13.529999999999712	-1.8527345082389055e-06	1.4846446951895806e-06	-1.1192854848906372e-07	3.426941476318961e-13
13.539999999999711	-1.8472529253416138e-06	1.4808284849228228e-06	-1.1145672322429253e-07	3.4169341201373325e-13
13.549999999999711	-1.8417915688950332e-06	1.4770241941233577e-06	-1.1098721387999266e-07	3.406963023044816e-13
13.559999999999711	-1.8363503490836929e-06	1.4732317795343337e-06	-1.1052000849745204e-07	3.3970280285059996e-13
13.56999999999971	-1.8309291765638102e-06	1.4694511980778543e-06	-1.100550951842623e-07	3.3871289807685913e-13
13.57999999999971	-1.8255279624605061e-06	1.4656824068541246e-06	-1.0959246211376423e-07	3.37726572485889e-13
13.58999999999971	-1.8201466183649764e-06	1.4619253631404947e-06	-1.0913209752449892e-07	3.3674381065772677e-13
13.59999999999971	-1.814785056331745e-06	1.458180024390692e-06	-1.0867398971967017e-07	3.357645972493906e-13
13.60999999999971	-1.8094431888758689e-06	1.4544463482341917e-06	-1.0821812706660693e-07	3.3478891699444114e-13
13.61999999999971	-1.8041209289702336e-06	1.4507242924750986e-06	-1.0776449799623809e-07	3.3381675470253186e-13
13.62999999999971	-1.7988181900427866e-06	1.447013815091412e-06	-1.0731309100257304e-07	3.3284809525901235e-13
13.63999999999971	-1.7935348859738597e-06	1.4433148742345305e-06	-1.0686389464218746e-07	3.318829236244653e-13
13.649999999999709	-1.7882709310934368e-06	1.4396274282279945e-06	-1.0641689753371467e-07	3.3092122483429616e-13
13.659999999999709	-1.7830262401785404e-06	1.4359514355668577e-06	-1.059720883573466e-07	3.299629839983204e-13
13.669999999999709	-1.7778007284505021e-06	1.4322868549170828e-06	-1.0552945585434144e-07	3.290081863003168e-13
13.679999999999708	-1.7725943115723723e-06	1.4286336451143418e-06	-1.0508898882653306e-07	3.280568169976497e-13
13.689999999999708	-1.7674069056462512e-06	1.424991765163668e-06	-1.0465067613585167e-07	3.2710886142080593e-13
13.699999999999708	-1.7622384272107257e-06	1.4213611742383303e-06	-1.0421450670384698e-07	3.261643049730253e-13
13.709999999999708	-1.7570887932382204e-06	1.4177418316791809e-06	-1.0378046951122093e-07	3.252231331298673e-13
13.719999999999708	-1.751957921132467e-06	1.4141336969940186e-06	-1.0334855359736361e-07	3.2428533143881877e-13
13.729999999999707	-1.7468457287259223e-06	1.4105367298564422e-06	-1.0291874805989685e-07	3.233508855188676e-13
13.739999999999707	-1.7417521342772119e-06	1.4069508901053688e-06	-1.0249104205422363e-07	3.224197810601321e-13
13.749999999999707	-1.7366770564686206e-06	1.4033761377442628e-06	-1.0206542479307979e-07	3.2149200382342723e-13
13.759999999999707	-1.7316204144035612e-06	1.39981243294029e-06	-1.0164188554609982e-07	3.2056753963989767e-13
13.769999999999706	-1.7265821276040804e-06	1.3962597360234206e-06	-1.0122041363937871e-07	3.196463744106102e-13
13.779999999999706	-1.7215621160083886e-06	1.392718007486028e-06	-1.0080099845504489e-07	3.187284941061614e-13
13.789999999999706	-1.7165602999683671e-06	1.389187207981644e-06	-1.0038362943083928e-07	3.1781388476628057e-13
13.799999999999706	-1.711576600247133e-06	1.3856672983247273e-06	-9.99682960596961e-08	3.1690253249946534e-13
13.809999999999706	-1.706610938016602e-06	1.3821582394895388e-06	-9.955498788933147e-08	3.159944234825858e-13
13.819999999999705	-1.7016632348550548e-06	1.3786599926095543e-06	-9.914369452183895e-08	3.150895439604884e-13
13.829999999999705	-1.6967334127447347e-06	1.3751725189766332e-06	-9.873440561328587e-08	3.1418788024563763e-13
13.839999999999705	-1.6918213940694598e-06	1.3716957800404019e-06	-9.832711087331861e-08	3.132894187177233e-13
13.849999999999705	-1.6869271016122528e-06	1.368229737407486e-06	-9.792180006477159e-08	3.1239414582329086e-13
13.859999999999705	-1.6820504585529524e-06	1.3647743528406213e-06	-9.751846300328191e-08	3.11502048075385e-13
13.869999999999704	-1.6771913884658962e-06	1.3613295882581987e-06	-9.711708955690824e-08	3.1061311205314723e-13
13.879999999999704	-1.6723498153175527e-06	1.3578954057332609e-06	-9.671766964575513e-08	3.097273244014729e-13
13.889999999999704	-1.6675256634642352e-06	1.3544717674929265e-06	-9.632019324160207e-08	3.0884467183063496e-13
13.899999999999704	-1.6627188576497985e-06	1.3510586359177789e-06	-9.59246503675371e-08	3.079651411159201e-13
13.909999999999703	-1.657929323003318e-06	1.3476559735408959e-06	-9.553103109759621e-08	3.0708871909727654e-13
13.919999999999703	-1.653156985036835e-06	1.3442637430473575e-06	-9.513932555640466e-08	3.0621539267894706e-13
13.929999999999703	-1.648401769643088e-06	1.340881907273388e-06	-9.474952391882774e-08	3.0534514882911194e-13
13.939999999999703	-1.6436636030932827e-06	1.3375104292057654e-06	-9.436161640962118e-08	3.04477974579545e-13
13.949999999999703	-1.638942412034838e-06	1.334149271981137e-06	-9.39755933030882e-08	3.036138570252323e-13
13.959999999999702	-1.6342381234891688e-06	1.3307983988850615e-06	-9.359144492274113e-08	3.0275278332406803e-13
13.969999999999702	-1.6295506648494972e-06	1.32745777335174e-06	-9.32091616409677e-08	3.018947406964671e-13
13.979999999999702	-1.6248799638786393e-06	1.3241273589629277e-06	-9.282873387869953e-08	3.0103971642503737e-13
13.989999999999702	-1.6202259487068433e-06	1.320807119447497e-06	-9.24501521050885e-08	3.001876978542303e-13
13.999999999999702	-1.6155885478296149e-06	1.3174970186807261e-06	-9.207340683718292e-08	2.993386723900011e-13
14.009999999999701	-1.6109676901055734e-06	1.3141970206834498e-06	-9.169848863961116e-08	2.984926274994747e-13
14.019999999999701	-1.6063633047543187e-06	1.3109070896215219e-06	-9.132538812426857e-08	2.976495507105972e-13
14.029999999999701	-1.6017753213542836e-06	1.3076271898052931e-06	-9.095409595000698e-08	2.9680942961180833e-13
14.0399999999997	-1.5972036698406465e-06	1.3043572856884306e-06	-9.05846028223305e-08	2.9597225185170927e-13
14.0499999999997	-1.592648280503237e-06	1.3010973418679196e-06	-9.0216899493093e-08	2.951380051387252e-13
14.0599999999997	-1.5881090839844277e-06	1.2978473230828709e-06	-8.985097676020092e-08	2.943066772407818e-13
14.0699999999997	-1.583586011277073e-06	1.2946071942141502e-06	-8.948682546731935e-08	2.9347825598497533e-13
14.0799999999997	-1.5790789937224746e-06	1.2913769202835726e-06	-8.912443650358032e-08	2.926527292572479e-13
14.0899999999997	-1.5745879630082935e-06	1.2881564664533065e-06	-8.87638008032993e-08	2.9183008500206973e-13
14.0999999999997	-1.5701128511665395e-06	1.284945798025289e-06	-8.84049093456893e-08	2.9101031122210316e-13
14.1099999999997	-1.5656535905715707e-06	1.2817448804403804e-06	-8.804775315458282e-08	2.901933959779099e-13
14.119999999999699	-1.5612101139380497e-06	1.2785536792780012e-06	-8.769232329815603e-08	2.893793273875984e-13
14.129999999999699	-1.5567823543189598e-06	1.275372160255148e-06	-8.733861088865653e-08	2.885680936265378e-13
14.139999999999699	-1.5523702451036403e-06	1.2722002892262545e-06	-8.698660708213248e-08	2.877596829270378e-13
14.149999999999698	-1.5479737200157982e-06	1.2690380321818359e-06	-8.663630307817116e-08	2.8695408357803116e-13
14.159999999999698	-1.5435927131115613e-06	1.2658853552486247e-06	-8.628769011963132e-08	2.8615128392476644e-13
14.169999999999698	-1.5392271587775204e-06	1.2627422246883846e-06	-8.594075949238833e-08	2.853512723684981e-13
14.179999999999698	-1.5348769917288134e-06	1.2596086068976034e-06	-8.559550252507655e-08	2.8455403736618914e-13
14.189999999999698	-1.5305421470071901e-06	1.2564844684066319e-06	-8.525191058883662e-08	2.837595674302031e-13
14.199999999999697	-1.5262225599791109e-06	1.2533697758793552e-06	-8.490997509706591e-08	2.829678511279945e-13
14.209999999999697	-1.5219181663338526e-06	1.2502644961122527e-06	-8.456968750517287e-08	2.8217887708181794e-13
14.219999999999697	-1.5176289020816014e-06	1.2471685960339939e-06	-8.423103931033185e-08	2.8139263396843283e-13
14.229999999999697	-1.5133547035516254e-06	1.2440820427048453e-06	-8.389402205124417e-08	2.806091105187956e-13
14.239999999999696	-1.509095507390354e-06	1.2410048033159005e-06	-8.355862730790036e-08	2.7982829551777065e-13
14.249999999999696	-1.5048512505595885e-06	1.2379368451886992e-06	-8.322484670134396e-08	2.7905017780383684e-13
14.259999999999696	-1.5006218703346324e-06	1.2348781357743234e-06	-8.289267189344114e-08	2.7827474626880414e-13
14.269999999999696	-1.4964073043024492e-06	1.2318286426531341e-06	-8.256209458665029e-08	2.775019898575059e-13
14.279999999999696	-1.4922074903598843e-06	1.228788333533981e-06	-8.22331065237975e-08	2.767318975675284e-13
14.289999999999695	-1.4880223667118385e-06	1.2257571762536024e-06	-8.190569948785114e-08	2.759644584489171e-13
14.299999999999695	-1.483851871869488e-06	1.2227351387761218e-06	-8.15798653017013e-08	2.751996616039051e-13
14.309999999999695	-1.4796959446484858e-06	1.2197221891924991e-06	-8.125559582794127e-08	2.744374961865996e-13
14.319999999999695	-1.4755545241672338e-06	1.216718295719696e-06	-8.09328829686526e-08	2.7367795140274103e-13
14.329999999999695	-1.4714275498450559e-06	1.2137234267005445e-06	-8.06117186651911e-08	2.729210165093951e-13
14.339999999999694	-1.4673149614005291e-06	1.2107375506026065e-06	-8.029209489797515e-08	2.721666808146885e-13
14.349999999999694	-1.4632166988496825e-06	1.2077606360181215e-06	-7.99740036862788e-08	2.714149336775215e-13
14.359999999999694	-1.459132702504315e-06	1.2047926516631557e-06	-7.965743708802575e-08	2.70665764507314e-13
14.369999999999694	-1.4550629129702498e-06	1.2018335663770763e-06	-7.934238719958448e-08	2.6991916276371966e-13
14.379999999999693	-1.4510072711456776e-06	1.1988833491220269e-06	-7.902884615556762e-08	2.6917511795634704e-13
14.389999999999693	-1.4469657182193883e-06	1.1959419689823014e-06	-7.871680612863327e-08	2.684336196445138e-13
14.399999999999693	-1.4429381956691774e-06	1.1930093951638915e-06	-7.840625932928898e-08	2.6769465743695875e-13
14.409999999999693	-1.4389246452601092e-06	1.190085596993839e-06	-7.809719800569473e-08	2.669582209915835e-13
14.419999999999693	-1.4349250090428764e-06	1.1871705439197546e-06	-7.778961444347314e-08	2.6622430001519127e-13
14.429999999999692	-1.4309392293521692e-06	1.1842642055091622e-06	-7.7483500965518e-08	2.654928842632202e-13
14.439999999999692	-1.426967248805012e-06	1.1813665514490625e-06	-7.71788499318068e-08	2.647639635394783e-13
14.449999999999692	-1.4230090102991331e-06	1.1784775515453082e-06	-7.687565373921445e-08	2.640375276958994e-13
14.459999999999692	-1.4190644570113647e-06	1.1755971757221475e-06	-7.657390482132922e-08	2.6331356663226305e-13
14.469999999999692	-1.4151335323960206e-06	1.1727253940216087e-06	-7.627359564827005e-08	2.625920702959608e-13
14.479999999999691	-1.411216180183304e-06	1.1698621766030839e-06	-7.597471872650811e-08	2.6187302868172356e-13
14.489999999999691	-1.4073123443777137e-06	1.1670074937426213e-06	-7.567726659868828e-08	2.6115643183137e-13
14.499999999999691	-1.4034219692564665e-06	1.1641613158324303e-06	-7.538123184345075e-08	2.6044226983357595e-13
14.50999999999969	-1.399544999367942e-06	1.161323613380479e-06	-7.508660707525978e-08	2.5973053282359777e-13
14.51999999999969	-1.3956813795301096e-06	1.1584943570099914e-06	-7.479338494423062e-08	2.5902121098302743e-13
14.52999999999969	-1.3918310548289756e-06	1.1556735174586814e-06	-7.450155813595642e-08	2.583142945395676e-13
14.53999999999969	-1.3879939706170716e-06	1.1528610655784592e-06	-7.421111937134137e-08	2.576097737667544e-13
14.54999999999969	-1.3841700725118968e-06	1.1500569723347502e-06	-7.392206140643379e-08	2.5690763898373666e-13
14.55999999999969	-1.380359306394416e-06	1.147261208806317e-06	-7.363437703225967e-08	2.5620788055502653e-13
14.56999999999969	-1.376561618407537e-06	1.1444737461842992e-06	-7.33480590746574e-08	2.5551048889025137e-13
14.57999999999969	-1.3727769549546375e-06	1.1416945557719385e-06	-7.306310039412001e-08	2.548154544439211e-13
14.589999999999689	-1.3690052626980457e-06	1.1389236089840612e-06	-7.277949388563016e-08	2.5412276771518207e-13
14.599999999999689	-1.3652464885575719e-06	1.1361608773466526e-06	-7.249723247850295e-08	2.53432419247596e-13
14.609999999999689	-1.3615005797090397e-06	1.1334063324961744e-06	-7.221630913622818e-08	2.5274439962888177e-13
14.619999999999688	-1.3577674835828273e-06	1.1306599461791564e-06	-7.193671685631575e-08	2.520586994906973e-13
14.629999999999688	-1.3540471478623912e-06	1.1279216902518635e-06	-7.165844867013844e-08	2.513753095083994e-13
14.639999999999688	-1.3503395204828636e-06	1.1251915366794083e-06	-7.138149764278265e-08	2.5069422040082145e-13
14.649999999999688	-1.3466445496295914e-06	1.1224694575357393e-06	-7.110585687289361e-08	2.500154229300278e-13
14.659999999999688	-1.3429621837367055e-06	1.1197554250027383e-06	-7.083151949252581e-08	2.493389079010974e-13
14.669999999999687	-1.339292371485733e-06	1.117049411370066e-06	-7.055847866699808e-08	2.4866466616188883e-13
14.679999999999687	-1.3356350618041576e-06	1.1143513890345046e-06	-7.028672759474056e-08	2.479926886028251e-13
14.689999999999687	-1.3319902038640592e-06	1.1116613304993753e-06	-7.001625950715298e-08	2.4732296615664883e-13
14.699999999999687	-1.3283577470806829e-06	1.108979208374385e-06	-6.974706766845772e-08	2.466554897982221e-13
14.709999999999686	-1.324737641111088e-06	1.1063049953748395e-06	-6.947914537555766e-08	2.4599025054429155e-13
14.719999999999686	-1.3211298358527875e-06	1.1036386643213793e-06	-6.921248595789358e-08	2.4532723945326393e-13
14.729999999999686	-1.317534281442345e-06	1.1009801881393863e-06	-6.894708277730377e-08	2.44666447624991e-13
14.739999999999686	-1.313950928254056e-06	1.0983295398585537e-06	-6.868292922788357e-08	2.4400786620056505e-13
14.749999999999686	-1.31037972689859e-06	1.095686692612507e-06	-6.84200187358476e-08	2.433514863620727e-13
14.759999999999685	-1.3068206282216664e-06	1.0930516196381223e-06	-6.815834475939219e-08	2.426972993324102e-13
14.769999999999685	-1.3032735833026979e-06	1.0904242942754238e-06	-6.789790078855916e-08	2.4204529637503523e-13
14.779999999999685	-1.2997385434535016e-06	1.0878046899666725e-06	-6.763868034510108e-08	2.41395468793794e-13
14.789999999999685	-1.2962154602169755e-06	1.0851927802564251e-06	-6.738067698234718e-08	2.4074780793267525e-13
14.799999999999685	-1.2927042853658065e-06	1.0825885387906408e-06	-6.71238842850707e-08	2.401023051756143e-13
14.809999999999684	-1.2892049709011451e-06	1.0799919393164313e-06	-6.686829586935702e-08	2.394589519462845e-13
14.819999999999684	-1.285717469051362e-06	1.0774029556816096e-06	-6.661390538247216e-08	2.388177397078843e-13
14.829999999999684	-1.282241732270747e-06	1.074821561834312e-06	-6.636070650273503e-08	2.381786599629296e-13
14.839999999999684	-1.278777713238244e-06	1.0722477318223738e-06	-6.61086929393875e-08	2.3754170425305654e-13
14.849999999999683	-1.27532536485618e-06	1.0696814397930253e-06	-6.58578584324661e-08	2.3690686415880874e-13
14.859999999999683	-1.2718846402490307e-06	1.0671226599924317e-06	-6.560819675267554e-08	2.362741312994317e-13
14.869999999999683	-1.268455492762168e-06	1.0645713667652844e-06	-6.535970170126412e-08	2.3564349733267977e-13
14.879999999999683	-1.2650378759606093e-06	1.0620275345542118e-06	-6.511236710989795e-08	2.350149539546109e-13
14.889999999999683	-1.2616317436278208e-06	1.0594911378996853e-06	-6.486618684053596e-08	2.3438849289937986e-13
14.899999999999682	-1.2582370497644554e-06	1.0569621514391798e-06	-6.462115478530873e-08	2.337641059390519e-13
14.909999999999682	-1.2548537485871812e-06	1.0544405499070453e-06	-6.437726486639488e-08	2.3314178488339985e-13
14.919999999999682	-1.2514817945274324e-06	1.0519263081340383e-06	-6.413451103590026e-08	2.325215215797063e-13
14.929999999999682	-1.2481211422302352e-06	1.049419401046711e-06	-6.389288727573658e-08	2.3190330791256406e-13
14.939999999999682	-1.2447717465530417e-06	1.0469198036673561e-06	-6.365238759750307e-08	2.312871358036939e-13
14.949999999999681	-1.2414335625644942e-06	1.0444274911130603e-06	-6.341300604236635e-08	2.3067299721174337e-13
14.959999999999681	-1.2381065455432882e-06	1.0419424385959484e-06	-6.317473668094277e-08	2.3006088413209545e-13
14.969999999999681	-1.2347906509769987e-06	1.0394646214221668e-06	-6.293757361318092e-08	2.2945078859667665e-13
14.97999999999968	-1.2314858345609133e-06	1.0369940149918778e-06	-6.270151096824427e-08	2.288427026737742e-13
14.98999999999968	-1.2281920521968762e-06	1.034530594798669e-06	-6.246654290439606e-08	2.2823661846784363e-13
14.99999999999968	-1.2249092599921559e-06	1.0320743364291811e-06	-6.223266360888498e-08	2.2763252811931864e-13
15.00999999999968	-1.2216374142583083e-06	1.0296252155627017e-06	-6.199986729782844e-08	2.2703042380442492e-13
15.01999999999968	-1.2183764715100167e-06	1.0271832079708516e-06	-6.176814821609967e-08	2.264302977349995e-13
15.02999999999968	-1.2151263884640106e-06	1.0247482895170412e-06	-6.153750063721617e-08	2.2583214215830332e-13
15.03999999999968	-1.2118871220379287e-06	1.0223204361562104e-06	-6.130791886322409e-08	2.252359493568388e-13
15.04999999999968	-1.2086586293492015e-06	1.0198996239342487e-06	-6.10793972245899e-08	2.2464171164817294e-13
15.059999999999679	-1.2054408677139654e-06	1.017485828987904e-06	-6.085193008008551e-08	2.2404942138474118e-13
15.069999999999679	-1.2022337946459686e-06	1.0150790275440875e-06	-6.062551181668192e-08	2.234590709536827e-13
15.079999999999679	-1.199037367855466e-06	1.0126791959196996e-06	-6.040013684943482e-08	2.2287065277666102e-13
15.089999999999678	-1.1958515452481484e-06	1.0102863105211116e-06	-6.017579962137808e-08	2.222841593096727e-13
15.099999999999678	-1.1926762849240875e-06	1.0079003478437958e-06	-5.995249460341407e-08	2.2169958304288393e-13
15.109999999999678	-1.1895115451766308e-06	1.0055212844721608e-06	-5.973021629420559e-08	2.2111691650045113e-13
15.119999999999678	-1.1863572844913749e-06	1.0031490970787833e-06	-5.950895922006793e-08	2.2053615224034007e-13
15.129999999999677	-1.1832134615450974e-06	1.0007837624242824e-06	-5.92887179348617e-08	2.1995728285416354e-13
15.139999999999677	-1.1800800352047205e-06	9.984252573570823e-07	-5.9069487019886584e-08	2.1938030096699518e-13
15.149999999999677	-1.176956964526243e-06	9.960735588126348e-07	-5.8851261083774665e-08	2.1880519923720973e-13
15.159999999999677	-1.1738442087537513e-06	9.937286438134222e-07	-5.86340347623852e-08	2.1823197035630227e-13
15.169999999999677	-1.170741727318351e-06	9.913904894683851e-07	-5.841780271870018e-08	2.1766060704872629e-13
15.179999999999676	-1.167649479837187e-06	9.890590729726146e-07	-5.820255964271774e-08	2.1709110207172104e-13
15.189999999999676	-1.1645674261123933e-06	9.86734371607037e-07	-5.798830025135042e-08	2.165234482151436e-13
15.199999999999676	-1.161495526130096e-06	9.84416362737907e-07	-5.7775019288319813e-08	2.1595763830130347e-13
15.209999999999676	-1.1584337400594418e-06	9.82105023816599e-07	-5.75627115240539e-08	2.153936651847876e-13
15.219999999999676	-1.1553820282515637e-06	9.798003323792601e-07	-5.7351371755584767e-08	2.14831521752317e-13
15.229999999999675	-1.1523403512386137e-06	9.77502266046229e-07	-5.714099480644533e-08	2.1427120092255954e-13
15.239999999999675	-1.1493086697327847e-06	9.752108025219269e-07	-5.693157552656786e-08	2.1371269564597755e-13
15.249999999999675	-1.146286944625323e-06	9.729259195944733e-07	-5.6723108792182885e-08	2.1315599890466341e-13
15.259999999999675	-1.1432751369855766e-06	9.706475951351126e-07	-5.651558950571749e-08	2.126011037121833e-13
15.269999999999675	-1.140273208060011e-06	9.683758070981418e-07	-5.630901259569488e-08	2.120480031134068e-13
15.279999999999674	-1.1372811192712673e-06	9.661105335204634e-07	-5.610337301663419e-08	2.1149669018435887e-13
15.289999999999674	-1.134298832217211e-06	9.638517525211265e-07	-5.589866574895032e-08	2.1094715803204802e-13
15.299999999999674	-1.1313263086699916e-06	9.615994423011612e-07	-5.5694885798854954e-08	2.103993997943256e-13
15.309999999999674	-1.1283635105750863e-06	9.593535811430951e-07	-5.549202819825651e-08	2.0985340863971164e-13
15.319999999999673	-1.125410400050394e-06	9.57114147410746e-07	-5.5290088004662006e-08	2.093091777672496e-13
15.329999999999673	-1.1224669393852775e-06	9.548811195487968e-07	-5.5089060301078586e-08	2.0876670040634992e-13
15.339999999999673	-1.1195330910396758e-06	9.526544760823899e-07	-5.488894019591504e-08	2.08225969816632e-13
15.349999999999673	-1.1166088176431728e-06	9.504341956169471e-07	-5.468972282288422e-08	2.0768697928777907e-13
15.359999999999673	-1.113694081994088e-06	9.482202568377837e-07	-5.449140334090538e-08	2.0714972213937296e-13
15.369999999999672	-1.1107888470585843e-06	9.460126385096834e-07	-5.429397693400755e-08	2.0661419172075555e-13
15.379999999999672	-1.1078930759697496e-06	9.438113194767555e-07	-5.409743881123211e-08	2.0608038141087482e-13
15.389999999999672	-1.1050067320267307e-06	9.416162786618595e-07	-5.390178420653692e-08	2.0554828461812046e-13
15.399999999999672	-1.102129778693836e-06	9.394274950665277e-07	-5.370700837869889e-08	2.0501789478020217e-13
15.409999999999672	-1.09926217959965e-06	9.372449477704818e-07	-5.3513106611220085e-08	2.0448920536398106e-13
15.419999999999671	-1.0964038985361688e-06	9.350686159313681e-07	-5.3320074212229896e-08	2.0396220986532359e-13
15.429999999999671	-1.093554899457937e-06	9.328984787843819e-07	-5.312790651439116e-08	2.034369018089695e-13
15.43999999999967	-1.0907151464811491e-06	9.307345156420927e-07	-5.293659887480485e-08	2.0291327474836472e-13
15.44999999999967	-1.0878846038828484e-06	9.285767058939363e-07	-5.274614667491441e-08	2.0239132226554046e-13
15.45999999999967	-1.08506323610003e-06	9.264250290060281e-07	-5.255654532041263e-08	2.0187103797094675e-13
15.46999999999967	-1.0822510077288124e-06	9.242794645207703e-07	-5.236779024114551e-08	2.0135241550332602e-13
15.47999999999967	-1.0794478835235715e-06	9.221399920566402e-07	-5.21798768910208e-08	2.008354485295612e-13
15.48999999999967	-1.0766538283961567e-06	9.200065913077765e-07	-5.199280074791177e-08	2.003201307445381e-13
15.49999999999967	-1.073868807415015e-06	9.178792420437213e-07	-5.1806557313564725e-08	1.9980645587100742e-13
15.50999999999967	-1.0710927858043721e-06	9.157579241090851e-07	-5.1621142113506314e-08	1.9929441765943232e-13
15.51999999999967	-1.0683257289434235e-06	9.136426174233286e-07	-5.143655069694904e-08	1.9878400988786801e-13
15.529999999999669	-1.065567602365519e-06	9.115333019802732e-07	-5.12527786366998e-08	1.9827522636180963e-13
15.539999999999669	-1.062818371757348e-06	9.09429957848009e-07	-5.106982152906656e-08	1.9776806091405706e-13
15.549999999999669	-1.0600780029581197e-06	9.073325651684607e-07	-5.0887674993766226e-08	1.9726250740458227e-13
15.559999999999668	-1.0573464619588005e-06	9.052411041570979e-07	-5.070633467383234e-08	1.9675855972038917e-13
15.569999999999668	-1.054623714901295e-06	9.031555551027264e-07	-5.052579623552333e-08	1.9625621177538077e-13
15.579999999999668	-1.05190972807764e-06	9.01075898367092e-07	-5.0346055368230766e-08	1.9575545751022124e-13
15.589999999999668	-1.0492044679292596e-06	8.990021143846105e-07	-5.016710778438755e-08	1.9525629089220786e-13
15.599999999999667	-1.0465079010461561e-06	8.969341836620595e-07	-4.9988949219376695e-08	1.9475870591513244e-13
15.609999999999667	-1.0438199941661478e-06	8.948720867783939e-07	-4.981157543144123e-08	1.9426269659915378e-13
15.619999999999667	-1.0411407141740864e-06	8.928158043843086e-07	-4.9634982201591004e-08	1.9376825699065905e-13
15.629999999999667	-1.0384700281011146e-06	8.90765317202044e-07	-4.945916533351442e-08	1.932753811621404e-13
15.639999999999667	-1.035807903123885e-06	8.887206060250381e-07	-4.9284120653486354e-08	1.9278406321206335e-13
15.649999999999666	-1.0331543065638135e-06	8.866816517177101e-07	-4.910984401027827e-08	1.9229429726473317e-13
15.659999999999666	-1.0305092058863287e-06	8.846484352151024e-07	-4.893633127506824e-08	1.9180607747017207e-13
15.669999999999666	-1.0278725687001212e-06	8.826209375226214e-07	-4.876357834135041e-08	1.9131939800398182e-13
15.679999999999666	-1.0252443627564088e-06	8.805991397158024e-07	-4.859158112484569e-08	1.9083425306723273e-13
15.689999999999666	-1.022624555948196e-06	8.785830229399539e-07	-4.842033556341249e-08	1.9035063688631686e-13
15.699999999999665	-1.0200131163095532e-06	8.765725684099681e-07	-4.824983761695582e-08	1.8986854371284614e-13
15.709999999999665	-1.0174100120148516e-06	8.74567757409903e-07	-4.808008326733938e-08	1.893879678234972e-13
15.719999999999665	-1.0148152113781026e-06	8.725685712928838e-07	-4.791106851829597e-08	1.8890890351991626e-13
15.729999999999665	-1.0122286828521847e-06	8.705749914806875e-07	-4.77427893953387e-08	1.884313451285803e-13
15.739999999999664	-1.0096503950281522e-06	8.68586999463526e-07	-4.7575241945671755e-08	1.8795528700067384e-13
15.749999999999664	-1.007080316634532e-06	8.666045767997837e-07	-4.7408422238101946e-08	1.8748072351196901e-13
15.759999999999664	-1.0045184165365964e-06	8.646277051157082e-07	-4.7242326362950897e-08	1.8700764906270524e-13
15.769999999999664	-1.001964663735693e-06	8.626563661051918e-07	-4.707695043196547e-08	1.865360580774701e-13
15.779999999999664	-9.99419027368519e-07	8.606905415294221e-07	-4.6912290578230764e-08	1.8606594500507143e-13
15.789999999999663	-9.968814767064541e-07	8.587302132167286e-07	-4.674834295608141e-08	1.8559730431842767e-13
15.799999999999663	-9.943519811548617e-07	8.567753630622249e-07	-4.658510374101447e-08	1.8513013051443463e-13
15.809999999999663	-9.91830510252402e-07	8.548259730275976e-07	-4.642256912960094e-08	1.8466441811386367e-13
15.819999999999663	-9.893170336703402e-07	8.528820251407814e-07	-4.6260735339397914e-08	1.842001616612349e-13
15.829999999999663	-9.868115212119232e-07	8.509435014957355e-07	-4.60995986088628e-08	1.837373557246991e-13
15.839999999999662	-9.843139428116532e-07	8.490103842522484e-07	-4.593915519726455e-08	1.8327599489592605e-13
15.849999999999662	-9.81824268534645e-07	8.470826556355792e-07	-4.5779401384597045e-08	1.8281607378998502e-13
15.859999999999662	-9.79342468575964e-07	8.451602979361947e-07	-4.562033347149232e-08	1.8235758704523049e-13
15.869999999999662	-9.768685132599738e-07	8.432432935096551e-07	-4.546194777913358e-08	1.8190052932319526e-13
15.879999999999661	-9.744023730396572e-07	8.41331624776124e-07	-4.5304240649168205e-08	1.8144489530845417e-13
15.889999999999661	-9.719440184959945e-07	8.394252742203808e-07	-4.5147208443622045e-08	1.809906797085445e-13
15.899999999999661	-9.694934203373091e-07	8.37524224391331e-07	-4.499084754481228e-08	1.805378772538239e-13
15.90999999999966	-9.670505493986164e-07	8.356284579019192e-07	-4.48351543552611e-08	1.8008648269737244e-13
15.91999999999966	-9.646153766409906e-07	8.337379574288145e-07	-4.46801252976109e-08	1.7963649081487735e-13
15.92999999999966	-9.621878731509477e-07	8.318527057121203e-07	-4.452575681453613e-08	1.7918789640452713e-13
15.93999999999966	-9.59768010139776e-07	8.299726855552175e-07	-4.437204536865985e-08	1.787406942868921e-13
15.94999999999966	-9.573557589429573e-07	8.280978798244822e-07	-4.421898744246572e-08	1.7829487930482605e-13
15.95999999999966	-9.549510910195075e-07	8.262282714489681e-07	-4.406657953821464e-08	1.7785044632334785e-13
15.96999999999966	-9.525539779513693e-07	8.243638434202683e-07	-4.3914818177857736e-08	1.7740739022953745e-13
15.97999999999966	-9.501643914428158e-07	8.225045787922145e-07	-4.376369990295159e-08	1.7696570593242777e-13
15.98999999999966	-9.477823033198057e-07	8.206504606806531e-07	-4.3613221274573296e-08	1.765253883629016e-13
15.999999999999659	-9.454076855294013e-07	8.188014722631653e-07	-4.346337887323546e-08	1.7608643247357375e-13
16.009999999999657	-9.430405101391564e-07	8.169575967789361e-07	-4.3314169298800776e-08	1.7564883323869643e-13
16.01999999999966	-9.406807493365194e-07	8.151188175283534e-07	-4.3165589170398275e-08	1.7521258565404607e-13
16.02999999999966	-9.38328375428236e-07	8.132851178728841e-07	-4.301763512633734e-08	1.747776847368264e-13
16.039999999999658	-9.359833608397483e-07	8.114564812348503e-07	-4.2870303824024905e-08	1.7434412552555643e-13
16.049999999999656	-9.336456781146181e-07	8.096328910970732e-07	-4.2723591939879535e-08	1.7391190307997162e-13
16.059999999999658	-9.313152999139389e-07	8.078143310028103e-07	-4.257749616924839e-08	1.73481012480915e-13
16.06999999999966	-9.289921990157463e-07	8.060007845553957e-07	-4.243201322632274e-08	1.730514488302456e-13
16.079999999999657	-9.266763483144477e-07	8.04192235417975e-07	-4.2287139844053735e-08	1.726232072507242e-13
16.089999999999655	-9.243677208202451e-07	8.023886673134183e-07	-4.214287277406952e-08	1.7219628288591669e-13
16.099999999999657	-9.220662896585648e-07	8.005900640240105e-07	-4.199920878659038e-08	1.7177067090009709e-13
16.10999999999966	-9.197720280694842e-07	7.987964093912097e-07	-4.18561446703463e-08	1.71346366478143e-13
16.119999999999656	-9.174849094071746e-07	7.970076873153944e-07	-4.171367723249291e-08	1.7092336482542966e-13
16.129999999999654	-9.152049071393363e-07	7.952238817557516e-07	-4.157180329852865e-08	1.7050166116775217e-13
16.139999999999656	-9.129319948466418e-07	7.934449767299249e-07	-4.143051971221153e-08	1.7008125075119577e-13
16.149999999999658	-9.106661462221793e-07	7.916709563138456e-07	-4.1289823335475996e-08	1.6966212884206461e-13
16.159999999999656	-9.084073350709069e-07	7.899018046415412e-07	-4.11497110483505e-08	1.692442907267668e-13
16.169999999999654	-9.061555353091e-07	7.881375059048186e-07	-4.1010179748874497e-08	1.6882773171172902e-13
16.179999999999655	-9.039107209638125e-07	7.863780443531268e-07	-4.087122635301609e-08	1.684124471232923e-13
16.189999999999657	-9.01672866172325e-07	7.846234042933467e-07	-4.073284779458914e-08	1.6799843230761602e-13
16.199999999999655	-8.994419451816174e-07	7.828735700894566e-07	-4.059504102517221e-08	1.6758568263059098e-13
16.209999999999653	-8.972179323478367e-07	7.811285261624466e-07	-4.0457803014025023e-08	1.671741934777269e-13
16.219999999999654	-8.950008021357474e-07	7.793882569900127e-07	-4.032113074800711e-08	1.6676396025408367e-13
16.229999999999656	-8.927905291182333e-07	7.776527471063932e-07	-4.0185021231496343e-08	1.663549783841504e-13
16.239999999999654	-8.90587087975735e-07	7.759219811021336e-07	-4.004947148630659e-08	1.6594724331176771e-13
16.249999999999652	-8.883904534957591e-07	7.741959436238193e-07	-3.991447855160669e-08	1.6554075050003093e-13
16.259999999999653	-8.862006005723445e-07	7.724746193739971e-07	-3.9780039483838705e-08	1.6513549543120165e-13
16.269999999999655	-8.840175042055558e-07	7.707579931107765e-07	-3.964615135663675e-08	1.647314736066046e-13
16.279999999999653	-8.818411395009555e-07	7.690460496477934e-07	-3.9512811260745964e-08	1.64328680546549e-13
16.28999999999965	-8.796714816691085e-07	7.673387738538798e-07	-3.938001630394145e-08	1.6392711179022806e-13
16.299999999999653	-8.775085060250708e-07	7.656361506529024e-07	-3.924776361094763e-08	1.6352676289563317e-13
16.309999999999654	-8.753521879878844e-07	7.639381650235933e-07	-3.911605032335749e-08	1.6312762943946451e-13
16.319999999999652	-8.73202503080077e-07	7.622448019992191e-07	-3.898487359955162e-08	1.6272970701703716e-13
16.32999999999965	-8.71059426927163e-07	7.605560466674843e-07	-3.8854230614619004e-08	1.6233299124219327e-13
16.33999999999965	-8.689229352571573e-07	7.588718841702857e-07	-3.8724118560275364e-08	1.619374777472179e-13
16.349999999999653	-8.667930039000707e-07	7.571922997035526e-07	-3.85945346447842e-08	1.6154316218274606e-13
16.35999999999965	-8.646696087874235e-07	7.555172785169032e-07	-3.846547609287648e-08	1.611500402176786e-13
16.36999999999965	-8.62552725951775e-07	7.538468059136545e-07	-3.833694014567067e-08	1.6075810753908831e-13
16.37999999999965	-8.604423315262138e-07	7.521808672504037e-07	-3.820892406059367e-08	1.6036735985214045e-13
16.389999999999652	-8.58338401743897e-07	7.505194479369484e-07	-3.808142511130073e-08	1.5997779288000626e-13
16.39999999999965	-8.562409129375704e-07	7.488625334361146e-07	-3.795444058759671e-08	1.5958940236377042e-13
16.40999999999965	-8.541498415390785e-07	7.472101092634211e-07	-3.7827967795356757e-08	1.5920218406235142e-13
16.41999999999965	-8.520651640789192e-07	7.455621609870013e-07	-3.770200405644747e-08	1.5881613375241665e-13
16.42999999999965	-8.499868571857455e-07	7.439186742273683e-07	-3.7576546708647034e-08	1.5843124722829564e-13
16.43999999999965	-8.47914897585917e-07	7.422796346572029e-07	-3.745159310556891e-08	1.5804752030189415e-13
16.449999999999648	-8.458492621030383e-07	7.406450280011748e-07	-3.732714061658101e-08	1.5766494880261854e-13
16.45999999999965	-8.437899276574743e-07	7.390148400356997e-07	-3.7203186626728425e-08	1.572835285772831e-13
16.46999999999965	-8.417368712659191e-07	7.373890565888248e-07	-3.7079728536655324e-08	1.5690325549003107e-13
16.47999999999965	-8.396900700409322e-07	7.357676635399806e-07	-3.695676376252679e-08	1.565241254222595e-13
16.489999999999647	-8.376495011904712e-07	7.341506468197898e-07	-3.683428973595061e-08	1.5614613427252233e-13
16.49999999999965	-8.356151420174503e-07	7.325379924098373e-07	-3.67123039039005e-08	1.5576927795646386e-13
16.50999999999965	-8.335869699193059e-07	7.30929686342611e-07	-3.6590803728637766e-08	1.553935524067289e-13
16.519999999999648	-8.315649623875349e-07	7.293257147011427e-07	-3.646978668763488e-08	1.5501895357288738e-13
16.529999999999646	-8.295490970072405e-07	7.277260636189341e-07	-3.634925027349699e-08	1.5464547742134753e-13
16.539999999999647	-8.275393514567245e-07	7.261307192796873e-07	-3.62291919938865e-08	1.542731199352849e-13
16.54999999999965	-8.255357035070218e-07	7.245396679172492e-07	-3.610960937144475e-08	1.5390187711455693e-13
16.559999999999647	-8.235381310214798e-07	7.22952895815203e-07	-3.599049994371736e-08	1.5353174497562494e-13
16.569999999999645	-8.215466119553122e-07	7.213703893068702e-07	-3.58718612630755e-08	1.5316271955148125e-13
16.579999999999647	-8.195611243551791e-07	7.197921347751004e-07	-3.575369089664108e-08	1.527947968915601e-13
16.589999999999648	-8.175816463587601e-07	7.182181186519622e-07	-3.56359864262102e-08	1.5242797306167125e-13
16.599999999999646	-8.156081561943224e-07	7.16648327418678e-07	-3.5518745448177656e-08	1.520622441439188e-13
16.609999999999644	-8.136406321802968e-07	7.150827476054394e-07	-3.540196557346059e-08	1.5169760623661994e-13
16.619999999999646	-8.116790527248594e-07	7.135213657911472e-07	-3.5285644427423534e-08	1.513340554542373e-13
16.629999999999647	-8.097233963255217e-07	7.119641686032218e-07	-3.51697796498019e-08	1.509715879272924e-13
16.639999999999645	-8.077736415686972e-07	7.104111427175478e-07	-3.505436889462873e-08	1.5061019980230352e-13
16.649999999999643	-8.058297671292958e-07	7.088622748581682e-07	-3.493940983015786e-08	1.5024988724169872e-13
16.659999999999645	-8.038917517703218e-07	7.073175517971635e-07	-3.4824900138789886e-08	1.4989064642374468e-13
16.669999999999646	-8.019595743424464e-07	7.057769603544333e-07	-3.471083751699798e-08	1.4953247354247299e-13
16.679999999999644	-8.000332137836171e-07	7.042404873975323e-07	-3.459721967525234e-08	1.4917536480760932e-13
16.689999999999642	-7.981126491186449e-07	7.027081198415105e-07	-3.44840443379468e-08	1.4881931644449587e-13
16.699999999999644	-7.961978594587995e-07	7.011798446487351e-07	-3.4371309243324375e-08	1.4846432469401648e-13
16.709999999999646	-7.942888240014218e-07	6.996556488286382e-07	-3.4259012143403717e-08	1.4811038581252816e-13
16.719999999999644	-7.923855220295071e-07	6.981355194376932e-07	-3.4147150803905215e-08	1.4775749607178714e-13
16.72999999999964	-7.904879329113285e-07	6.966194435790412e-07	-3.403572300417746e-08	1.474056517588782e-13
16.739999999999643	-7.885960361000284e-07	6.951074084025048e-07	-3.3924726537124126e-08	1.4705484917613703e-13
16.749999999999645	-7.867098111332453e-07	6.935994011042472e-07	-3.381415920913036e-08	1.4670508464108637e-13
16.759999999999643	-7.848292376326944e-07	6.920954089267929e-07	-3.3704018839991127e-08	1.4635635448636224e-13
16.76999999999964	-7.829542953038152e-07	6.905954191586094e-07	-3.3594303262837034e-08	1.4600865505964354e-13
16.779999999999642	-7.810849639353624e-07	6.8909941913414e-07	-3.3485010324062644e-08	1.4566198272357701e-13
16.789999999999644	-7.792212233990356e-07	6.876073962335391e-07	-3.337613788325394e-08	1.4531633385571943e-13
16.799999999999642	-7.773630536490943e-07	6.86119337882539e-07	-3.326768381311679e-08	1.4497170484845636e-13
16.80999999999964	-7.755104347219812e-07	6.846352315522407e-07	-3.31596459994039e-08	1.4462809210893167e-13
16.81999999999964	-7.736633467359357e-07	6.831550647589493e-07	-3.3052022340844514e-08	1.442854920589982e-13
16.829999999999643	-7.718217698906384e-07	6.816788250640154e-07	-3.294481074907114e-08	1.43943901135123e-13
16.83999999999964	-7.69985684466826e-07	6.80206500073708e-07	-3.283800914855056e-08	1.436033157883396e-13
16.84999999999964	-7.681550708259243e-07	6.787380774389708e-07	-3.273161547651088e-08	1.4326373248416857e-13
16.85999999999964	-7.663299094096743e-07	6.772735448552898e-07	-3.2625627682871186e-08	1.42925147702556e-13
16.869999999999642	-7.645101807397667e-07	6.758128900625281e-07	-3.252004373017107e-08	1.4258755793780527e-13
16.87999999999964	-7.626958654175076e-07	6.743561008447882e-07	-3.2414861593500556e-08	1.4225095969850946e-13
16.889999999999638	-7.608869441233966e-07	6.729031650301637e-07	-3.2310079260429046e-08	1.4191534950748585e-13
16.89999999999964	-7.590833976168184e-07	6.714540704906813e-07	-3.2205694730935725e-08	1.4158072390171183e-13
16.90999999999964	-7.572852067356652e-07	6.700088051420481e-07	-3.210170601733978e-08	1.4124707943225224e-13
16.91999999999964	-7.554923523959809e-07	6.685673569435072e-07	-3.1998111144230234e-08	1.409144126642045e-13
16.929999999999637	-7.537048155916024e-07	6.671297138977163e-07	-3.1894908148398e-08	1.4058272017662682e-13
16.93999999999964	-7.519225773938183e-07	6.656958640505668e-07	-3.179209507876495e-08	1.402519985624742e-13
16.94999999999964	-7.501456189509968e-07	6.642657954909977e-07	-3.168966999631558e-08	1.3992224442853822e-13
16.95999999999964	-7.483739214882714e-07	6.628394963508128e-07	-3.158763097402943e-08	1.3959345439537222e-13
16.969999999999636	-7.466074663071648e-07	6.614169548046196e-07	-3.148597609681073e-08	1.3926562509724925e-13
16.979999999999638	-7.448462347852452e-07	6.599981590695549e-07	-3.138470346142112e-08	1.3893875318207236e-13
16.98999999999964	-7.430902083757995e-07	6.585830974052206e-07	-3.1283811176411406e-08	1.386128353113338e-13
16.999999999999638	-7.413393686074781e-07	6.571717581134142e-07	-3.118329736205397e-08	1.3828786816003785e-13
17.009999999999636	-7.395936970839684e-07	6.557641295381241e-07	-3.108316015027449e-08	1.379638484166443e-13
17.019999999999637	-7.378531754836363e-07	6.54360200065206e-07	-3.098339768458509e-08	1.3764077278301048e-13
17.02999999999964	-7.361177855592096e-07	6.529599581223369e-07	-3.0884008120017015e-08	1.3731863797431898e-13
17.039999999999637	-7.343875091374383e-07	6.515633921788055e-07	-3.078498962305304e-08	1.3699744071903013e-13
17.049999999999635	-7.326623281187493e-07	6.501704907454378e-07	-3.068634037156228e-08	1.3667717775880758e-13
17.059999999999636	-7.309422244769364e-07	6.48781242374259e-07	-3.05880585547317e-08	1.3635784584846576e-13
17.069999999999638	-7.292271802588207e-07	6.473956356585869e-07	-3.04901423730017e-08	8.731562328604635e-14
17.079999999999636	-7.27517177583921e-07	6.460136592326675e-07	-3.039259003799812e-08	8.711183662933117e-14
17.089999999999634	-7.258121986441307e-07	6.446353017716443e-07	-3.02953997724683e-08	8.690864141660062e-14
17.099999999999635	-7.241122257033934e-07	6.432605519913261e-07	-3.01985698102143e-08	8.670603559820042e-14
17.109999999999637	-7.224172410973815e-07	6.418893986480923e-07	-3.0102098396027864e-08	8.650401713272402e-14
17.119999999999635	-7.20727227233184e-07	6.405218305387125e-07	-3.000598378562528e-08	8.630258398697664e-14
17.129999999999633	-7.190421665889658e-07	6.391578365002223e-07	-2.9910224245582664e-08	8.610173413593297e-14
17.139999999999635	-7.173620417136713e-07	6.377974054096973e-07	-2.9814818053270465e-08	8.590146556270605e-14
17.149999999999636	-7.156868352267028e-07	6.364405261842446e-07	-2.9719763496790387e-08	8.570177625850242e-14
17.159999999999634	-7.140165298176013e-07	6.350871877806847e-07	-2.96250588749098e-08	8.550266422259254e-14
17.169999999999632	-7.123511082457415e-07	6.337373791955238e-07	-2.9530702496998695e-08	8.530412746227101e-14
17.179999999999634	-7.106905533400152e-07	6.323910894647414e-07	-2.943669268296561e-08	8.510616399281476e-14
17.189999999999635	-7.09034847998525e-07	6.31048307663655e-07	-2.934302776319391e-08	8.490877183745844e-14
17.199999999999633	-7.073839751882808e-07	6.297090229068736e-07	-2.9249706078479045e-08	8.471194902734645e-14
17.20999999999963	-7.057379179448848e-07	6.283732243478877e-07	-2.9156725979964964e-08	8.4515693601504e-14
17.219999999999633	-7.040966593722295e-07	6.27040901179253e-07	-2.9064085829081495e-08	8.432000360679753e-14
17.229999999999634	-7.024601826422094e-07	6.257120426321764e-07	-2.8971783997482175e-08	8.412487709790289e-14
17.239999999999633	-7.008284709943958e-07	6.243866379765437e-07	-2.887981886698135e-08	8.393031213726352e-14
17.24999999999963	-6.992015077357519e-07	6.2306467652068e-07	-2.8788188829492453e-08	8.37363067950627e-14
17.259999999999632	-6.975792762403375e-07	6.217461476112207e-07	-2.869689228696588e-08	8.354285914918306e-14
17.269999999999634	-6.959617599490021e-07	6.204310406329919e-07	-2.860592765132783e-08	8.3349967285174e-14
17.27999999999963	-6.943489423690979e-07	6.191193450088497e-07	-2.8515293344418345e-08	8.315762929621625e-14
17.28999999999963	-6.92740807074174e-07	6.178110501995527e-07	-2.8424987797930977e-08	8.2965843283086e-14
17.29999999999963	-6.911373377037021e-07	6.165061457035933e-07	-2.8335009453350868e-08	8.277460735412333e-14
17.309999999999633	-6.89538517962773e-07	6.152046210570726e-07	-2.8245356761895128e-08	8.258391962519433e-14
17.31999999999963	-6.879443316218167e-07	6.139064658335504e-07	-2.815602818445202e-08	8.239377821966251e-14
17.32999999999963	-6.863547625162998e-07	6.126116696439171e-07	-2.8067022191520485e-08	8.220418126834745e-14
17.33999999999963	-6.847697945464506e-07	6.11320222136262e-07	-2.7978337263150792e-08	8.2015126909497e-14
17.349999999999632	-6.831894116769763e-07	6.100321129956378e-07	-2.7889971888884423e-08	8.182661328875167e-14
17.35999999999963	-6.816135979367762e-07	6.087473319441052e-07	-2.7801924567695367e-08	8.163863855911188e-14
17.369999999999628	-6.800423374186526e-07	6.074658687404013e-07	-2.7714193807929848e-08	8.145120088090116e-14
17.37999999999963	-6.784756142790424e-07	6.061877131799633e-07	-2.7626778127248206e-08	8.126429842174115e-14
17.38999999999963	-6.769134127377252e-07	6.04912855094625e-07	-2.753967605256609e-08	8.10779293565078e-14
17.39999999999963	-6.753557170775647e-07	6.036412843526322e-07	-2.74528861199959e-08	8.089209186730943e-14
17.409999999999627	-6.738025116442038e-07	6.02372990858398e-07	-2.7366406874788627e-08	8.070678414344634e-14
17.41999999999963	-6.722537808458144e-07	6.011079645524684e-07	-2.728023687127589e-08	8.05220043813824e-14
17.42999999999963	-6.707095091528185e-07	5.998461954112524e-07	-2.719437467281209e-08	8.03377507847112e-14
17.43999999999963	-6.691696810976069e-07	5.98587673446973e-07	-2.7108818851717625e-08	8.015402156412466e-14
17.449999999999626	-6.67634281274272e-07	5.973323887075535e-07	-2.7023567989220707e-08	7.997081493738067e-14
17.459999999999628	-6.661032943383389e-07	5.960803312764524e-07	-2.6938620675400953e-08	7.97881291292718e-14
17.46999999999963	-6.645767050065073e-07	5.948314912724629e-07	-2.685397550913295e-08	7.960596237159443e-14
17.479999999999627	-6.630544980563681e-07	5.935858588496861e-07	-2.6769631098029352e-08	7.94243129031145e-14
17.489999999999625	-6.615366583261446e-07	5.923434241973171e-07	-2.6685586058384388e-08	7.924317896954007e-14
17.499999999999627	-6.600231707144277e-07	5.91104177539591e-07	-2.660183901511889e-08	7.906255882348595e-14
17.50999999999963	-6.585140201799206e-07	5.898681091355447e-07	-2.6518388601723644e-08	7.888245072444765e-14
17.519999999999627	-6.570091917411606e-07	5.886352092790178e-07	-2.643523346020443e-08	7.870285293876683e-14
17.529999999999625	-6.55508670476274e-07	5.874054682983407e-07	-2.6352372241026563e-08	7.852376373960115e-14
17.539999999999626	-6.54012441522707e-07	5.861788765564155e-07	-2.6269803603060118e-08	7.834518140689555e-14
17.549999999999628	-6.525204900769725e-07	5.849554244504041e-07	-2.6187526213525006e-08	7.816710422735048e-14
17.559999999999626	-6.51032801394395e-07	5.837351024117124e-07	-2.6105538747936906e-08	7.798953049439088e-14
17.569999999999624	-6.495493607888478e-07	5.825179009058196e-07	-2.602383989005241e-08	7.781245850813912e-14
17.579999999999625	-6.480701536325074e-07	5.813038104321231e-07	-2.5942428331815713e-08	7.763588657538114e-14
17.589999999999627	-6.465951653555942e-07	5.800928215238413e-07	-2.5861302773304492e-08	7.745981300954355e-14
17.599999999999625	-6.451243814461264e-07	5.788849247479076e-07	-2.5780461922676637e-08	7.728423613065075e-14
17.609999999999623	-6.436577874496588e-07	5.776801107047728e-07	-2.5699904496116913e-08	7.710915426531333e-14
17.619999999999624	-6.421953689690507e-07	5.764783700283166e-07	-2.5619629217783865e-08	7.693456574668317e-14
17.629999999999626	-6.407371116641997e-07	5.752796933857916e-07	-2.55396348197578e-08	7.67604689144337e-14
17.639999999999624	-6.392830012518072e-07	5.740840714775325e-07	-2.5459920041987495e-08	7.658686211472638e-14
17.649999999999622	-6.378330235051211e-07	5.728914950369701e-07	-2.5380483632238218e-08	7.641374370018573e-14
17.659999999999624	-6.36387164253712e-07	5.717019548304613e-07	-2.530132434604013e-08	7.624111202986314e-14
17.669999999999625	-6.349454093832051e-07	5.705154416571659e-07	-2.5222440946635995e-08	7.606896546921837e-14
17.679999999999623	-6.335077448350502e-07	5.693319463488712e-07	-2.5143832204930343e-08	7.589730239008339e-14
17.68999999999962	-6.32074156606284e-07	5.681514597699665e-07	-2.5065496899437786e-08	7.572612117063913e-14
17.699999999999623	-6.306446307492765e-07	5.669739728172317e-07	-2.4987433816232364e-08	7.555542019538143e-14
17.709999999999624	-6.292191533715132e-07	5.657994764197399e-07	-2.4909641748896406e-08	7.538519785509973e-14
17.719999999999622	-6.2779771063534e-07	5.646279615387682e-07	-2.4832119498470752e-08	7.521545254684316e-14
17.72999999999962	-6.263802887577305e-07	5.63459419167655e-07	-2.4754865873403865e-08	7.504618267389952e-14
17.739999999999622	-6.249668740100482e-07	5.622938403315664e-07	-2.4677879689502377e-08	7.487738664575968e-14
17.749999999999623	-6.235574527178301e-07	5.611312160876411e-07	-2.4601159769880975e-08	7.470906287809893e-14
17.75999999999962	-6.22152011260521e-07	5.599715375245577e-07	-2.4524704944913267e-08	7.454120979273878e-14
17.76999999999962	-6.20750536071276e-07	5.588147957626557e-07	-2.444851405218252e-08	7.437382581763354e-14
17.77999999999962	-6.193530136367063e-07	5.57660981953662e-07	-2.4372585936432354e-08	7.420690938682822e-14
17.789999999999623	-6.179594304966538e-07	5.565100872806438e-07	-2.429691944951866e-08	7.404045894044525e-14
17.79999999999962	-6.165697732439704e-07	5.553621029578636e-07	-2.422151345036054e-08	7.387447292464744e-14
17.80999999999962	-6.151840285242823e-07	5.54217020230691e-07	-2.4146366804892397e-08	7.37089497916179e-14
17.81999999999962	-6.138021830357634e-07	5.530748303754268e-07	-2.4071478386015977e-08	7.354388799953085e-14
17.82999999999962	-6.124242235289176e-07	5.51935524699238e-07	-2.3996847073552633e-08	7.337928601252358e-14
17.83999999999962	-6.110501368063424e-07	5.507990945400175e-07	-2.3922471754195713e-08	7.321514230067392e-14
17.849999999999618	-6.09679909722514e-07	5.496655312662459e-07	-2.384835132146358e-08	7.305145533997252e-14
17.85999999999962	-6.083135291835644e-07	5.485348262769073e-07	-2.3774484675652404e-08	7.288822361229431e-14
17.86999999999962	-6.069509821470576e-07	5.474069710013631e-07	-2.3700870723789498e-08	7.272544560537786e-14
17.87999999999962	-6.055922556217618e-07	5.462819568992333e-07	-2.3627508379587234e-08	7.256311981279396e-14
17.889999999999617	-6.042373366674505e-07	5.451597754602552e-07	-2.3554396563396256e-08	7.24012447339245e-14
17.89999999999962	-6.028862123946621e-07	5.44040418204222e-07	-2.3481534202159545e-08	7.223981887393582e-14
17.90999999999962	-6.015388699644929e-07	5.429238766807987e-07	-2.3408920229367138e-08	7.207884074374961e-14
17.919999999999618	-6.00195296588385e-07	5.418101424694714e-07	-2.333655358501056e-08	7.191830886002431e-14
17.929999999999616	-5.988554795278973e-07	5.406992071793995e-07	-2.3264433215536998e-08	7.175822174512464e-14
17.939999999999618	-5.975194060945043e-07	5.395910624492762e-07	-2.3192558073804842e-08	7.159857792709793e-14
17.94999999999962	-5.961870636493755e-07	5.384856999472903e-07	-2.3120927119038787e-08	7.143937593965177e-14
17.959999999999617	-5.948584396031714e-07	5.373831113709049e-07	-2.3049539316785644e-08	7.128061432212517e-14
17.969999999999615	-5.935335214158188e-07	5.362832884469056e-07	-2.2978393638869447e-08	7.112229161946671e-14
17.979999999999617	-5.922122965963086e-07	5.351862229310702e-07	-2.2907489063347743e-08	7.096440638220921e-14
17.98999999999962	-5.908947527024893e-07	5.340919066082335e-07	-2.2836824574468212e-08	7.080695716644655e-14
17.999999999999616	-5.895808773408519e-07	5.330003312921157e-07	-2.2766399162624273e-08	7.06499425338078e-14
18.009999999999614	-5.882706581663227e-07	5.319114888251961e-07	-2.2696211824312765e-08	7.049336105143122e-14
18.019999999999616	-5.869640828820584e-07	5.308253710786359e-07	-2.262626156209018e-08	7.03372112919466e-14
18.029999999999617	-5.856611392392505e-07	5.297419699520996e-07	-2.255654738453028e-08	7.018149183344313e-14
18.039999999999615	-5.843618150369004e-07	5.286612773737385e-07	-2.2487068306181297e-08	7.002620125945406e-14
18.049999999999613	-5.830660981216291e-07	5.27583285300031e-07	-2.2417823347523648e-08	6.987133815892448e-14
18.059999999999615	-5.817739763874722e-07	5.265079857156109e-07	-2.2348811534928067e-08	6.971690112619542e-14
18.069999999999617	-5.804854377756767e-07	5.254353706333415e-07	-2.2280031900613586e-08	6.956288876097496e-14
18.079999999999615	-5.792004702745054e-07	5.243654320939565e-07	-2.2211483482605897e-08	6.940929966831867e-14
18.089999999999613	-5.779190619190211e-07	5.232981621661625e-07	-2.2143165324696126e-08	6.925613245860281e-14
18.099999999999614	-5.766412007909094e-07	5.222335529464478e-07	-2.207507647639971e-08	6.91033857475035e-14
18.109999999999616	-5.753668750182607e-07	5.211715965589255e-07	-2.2007215992915445e-08	6.895105815597286e-14
18.119999999999614	-5.740960727753866e-07	5.201122851553527e-07	-2.1939582935084744e-08	6.879914831021953e-14
18.12999999999961	-5.728287822826163e-07	5.190556109148477e-07	-2.1872176369351624e-08	6.864765484167943e-14
18.139999999999613	-5.715649918060995e-07	5.180015660440007e-07	-2.1804995367722216e-08	6.849657638699715e-14
18.149999999999615	-5.703046896576248e-07	5.169501427765284e-07	-2.1738039007724664e-08	6.834591158800305e-14
18.159999999999613	-5.690478641944021e-07	5.159013333734229e-07	-2.167130637237007e-08	6.819565909169308e-14
18.16999999999961	-5.677945038188949e-07	5.148551301225737e-07	-2.160479655011236e-08	6.804581755020028e-14
18.179999999999612	-5.665445969786084e-07	5.138115253389157e-07	-2.1538508634809283e-08	6.789638562077685e-14
18.189999999999614	-5.65298132165913e-07	5.127705113641446e-07	-2.1472441725684016e-08	6.77473619657729e-14
18.199999999999612	-5.640550979178492e-07	5.117320805667187e-07	-2.140659492728512e-08	6.759874525261292e-14
18.20999999999961	-5.628154828159264e-07	5.106962253416513e-07	-2.134096734944949e-08	6.745053415377215e-14
18.21999999999961	-5.615792754859523e-07	5.096629381105246e-07	-2.1275558107262905e-08	6.730272734675825e-14
18.229999999999613	-5.603464645978298e-07	5.086322113213388e-07	-2.121036632102252e-08	6.715532351408623e-14
18.23999999999961	-5.591170388653933e-07	5.076040374483499e-07	-2.114539111619929e-08	6.700832134326017e-14
18.24999999999961	-5.578909870461812e-07	5.065784089920456e-07	-2.1080631623399467e-08	6.686171952674725e-14
18.25999999999961	-5.56668297941299e-07	5.055553184790632e-07	-2.101608697832839e-08	6.671551676196436e-14
18.269999999999612	-5.554489603951979e-07	5.045347584619189e-07	-2.095175632175222e-08	6.656971175124554e-14
18.27999999999961	-5.5423296329551e-07	5.035167215191496e-07	-2.0887638799462176e-08	6.64243032018309e-14
18.28999999999961	-5.530202955728613e-07	5.025012002550367e-07	-2.0823733562236683e-08	6.627928982584051e-14
18.29999999999961	-5.518109462006792e-07	5.014881872995398e-07	-2.0760039765806022e-08	6.613467034025343e-14
18.30999999999961	-5.506049041950338e-07	5.004776753082473e-07	-2.0696556570815408e-08	6.599044346688881e-14
18.31999999999961	-5.494021586144358e-07	4.994696569622511e-07	-2.0633283142789192e-08	6.584660793238448e-14
18.329999999999607	-5.482026985596672e-07	4.984641249679935e-07	-2.0570218652094884e-08	6.57031624681754e-14
18.33999999999961	-5.470065131735988e-07	4.974610720572517e-07	-2.0507362273908286e-08	6.556010581047321e-14
18.34999999999961	-5.458135916410182e-07	4.964604909869817e-07	-2.044471318817734e-08	6.541743670024596e-14
18.35999999999961	-5.446239231884478e-07	4.954623745392345e-07	-2.0382270579587585e-08	6.527515388320136e-14
18.369999999999607	-5.434374970839602e-07	4.944667155210954e-07	-2.0320033637527047e-08	6.513325610975709e-14
18.379999999999608	-5.422543026370223e-07	4.93473506764484e-07	-2.025800155605163e-08	6.499174213503157e-14
18.38999999999961	-5.410743291983021e-07	4.924827411261965e-07	-2.0196173533850648e-08	6.485061071881711e-14
18.399999999999608	-5.398975661595044e-07	4.914944114876918e-07	-2.013454877421289e-08	6.47098606255622e-14
18.409999999999606	-5.387240029531937e-07	4.905085107550539e-07	-2.0073126484992336e-08	6.456949062435074e-14
18.419999999999607	-5.375536290526228e-07	4.895250318588704e-07	-2.0011905878574304e-08	6.442949948888224e-14
18.42999999999961	-5.363864339715596e-07	4.885439677541415e-07	-1.995088617184239e-08	6.428988599745414e-14
18.439999999999607	-5.352224072641192e-07	4.875653114202132e-07	-1.9890066586144602e-08	6.415064893293795e-14
18.449999999999605	-5.340615385245908e-07	4.865890558606737e-07	-1.9829446347260478e-08	6.401178708276547e-14
18.459999999999607	-5.32903817387263e-07	4.856151941031515e-07	-1.9769024685368382e-08	6.387329923890408e-14
18.469999999999608	-5.317492335262722e-07	4.846437191993795e-07	-1.970880083501243e-08	6.373518419784102e-14
18.479999999999606	-5.305977766554107e-07	4.836746242250292e-07	-1.964877403507038e-08	6.359744076056084e-14
18.489999999999604	-5.294494365279808e-07	4.827079022796024e-07	-1.9588943528721158e-08	6.346006773253088e-14
18.499999999999606	-5.283042029366103e-07	4.817435464863711e-07	-1.9529308563412777e-08	6.332306392367749e-14
18.509999999999607	-5.271620657131043e-07	4.807815499922542e-07	-1.9469868390831023e-08	6.318642814836865e-14
18.519999999999605	-5.260230147282674e-07	4.798219059677103e-07	-1.9410622266867017e-08	6.305015922539876e-14
18.529999999999603	-5.248870398917371e-07	4.788646076067137e-07	-1.93515694515867e-08	6.291425597796187e-14
18.539999999999605	-5.237541311518353e-07	4.779096481265971e-07	-1.9292709209198754e-08	6.277871723364159e-14
18.549999999999606	-5.226242784953896e-07	4.769570207679776e-07	-1.9234040808024514e-08	6.264354182438726e-14
18.559999999999604	-5.214974719475755e-07	4.760067187946731e-07	-1.917556352046635e-08	6.250872858649703e-14
18.569999999999602	-5.203737015717636e-07	4.7505873549362215e-07	-1.911727662297787e-08	6.237427636059915e-14
18.579999999999604	-5.192529574693435e-07	4.7411306417477535e-07	-1.9059179396032997e-08	6.224018399163174e-14
18.589999999999606	-5.181352297795759e-07	4.731696981709617e-07	-1.9001271124096176e-08	6.210645032883151e-14
18.599999999999604	-5.1702050867943e-07	4.7222863083789044e-07	-1.894355109559242e-08	6.19730742257053e-14
18.6099999999996	-5.159087843834205e-07	4.7128985555400093e-07	-1.8886018602877113e-08	6.1840054540019e-14
18.619999999999603	-5.148000471434494e-07	4.703533657203617e-07	-1.8828672942207042e-08	6.170739013377973e-14
18.629999999999605	-5.136942872486613e-07	4.694191547606614e-07	-1.8771513413710957e-08	6.157507987321381e-14
18.639999999999603	-5.125914950252691e-07	4.684872161209933e-07	-1.8714539321360255e-08	6.144312262875243e-14
18.6499999999996	-5.114916608364077e-07	4.67557543269871e-07	-1.865774997293999e-08	6.131151727501125e-14
18.659999999999602	-5.103947750819745e-07	4.6663012969811225e-07	-1.8601144680020614e-08	6.118026269077554e-14
18.669999999999604	-5.093008281984862e-07	4.6570496891871694e-07	-1.8544722757928806e-08	6.10493577589817e-14
18.679999999999602	-5.082098106589004e-07	4.647820544668358e-07	-1.8488483525720007e-08	6.091880136669652e-14
18.6899999999996	-5.071217129724915e-07	4.638613798996227e-07	-1.8432426306149374e-08	6.078859240510426e-14
18.6999999999996	-5.060365256846757e-07	4.6294293879619573e-07	-1.837655042564437e-08	6.065872976948928e-14
18.709999999999603	-5.04954239376869e-07	4.620267247575265e-07	-1.832085521427699e-08	6.052921235921368e-14
18.7199999999996	-5.038748446663333e-07	4.6111273140636436e-07	-1.8265340005736257e-08	6.0400039077706e-14
18.7299999999996	-5.02798332206028e-07	4.602009523871381e-07	-1.8210004137300504e-08	6.027120883243994e-14
18.7399999999996	-5.0172469268446e-07	4.592913813658728e-07	-1.8154846949811088e-08	6.01427205349233e-14
18.749999999999602	-5.006539168255242e-07	4.5838401203012875e-07	-1.8099867787644378e-08	6.00145731006703e-14
18.7599999999996	-4.995859953883727e-07	4.574788380888727e-07	-1.8045065998685847e-08	5.988676544919559e-14
18.769999999999598	-4.985209191672536e-07	4.565758532724264e-07	-1.799044093430305e-08	5.975929650399397e-14
18.7799999999996	-4.97458678991363e-07	4.556750513323792e-07	-1.793599194931933e-08	5.96321651925202e-14
18.7899999999996	-4.963992657247007e-07	4.5477642604149546e-07	-1.788171840198779e-08	5.950537044617624e-14
18.7999999999996	-4.953426702659382e-07	4.538799711936139e-07	-1.7827619653965293e-08	5.937891120029299e-14
18.809999999999597	-4.942888835482511e-07	4.529856806035881e-07	-1.777369507028626e-08	5.925278639411688e-14
18.8199999999996	-4.932378965391746e-07	4.520935481072106e-07	-1.7719944019337833e-08	5.91269949707889e-14
18.8299999999996	-4.921897002404869e-07	4.512035675611141e-07	-1.7666365872833503e-08	5.900153587733086e-14
18.8399999999996	-4.91144285688028e-07	4.503157328426812e-07	-1.761296000578864e-08	5.887640806462935e-14
18.849999999999596	-4.901016439515902e-07	4.4943003784996876e-07	-1.7559725796495052e-08	5.875161048741749e-14
18.859999999999598	-4.890617661347477e-07	4.485464765016376e-07	-1.7506662626496108e-08	5.8627142104263e-14
18.8699999999996	-4.880246433747337e-07	4.476650427368877e-07	-1.745376988056229e-08	5.850300187754846e-14
18.879999999999598	-4.869902668422972e-07	4.467857305152983e-07	-1.7401046946666435e-08	5.837918877345537e-14
18.889999999999596	-4.859586277415464e-07	4.4590853381682836e-07	-1.7348493215959572e-08	5.825570176195124e-14
18.899999999999597	-4.849297173098311e-07	4.4503344664172287e-07	-1.7296108082746737e-08	5.813253981677109e-14
18.9099999999996	-4.839035268175853e-07	4.441604630103891e-07	-1.7243890944462608e-08	5.800970191540373e-14
18.919999999999597	-4.828800475681993e-07	4.432895769633517e-07	-1.7191841201648798e-08	5.788718703907462e-14
18.929999999999595	-4.818592708978783e-07	4.424207825611848e-07	-1.7139958257928868e-08	5.776499417272999e-14
18.939999999999596	-4.808411881754984e-07	4.415540738843848e-07	-1.7088241519986013e-08	5.764312230502251e-14
18.949999999999598	-4.798257908024815e-07	4.406894450333525e-07	-1.7036690397538866e-08	5.752157042829874e-14
18.959999999999596	-4.788130702126502e-07	4.3982689012825067e-07	-1.698530430331962e-08	5.740033753857544e-14
18.969999999999594	-4.778030178720944e-07	4.3896640330896924e-07	-1.6934082653049737e-08	5.727942263553381e-14
18.979999999999595	-4.767956252790347e-07	4.381079787350328e-07	-1.6883024865418466e-08	5.715882472249808e-14
18.989999999999597	-4.7579088396368953e-07	4.3725161058553783e-07	-1.6832130362059237e-08	5.703854280642205e-14
18.999999999999595	-4.7478878548814177e-07	4.3639729305903205e-07	-1.67813985675279e-08	5.691857589787548e-14
19.009999999999593	-4.737893214462024e-07	4.355450203734942e-07	-1.6730828909280642e-08	5.679892301102715e-14
19.019999999999595	-4.7279248346327884e-07	4.346947867662148e-07	-1.6680420817651233e-08	5.667958316363221e-14
19.029999999999596	-4.717982631962402e-07	4.338465864937365e-07	-1.6630173725829884e-08	5.6560555377013516e-14
19.039999999999594	-4.7080665233329693e-07	4.330004138317948e-07	-1.658008706984122e-08	5.6441838676050925e-14
19.049999999999592	-4.698176425938454e-07	4.3215626307517203e-07	-1.653016028852242e-08	5.6323432089164494e-14
19.059999999999594	-4.6883122572836685e-07	4.3131412853772e-07	-1.6480392823502632e-08	5.620533464830087e-14
19.069999999999595	-4.678473935182741e-07	4.304740045522378e-07	-1.6430784119181103e-08	5.6087545388915896e-14
19.079999999999593	-4.668661377757904e-07	4.296358854703326e-07	-1.6381333622706244e-08	5.597006334996553e-14
19.08999999999959	-4.6588745034382636e-07	4.2879976566249647e-07	-1.633204078395502e-08	5.585288757388587e-14
19.099999999999593	-4.649113230958386e-07	4.2796563951787086e-07	-1.6282905055511992e-08	5.573601710658172e-14
19.109999999999594	-4.6393774793571326e-07	4.2713350144427744e-07	-1.6233925892649067e-08	5.5619450997411935e-14
19.119999999999592	-4.6296671679763215e-07	4.263033458681004e-07	-1.618510275330452e-08	5.5503188299174915e-14
19.12999999999959	-4.619982216459463e-07	4.254751672342346e-07	-1.6136435098063168e-08	5.5387228068094327e-14
19.139999999999592	-4.610322544750549e-07	4.2464896000599135e-07	-1.6087922390136493e-08	5.5271569363805114e-14
19.149999999999594	-4.600688073092727e-07	4.2382471866501664e-07	-1.6039564095342393e-08	5.515621124933945e-14
19.15999999999959	-4.591078722027101e-07	4.230024377112839e-07	-1.599135968208539e-08	5.504115279111325e-14
19.16999999999959	-4.581494412391422e-07	4.22182111662913e-07	-1.5943308621337238e-08	5.492639305891128e-14
19.17999999999959	-4.571935065318949e-07	4.21363735056221e-07	-1.5895410386617547e-08	5.481193112587413e-14
19.189999999999593	-4.5624006022370883e-07	4.2054730244552387e-07	-1.58476644539742e-08	5.4697766068483825e-14
19.19999999999959	-4.5528909448662577e-07	4.197328084031939e-07	-1.58000703019644e-08	5.458389696655083e-14
19.20999999999959	-4.543406015218629e-07	4.189202475194646e-07	-1.5752627411635552e-08	5.447032290319968e-14
19.21999999999959	-4.5339457355968864e-07	4.1810961440246655e-07	-1.5705335266506822e-08	5.435704296485632e-14
19.229999999999592	-4.524510028593058e-07	4.1730090367806857e-07	-1.5658193352549988e-08	5.424405624123285e-14
19.23999999999959	-4.5150988170872553e-07	4.164941099898695e-07	-1.5611201158171215e-08	5.413136182531674e-14
19.249999999999588	-4.5057120242464997e-07	4.1568922799910425e-07	-1.5564358174192598e-08	5.401895881335403e-14
19.25999999999959	-4.49634957352353e-07	4.1488625238458254e-07	-1.551766389383356e-08	5.3906846304839564e-14
19.26999999999959	-4.487011388655556e-07	4.140851778425775e-07	-1.547111781269372e-08	5.379502340250029e-14
19.27999999999959	-4.477697393663185e-07	4.132859990868332e-07	-1.5424719428733942e-08	5.368348921228579e-14
19.289999999999587	-4.468407512849046e-07	4.1248871084842826e-07	-1.5378468242259226e-08	5.3572242843350544e-14
19.29999999999959	-4.459141670796785e-07	4.1169330787574327e-07	-1.533236375590063e-08	5.34612834080451e-14
19.30999999999959	-4.449899792369869e-07	4.108997849343562e-07	-1.5286405474598167e-08	5.3350610021900835e-14
19.319999999999588	-4.440681802710313e-07	4.101081368070473e-07	-1.5240592905583097e-08	5.3240221803617823e-14
19.329999999999586	-4.4314876272375943e-07	4.0931835829362994e-07	-1.519492555836094e-08	5.3130117875050056e-14
19.339999999999588	-4.422317191647482e-07	4.085304442109757e-07	-1.5149402944694617e-08	5.3020297361195504e-14
19.34999999999959	-4.413170421910927e-07	4.077443893928946e-07	-1.5104024578586662e-08	5.291075939018117e-14
19.359999999999587	-4.404047244272761e-07	4.0696018869004776e-07	-1.5058789976263684e-08	5.280150309325129e-14
19.369999999999585	-4.3949475852507665e-07	4.061778369699754e-07	-1.5013698656158736e-08	5.269252760475365e-14
19.379999999999587	-4.385871371634353e-07	4.0539732911691804e-07	-1.496875013889511e-08	5.258383206212853e-14
19.38999999999959	-4.3768185304835487e-07	4.046186600318178e-07	-1.4923943947270204e-08	5.2475415605894936e-14
19.399999999999586	-4.3677889891277795e-07	4.0384182463225355e-07	-1.4879279606239058e-08	5.236727737963848e-14
19.409999999999584	-4.358782675164804e-07	4.030668178523197e-07	-1.4834756642898214e-08	5.225941652999875e-14
19.419999999999586	-4.349799516459566e-07	4.0229363464263165e-07	-1.4790374586469882e-08	5.215183220665679e-14
19.429999999999588	-4.340839441143101e-07	4.0152226997019523e-07	-1.4746132968286055e-08	5.204452356232308e-14
19.439999999999586	-4.331902377611404e-07	4.007527188183979e-07	-1.470203132177297e-08	5.193748975272587e-14
19.449999999999584	-4.322988254524313e-07	3.999849761869099e-07	-1.4658069182435192e-08	5.1830729936597204e-14
19.459999999999585	-4.3140970008044584e-07	3.9921903709164944e-07	-1.4614246087840485e-08	5.172424327566237e-14
19.469999999999587	-4.305228545636118e-07	3.984548965646637e-07	-1.457056157760464e-08	5.1618028934627457e-14
19.479999999999585	-4.2963828184641296e-07	3.9769254965410986e-07	-1.4527015193375893e-08	5.151208608116592e-14
19.489999999999583	-4.287559748992859e-07	3.969319914242046e-07	-1.448360647882004e-08	5.140641388590899e-14
19.499999999999584	-4.278759267185019e-07	3.961732169551274e-07	-1.4440334979605796e-08	5.130101152243143e-14
19.509999999999586	-4.269981303260701e-07	3.9541622134294557e-07	-1.4397200243389682e-08	5.1195878167240723e-14
19.519999999999584	-4.261225787696231e-07	3.9466099969961675e-07	-1.4354201819801478e-08	5.10910129997654e-14
19.529999999999582	-4.2524926512231183e-07	3.939075471528426e-07	-1.4311339260429875e-08	5.098641520234266e-14
19.539999999999583	-4.243781824826969e-07	3.9315585884606814e-07	-1.426861211880766e-08	5.0882083960206893e-14
19.549999999999585	-4.2350932397465084e-07	3.9240592993840965e-07	-1.4226019950397796e-08	5.077801846147889e-14
19.559999999999583	-4.226426827472416e-07	3.9165775560454987e-07	-1.418356231257924e-08	5.0674217897152485e-14
19.56999999999958	-4.217782519746368e-07	3.90911331034746e-07	-1.4141238764632578e-08	5.0570681461082815e-14
19.579999999999583	-4.2091602485599224e-07	3.901666514347168e-07	-1.4099048867726683e-08	5.0467408349977886e-14
19.589999999999584	-4.200559946153544e-07	3.8942371202560027e-07	-1.4056992184904297e-08	5.0364397763384e-14
19.599999999999582	-4.1919815450154745e-07	3.8868250804387345e-07	-1.4015068281068716e-08	5.0261648903674856e-14
19.60999999999958	-4.1834249778808446e-07	3.879430347413353e-07	-1.3973276722970362e-08	5.015916097604106e-14
19.61999999999958	-4.1748901777304753e-07	3.872052873850145e-07	-1.3931617079192929e-08	5.0056933188478806e-14
19.629999999999583	-4.1663770777899825e-07	3.8646926125708743e-07	-1.3890088920140457e-08	4.9954964751777495e-14
19.63999999999958	-4.157885611528727e-07	3.8573495165488264e-07	-1.3848691818023873e-08	4.985325487950923e-14
19.64999999999958	-4.1494157126587413e-07	3.8500235389075433e-07	-1.380742534684809e-08	4.9751802788018313e-14
19.65999999999958	-4.1409673151338104e-07	3.8427146329208226e-07	-1.3766289082398887e-08	4.965060769640901e-14
19.669999999999582	-4.132540353148402e-07	3.835422752011748e-07	-1.3725282602230173e-08	4.9549668826534703e-14
19.67999999999958	-4.124134761136687e-07	3.828147849751967e-07	-1.36844054856513e-08	4.9448985402986816e-14
19.68999999999958	-4.1157504737715647e-07	3.8208898798618535e-07	-1.3643657313714075e-08	4.934855665308494e-14
19.69999999999958	-4.107387425963574e-07	3.813648796208917e-07	-1.360303766920072e-08	4.924838180686465e-14
19.70999999999958	-4.0990455528600633e-07	3.806424552807823e-07	-1.3562546136611209e-08	4.914846009706607e-14
19.71999999999958	-4.0907247898440606e-07	3.7992171038201576e-07	-1.352218230215103e-08	4.90487907591257e-14
19.729999999999578	-4.082425072533391e-07	3.7920264035528464e-07	-1.3481945753718903e-08	4.894937303116283e-14
19.73999999999958	-4.0741463367796156e-07	3.7848524064584313e-07	-1.3441836080894894e-08	4.885020615397081e-14
19.74999999999958	-4.0658885186671736e-07	3.777695067134291e-07	-1.3401852874928284e-08	4.8751289371004195e-14
19.75999999999958	-4.0576515545122865e-07	3.7705543403218045e-07	-1.3361995728725823e-08	4.8652621928370875e-14
19.769999999999577	-4.0494353808620566e-07	3.76343018090613e-07	-1.3322264236839875e-08	4.855420307481824e-14
19.77999999999958	-4.041239934493548e-07	3.7563225439154633e-07	-1.3282657995456806e-08	4.845603206172635e-14
19.78999999999958	-4.033065152412767e-07	3.7492313845205315e-07	-1.3243176602385526e-08	4.83581081430945e-14
19.799999999999578	-4.0249109718537423e-07	3.7421566580340887e-07	-1.3203819657045908e-08	4.826043057553202e-14
19.809999999999576	-4.0167773302775586e-07	3.73509831991038e-07	-1.3164586760457626e-08	4.8162998618247586e-14
19.819999999999578	-4.0086641653714376e-07	3.72805632574421e-07	-1.312547751522857e-08	4.806581153303852e-14
19.82999999999958	-4.000571415047774e-07	3.721030631270978e-07	-1.3086491525544353e-08	4.7968868584282254e-14
19.839999999999577	-3.9924990174432146e-07	3.7140211923658336e-07	-1.3047628397156594e-08	4.787216903892347e-14
19.849999999999575	-3.984446910917752e-07	3.707027965042861e-07	-1.3008887737372392e-08	4.777571216646497e-14
19.859999999999577	-3.976415034053761e-07	3.7000509054552505e-07	-1.2970269155043372e-08	4.767949723895884e-14
19.869999999999578	-3.968403325655091e-07	3.6930899698942085e-07	-1.2931772260555029e-08	4.758352353099429e-14
19.879999999999576	-3.9604117247461205e-07	3.6861451147884463e-07	-1.2893396665816037e-08	4.748779031968928e-14
19.889999999999574	-3.952440170570886e-07	3.6792162967037185e-07	-1.2855141984247613e-08	4.7392296884678346e-14
19.899999999999576	-3.944488602592171e-07	3.67230347234253e-07	-1.2817007830773302e-08	4.729704250810547e-14
19.909999999999577	-3.936556960490562e-07	3.6654065985432273e-07	-1.2778993821808461e-08	4.7202026474611024e-14
19.919999999999575	-3.928645184163558e-07	3.658525632279703e-07	-1.2741099575250263e-08	4.710724807132532e-14
19.929999999999573	-3.9207532137246815e-07	3.6516605306608796e-07	-1.2703324710467032e-08	4.7012706587855024e-14
19.939999999999575	-3.912880989502598e-07	3.644811250930049e-07	-1.2665668848288694e-08	4.691840131627643e-14
19.949999999999577	-3.9050284520401964e-07	3.6379777504645075e-07	-1.262813161099665e-08	4.682433155112373e-14
19.959999999999575	-3.897195542093693e-07	3.631159986774763e-07	-1.2590712622313797e-08	4.673049658938144e-14
19.969999999999573	-3.8893822006318256e-07	3.6243579175044937e-07	-1.2553411507394929e-08	4.663689573047078e-14
19.979999999999574	-3.881588368834834e-07	3.6175715004296746e-07	-1.2516227892816809e-08	4.65435282762452e-14
[truncated: 18,002 more rows]
