# Supplementary material for: Ab Initio Calculation of Coupling-Constant Averaged Exchange–Correlation Holes for Spherically Symmetric Atoms
Source: J Phys Chem A. 2024 Sep 23;128(39):8521–32. doi: 10.1021/acs.jpca.4c02717 (PMC11457219; doi:10.1021/acs.jpca.4c02717)
Supplement: Supplementary file 1 — jp4c02717_si_001.zip [file jp4c02717_si_001.zip › data/Li_DFT.csv]

Li_u_dft	Li_hx_lda	Li_hc_lda	Li_hx_pbe	Li_hc_pbe
1e-06	-0.5231343384277186	-0.07076305945185528	-0.5231343384277186	-0.07076305945179667
0.009999999999999787	-0.5228995529455784	-0.06863804037624388	-0.5229305406388403	-0.06863219921461665
0.019999999999999574	-0.5221922444705419	-0.0665593179620366	-0.5223166909570321	-0.06653598856245135
0.02999999999999936	-0.5210157134429522	-0.06453220302034925	-0.5212975421845514	-0.06447984366922888
0.03999999999999915	-0.5193736274870369	-0.06256092711748533	-0.5198790685442576	-0.06246817045684348
0.049999999999998934	-0.5172714592135756	-0.0606489329635431	-0.5180697390932253	-0.06050465310880554
0.05999999999999872	-0.5147167223726653	-0.05879888462778515	-0.5158805365605642	-0.05859226177685189
0.06999999999999851	-0.511719153908308	-0.057012688293912164	-0.5133248810701407	-0.05673327014181749
0.0799999999999983	-0.508290786237733	-0.055291522718091415	-0.510418417131758	-0.05492928163092193
0.08999999999999808	-0.5044458707018663	-0.0536358783967616	-0.5071786402321556	-0.05318126488797702
0.09999999999999787	-0.5002006360902577	-0.05204560432392638	-0.503624362742806	-0.051489595223923025
0.10999999999999766	-0.49557289089114676	-0.05051996112126379	-0.4997750431332007	-0.04985410258649915
0.11999999999999744	-0.4905815001964423	-0.049057679259932756	-0.4956500234280172	-0.048274124189111256
0.12999999999999723	-0.48524578479342984	-0.047657021060557594	-0.4912677343704353	-0.0467485606735422
0.13999999999999702	-0.4795848991158645	-0.046315845157016027	-0.48664493421946925	-0.04527593457604356
0.1499999999999968	-0.47361724605513233	-0.045031672138515645	-0.48179604534931103	-0.043854449895211436
0.1599999999999966	-0.46735998097228176	-0.04380175014090914	-0.47673264386146885	-0.042482051614693025
0.16999999999999638	-0.4608286462173873	-0.04262311923899179	-0.4714631430860723	-0.04115648411157618
0.17999999999999616	-0.4540369630505111	-0.04149267359352312	-0.46599269432827634	-0.03987534747863251
0.18999999999999595	-0.44699679209904114	-0.04040722042553526	-0.4603233097101412	-0.038636150901854995
0.19999999999999574	-0.4397182581893476	-0.039363535022446154	-0.4544541944129603	-0.03743636235983421
0.20999999999999552	-0.4322100219890666	-0.038358411121	-0.44838226056667785	-0.03627345404457157
0.2199999999999953	-0.4244796703772778	-0.03738870615717516	-0.4421027834987902	-0.03514494304016713
0.2299999999999951	-0.41653419036294276	-0.03645138101864238	-0.43561015359041727	-0.0340484269327745
0.23999999999999488	-0.4083804878329729	-0.03554353407770904	-0.4288986736935232	-0.03298161415865842
0.24999999999999467	-0.4000259122333749	-0.03466242941821234	-0.4219633526750419	-0.031942349023999485
0.25999999999999446	-0.3914787510244738	-0.03380551929595642	-0.4148006496309635	-0.030928631447528464
0.26999999999999424	-0.3827486627951166	-0.03297046098637597	-0.4074091299350899	-0.029938631582892165
0.27999999999999403	-0.3738470245792715	-0.032155128273406546	-0.3997900027418111	-0.028970699570189537
0.2899999999999938	-0.3647871764868108	-0.03135761791874543	-0.39194751902574027	-0.02802337074414493
0.2999999999999936	-0.3555845545772046	-0.030576251519941592	-0.38388921894118383	-0.027095366689221988
0.3099999999999934	-0.3462567103955859	-0.02980957321891267	-0.37562602654954785	-0.026185592579554683
0.3199999999999932	-0.336823222293995	-0.029056343759708676	-0.36717219825323955	-0.02529313127404771
0.32999999999999297	-0.3273055092434732	-0.028315531416322124	-0.358545138199958	-0.024417234655121967
0.33999999999999275	-0.3177265621020026	-0.027586300319050124	-0.3497650992424027	-0.0235573127043495
0.34999999999999254	-0.3081106101583486	-0.026867996702721945	-0.34085479165951954	-0.022712920800993207
0.3599999999999923	-0.29848274224877036	-0.026160133583477702	-0.3318389237958606	-0.021883745711570892
0.3699999999999921	-0.28886850195507535	-0.02546237434447266	-0.3227436991872627	-0.021069590711870707
0.3799999999999919	-0.2792934755152947	-0.024774515676576247	-0.3135962938213223	-0.020270360248828872
0.3899999999999917	-0.26978288932926514	-0.024096470279726882	-0.3044243351862575	-0.019486044510216283
0.3999999999999915	-0.2603612315566344	-0.023428249685725044	-0.2952554019712878	-0.01871670422674125
0.40999999999999126	-0.25105190951939477	-0.02276994751570148	-0.2861165599756768	-0.0179624559855926
0.41999999999999105	-0.24187695165457795	-0.022121723436665287	-0.2770339462247943	-0.017223458288031665
0.42999999999999083	-0.23285675980713463	-0.021483788032958633	-0.26803240971142833	-0.016499898537709258
0.4399999999999906	-0.2240099148656471	-0.020856388761194774	-0.2591352137702747	-0.015791981102049574
0.4499999999999904	-0.21535303624345906	-0.020239797112437244	-0.2503638019999695	-0.015099916547208108
0.4599999999999902	-0.20690069357569457	-0.019634297063706705	-0.24173762697169518	-0.014423912108532794
0.46999999999999	-0.19866536728311218	-0.01904017486307721	-0.2332740387654311	-0.013764163423688958
0.47999999999998977	-0.190657453359758	-0.018457710159030548	-0.22498822867571872	-0.013120847524967696
0.48999999999998956	-0.18288530685983698	-0.017887168455575725	-0.216893222218317	-0.012494117061042934
0.49999999999998934	-0.17535531805696658	-0.017328794850121315	-0.20899991481306737	-0.011884095696572387
0.5099999999999891	-0.16807201507899966	-0.016782808991006908	-0.201317143165082	-0.011290874620498735
0.5199999999999889	-0.16103818692876917	-0.01624940117595219	-0.1938517853538832	-0.010714510080511002
0.5299999999999887	-0.1542550211269335	-0.015728729501054514	-0.1866088829015334	-0.010155021851567456
0.5399999999999885	-0.1477222507000595	-0.015220917962162557	-0.1795917785593222	-0.0096123925403713
0.5499999999999883	-0.1414383058315308	-0.014726055405981892	-0.1728022641654601	-0.009086567624800998
0.5599999999999881	-0.13540046614724102	-0.014244195226798853	-0.1662407336269695	-0.008577456127118452
0.5699999999999878	-0.12960501028210886	-0.01377535570573343	-0.15990633681945482	-0.008084931821934045
0.5799999999999876	-0.12404736003491679	-0.013319520892601421	-0.15379713093914774	-0.007608834883917826
0.5899999999999874	-0.11872221704323688	-0.012876641935292503	-0.14791022655217725	-0.007148973885759474
0.5999999999999872	-0.11362369048004116	-0.01244663876769903	-0.14224192624424756	-0.006705128063494096
0.609999999999987	-0.10874541477816443	-0.012029402074306564	-0.13678785436531474	-0.00627704977369061
0.6199999999999868	-0.1040806568227444	-0.011624795457218133	-0.13154307688030803	-0.005864467074847167
0.6299999999999866	-0.09962241241419019	-0.011232657739372796	-0.1265022107756507	-0.00546708637335888
0.6399999999999864	-0.0953634920975517	-0.010852805345796692	-0.12165952283354751	-0.005084595082436907
0.6499999999999861	-0.0912965966832006	-0.010485034712644933	-0.11700901787604202	-0.004716664250122345
0.6599999999999859	-0.0874143829549507	-0.01012912468144431	-0.11254451680498788	-0.004362951119962763
0.6699999999999857	-0.08370952018235434	-0.009784838843165071	-0.10825972492984959	-0.004023101594843891
0.6799999999999855	-0.08017473813151443	-0.00945192780344796	-0.10414829119069333	-0.0036967525808481168
0.6899999999999853	-0.07680286731074486	-0.009130131346446226	-0.10020385895690274	-0.0033835341937789648
0.6999999999999851	-0.07358687220079783	-0.008819180480250093	-0.09642010912073887	-0.0030830718161234142
0.7099999999999849	-0.07051987821046425	-0.008518799351740462	-0.0927907962159594	-0.002794987996720868
0.7199999999999847	-0.06759519307274015	-0.008228707022981362	-0.08930977828160444	-0.0025189041892826696
0.7299999999999844	-0.06480632335921685	-0.007948619104913499	-0.08597104116524182	-0.0022544423291767316
0.7399999999999842	-0.06214698674487685	-0.007678249247188301	-0.08276871792305379	-0.0020012262506087287
0.749999999999984	-0.05961112060531898	-0.007417310485535235	-0.07969710392996922	-0.0017588829485257326
0.7599999999999838	-0.05719288747616862	-0.007165516450109668	-0.07675066826467208	-0.001527043691294237
0.7699999999999836	-0.0548866778520126	-0.006922582439888554	-0.07392406188414674	-0.0013053449915128733
0.7799999999999834	-0.0526871107511256	-0.00668822636941204	-0.07121212305230094	-0.0010934294432604801
0.7899999999999832	-0.05058903242353586	-0.006462169595048725	-0.06860988043846386	-0.0008909464346990402
0.799999999999983	-0.04858751353432681	-0.006244137628567916	-0.06611255425514935	-0.000697552745306548
0.8099999999999827	-0.04667784511189219	-0.006033860746133397	-0.06371555576100485	-0.0005129130371357147
0.8199999999999825	-0.044855533512352205	-0.005831074500980677	-0.06141448541471598	-0.000336700249438027
0.8299999999999823	-0.0431162946165403	-0.005635520148002884	-0.059205129928946366	-0.00016859590578374394
0.8399999999999821	-0.04145604744480592	-0.005446944988306209	-0.05708345844020546	-8.290342486661495e-06
0.8499999999999819	-0.039870907347171115	-0.005265102641523819	-0.05504561798075689	0.00014451713326598916
0.8599999999999817	-0.038357178901933894	-0.005089753253330625	-0.053087928412136276	0.0002901181476477208
0.8699999999999815	-0.03691134863436045	-0.00492066364519161	-0.05120687695636489	0.00042879521936984856
0.8799999999999812	-0.03553007764840491	-0.00475760741293715	-0.049399112440252996	0.0005608217669126923
0.889999999999981	-0.03421019424816607	-0.004600364980297534	-0.0476614393500739	0.0006864621574621273
0.8999999999999808	-0.03294868661178049	-0.004448723613054664	-0.045990811778091265	0.0008059717917401335
0.9099999999999806	-0.031742695568413436	-0.004302477399000574	-0.04438432732870437	0.0009195972194420057
0.9199999999999804	-0.030589507518720773	-0.004161427198437488	-0.042839221040114485	0.0010275762804980942
0.9299999999999802	-0.02948654753038656	-0.004025380569507622	-0.04135285936719913	0.001130138267858816
0.93999999999998	-0.02843137263292607	-0.003894151672221853	-0.03992273426250717	0.0012275041079545478
0.9499999999999797	-0.02742166532968367	-0.003767561154661075	-0.0385464573847927	0.00131988655540486
0.9599999999999795	-0.026455227339710306	-0.0036454360244481646	-0.03722175445811311	0.0014074903989436398
0.9699999999999793	-0.025529973577833796	-0.0035276095082486837	-0.03594645979909891	0.0014905126758881463
0.9799999999999791	-0.024643926377610946	-0.0034139209017376155	-0.03471851102542043	0.0015691428928086574
0.9899999999999789	-0.02379520995887184	-0.0033042154121792067	-0.03353594395462406	0.0016435632503563728
0.9999999999999787	-0.022982045139141163	-0.0031983439955039087	-0.03239688769928446	0.0017139488704795952
1.0099999999999785	-0.022202744286257563	-0.0030961631895227012	-0.03129955996173595	0.0017804680245006729
1.0199999999999783	-0.02145570650795388	-0.0029975349447056154	-0.030242262529423913	0.0018432823607470957
1.029999999999978	-0.02073941307293224	-0.0029023264537544396	-0.029223376970096988	0.0019025471306253208
1.0399999999999778	-0.020052423057028715	-0.0028104099810255996	-0.02824136052457753	0.0019584114122001206
1.0499999999999776	-0.01939336920735509	-0.0027216626927049213	-0.02729474219365733	0.0020110183304948267
1.0599999999999774	-0.018760954016802025	-0.0026359664884962686	-0.026382119014717553	0.0020605052738669437
1.0699999999999772	-0.01815394600094539	-0.0025532078354636714	-0.025502152522938706	0.0021070041059296023
1.079999999999977	-0.017571176169193885	-0.002473277604561936	-0.024653565391405036	0.0021506413725965517
1.0899999999999768	-0.017011534681923998	-0.002396070910289945	-0.023835138243995534	0.002191538503918709
1.0999999999999766	-0.01647396768534644	-0.0023214869538235802	-0.02304570663466976	0.002229812010459632
1.1099999999999763	-0.015957474315921163	-0.0022494288699084564	-0.02228415818657364	0.0022655736740264756
1.1199999999999761	-0.01546110386626748	-0.0021798035777310584	-0.02154942988429293	0.0022989307326322615
1.129999999999976	-0.0149839531046944	-0.0021125216359316693	-0.020840505512559997	0.002329986059615256
1.1399999999999757	-0.014525163740686553	-0.0020474971018745953	-0.020156413234752334	0.002358838336885856
1.1499999999999755	-0.014083920028921938	-0.001984647395251355	-0.019496223304602538	0.002385582222307973
1.1599999999999753	-0.013659446504652959	-0.0019238931660558662	-0.018859045904659782	0.0024103085112516
1.169999999999975	-0.013251005843556105	-0.0018651581669421181	-0.018244029105191753	0.0024331042923815185
1.1799999999999748	-0.012857896839432894	-0.0018083691299497391	-0.017650356937390477	0.002454053097766898
1.1899999999999746	-0.01247945249342813	-0.001753455647560256	-0.017077247574934493	0.0024732350474148744
1.1999999999999744	-0.01211503820871606	-0.0017003500580299099	-0.016523951618166333	0.002490726988345295
1.2099999999999742	-0.011764050084884799	-0.0016489873349306602	-0.015989750475355214	0.002506602628335978
1.219999999999974	-0.01142591330652908	-0.0015993049808179032	-0.015473954835734969	0.0025209326644753008
1.2299999999999738	-0.01110008062082965	-0.0015512429249345426	-0.014975903229228777	0.0025337849066670495
1.2399999999999736	-0.010786030899165057	-0.0015047434248528528	-0.014494960667993924	0.002545224396235742
1.2499999999999734	-0.010483267778054505	-0.0014597509719504896	-0.014030517365142521	0.0025553135197860597
1.2599999999999731	-0.010191318374979157	-0.0014162122006113882	-0.013581987526210955	0.0025641121184690643
1.269999999999973	-0.009909732074866314	-0.001374075801040127	-0.01314880820916696	0.002571677592810561
1.2799999999999727	-0.009638079383248104	-0.0013332924355756689	-0.012730438248951885	0.002578065003255739
1.2899999999999725	-0.009375950842325566	-0.0012938146583906743	-0.01232635724276022	0.002583327166584283
1.2999999999999723	-0.009122956006375815	-0.0012555968384602972	-0.011936064592456306	0.002587405423886638
1.309999999999972	-0.008878722473138884	-0.0012185950856863368	-0.011559078600719254	0.0025905685477431856
1.3199999999999719	-0.008642894968009787	-0.0011827671800633407	-0.011194935617691491	0.0025927523031074513
1.3299999999999716	-0.00841513447803966	-0.0011480725037745106	-0.010843189235083487	0.002593884276481194
1.3399999999999714	-0.00819511743292074	-0.0011144719761068548	-0.010503409524857127	0.0025942432937820616
1.3499999999999712	-0.007982534930290604	-0.001081927991078363	-0.010175182319773159	0.002593751731155258
1.359999999999971	-0.007777092002843454	-0.0010504043576709445	-0.00985810853324355	0.00259244908297658
1.3699999999999708	-0.0075785069248810715	-0.0010198662425666917	-0.00955180351607776	0.0024338287642818243
1.3799999999999706	-0.00738651055607189	-0.0009902801152870517	-0.00925589644785398	0.002201084093229642
1.3899999999999704	-0.0072008457203156335	-0.0009616136956381149	-0.008970029760780214	0.0019100053191346586
1.3999999999999702	-0.007021266617732723	-0.0009338359033677309	-0.008693858594038562	0.0013958865126289007
1.40999999999997	-0.006847538267912003	-0.0009069168099430093	-0.008427050276727112	6.026997131490494e-06
1.4199999999999697	-0.006679435982658865	-0.0008808275923606827	-0.008169283837629202	6.993725878378966e-06
1.4299999999999695	-0.006516744866587623	-0.0008555404889048725	-0.007920249540148439	8.460207212476729e-06
1.4399999999999693	-0.006359259343998135	-0.0008310287567707932	-0.007679648440851824	9.690443737577289e-06
1.449999999999969	-0.006206782710567226	-0.0008072666314749859	-0.007447191970160186	1.1135621915529498e-05
1.4599999999999689	-0.006059126708470806	-0.000784229287976611	-0.007222601533817595	1.256837598043547e-05
1.4699999999999687	-0.0059161111236324644	-0.0007618928034362134	-0.0070056081338587435	1.3988589560999986e-05
1.4799999999999685	-0.00577756340387079	-0.0007402341215429328	-0.00679595200787489	1.5396149895015782e-05
1.4899999999999682	-0.005643318296787586	-0.0007192310183409783	-0.006593382285456574	1.6790947824343968e-05
1.499999999999968	-0.005513217506307226	-0.0006988620694927701	-0.006397656660764429	1.8164944241387165e-05
1.5099999999999678	-0.005387109366839737	-0.0006791066189154432	-0.006208541080247325	1.953401585772044e-05
1.5199999999999676	-0.005264848534099787	-0.000659944748731584	-0.0060258094445923	-2.5689816471806418e-05
1.5299999999999674	-0.005146295691669405	-0.0006413572504774159	-0.005849243324050824	-2.5281208713316297e-05
1.5399999999999672	-0.005031317272444828	-0.0006233255975139929	-0.005678631686343009	-2.4874894018399434e-05
1.549999999999967	-0.0049197851941572375	-0.0006058319185887859	-0.005513770636394804	-2.447089992040883e-05
1.5599999999999667	-0.004811576608203612	-0.0005888589724980383	-0.005354463167213256	-2.406925337541404e-05
1.5699999999999665	-0.0047065736610676714	-0.0005723901238018799	-0.005200518921251735	-2.3669980760670536e-05
1.5799999999999663	-0.0046046632676518436	-0.0005564093195465769	-0.005051753961661127	-2.3273107873300684e-05
1.589999999999966	-0.004505736895880352	-0.0005409010669499318	-0.004907990552863854	-2.2878659929173323e-05
1.599999999999966	-0.004409690361969164	-0.0005258504120081736	-0.0047690569499263084	-2.2486661561978415e-05
1.6099999999999657	-0.004316423635793605	-0.0005112429189841781	-0.00463478719624086	-2.2097136822505283e-05
1.6199999999999655	-0.004225840655816214	-0.0004970646507389668	-0.004505020929062468	-2.1710109178104525e-05
1.6299999999999653	-0.004137849153067833	-0.00048330214986949286	-0.004379603192475809	-2.132560151234797e-05
1.639999999999965	-0.004052360483703529	-0.0004699424206182522	-0.004258384257398421	-2.094363612486836e-05
1.6499999999999648	-0.003969289469681849	-0.0004569729115209161	-0.004141219448252151	-2.0564234731386253e-05
1.6599999999999646	-0.0038885542471411346	-0.00044438149876035364	-0.004027968975960668	-2.01911329973558e-05
1.6699999999999644	-0.0038100761220704943	-0.00043215647019621996	-0.003918497776954408	-1.9816870684355392e-05
1.6799999999999642	-0.003733779432895419	-0.0004202865100412801	-0.0038126753578858067	-1.9445234724301486e-05
1.689999999999964	-0.003659591419619126	-0.00040876068415644486	-0.003710375645778537	-1.9076244495462492e-05
1.6999999999999638	-0.0035874420991806382	-0.00039756842593782695	-0.003611476843352777	-1.8709918794718235e-05
1.7099999999999635	-0.0035172641467094454	-0.00038669952277067224	-0.0035158612892864025	-1.834627583864284e-05
1.7199999999999633	-0.0034489927823738	-0.0003761441030255628	-0.003423415323187891	-1.7985333264747004e-05
1.7299999999999631	-0.003382565663536911	-0.00036589262357390203	-0.0033340291550721063	-1.762710813287604e-05
1.739999999999963	-0.0033179227819504975	-0.0003559358578004525	-0.0032475967391434675	-1.7271616926763992e-05
1.7499999999999627	-0.003255006365730167	-0.0003462648840916518	-0.0031640156517044413	-1.691887555573582e-05
1.7599999999999625	-0.003193760785870734	-0.00033687107477961597	-0.0030831869730186968	-1.6568899356557798e-05
1.7699999999999623	-0.003134132467073025	-0.00032774608552247676	-0.003005015172969451	-1.6221703095433504e-05
1.779999999999962	-0.003076069802665864	-0.0003188818451023339	-0.0029294080003635222	-1.5877300970139023e-05
1.7899999999999618	-0.003019523073418416	-0.00031027054562362687	-0.0028562763757410104	-1.5535706612297425e-05
1.7999999999999616	-0.0029644443700495874	-0.0003019046330945973	-0.0027855342875590878	-1.5196933089786955e-05
1.8099999999999614	-0.002910787519250837	-0.00029377679837599887	-0.0027170986916262184	-1.4860992909282309e-05
1.8199999999999612	-0.0028585080130491144	-0.00028587996848158454	-0.0026508894136705367	-1.4527898018923233e-05
1.829999999999961	-0.002807562941345549	-0.00027820729821562525	-0.002586829054932678	-1.4197659811108692e-05
1.8399999999999608	-0.0027579109274742113	-0.0002707521621333859	-0.0025248429006796483	-1.3870289125414207e-05
1.8499999999999606	-0.002709512066633723	-0.0002635081468111641	-0.0024648588315419073	-1.3545796251626952e-05
1.8599999999999604	-0.002662327867051849	-0.00025646904341298355	-0.002406807237580996	-3.258716765981824e-05
1.8699999999999601	-0.0026163211937508947	-0.00024962884054168015	-0.002350620935000036	-3.258994972991301e-05
1.87999999999996	-0.002571456214788457	-0.0002429817173625811	-0.002296235085413495	-3.2592669377915e-05
1.8899999999999597	-0.002527698349854513	-0.00023652203698867346	-0.0022435871175970445	-3.25953207826532e-05
1.8999999999999595	-0.0024850142211122776	-0.00023024434011637156	-0.0021926166516416812	-3.259789813404521e-05
1.9099999999999593	-0.0024433716061757335	-0.000224143338901654	-0.0021432654254399763	-3.26003956336865e-05
1.919999999999959	-0.0024027393931225303	-0.00021821391106685063	-0.0020954772234353055	-3.260280749544187e-05
1.9299999999999589	-0.002363087537445989	-0.0002124510942285309	-0.00204919780756785	-3.260512794604503e-05
1.9399999999999586	-0.0023243870208548584	-0.00020685008043762145	-0.002004374850353844	-3.2607351225701336e-05
1.9499999999999584	-0.00228660981183425	-0.000201406210923106	-0.00196095787003698	-3.26094715886943e-05
1.9599999999999582	-0.0022497288278853786	-0.00019611497103108077	-0.0019188981677530953	-3.261148330399945e-05
1.969999999999958	-0.0022137178993660803	-0.00019097198535133344	-0.0018781487666515162	-3.261338065590029e-05
1.9799999999999578	-0.0021785517348578555	-0.00018597301302386666	-0.0018386643529181607	-3.2615157944608474e-05
1.9899999999999576	-0.002144205887988994	-0.00018111394321820745	-0.0018004012186475244	-3.261680948688531e-05
1.9999999999999574	-0.002110656725646859	-0.0001763907907785933	-0.0017633172065121498	-3.261832961667151e-05
2.009999999999957	-0.0020778813975156564	-0.00017179969202836765	-0.0017273716561799011	-3.2619712685715185e-05
2.019999999999957	-0.0020458578068792877	-0.00016733690072741664	-0.001692525352430727	-3.2620953064202126e-05
2.0299999999999567	-0.002014564582631764	-0.00016299878417641602	-0.0016587404749259657	-3.262204514139278e-05
2.0399999999999565	-0.0019839810524405342	-0.00015878181946221085	-0.0016259805495846126	-3.262298332625542e-05
2.0499999999999563	-0.001954087217010808	-0.00015468258983877622	-0.0015942104015220478	-3.26237620481067e-05
2.059999999999956	-0.0019248637254013542	-0.00015069778123838484	-0.001563396109508009	-3.262437575724889e-05
2.069999999999956	-0.001896291851344818	-0.0001468241789079532	-0.0015335049619015601	-3.262481892560939e-05
2.0799999999999557	-0.0018683534705277996	-0.0001430586641656322	-0.0015045054140218892	-3.262508604738242e-05
2.0899999999999554	-0.0018410310387880309	-0.0001393982112730479	-0.0014763670469147944	-3.2625171639671226e-05
2.0999999999999552	-0.001814307571188211	-0.00013583988441863266	-0.0014490605274756006	-3.262507024312662e-05
2.109999999999955	-0.001788166621927858	-0.00013238083480782053	-0.0014225575698901354	-3.2624776422591596e-05
2.119999999999955	-0.0017625922650563975	-0.00012901829785596044	-0.0013968308983563916	-3.26249518915076e-05
2.1299999999999546	-0.001737569075952522	-0.00012574959048003556	-0.0013718542110502199	-3.2624248399699286e-05
2.1399999999999544	-0.0017130821135364284	-0.0001225721084853803	-0.001347602145299304	-3.262333645314437e-05
2.149999999999954	-0.001689116903183228	-0.00011948332404379625	-0.0013240502439303948	-3.2622210718138116e-05
2.159999999999954	-0.0016656594203071572	-0.00011648078325956709	-0.0013011749227556507	-3.2620865888377603e-05
2.1699999999999537	-0.001642696074587823	-0.00011356210382013361	-0.0012789534391646072	-3.261929668559456e-05
2.1799999999999535	-0.001620213694810866	-0.00011072497272804241	-0.0012573638617891193	-3.261749786019057e-05
2.1899999999999533	-0.0015981995142969046	-0.00010796714411134974	-0.001236385041209281	-3.261546419186791e-05
2.199999999999953	-0.0015766411568936699	-0.00010528643710932978	-0.0012159965816691115	-3.261319049025769e-05
2.209999999999953	-0.0015555266235075004	-0.00010268073383079531	-0.0011961788137714552	-3.261067159554662e-05
2.2199999999999527	-0.0015348442791514331	-0.00010014797738228616	-0.0011769127681222726	-3.2607902379098414e-05
2.2299999999999525	-0.0015145828404881038	-9.768616996349621e-05	-0.0011581801498951705	-3.260487774407672e-05
2.2399999999999523	-0.0014947313638468398	-9.529337102751108e-05	-0.0011399633142877062	-3.2601592626057184e-05
2.249999999999952	-0.0014752792336950242	-9.296769550339464e-05	-0.0011222452428416522	-3.2598041993644526e-05
2.259999999999952	-0.0014562161515449528	-9.070731207889847e-05	-0.0011050095206001046	-3.259422084907878e-05
2.2699999999999516	-0.001437532125278048	-8.851044154100832e-05	-0.0010882403140749393	-3.259012422883867e-05
2.2799999999999514	-0.0014192174588692754	-8.637535517228969e-05	-0.0010719223499987712	-3.258574720424506e-05
2.289999999999951	-0.0014012627424952466	-8.430037320092699e-05	-0.0010560408948362343	-3.2581084882054834e-05
2.299999999999951	-0.0013836588430103398	-8.228386330255776e-05	-0.0010405817350299985	-3.257613240505212e-05
2.3099999999999508	-0.0013663968947757756	-8.032423915199726e-05	-0.0010255311579575853	-3.257088495263511e-05
2.3199999999999505	-0.001349468290827298	-7.841995902303287e-05	-0.0010108759335756433	-3.256533774139451e-05
2.3299999999999503	-0.00133286467436777	-7.65695244346033e-05	-0.0009966032967289732	-3.255948602569279e-05
2.33999999999995	-0.00131657793057151	-7.477147884165893e-05	-0.0009827009301021806	-3.255332509823161e-05
2.34999999999995	-0.0013006001786878872	-7.302440636909968e-05	-0.0009691569477924051	-3.254685029061628e-05
2.3599999999999497	-0.0012849237644321214	-7.132693058727975e-05	-0.0009559598794822094	-3.254005697391443e-05
2.3699999999999495	-0.0012695412526518833	-6.967771332758349e-05	-0.000943098655192247	-3.253294055920857e-05
2.3799999999999493	-0.0012544454202586294	-6.80754535366388e-05	-0.0009305625905938885	-3.252549649814317e-05
2.389999999999949	-0.0012396292494132807	-6.651888616781768e-05	-0.0009183413728626029	-3.2517720283460555e-05
2.399999999999949	-0.0012250859209560923	-6.500678110871258e-05	-0.0009064250470533541	-3.2509607449537634e-05
2.4099999999999486	-0.0012108088080711812	-6.353794214329281e-05	-0.0008948040029799091	-3.250115357291193e-05
2.4199999999999484	-0.001196791470176451	-6.211120594755514e-05	-0.0008834689625803794	-3.249235427279629e-05
2.429999999999948	-0.0011830276470301355	-6.0725441117490285e-05	-0.0008724109677519613	-3.248320521159778e-05
2.439999999999948	-0.0011695112530454928	-5.9379547228218314e-05	-0.0008616213686382311	-3.247370209541786e-05
2.4499999999999478	-0.0011562363718056095	-5.8072453923248824e-05	-0.0008510918123529613	-3.246384067455172e-05
2.4599999999999476	-0.0011431972507705284	-5.680312003276815e-05	-0.0008408142321248187	-3.245361674397942e-05
2.4699999999999473	-0.0011303882961693195	-5.557053272000709e-05	-0.0008307808368478999	-3.2443275767387306e-05
2.479999999999947	-0.00111780406806998	-5.437370665466831e-05	-0.0008209841010234183	-3.2432311382941855e-05
2.489999999999947	-0.0011054392756203405	-5.321168321253815e-05	-0.0008114167550783848	-3.242097218799651e-05
2.4999999999999467	-0.0010932887724534844	-5.208352970031777e-05	-0.0008020717760476198	-3.2409254160407985e-05
2.5099999999999465	-0.0010813475522513845	-5.098833860489018e-05	-0.0007929423786057364	-3.239715332505769e-05
2.5199999999999463	-0.0010696107444608054	-4.992522686611881e-05	-0.0007840220064363212	-3.2384665754296784e-05
2.529999999999946	-0.0010580736101556865	-4.889333517242585e-05	-0.000775304323925879	-3.2371787568378384e-05
2.539999999999946	-0.0010467315380405012	-4.7891827278354815e-05	-0.0007667832081705384	-3.2358514935882865e-05
2.5499999999999456	-0.001035580040589337	-4.6919889343394076e-05	-0.0007584527412838958	-3.23448440741367e-05
2.5599999999999454	-0.0010246147503155546	-4.597672929131216e-05	-0.000750307202994817	-3.2330771249620263e-05
2.569999999999945	-0.0010138314161672237	-4.506157618934667e-05	-0.0007423410635243703	-3.231629277836594e-05
2.579999999999945	-0.0010032259000436429	-4.41736796465819e-05	-0.0007345489767313844	-3.23014050263511e-05
2.589999999999945	-0.000992794173428441	-4.331230923084267e-05	-0.0007269257735166161	-3.2286104409880036e-05
2.5999999999999446	-0.000982532314135004	-4.247675390352059e-05	-0.0007194664554757043	-3.227038739595586e-05
2.6099999999999444	-0.000972436503160026	-4.166632147171807e-05	-0.0007121661887915744	-3.2254250502644066e-05
2.619999999999944	-0.0009625030216413189	-4.088033805714946e-05	-0.000705020298357188	-3.223769029942973e-05
2.629999999999944	-0.000952728247915963	-4.0118147581224826e-05	-0.00069802426211989	-3.2220703407560626e-05
2.6399999999999437	-0.0009431086546752329	-3.937911126581279e-05	-0.0006911737056389511	-3.220328650038464e-05
2.6499999999999435	-0.0009336408062127359	-3.866260714913326e-05	-0.0006844643968481393	-3.218543630367731e-05
2.6599999999999433	-0.000924321355762402	-3.7968029616312644e-05	-0.0006778922410155149	-3.2167149595958395e-05
2.669999999999943	-0.0009151470429230865	-3.729478894410714e-05	-0.0006714532758928782	-3.214842320880092e-05
2.679999999999943	-0.0009061146911666726	-3.66423108593291e-05	-0.0006651436670476139	-3.212925402712965e-05
2.6899999999999427	-0.0008972212054266753	-3.6010036110547274e-05	-0.0006589597033699148	-3.210963898951044e-05
2.6999999999999424	-0.0008884635697644683	-3.5397420052613874e-05	-0.0006528977927486519	-3.208957508843071e-05
2.7099999999999422	-0.0008798388451103849	-3.480393224360506e-05	-0.0006469544579093838	-3.206905937056751e-05
2.719999999999942	-0.0008713441670770043	-3.4229056053790916e-05	-0.0006411263324082587	-3.204808893705085e-05
2.729999999999942	-0.0008629767438421029	-3.367228828622166e-05	-0.0006354101567758019	-3.202666094371152e-05
2.7399999999999416	-0.0008547338540987934	-3.313313880857645e-05	-0.0006298027748047768	-3.200477260132635e-05
2.7499999999999414	-0.0008466128450704789	-3.261113019591155e-05	-0.0006243011299765723	-3.1982421175844756e-05
2.759999999999941	-0.0008386111305883779	-3.210579738395217e-05	-0.0006189022620207405	-3.195960398861488e-05
2.769999999999941	-0.0008307261892294106	-3.1616687332594666e-05	-0.0006136033036025353	-3.1936318416593806e-05
2.7799999999999407	-0.0008229555625123413	-3.114335869930263e-05	-0.0006084014771334994	-3.191256189254967e-05
2.7899999999999405	-0.000815296853150184	-3.0685381522068903e-05	-0.0006032940917003223	-3.1888331905255474e-05
2.7999999999999403	-0.0008077477233568856	-3.0242336911652374e-05	-0.0005982785401073974	-3.186362599967111e-05
2.80999999999994	-0.0008003058932064287	-2.9813816752800115e-05	-0.0005933522960286613	-3.183844177711749e-05
2.81999999999994	-0.0007929691390425676	-2.9399423414150276e-05	-0.0005885129112644887	-3.1812776895438674e-05
2.8299999999999397	-0.0007857352919374291	-2.899876946656976e-05	-0.0005837580130995618	-3.178662906915719e-05
2.8399999999999395	-0.0007786022361973513	-2.861147740965241e-05	-0.0005790853017578218	-3.1759996069615785e-05
2.8499999999999392	-0.0007715679079142891	-2.8237179406109635e-05	-0.0005744925479507117	-3.173287572511617e-05
2.859999999999939	-0.0007646302935613049	-2.7875517023834485e-05	-0.0005699775905151299	-3.170526592103844e-05
2.869999999999939	-0.0007577874286306173	-2.752614098537295e-05	-0.0005655383341376068	-3.1677164599959187e-05
2.8799999999999386	-0.0007510373963127741	-2.7188710924593616e-05	-0.0005611727471613695	-3.1648569761757806e-05
2.8899999999999384	-0.0007443783262155665	-2.6862895150319505e-05	-0.0005568788594730998	-3.161947946370853e-05
2.899999999999938	-0.000737808393121377	-2.6548370416717207e-05	-0.0005526547604663101	-3.1589891820569825e-05
2.909999999999938	-0.0007313258157816305	-2.6244821700226888e-05	-0.0005484985970783644	-3.155989313030538e-05
2.9199999999999378	-0.0007249288557471734	-2.595194198283513e-05	-0.000544408571898332	-3.1529304407955646e-05
2.9299999999999375	-0.0007186158162333191	-2.566943204150502e-05	-0.0005403829413429316	-3.1498213042802464e-05
2.9399999999999373	-0.0007123850410184837	-2.5397000243552534e-05	-0.0005364200138979488	-3.1466617380032114e-05
2.949999999999937	-0.0007062349133752546	-2.5134362347820457e-05	-0.0005325181484226202	-3.143451582260611e-05
2.959999999999937	-0.0007001638550328511	-2.4881241311439134e-05	-0.0005286757525145704	-3.1401906831287626e-05
2.9699999999999367	-0.0006941703251699273	-2.4637367102033814e-05	-0.0005248912809329687	-3.1368788924665805e-05
2.9799999999999365	-0.0006882528194367716	-2.440247651519052e-05	-0.0005211632340777114	-3.13351606791643e-05
2.9899999999999363	-0.000682409869005882	-2.4176312997038295e-05	-0.0005174901565224482	-3.130102072904255e-05
2.999999999999936	-0.0006766400396500607	-2.3958626471785567e-05	-0.0005138706355994516	-3.1266367766388864e-05
3.009999999999936	-0.0006709419308470975	-2.3749173174060262e-05	-0.0005103033000343072	-3.1231200541105626e-05
3.0199999999999356	-0.0006653141749101974	-2.3547715485919037e-05	-0.0005067868186285845	-3.1195517860880035e-05
3.0299999999999354	-0.0006597554361433338	-2.3354021778364228e-05	-0.0005033198989886227	-3.115931859115301e-05
3.039999999999935	-0.0006542644100207298	-2.316786625727131e-05	-0.0004999012862987284	-3.112260165507261e-05
3.049999999999935	-0.0006488398223896773	-2.298902881354887e-05	-0.0004965297621370807	-3.108536603344475e-05
3.0599999999999348	-0.0006434804286959743	-2.2817294877449537e-05	-0.0004932041433327628	-3.1047610764669284e-05
3.0699999999999346	-0.0006381850132312674	-2.2652455276870426e-05	-0.0004899232808623312	-3.100933494467304e-05
3.0799999999999343	-0.0006329523884015794	-2.249430609955758e-05	-0.000486686058784511	-3.0970537726827804e-05
3.089999999999934	-0.0006277813940163878	-2.2342648559072692e-05	-0.00048349139321151447	-3.0931218321866444e-05
3.099999999999934	-0.0006226708965975874	-2.2197288864430823e-05	-0.00048033823131566944	-3.089137599778529e-05
3.1099999999999337	-0.0006176197887077203	-2.205803809329129e-05	-0.0004772255503700337	-3.672099221487116e-05
3.1199999999999335	-0.000612626988296889	-2.192471206859083e-05	-0.00047415235682170823	-3.6723990349037404e-05
3.1299999999999333	-0.0006076914380677318	-2.1797131238540538e-05	-0.0004711176853966741	-3.6725960794694196e-05
3.139999999999933	-0.0006028121048579608	-2.1675120559862256e-05	-0.0004681205982349669	-3.6726904084059956e-05
3.149999999999933	-0.0005979879790398442	-2.1558509384190403e-05	-0.0004651601840550715	-3.6726820828890433e-05
3.1599999999999326	-0.0005932180739361885	-2.1447131347528567e-05	-0.00046223555734647894	-3.6725711720068085e-05
3.1699999999999324	-0.0005885014252522613	-2.1340824262696934e-05	-0.00045934585758935055	-3.672357752719244e-05
3.179999999999932	-0.0005838370905231783	-2.1239430014652837e-05	-0.00045649024850032084	-3.672041909815687e-05
3.189999999999932	-0.0005792241485762974	-2.1142794458630127e-05	-0.0004536679173034708	-3.671623735872568e-05
3.199999999999932	-0.0005746616990081503	-2.1050767320994236e-05	-0.0004508780740255601	-3.671103331210639e-05
3.2099999999999316	-0.0005701488616754613	-2.0963202102757075e-05	-0.0004481199508146482	-3.67048080385098e-05
3.2199999999999314	-0.0005656847761998549	-2.087995598564313e-05	-0.00044539280128124325	-3.669756269471201e-05
3.229999999999931	-0.00056126860148581	-2.080088974067232e-05	-0.00044269589986116914	-3.6689298513608764e-05
3.239999999999931	-0.0005568995152514829	-2.072586763915373e-05	-0.000440028541199388	-3.668001680376019e-05
3.2499999999999307	-0.0005525767135719937	-2.0654757366044824e-05	-0.00043739003955400125	-3.666971894893935e-05
3.2599999999999305	-0.000548299410434828	-2.058742993559319e-05	-0.00043477972821971976	-3.665840640766611e-05
3.2699999999999303	-0.0005440668373069636	-2.0523759609208887e-05	-0.0004321969589701059	-3.664608071274359e-05
3.27999999999993	-0.0005398782427134039	-2.0463623815485644e-05	-0.0004296411015179193	-3.6632743470784175e-05
3.28999999999993	-0.0005357328918267456	-2.0406903072344397e-05	-0.00042711154299293706	-3.6618396361734755e-05
3.2999999999999297	-0.0005316300660674927	-2.035348091118562e-05	-0.00042460768743658554	-3.660304113839475e-05
3.3099999999999294	-0.0005275690627147598	-2.030324380305583e-05	-0.0004221289553128617	-3.658667962592927e-05
3.3199999999999292	-0.000523549194527099	-2.0256081086715915e-05	-0.0004196747830348933	-3.6569313721380324e-05
3.329999999999929	-0.000519569789373116	-2.0211884898600884e-05	-0.00041724462250663797	-3.655094539317017e-05
3.339999999999929	-0.000515630189871621	-2.0170550104587776e-05	-0.00041483794067919354	-3.65315766806013e-05
3.3499999999999286	-0.0005117297530410121	-2.0131974233536543e-05	-0.0004124542191211521	-3.6511209693353586e-05
3.3599999999999284	-0.0005078678499576373	-2.0096057412554717e-05	-0.0004100929536025852	-3.6489846610975155e-05
3.369999999999928	-0.0005040438654228773	-2.006270230392919e-05	-0.00040775365369212724	-3.646748968236841e-05
3.379999999999928	-0.0005002571976386807	-2.0031814043682192e-05	-0.00040543584236671517	-3.6444141225274705e-05
3.3899999999999277	-0.0004965072578913184	-2.0003300181716613e-05	-0.0004031390556335806	-3.641980362575319e-05
3.3999999999999275	-0.0004927934702431374	-1.9977070623487752e-05	-0.00040086284216400806	-3.6394479337653314e-05
3.4099999999999273	-0.00048911527123205	-1.995303757317378e-05	-0.00039860676293850753	-3.636817088208878e-05
3.419999999999927	-0.00048547210957856804	-1.9931115478301434e-05	-0.00039637039090298284	-3.634088084690227e-05
3.429999999999927	-0.0004818634459001533	-1.9911220975776996e-05	-0.00039415331063552333	-3.631261188612932e-05
3.4399999999999267	-0.0004782887524326857	-1.989327283930223e-05	-0.00039195511802344175	-3.628336671945789e-05
3.4499999999999265	-0.0004747475127588319	-1.987719192811812e-05	-0.000389775419950237	-3.625314813168405e-05
3.4599999999999262	-0.00047123922154314817	-1.9862901137046883e-05	-0.0003876138339921124	-3.62219589721629e-05
3.469999999999926	-0.0004677633842736989	-1.9850325347812284e-05	-0.00038546998812373647	-3.61898314662305e-05
3.479999999999926	-0.0004643195170100327	-1.9839391381570088e-05	-0.0003833435204329223	-3.615670968174249e-05
3.4899999999999256	-0.00046090714613732076	-1.983002795265116e-05	-0.0003812340788439481	-3.612262625871784e-05
3.4999999999999254	-0.0004575258081264971	-1.9822165623458613e-05	-0.0003791413208491865	-3.6087584299158606e-05
3.509999999999925	-0.0004541750493002471	-1.981573676050275e-05	-0.0003770649132487926	-3.605158696683818e-05
3.519999999999925	-0.0004508544256046485	-1.9810675491534264e-05	-0.00037500453189815726	-3.6014637486729926e-05
3.5299999999999248	-0.000447563502386344	-1.9806917663753098e-05	-0.00037295986146287783	-3.5976739144438746e-05
3.5399999999999245	-0.00044430185417508936	-1.9804400803054583e-05	-0.0003709305951809914	-3.593789528562603e-05
3.5499999999999243	-0.0004410690644715071	-1.980306407429739e-05	-0.0003689164346322076	-3.589810931543355e-05
3.559999999999924	-0.00043786472553993504	-1.9802848242554807e-05	-0.0003669170895139267	-3.585738469790362e-05
3.569999999999924	-0.00043468843820621667	-1.9803695635326767e-05	-0.000364932277423803	-3.5815724955395453e-05
3.5799999999999237	-0.0004315398116603142	-1.9805550105691825e-05	-0.00036296172364865047	-3.57731336680021e-05
3.5899999999999235	-0.00042841846326357937	-1.9808356996366677e-05	-0.0003610051609594492	-3.572961447296073e-05
3.5999999999999233	-0.00042532401836062106	-1.9812063104649208e-05	-0.0003590623294122705	-3.568517106406364e-05
3.609999999999923	-0.0004222561100955804	-1.9816616648233786e-05	-0.00035713297615492043	-3.56398071910656e-05
3.619999999999923	-0.0004192143792327571	-1.9821967231855493e-05	-0.0003552168552391113	-3.559352665908866e-05
3.6299999999999226	-0.00041619847398142567	-1.9828065814756088e-05	-0.0003533137274379637	-3.55463333280239e-05
3.6399999999999224	-0.00041320804982475644	-1.983486467895469e-05	-0.00035142336006868154	-3.549823111193231e-05
3.649999999999922	-0.0004102427693527437	-1.9842317398273863e-05	-0.0003495455268202156	-3.544922397844526e-05
3.659999999999922	-0.0004073023020990118	-1.9850378808142492e-05	-0.00034768000758575836	-3.5399315948157446e-05
3.6699999999999218	-0.00040438632438141573	-1.9859004976119225e-05	-0.0003458265882999001	-3.534851109402208e-05
3.6799999999999216	-0.00040149451914634507	-1.9868153173133465e-05	-0.0003439850607803079	-3.529681354074596e-05
3.6899999999999213	-0.0003986265758166108	-1.987778184542997e-05	-0.00034215522257376055	-3.5244227464175645e-05
3.699999999999921	-0.0003957821901428717	-1.9887850587183232e-05	-0.00034033687680641063	-3.519075709068967e-05
3.709999999999921	-0.00039296106405844756	-1.989832011377958e-05	-0.00033852983203813914	-3.513640669658381e-05
3.7199999999999207	-0.00039016290553750007	-1.9909152235738723e-05	-0.0003367339021208482	-3.508118060745785e-05
3.7299999999999205	-0.0003873874284564443	-1.9920309833262883e-05	-0.0003349489060605778	-3.502508319759776e-05
3.7399999999999203	-0.00038463435245854614	-1.993175683140191e-05	-0.0003331746678833305	-3.496811888936057e-05
3.74999999999992	-0.0003819034028216062	-1.9943458175804217e-05	-0.0003314110165044706	-3.491029215255361e-05
3.75999999999992	-0.00037919431032866886	-1.995537980905537e-05	-0.00032965778560157974	-3.4851607503814813e-05
3.7699999999999196	-0.0003765068111416747	-1.996748864757572e-05	-0.00032791481349067636	-3.4792069505990354e-05
3.7799999999999194	-0.0003738406466779749	-1.9979752559073377e-05	-0.0003261819430056703	-3.473168276751562e-05
3.789999999999919	-0.00037119556348967164	-1.9992140340525863e-05	-0.00032445902138096577	-3.467045194178728e-05
3.799999999999919	-0.00036857131314567247	-2.0004621696693875e-05	-0.00032274590013710254	-3.460838172654035e-05
3.809999999999919	-0.00036596765211642626	-2.0017167219131044e-05	-0.0003210424349693448	-3.454547686322401e-05
3.8199999999999186	-0.000363384341661273	-2.002974836570456e-05	-0.000319348485639123	-3.448174213637267e-05
3.8299999999999184	-0.00036082114771831766	-2.0042337440584724e-05	-0.0003176639158682355	-3.441718237297909e-05
3.839999999999918	-0.0003582778407968112	-2.0054907574715398e-05	-0.0003159885932357354	-3.435180244186953e-05
3.849999999999918	-0.0003557541958719507	-2.0067432706737418e-05	-0.0003143223890774061	-3.428560725307055e-05
3.8599999999999177	-0.00035324999228203825	-2.0079887564362317e-05	-0.00031266517838775276	-3.4218601757183264e-05
3.8699999999999175	-0.00035076501362797446	-2.009224764618309e-05	-0.0003110168397244356	-3.4150790944752324e-05
3.8799999999999173	-0.00034829904767499383	-2.0104489203903833e-05	-0.0003093772551150635	-3.4082179845635295e-05
3.889999999999917	-0.00034585188625662125	-2.0116589224990473e-05	-0.00030774630996627955	-3.401277352837339e-05
3.899999999999917	-0.00034342332518077915	-2.0128525415723175e-05	-0.000306123892975073	-3.39425770995604e-05
3.9099999999999167	-0.00034101316413801105	-2.0140276184635563e-05	-0.00030450989604224773	-3.3871595703211424e-05
3.9199999999999164	-0.0003386212066117483	-2.01518206263534e-05	-0.0003029042141879849	-3.3799834520131566e-05
3.9299999999999162	-0.00033624725979060946	-2.016313850578751e-05	-0.0003013067454694351	-3.3727298767284625e-05
3.939999999999916	-0.0003338911344826563	-2.0174210242707416e-05	-0.0002997173909002908	-3.365399369716281e-05
3.949999999999916	-0.00033155264503157057	-2.0185016896663262e-05	-0.0002981360543722656	-3.357992459715551e-05
3.9599999999999156	-0.0003292316092347154	-2.0195540152254433e-05	-0.0002965626425784433	-3.350509678891718e-05
3.9699999999999154	-0.0003269278482630355	-2.02057623047386e-05	-0.00029499706493843426	-3.3429515627738465e-05
3.979999999999915	-0.00032464118658274174	-2.021566624596834e-05	-0.0002934392335252841	-3.335318650191204e-05
3.989999999999915	-0.00032237145187876786	-2.022523545065276e-05	-0.00029188906299410454	-3.327611483210711e-05
3.9999999999999147	-0.0003201184749799315	-2.023445396292685e-05	-0.00029034647051235057	-3.319830607073643e-05
4.0099999999999145	-0.00031788208978577714	-2.0243306383234507e-05	-0.00028881137569173015	-3.31197657013274e-05
4.019999999999914	-0.00031566213319506384	-2.0251777855498362e-05	-0.00028728370052167663	-3.304049923789504e-05
4.029999999999914	-0.00031345844503585313	-2.025985405459619e-05	-0.00028576336930436077	-3.296051222431104e-05
4.039999999999914	-0.0003112708679971696	-2.026752117410594e-05	-0.00028425030859118987	-3.287981023367803e-05
4.049999999999914	-0.0003090992475621958	-2.0274765914334315e-05	-0.00028274444712075923	-3.279839886770282e-05
4.0599999999999135	-0.00030694343194296914	-2.0281575470620898e-05	-0.0002812457157582256	-3.2716283756069866e-05
4.069999999999913	-0.00030480327201654555	-2.0287937521890718e-05	-0.00027975404743605135	-3.2633470555815576e-05
4.079999999999913	-0.00030267862126260274	-2.029384021948217e-05	-0.00027826937709610205	-3.2549964950705145e-05
4.089999999999913	-0.00030056933570244733	-2.0299272176209088e-05	-0.00027679164163305027	-3.246577265060862e-05
4.099999999999913	-0.00029847527383939433	-2.0304222455678164e-05	-0.0002753207798390575	-3.2380899390879384e-05
4.109999999999912	-0.00029639629660049437	-2.0308680561841656e-05	-0.0002738567323497159	-3.229535093173216e-05
4.119999999999912	-0.00029433226727957604	-2.0312636428781313e-05	-0.0002723994415911918	-3.220913305762291e-05
4.129999999999912	-0.00029228305148157525	-2.0316080410720742e-05	-0.0002709488517285742	-3.212225157663184e-05
4.139999999999912	-0.00029024851706812085	-2.0319003272263438e-05	-0.00026950490861538286	-3.203471231984376e-05
4.1499999999999115	-0.00028822853410435847	-2.0321396178839346e-05	-0.0002680675597442043	-3.194652114073369e-05
4.159999999999911	-0.0002862229748069725	-2.032325068736937e-05	-0.0002666367541984477	-3.1857683914551006e-05
4.169999999999911	-0.0002842317134933959	-2.0324558737132056e-05	-0.0002652124426051809	-3.176820653770741e-05
4.179999999999911	-0.00028225462653216503	-2.0325312640834827e-05	-0.00026379457708903197	-3.167809492716431e-05
4.189999999999911	-0.0002802915922944155	-2.032550507587795e-05	-0.0002623831112271242	-3.158736419691796e-05
4.1999999999999105	-0.0002783424911064664	-2.032512907581514e-05	-0.0002609780000050337	-3.149600187144212e-05
4.20999999999991	-0.0002764072052035071	-2.032417802199061e-05	-0.0002595791997737333	-3.140402318115148e-05
4.21999999999991	-0.0002744856186843252	-2.0322645635377487e-05	-0.0002581866682075199	-3.131143411911533e-05
4.22999999999991	-0.00027257761746707793	-2.032052596857363e-05	-0.0002568003642628871	-3.1218240695917094e-05
4.23999999999991	-0.0002706830892460758	-2.0317813397985545e-05	-0.0002554202481383396	-3.11244489390568e-05
4.249999999999909	-0.0002688019234495609	-2.031450261617891e-05	-0.0002540462812351132	-3.1030064892349516e-05
4.259999999999909	-0.00026693401119844823	-2.031058862439221e-05	-0.00025267842611880316	-3.093509461532863e-05
4.269999999999909	-0.00026507924526603	-2.030606672521481e-05	-0.00025131664648186193	-3.083954418265157e-05
4.279999999999909	-0.00026323752003859713	-2.0300932515424293e-05	-0.0002499609071069677	-3.074341968350432e-05
4.2899999999999086	-0.0002614087314769778	-2.0295181878975037e-05	-0.0002486111738312292	-3.0646727221011746e-05
4.299999999999908	-0.0002595927770789669	-2.0288810980142357e-05	-0.0002472674135112295	-3.054947291164711e-05
4.309999999999908	-0.00025778955584262585	-2.0281816256810117e-05	-0.00024592959398887375	-3.0451662884647415e-05
4.319999999999908	-0.0002559989682304357	-2.0274194413902416e-05	-0.0002445976840580444	-3.0353303281426098e-05
4.329999999999908	-0.00025422091613428734	-2.0265942416961543e-05	-0.00024327165343203267	-3.0254400254993935e-05
4.3399999999999075	-0.00025245530284128613	-2.025705748585189e-05	-0.0002419514727117416	-3.015495996937614e-05
4.349999999999907	-0.00025070203300036383	-2.024753708861478e-05	-0.0002406371133546449	-3.0054988599036967e-05
4.359999999999907	-0.0002489610125896633	-2.0237378935435587e-05	-0.00023932854764448515	-2.9954492328303862e-05
4.369999999999907	-0.0002472321488847013	-2.022658097275489e-05	-0.0002380257486617019	-2.9853477350795864e-05
4.379999999999907	-0.00024551535042727435	-2.0215141377495755e-05	-0.00023672869025456898	-2.9751949868852394e-05
4.389999999999906	-0.0002438105269951038	-2.0203058551414872e-05	-0.00023543734701104153	-2.964991609296774e-05
4.399999999999906	-0.00024211758957219488	-2.0190331115576392e-05	-0.0002341516942312823	-2.9547382241224563e-05
4.409999999999906	-0.00024043645031991015	-2.017695790493882e-05	-0.00023287170790087713	-2.9444354538733923e-05
4.419999999999906	-0.00023876702254871723	-2.016293796305732e-05	-0.0002315973646647028	-2.9340839217074777e-05
4.429999999999906	-0.00023710922069062725	-2.0148270536900917e-05	-0.0002303286418014568	-2.923684251373834e-05
4.439999999999905	-0.0002354629602722813	-2.013295507177059e-05	-0.0002290655171988234	-2.9132370671573627e-05
4.449999999999905	-0.0002338281578886921	-2.011699120633397e-05	-0.00022780796932927685	-2.902742993823887e-05
4.459999999999905	-0.0002322047311776116	-2.0100378767754266e-05	-0.00022655597722649292	-2.892202656565131e-05
4.469999999999905	-0.00023059259879452525	-2.00831177669318e-05	-0.00022530952046238077	-2.881616680944371e-05
4.4799999999999045	-0.00022899168038824672	-2.0065208393834577e-05	-0.000224068579124706	-2.8709856928422928e-05
4.489999999999904	-0.00022740189657711256	-2.004665101293349e-05	-0.00022283313379529814	-2.860310318403063e-05
4.499999999999904	-0.0002258231689257505	-2.0027446158728695e-05	-0.00022160316552884227	-2.8495911839807563e-05
4.509999999999904	-0.00022425541992242515	-2.0007594531372677e-05	-0.00022037865583223338	-2.8388289160861996e-05
4.519999999999904	-0.0002226985729569352	-1.998709699237862e-05	-0.00021915958664448713	-2.828024141333826e-05
4.529999999999903	-0.0002211525522990576	-1.9965954560426314e-05	-0.00021794594031719476	-2.8171774863892412e-05
4.539999999999903	-0.00021961728307752856	-1.9944168407244253e-05	-0.00021673769959552295	-2.806289577916965e-05
4.549999999999903	-0.00021809269125953965	-1.992173985358924e-05	-0.00021553484759972928	-2.7953610425282402e-05
4.559999999999903	-0.00021657870363075627	-1.9898670365296407e-05	-0.00021433736780720908	-2.7843925067296234e-05
4.569999999999903	-0.0002150752477758265	-1.987496154942189e-05	-0.00021314524403503757	-2.7733845968715253e-05
4.579999999999902	-0.0002135822520593876	-1.985061515045679e-05	-0.00021195846042302126	-2.7623379390972932e-05
4.589999999999902	-0.00021209964560754864	-1.9825633046624812e-05	-0.00021077700141723066	-2.7512531592926373e-05
4.599999999999902	-0.0002106273582898482	-1.9800017246254013e-05	-0.00020960085175402522	-2.7401308830352334e-05
4.609999999999902	-0.00020916532070165914	-1.9773769884220352e-05	-0.0002084299964445391	-2.7289717355448446e-05
4.6199999999999015	-0.0002077134641470629	-1.974689321847073e-05	-0.00020726442075963595	-2.7177763416338128e-05
4.629999999999901	-0.00020627172062214716	-1.971938962660945e-05	-0.00020610411021531848	-2.7065453256576276e-05
4.639999999999901	-0.00020484002279874458	-1.9691261602562344e-05	-0.00020494905055858144	-2.6952793114661296e-05
4.649999999999901	-0.0002034183040085878	-1.966251175330391e-05	-0.00020379922775370807	-2.6839789223551216e-05
4.659999999999901	-0.0002020064982278852	-1.9633142795653635e-05	-0.0002026546279689853	-2.6726447810180255e-05
4.6699999999999005	-0.0002006045400622937	-1.9603157553135775e-05	-0.00020151523756385155	-2.6612775094981696e-05
4.6799999999999	-0.0001992123647322898	-1.957255895290771e-05	-0.00020038104307644686	-2.649877729141267e-05
4.6899999999999	-0.0001978299080589302	-1.9541350022745486e-05	-0.00019925203121157585	-2.638446060548541e-05
4.6999999999999	-0.00019645710644998807	-1.950953388809447e-05	-0.0001981281888290606	-2.626983123529822e-05
4.7099999999999	-0.00019509389688646378	-1.9477113769179953e-05	-0.0001970095029324887	-2.6154895370574108e-05
4.719999999999899	-0.00019374021690945315	-1.9444092978173455e-05	-0.00019589596065833263	-2.603965919219998e-05
4.729999999999899	-0.00019239600460737945	-1.9410474916421048e-05	-0.00019478754926544913	-2.5924128871771664e-05
4.739999999999899	-0.00019106119860356455	-1.9376263071725755e-05	-0.00019368425612494608	-2.5808310571142738e-05
4.749999999999899	-0.00018973573804414258	-1.9341461015684388e-05	-0.0001925860687103979	-2.5692210441975634e-05
4.7599999999998985	-0.00018841956258631293	-1.9306072401079955e-05	-0.000191492974588416	-2.557583462529842e-05
4.769999999999898	-0.00018711261238690556	-1.9270100959327778e-05	-0.00019040496140956283	-2.545918925106427e-05
4.779999999999898	-0.00018581482809127762	-1.9233550497971315e-05	-0.00018932201689959898	-2.5342280437713588e-05
4.789999999999898	-0.0001845261508225132	-1.9196424898228825e-05	-0.0001882441288510618	-2.5225114291746098e-05
4.799999999999898	-0.00018324652217093168	-1.9158728112593616e-05	-0.00018717128511515395	-2.51076969072884e-05
4.8099999999998975	-0.0001819758841838913	-1.912046416247768e-05	-0.00018610347359396037	-2.499003436566988e-05
4.819999999999897	-0.00018071417935588695	-1.9081637135906607e-05	-0.0001850406822329625	-2.4872132735004887e-05
4.829999999999897	-0.00017946135061893103	-1.9042251185260215e-05	-0.00018398289901385136	-2.4753998069774388e-05
4.839999999999897	-0.0001782173413332109	-1.9002310525058885e-05	-0.00018293011194764176	-2.4635636410413223e-05
4.849999999999897	-0.00017698209527802525	-1.8961819429794625e-05	-0.00018188230906805914	-2.4517053782902935e-05
4.859999999999896	-0.000175755556642977	-1.8920782231807718e-05	-0.00018083947842522115	-2.4398256198367645e-05
4.869999999999896	-0.0001745376700194342	-1.887920331920287e-05	-0.00017980160807957806	-2.427924965267277e-05
4.879999999999896	-0.0001733283803922444	-1.88370871338112e-05	-0.00017876868609612373	-2.4160040126029306e-05
4.889999999999896	-0.00017212763313169274	-1.8794438169192495e-05	-0.00017774070053887492	-2.404063358260188e-05
4.8999999999998956	-0.00017093537398570703	-1.875126096867513e-05	-0.00017671763946558843	-2.3921035970121437e-05
4.909999999999895	-0.00016975154907230007	-1.8707560123442683e-05	-0.00017569949092273763	-2.380125321950038e-05
4.919999999999895	-0.00016857610487224078	-1.8663340270648715e-05	-0.00017468624294072305	-2.368129124445404e-05
4.929999999999895	-0.00016740898822195597	-1.8618606091582745e-05	-0.00017367788352931973	-2.3561155941123706e-05
4.939999999999895	-0.00016625014630665034	-1.8573362309860194e-05	-0.0001726744006733538	-2.3440853187706973e-05
4.9499999999998945	-0.0001650995266536423	-1.852761368965984e-05	-0.00017167578232860233	-2.332038884408964e-05
4.959999999999894	-0.00016395707712591262	-1.8481365033990876e-05	-0.000170682016417905	-2.319976875148394e-05
4.969999999999894	-0.00016282274591585756	-1.843462118299783e-05	-0.00016969309082749361	-2.3078998732066366e-05
4.979999999999894	-0.00016169648153924418	-1.8387387012298184e-05	-0.00016870899340352377	-2.29580845886284e-05
4.989999999999894	-0.00016057823282935796	-1.8339667431355824e-05	-0.00016772971194880428	-2.2837032104221264e-05
4.999999999999893	-0.00015946794893134948	-1.8291467381884736e-05	-0.00016675523421972604	-2.2715847041813397e-05
5.009999999999893	-0.00015836557929675842	-1.824279183628917e-05	-0.00016578554792337472	-2.2594535143945773e-05
5.019999999999893	-0.00015727107367822832	-1.81936457961316e-05	-0.00016482064071482834	-2.2473102132396063e-05
5.029999999999893	-0.00015618438212439224	-1.8144034290633346e-05	-0.0001638605001946358	-2.235155370784547e-05
5.039999999999893	-0.0001551054549749347	-1.809396237521015e-05	-0.0001629051139064646	-2.222989554954696e-05
5.049999999999892	-0.00015403424285582453	-1.8043435130027265e-05	-0.00016195446933492077	-2.2108133315003675e-05
5.059999999999892	-0.0001529706966747077	-1.7992457658596373e-05	-0.00016100855390352578	-2.198627263964573e-05
5.069999999999892	-0.00015191476761646403	-1.7941035086391132e-05	-0.0001600673549728578	-2.1864319136515526e-05
5.079999999999892	-0.0001508664071389175	-1.7889172559497386e-05	-0.0001591308598388437	-2.174227839595441e-05
5.0899999999998915	-0.00014982556696870337	-1.783687524328949e-05	-0.00015819905573119934	-2.162015598529504e-05
5.099999999999891	-0.00014879219909727778	-1.7784148321131457e-05	-0.00015727192981201122	-2.1497957448558968e-05
5.109999999999891	-0.00014776625577707549	-1.7730996993107356e-05	-0.00015634946917446498	-2.1375691038246676e-05
5.119999999999891	-0.000146747689517808	-1.7677426474778652e-05	-0.00015543166084170046	-2.125335676700393e-05
5.129999999999891	-0.000145736453082896	-1.7623441995963583e-05	-0.0001545184917658012	-2.113096285907562e-05
5.13999999999989	-0.00014473249948603826	-1.756904879954483e-05	-0.00015360994882691162	-2.1008514762281306e-05
5.14999999999989	-0.00014373578198790705	-1.7514252140300252e-05	-0.0001527060188324715	-2.0886017899675133e-05
5.15999999999989	-0.00014274625409297078	-1.7459057283761285e-05	-0.0001518066885165726	-2.0763477669267267e-05
5.16999999999989	-0.00014176386954644002	-1.740346950508758e-05	-0.00015091194453942624	-2.0640899443749338e-05
5.17999999999989	-0.0001407885823313288	-1.734749408797331e-05	-0.00015002177348694178	-2.0518288570226836e-05
5.189999999999889	-0.00013982034666563725	-1.7291136323571573e-05	-0.00014913616187041108	-2.0395650369951996e-05
5.199999999999889	-0.0001388591169996399	-1.7234401509441717e-05	-0.0001482550961262941	-2.0272990138064832e-05
5.209999999999889	-0.00013790484801328833	-1.7177294948521524e-05	-0.0001473785626161024	-2.0150313143334053e-05
5.219999999999889	-0.00013695749461371703	-1.7119821948115253e-05	-0.00014650654762638014	-2.0027624627906957e-05
5.2299999999998885	-0.00013601701193285238	-1.7061987818909486e-05	-0.00014563903736877122	-1.9904929807060245e-05
5.239999999999888	-0.00013508335532512	-1.7003797874006132e-05	-0.00014477601798017908	-1.9782233868955622e-05
5.249999999999888	-0.00013415648036525313	-1.6945257427975595e-05	-0.00014391747552300584	-1.965954197440157e-05
5.259999999999888	-0.0001332363428461873	-1.6886371795930652e-05	-0.00014306339598547585	-1.953685925661653e-05
5.269999999999888	-0.00013232289877705263	-1.6827146292621554e-05	-0.0001422137652820347	-1.9414190820998235e-05
5.2799999999998875	-0.00013141610438125072	-1.6767586231548186e-05	-0.00014136856925382307	-1.929154174489713e-05
5.289999999999887	-0.00013051591609461523	-1.670769692409106e-05	-0.00014052779366922118	-1.9168917077393077e-05
5.299999999999887	-0.00012962229056365953	-1.6647483678664772e-05	-0.00013969142422446158	-1.9046321839076636e-05
5.309999999999887	-0.0001287351846438985	-1.65869517998836e-05	-0.00013885944654430782	-1.892376102183541e-05
5.319999999999887	-0.00012785455539825118	-1.652610658775034e-05	-0.00013803184618279408	-1.880123958864353e-05
5.329999999999886	-0.00012698036009551564	-1.6464953336858576e-05	-0.00013720860862402324	-1.8678762473355497e-05
5.339999999999886	-0.00012611255620891744	-1.6403497335618375e-05	-0.00013638971928302553	-1.855633458050475e-05
5.349999999999886	-0.0001252511014147271	-1.634174386549011e-05	-0.00013557516350666502	-1.843396078510563e-05
5.359999999999886	-0.00012439595359094264	-1.6279698200241595e-05	-0.00013476492657460377	-1.831164593246013e-05
5.3699999999998855	-0.0001235470708160398	-1.6217365605221913e-05	-0.00013395899370030742	-1.8189394837968522e-05
5.379999999999885	-0.00012270441136778227	-1.6154751336646336e-05	-0.00013315735003210642	-1.806721228694447e-05
5.389999999999885	-0.00012186793372209398	-1.6091860640899963e-05	-0.0001323599806542889	-1.7945103034432943e-05
5.399999999999885	-0.00012103759655198542	-1.602869875385869e-05	-0.000131566870588246	-1.782307180503428e-05
5.409999999999885	-0.00012021335872654158	-1.5965270900220917e-05	-0.00013077800479365073	-1.7701123292731258e-05
5.4199999999998845	-0.00011939517930995763	-1.590158229285903e-05	-0.00012999336816967271	-1.7579262160719178e-05
5.429999999999884	-0.0001185830175606287	-1.583763813218215e-05	-0.00012921294555623115	-1.74574930412427e-05
5.439999999999884	-0.00011777683293028943	-1.577344360551425e-05	-0.00012843672173527737	-1.733582053543378e-05
5.449999999999884	-0.00011697658506319968	-1.570900388648667e-05	-0.0001276646814321099	-1.7214249213155685e-05
5.459999999999884	-0.0001161822337953764	-1.5644324134445922e-05	-0.0001268968093167139	-1.7092783612850682e-05
5.469999999999883	-0.00011539373915386864	-1.557940949387159e-05	-0.0001261330900051345	-1.69714282413908e-05
5.479999999999883	-0.00011461106135607432	-1.551426509381171e-05	-0.0001253735080608655	-1.6850187573933677e-05
5.489999999999883	-0.00011383416080909763	-1.5448896047328894e-05	-0.00012461804799626902	-1.6729066053781844e-05
5.499999999999883	-0.00011306299810914246	-1.5383307450959336e-05	-0.00012386669427401015	-1.660806809224556e-05
5.5099999999998825	-0.00011229753404094612	-1.531750438418782e-05	-0.000123119431308515	-1.6487198068511482e-05
5.519999999999882	-0.00011153772957724157	-1.5251491908930249e-05	-0.0001223762434674417	-1.6366460329512744e-05
5.529999999999882	-0.00011078354587826018	-1.5185275069032177e-05	-0.0001216371150731738	-1.624585918980406e-05
5.539999999999882	-0.0001100349442912586	-1.5118858889778215e-05	-0.00012090203040432094	-1.612539893144133e-05
5.549999999999882	-0.00010929188635008192	-1.5052248377414238e-05	-0.00012017097369723754	-1.6005083803864757e-05
5.5599999999998815	-0.00010855433377475074	-1.4985448518680078e-05	-0.00011944392914755081	-1.588491802378542e-05
5.569999999999881	-0.00010782224847107474	-1.4918464280353766e-05	-0.00011872088091169735	-1.5764905775075234e-05
5.579999999999881	-0.00010709559253029796	-1.4851300608807964e-05	-0.00011800181310847126	-1.5645051208662873e-05
5.589999999999881	-0.00010637432822875873	-1.4783962429578746e-05	-0.00011728670982057652	-1.5525358442431164e-05
5.599999999999881	-0.00010565841802758074	-1.4716454646941994e-05	-0.0001165755550961881	-1.5405831561118886e-05
5.60999999999988	-0.00010494782457237952	-1.4648782143502396e-05	-0.00011586833295051657	-1.5286474616227795e-05
5.61999999999988	-0.00010424251069299147	-1.4580949779792899e-05	-0.00011516502736737215	-1.5167291625931546e-05
5.62999999999988	-0.00010354243940322156	-1.4512962393887416e-05	-0.00011446562230074103	-1.5048286574988478e-05
5.63999999999988	-0.00010284757390060832	-1.4444824801017613e-05	-0.00011377010167634912	-1.4929463414660263e-05
5.64999999999988	-0.00010215787756620494	-1.4376541793204267e-05	-0.00011307844939324121	-1.4810826062631612e-05
5.659999999999879	-0.00010147331396437487	-1.4308118138899712e-05	-0.00011239064932534469	-1.4692378402934606e-05
5.669999999999879	-0.00010079384684260333	-1.4239558582633698e-05	-0.00011170668532304185	-1.457412428587723e-05
5.679999999999879	-0.00010011944013131965	-1.4170867844676977e-05	-0.00011102654121473295	-1.4456067527975567e-05
5.689999999999879	-9.94500579437319e-05	-1.4102050620707829e-05	-0.00011035020080840128	-1.4338211911888056e-05
5.6999999999998785	-9.878566457567631e-05	-1.4033111581492709e-05	-0.00010967764789316624	-1.4220561186354684e-05
5.709999999999878	-9.812622450546766e-05	-1.3964055372569657e-05	-0.00010900886624083675	-1.4103119066141344e-05
5.719999999999878	-9.747170239376807e-05	-1.3894886613950276e-05	-0.00010834383960745583	-1.3985889231982921e-05
5.729999999999878	-9.682206308345941e-05	-1.3825609899820623e-05	-0.00010768255173483896	-1.3868875330534879e-05
5.739999999999878	-9.617727159952134e-05	-1.3756229798255698e-05	-0.00010702498635210279	-1.3752080974325759e-05
5.749999999999877	-9.553729314891857e-05	-1.3686750850945598e-05	-0.00010637112717718605	-1.3635509741713982e-05
5.759999999999877	-9.490209312049227e-05	-1.3617177572922609e-05	-0.00010572095791836289	-1.351916517684736e-05
5.769999999999877	-9.427163708485515e-05	-1.3547514452301454e-05	-0.00010507446227574292	-1.3403050789627385e-05
5.779999999999877	-9.364589079429167e-05	-1.3477765950027762e-05	-0.00010443162394276374	-1.3287170055674817e-05
5.789999999999877	-9.30248201826612e-05	-1.3407936499633838e-05	-0.00010379242660766968	-1.3171526416301053e-05
5.799999999999876	-9.240839136530183e-05	-1.3338030506998927e-05	-0.00010315685395498028	-1.3056123278481456e-05
5.809999999999876	-9.179657063893737e-05	-1.326805235012516e-05	-0.000102524889666945	-1.294096401483179e-05
5.819999999999876	-9.118932448158549e-05	-1.3198006378913016e-05	-0.0001018965174249874	-1.2826051963589045e-05
5.829999999999876	-9.058661955246413e-05	-1.3127896914947825e-05	-0.00010127172091113314	-1.2711390428594584e-05
5.8399999999998755	-8.998842269189882e-05	-1.3057728251295389e-05	-0.00010065048380942679	-1.2596982679281344e-05
5.849999999999875	-8.939470092123111e-05	-1.2987504652301265e-05	-0.00010003278980733113	-1.2482831950663105e-05
5.859999999999875	-8.880542144271904e-05	-1.2917230353400675e-05	-9.941862259711411e-05	-1.2368941443328872e-05
5.869999999999875	-8.82205516394446e-05	-1.2846909560932711e-05	-9.880796587722217e-05	-1.2255314323437814e-05
5.879999999999875	-8.764005907520974e-05	-1.2776546451962682e-05	-9.820080335363333e-05	-1.2141953722720264e-05
5.8899999999998744	-8.706391149443515e-05	-1.2706145174111378e-05	-9.759711874119759e-05	-1.2028862738479753e-05
5.899999999999874	-8.649207682205318e-05	-1.2635709845391968e-05	-9.699689576496205e-05	-1.1916044433598422e-05
5.909999999999874	-8.592452316339558e-05	-1.2565244554050715e-05	-9.640011816147735e-05	-1.1803501836547141e-05
5.919999999999874	-8.536121880408014e-05	-1.2494753358419362e-05	-9.580676968008723e-05	-1.1691237941396167e-05
5.929999999999874	-8.48021322098882e-05	-1.2424240286764724e-05	-9.521683408420366e-05	-1.1579255707830682e-05
5.939999999999873	-8.424723202663979e-05	-1.2353709337158295e-05	-9.463029515256178e-05	-1.1467558061169291e-05
5.949999999999873	-8.369648708006165e-05	-1.2283164477337545e-05	-9.404713668045901e-05	-1.1356147892384204e-05
5.959999999999873	-8.314986637564967e-05	-1.221260964458431e-05	-9.346734248097578e-05	-1.1245028058125425e-05
5.969999999999873	-8.260733909852453e-05	-1.214204874560322e-05	-9.289089638617835e-05	-1.1134201380748112e-05
5.9799999999998725	-8.206887461328056e-05	-1.2071485656408396e-05	-9.231778224830348e-05	-1.1023670648341409e-05
5.989999999999872	-8.15344424638278e-05	-1.2000924222216181e-05	-9.174798394092619e-05	-1.0913438614761482e-05
5.999999999999872	-8.1004012373227e-05	-1.1930368257341297e-05	-9.118148536010574e-05	-1.0803507999667722e-05
6.009999999999872	-8.047755424351566e-05	-1.1859821545102783e-05	-9.061827042551666e-05	-1.0693881488559694e-05
6.019999999999872	-7.995503815552745e-05	-1.1789287837730637e-05	-9.005832308155925e-05	-1.0584561732819188e-05
6.0299999999998715	-7.943643436870317e-05	-1.1718770856281498e-05	-8.950162729845241e-05	-1.0475551349753842e-05
6.039999999999871	-7.89217133208925e-05	-1.1648274290559594e-05	-8.894816707330586e-05	-1.0366852922643041e-05
6.049999999999871	-7.841084562814948e-05	-1.1577801799040217e-05	-8.839792643117433e-05	-1.0258469000788668e-05
6.059999999999871	-7.790380208451513e-05	-1.1507357008801431e-05	-8.785088942609441e-05	-1.0150402099565571e-05
6.069999999999871	-7.740055366179612e-05	-1.1436943515459535e-05	-8.730704014209974e-05	-1.0042654700477025e-05
6.07999999999987	-7.690107150933026e-05	-1.1366564883110009e-05	-8.676636269421688e-05	-9.935229251211434e-06
6.08999999999987	-7.640532695374507e-05	-1.1296224644272553e-05	-8.62288412294472e-05	-9.82812816570293e-06
6.09999999999987	-7.591329149870537e-05	-1.122592629984251e-05	-8.569445992772244e-05	-9.721353824192878e-06
6.10999999999987	-7.542493682465373e-05	-1.1155673319045554e-05	-8.51632030028454e-05	-9.614908573295484e-06
6.1199999999998695	-7.494023478853776e-05	-1.108546913940039e-05	-8.463505470341315e-05	-9.508794726064973e-06
6.129999999999869	-7.445915742353108e-05	-1.1015317166679192e-05	-8.410999931371391e-05	-9.40301456206541e-06
6.139999999999869	-7.398167693874271e-05	-1.0945220774881672e-05	-8.358802115461474e-05	-9.297570327443458e-06
6.149999999999869	-7.350776571891682e-05	-1.087518330620696e-05	-8.306910458442307e-05	-9.1924642350031e-06
6.159999999999869	-7.30373963241226e-05	-1.0805208071030468e-05	-8.255323399973049e-05	-9.087698464282344e-06
6.1699999999998685	-7.257054148943434e-05	-1.07352983478919e-05	-8.204039383624002e-05	-8.983275161633496e-06
6.179999999999868	-7.210717412460115e-05	-1.0665457383476768e-05	-8.15305685695732e-05	-8.879196440305082e-06
6.189999999999868	-7.164726731370703e-05	-1.0595688392610984e-05	-8.102374271605645e-05	-8.775464380525504e-06
6.199999999999868	-7.119079431482037e-05	-1.0525994558256535e-05	-8.051990083349294e-05	-8.67208102959011e-06
6.209999999999868	-7.073772855963371e-05	-1.0456379031509424e-05	-8.001902752191145e-05	-8.569048401949887e-06
6.219999999999867	-7.028804365309302e-05	-1.0386844931604778e-05	-7.952110742430136e-05	-8.466368479302277e-06
6.229999999999867	-6.98417133730175e-05	-1.0317395345924232e-05	-7.902612522732375e-05	-8.364043210684801e-06
6.239999999999867	-6.93987116697088e-05	-1.0248033330007664e-05	-7.853406566200927e-05	-8.262074512570237e-06
6.249999999999867	-6.895901266555014e-05	-1.017876190756822e-05	-7.804491350443478e-05	-8.160464268964097e-06
6.259999999999867	-6.852259065459577e-05	-1.0109584070511207e-05	-7.755865357638381e-05	-8.059214331504364e-06
6.269999999999866	-6.808942010214978e-05	-1.0040502778958683e-05	-7.707527074598733e-05	-7.958326519563483e-06
6.279999999999866	-6.765947564433633e-05	-9.971520961273854e-06	-7.659474992834819e-05	-7.857802620351755e-06
6.289999999999866	-6.723273208765842e-05	-9.902641514092318e-06	-7.611707608614673e-05	-7.757644389023558e-06
6.299999999999866	-6.680916440854768e-05	-9.833867302355596e-06	-7.564223423023126e-05	-7.657853548785187e-06
6.3099999999998655	-6.638874775290388e-05	-9.76520115934803e-06	-7.51702094201874e-05	-7.558432558555442e-06
6.319999999999865	-6.597145743562617e-05	-9.696645886737045e-06	-7.470098676489293e-05	-7.45938153826275e-06
6.329999999999865	-6.555726894013258e-05	-9.628204254617524e-06	-7.42345514230562e-05	-7.360702888131265e-06
6.339999999999865	-6.514615791787129e-05	-9.559879001558282e-06	-7.377088860373563e-05	-7.262398204691699e-06
6.349999999999865	-6.47381001878223e-05	-9.491672834652552e-06	-7.33099835668429e-05	-7.164469053095061e-06
6.359999999999864	-6.433307173599053e-05	-9.423588429571463e-06	-7.285182162363073e-05	-7.066916967231465e-06
6.369999999999864	-6.393104871488729e-05	-9.355628430620695e-06	-7.239638813716321e-05	-6.969743449852032e-06
6.379999999999864	-6.35320074430055e-05	-9.287795450799714e-06	-7.194366852277133e-05	-6.872949972690834e-06
6.389999999999864	-6.313592440428414e-05	-9.220092071864249e-06	-7.149364824849113e-05	-6.776537976590517e-06
6.399999999999864	-6.274277624756455e-05	-9.152520844393004e-06	-7.104631283548555e-05	-6.680508871627658e-06
6.409999999999863	-6.235253978603652e-05	-9.085084287853358e-06	-7.060164785845328e-05	-6.584864037241113e-06
6.419999999999863	-6.196519199667898e-05	-9.017784890676038e-06	-7.015963894601855e-05	-6.48960482236239e-06
6.429999999999863	-6.158071001968725e-05	-8.950625110325967e-06	-6.972027178110973e-05	-6.3947325455460065e-06
6.439999999999863	-6.119907115789729e-05	-8.8836073733808e-06	-6.928353210131907e-05	-6.300248495103035e-06
6.4499999999998625	-6.0820252876197315e-05	-8.816734075610194e-06	-6.884940569925006e-05	-6.206153929235512e-06
6.459999999999862	-6.044423280093381e-05	-8.750007582056333e-06	-6.841787842284875e-05	-6.112450076172414e-06
6.469999999999862	-6.0070988719308444e-05	-8.683430227120634e-06	-6.798893617572219e-05	-6.019138134307248e-06
6.479999999999862	-5.970049857876721e-05	-8.617004314648059e-06	-6.75625649174402e-05	-5.92621927233756e-06
6.489999999999862	-5.933274048638264e-05	-8.550732118019666e-06	-6.713875066382534e-05	-5.833694629404908e-06
6.4999999999998614	-5.896769270822731e-05	-8.484615880242344e-06	-6.671747948722785e-05	-5.741565315237423e-06
6.509999999999861	-5.860533366874057e-05	-8.418657814043762e-06	-6.62987375167876e-05	-5.64983241029306e-06
6.519999999999861	-5.8245641950088365e-05	-8.352860101968628e-06	-6.588251093868091e-05	-5.55849696590427e-06
6.529999999999861	-5.788859629151513e-05	-8.28722489647949e-06	-6.546878599635682e-05	-5.4675600044244035e-06
6.539999999999861	-5.753417558868845e-05	-8.221754320053909e-06	-6.505754899075745e-05	-5.377022519375364e-06
6.54999999999986	-5.7182358893039015e-05	-8.156450465292297e-06	-6.4648786280528e-05	-5.286885475596252e-06
6.55999999999986	-5.683312541109124e-05	-8.091315395020113e-06	-6.424248428221279e-05	-5.197149809393377e-06
6.56999999999986	-5.648645450378917e-05	-8.026351142396228e-06	-6.383862947043824e-05	-5.1078164286920195e-06
6.57999999999986	-5.614232568581509e-05	-7.96155971102404e-06	-6.343720837808509e-05	-5.018886213188736e-06
6.5899999999998595	-5.580071862490266e-05	-7.89694307505945e-06	-6.303820759644816e-05	-4.930360014505441e-06
6.599999999999859	-5.546161314114369e-05	-7.832503179328664e-06	-6.264161377538304e-05	-4.842238656344185e-06
6.609999999999859	-5.512498920628955e-05	-7.768241939441147e-06	-6.224741362344374e-05	-4.754522934643259e-06
6.619999999999859	-5.479082694304483e-05	-7.704161241906343e-06	-6.185559390800578e-05	-4.667213617734806e-06
6.629999999999859	-5.445910662435941e-05	-7.64026294425476e-06	-6.146614145538053e-05	-4.580311446502847e-06
6.6399999999998585	-5.4129808672710965e-05	-7.576548875157252e-06	-6.107904315091734e-05	-4.493817134542931e-06
6.649999999999858	-5.380291365938505e-05	-7.51302083454914e-06	-6.069428593909497e-05	-4.407731368322425e-06
6.659999999999858	-5.3478402303749035e-05	-7.4496805937529405e-06	-6.031185682360438e-05	-4.322054807342203e-06
6.669999999999858	-5.3156255472521295e-05	-7.386529895605973e-06	-5.993174286741676e-05	-4.236788084299187e-06
6.679999999999858	-5.2836454179035906e-05	-7.323570454586692e-06	-5.9553931192845676e-05	-4.151931805249551e-06
6.689999999999857	-5.251897958250261e-05	-7.26080395694461e-06	-5.917840898159742e-05	-4.067486549773438e-06
6.699999999999857	-5.22038129872623e-05	-7.19823206083156e-06	-5.8805163474811416e-05	-3.983452871140096e-06
6.709999999999857	-5.189093584203833e-05	-7.135856396433199e-06	-5.843418197309117e-05	-3.899831296474283e-06
6.719999999999857	-5.158032973918448e-05	-7.07367856610238e-06	-5.80654518365264e-05	-3.8166223269230236e-06
6.7299999999998565	-5.1271976413927194e-05	-7.011700144495863e-06	-5.769896048470597e-05	-3.7338264378240193e-06
6.739999999999856	-5.096585774360685e-05	-6.949922678709609e-06	-5.733469539672006e-05	-3.6514440788741536e-06
6.749999999999856	-5.066195574691154e-05	-6.888347688417963e-06	-5.697264411115675e-05	-3.569475674298885e-06
6.759999999999856	-5.036025258311229e-05	-6.82697666601096e-06	-5.661279422608651e-05	-3.487921623022989e-06
6.769999999999856	-5.006073055129066e-05	-6.765811076737501e-06	-5.625513339904058e-05	-3.4067822988412186e-06
6.7799999999998555	-4.976337208956583e-05	-6.704852358845427e-06	-5.5899649346980653e-05	-3.3260580505902984e-06
6.789999999999855	-4.9468159774317496e-05	-6.644101923724391e-06	-5.554632984626034e-05	-3.245749202321504e-06
6.799999999999855	-4.917507631940664e-05	-6.583561156051519e-06	-5.519516273257827e-05	-3.165856053473543e-06
6.809999999999855	-4.888410457539288e-05	-6.5232314139362865e-06	-5.4846135900924076e-05	-3.0863788790466227e-06
6.819999999999855	-4.859522752875108e-05	-6.463114029066265e-06	-5.449923730551719e-05	-3.0073179297767742e-06
6.829999999999854	-4.830842830108259e-05	-6.4032103068554066e-06	-5.4154454959738276e-05	-2.928673432310945e-06
6.839999999999854	-4.8023690148327536e-05	-6.34352152659352e-06	-5.381177693605199e-05	-2.850445589382532e-06
6.849999999999854	-4.774099645997254e-05	-6.284048941593537e-06	-5.347119136592588e-05	-2.7726345799876956e-06
6.859999999999854	-4.746033075825829e-05	-6.2247937793446896e-06	-5.313268643973901e-05	-2.695240559561899e-06
6.869999999999854	-4.7181676697384035e-05	-6.165757241663739e-06	-5.279625040668642e-05	-2.618263660157318e-06
6.879999999999853	-4.690501806271208e-05	-6.106940504845953e-06	-5.246187157467704e-05	-2.5417039906204707e-06
6.889999999999853	-4.663033876996832e-05	-6.048344719820343e-06	-5.212953831022362e-05	-2.4655616367702976e-06
6.899999999999853	-4.6357622864444196e-05	-5.989971012303055e-06	-5.179923903832834e-05	-2.3898366615769233e-06
6.909999999999853	-4.608685452019549e-05	-5.931820482953079e-06	-5.147096224236202e-05	-2.3145291053406805e-06
6.9199999999998525	-4.581801803924075e-05	-5.873894207527598e-06	-5.114469646393672e-05	-2.239638985871428e-06
6.929999999999852	-4.555109785075912e-05	-5.816193237039611e-06	-5.082043030277515e-05	-2.165166298668541e-06
6.939999999999852	-4.5286078510287044e-05	-5.758718597914668e-06	-5.049815241657104e-05	-2.091111017100954e-06
6.949999999999852	-4.50229446989136e-05	-5.701471292149496e-06	-5.017785152084738e-05	-2.0174730925877472e-06
6.959999999999852	-4.476168122247755e-05	-5.644452297471233e-06	-4.985951638880862e-05	-1.944252454778916e-06
6.969999999999851	-4.450227301076043e-05	-5.58766256749639e-06	-4.9543135851187135e-05	-1.8714490117364973e-06
6.979999999999851	-4.424470511668341e-05	-5.531103031890906e-06	-4.922869879608542e-05	-1.7990626501160493e-06
6.989999999999851	-4.39889627155007e-05	-5.474774596532565e-06	-4.8916194168814935e-05	-1.727093235348062e-06
6.999999999999851	-4.373503110399452e-05	-5.418678143670983e-06	-4.860561097172716e-05	-1.655540611820032e-06
7.009999999999851	-4.3482895699670475e-05	-5.3628145320895936e-06	-4.829693826404463e-05	-1.5844046030585282e-06
7.01999999999985	-4.323254203995218e-05	-5.307184597269029e-06	-4.7990165161684655e-05	-1.513685011911277e-06
7.02999999999985	-4.2983955781376175e-05	-5.251789151549543e-06	-4.7685280837078895e-05	-1.4433816207297568e-06
7.03999999999985	-4.273712269878814e-05	-5.1966289842958835e-06	-4.7382274518992046e-05	-1.3734941915517624e-06
7.04999999999985	-4.2492028684539836e-05	-5.141704862058216e-06	-4.7081135492332874e-05	-1.3040224662840043e-06
7.0599999999998495	-4.224865974768514e-05	-5.087017528740519e-06	-4.6781853097964786e-05	-1.2349661668850403e-06
7.069999999999849	-4.200700201317846e-05	-5.032567705761966e-06	-4.648441673251073e-05	-1.1663249955481289e-06
7.079999999999849	-4.176704172107341e-05	-4.978356092224724e-06	-4.618881584815623e-05	-1.0980986348842417e-06
7.089999999999849	-4.152876522572235e-05	-4.924383365077819e-06	-4.589503995244808e-05	-1.0302867481050362e-06
7.099999999999849	-4.129215899497731e-05	-4.870650179284542e-06	-4.560307860809056e-05	-9.628889792059877e-07
7.109999999999848	-4.1057209609392204e-05	-4.817157167986881e-06	-4.531292143273886e-05	-8.959049531493927e-07
7.119999999999848	-4.082390376142611e-05	-4.7639049426741075e-06	-4.50245580987882e-05	-8.293342760475328e-07
7.129999999999848	-4.059222825464756e-05	-4.7108940933481286e-06	-4.473797833316283e-05	-7.631765353456248e-07
7.139999999999848	-4.036217000294144e-05	-4.65812518869144e-06	-4.445317191709997e-05	-6.974313000048909e-07
7.149999999999848	-4.0133716029716506e-05	-4.605598776233392e-06	-4.417012868593145e-05	-6.320981206855039e-07
7.159999999999847	-3.990685346711475e-05	-4.553315382519355e-06	-4.388883852886581e-05	-5.671765299294488e-07
7.169999999999847	-3.968156955522311e-05	-4.501275513276709e-06	-4.360929138876359e-05	-5.026660423432841e-07
7.179999999999847	-3.945785164128618e-05	-4.449479653583961e-06	-4.333147726191489e-05	-4.3856615478086174e-07
7.189999999999847	-3.9235687178921696e-05	-4.397928268038051e-06	-4.3055386197810704e-05	-3.7487634652580577e-07
7.1999999999998465	-3.9015063727337384e-05	-4.346621800923173e-06	-4.278100829891731e-05	-3.1159607947393307e-07
7.209999999999846	-3.879596895055041e-05	-4.29556067637789e-06	-4.2508333720442746e-05	-2.4872479831550316e-07
7.219999999999846	-3.857839061660861e-05	-4.2447452985649456e-06	-4.223735267010732e-05	-1.8626193071723152e-07
7.229999999999846	-3.83623165968146e-05	-4.194176051838634e-06	-4.196805540790853e-05	-1.2420688750418425e-07
7.239999999999846	-3.8147734864951327e-05	-4.1438533009135765e-06	-4.1700432245886894e-05	-6.255906284137719e-08
7.2499999999998455	-3.7934633496511e-05	-4.093777391033214e-06	-4.1434473547887586e-05	-1.317834415215617e-09
7.259999999999845	-3.772300066792579e-05	-4.04394864813849e-06	-4.117016972932415e-05	5.9517436385331265e-08
7.269999999999845	-3.751282465580169e-05	-3.994367379035928e-06	-4.090751125693877e-05	1.1994740428782105e-07
7.279999999999845	-3.730409383615457e-05	-3.945033871566667e-06	-4.06464886485613e-05	1.799727399557213e-07
7.289999999999845	-3.709679668364882e-05	-3.895948394774058e-06	-4.038709247286829e-05	2.395941298080429e-07
7.299999999999844	-3.6890921770839617e-05	-3.847111199073126e-06	-4.012931334914007e-05	2.9881227583931617e-07
7.309999999999844	-3.6686457767416876e-05	-3.798522516418026e-06	-3.987314194701796e-05	3.5762789543985775e-07
7.319999999999844	-3.648339343945291e-05	-3.7501825604704882e-06	-3.961856898625939e-05	4.160417212164214e-07
7.329999999999844	-3.6281717648652906e-05	-3.7020915267679104e-06	-3.936558523649328e-05	4.7405450081311214e-07
7.3399999999998435	-3.608141935160813e-05	-3.6542495928915793e-06	-3.9114181516974545e-05	5.316669967327706e-07
7.349999999999843	-3.588248759905247e-05	-3.6066569186339117e-06	-3.886434869633752e-05	5.888799861586732e-07
7.359999999999843	-3.56849115351217e-05	-3.559313646166459e-06	-3.861607769234977e-05	6.456942607766205e-07
7.369999999999843	-3.548868039661692e-05	-3.5122199002078316e-06	-3.83693594716639e-05	7.021106265974451e-07
7.379999999999843	-3.5293783512269945e-05	-3.4653757881898994e-06	-3.812418504957177e-05	7.581299037800097e-07
7.3899999999998425	-3.510021030201281e-05	-3.418781400426071e-06	-3.788054548975463e-05	8.137529264544526e-07
7.399999999999842	-3.49079502762503e-05	-3.3724368102770103e-06	-3.763843190403688e-05	8.689805425461501e-07
7.409999999999842	-3.471699303513618e-05	-3.3263420743183393e-06	-3.739783545213664e-05	9.238136135998606e-07
7.419999999999842	-3.452732826785202e-05	-3.2804972325064388e-06	-3.715874734141814e-05	9.78253014604571e-07
7.429999999999842	-3.433894575189072e-05	-3.2349023083442677e-06	-3.692115882664321e-05	1.0322996338186632e-06
7.439999999999841	-3.415183535234251e-05	-3.1895573090482245e-06	-3.668506120972277e-05	1.085954372595683e-06
7.449999999999841	-3.396598702118474e-05	-3.1444622257124252e-06	-3.645044583946897e-05	1.1392181452106117e-06
7.459999999999841	-3.378139079657599e-05	-3.0996170334749155e-06	-3.6217304111346656e-05	1.1920918786865424e-06
7.469999999999841	-3.35980368021523e-05	-3.0550216916819585e-06	-3.598562746722627e-05	1.2445765126221066e-06
7.4799999999998406	-3.341591524632889e-05	-3.010676144053057e-06	-3.575540739513532e-05	1.2966729990192169e-06
7.48999999999984	-3.3235016421603656e-05	-2.966580318844969e-06	-3.55266354290119e-05	1.348382302111582e-06
7.49999999999984	-3.3055330703866304e-05	-2.9227341290154702e-06	-3.529930314845715e-05	1.3997053981935966e-06
7.50999999999984	-3.287684855170967e-05	-2.8791374723872064e-06	-3.5073402178488864e-05	1.450643275449917e-06
7.51999999999984	-3.269956050574557e-05	-2.8357902318102097e-06	-3.484892418929585e-05	1.5011969337857216e-06
7.5299999999998395	-3.252345718792472e-05	-2.792692275325503e-06	-3.462586089599165e-05	1.5513673846573343e-06
7.539999999999839	-3.234852930085959e-05	-2.749843456326502e-06	-3.440420405837035e-05	1.6011556509036548e-06
7.549999999999839	-3.217476762715199e-05	-2.707243613721495e-06	-3.418394548066115e-05	1.65056276657818e-06
7.559999999999839	-3.200216302872415e-05	-2.664892572094794e-06	-3.396507701128542e-05	1.6995897767816492e-06
7.569999999999839	-3.1830706446153825e-05	-2.6227901418679354e-06	-3.374759054261352e-05	1.7482377374952445e-06
7.579999999999838	-3.16603888980133e-05	-2.580936119460067e-06	-3.353147801072182e-05	1.796507715414623e-06
7.589999999999838	-3.149120148021215e-05	-2.5393302874481717e-06	-3.331673139515152e-05	1.8444007877844494e-06
7.599999999999838	-3.132313536534455e-05	-2.4979724147266896e-06	-3.310334271866787e-05	1.8919180422337557e-06
7.609999999999838	-3.1156181802039844e-05	-2.4568622566664472e-06	-3.2891304047019726e-05	1.939060576611776e-06
7.619999999999838	-3.099033211431767e-05	-2.415999555273399e-06	-3.26806074887011e-05	1.985829498824743e-06
7.629999999999837	-3.0825577700947115e-05	-2.375384039346858e-06	-3.247124519471194e-05	2.032225926673192e-06
7.639999999999837	-3.066191003480922e-05	-2.3350154246370676e-06	-3.226320935832173e-05	2.078250987690008e-06
7.649999999999837	-3.049932066226463e-05	-2.294893414001978e-06	-3.2056492214832314e-05	2.123905818979254e-06
7.659999999999837	-3.033780120252443e-05	-2.255017697564157e-06	-3.185108604134318e-05	2.1691915670556542e-06
7.6699999999998365	-3.0177343347025347e-05	-2.215387952866381e-06	-3.164698315651651e-05	2.2141093876849663e-06
7.679999999999836	-3.0017938858809114e-05	-2.1760038450276703e-06	-3.1444175920344365e-05	2.2586604457247896e-06
7.689999999999836	-2.9859579571906228e-05	-2.1368650268971995e-06	-3.1242656733915876e-05	2.3028459149666455e-06
7.699999999999836	-2.970225739072282e-05	-2.0979711392096166e-06	-3.104241803918653e-05	2.346666977978116e-06
7.709999999999836	-2.9545964289432723e-05	-2.059321810737991e-06	-3.0843452318747645e-05	2.3901248259464513e-06
7.719999999999835	-2.9390692311373243e-05	-2.020916658447143e-06	-3.064575209559772e-05	2.4332206585225046e-06
7.729999999999835	-2.9236433568444916e-05	-1.9827552876461853e-06	-3.044930993291479e-05	2.4759556836656107e-06
7.739999999999835	-2.9083180240515654e-05	-1.944837292140573e-06	-3.02541184338295e-05	2.5183311174893036e-06
7.749999999999835	-2.8930924574828596e-05	-1.9071622543828318e-06	-3.0060170241199793e-05	2.5603481841076453e-06
7.759999999999835	-2.8779658885414904e-05	-1.8697297456238326e-06	-2.98674580373866e-05	2.6020081154826535e-06
7.769999999999834	-2.8629375552509802e-05	-1.8325393260623263e-06	-2.967597454403144e-05	2.643312151272211e-06
7.779999999999834	-2.8480067021973093e-05	-1.7955905449945338e-06	-2.948571252183382e-05	2.684261538679077e-06
7.789999999999834	-2.8331725804714622e-05	-1.7588829409627313e-06	-2.9296664770331544e-05	2.724857532300517e-06
7.799999999999834	-2.8184344476121937e-05	-1.7224160419035748e-06	-2.9108824127681246e-05	2.7651013939789857e-06
7.8099999999998335	-2.8037915675494073e-05	-1.6861893652949622e-06	-2.8922183470440146e-05	2.8049943926534667e-06
7.819999999999833	-2.7892432105478806e-05	-1.6502024183032877e-06	-2.8736735713350234e-05	2.844537804211539e-06
7.829999999999833	-2.7747886531513317e-05	-1.614454697929222e-06	-2.8552473809122603e-05	2.883732911342791e-06
7.839999999999833	-2.7604271781269845e-05	-1.5789456911529387e-06	-2.8369390748223155e-05	2.9225810033924994e-06
7.849999999999833	-2.7461580744105485e-05	-1.5436748750790978e-06	-2.8187479558660536e-05	2.961083168464316e-06
7.8599999999998325	-2.73198063705153e-05	-1.508641717080507e-06	-2.800673330577478e-05	2.9992411253100344e-06
7.869999999999832	-2.71789416715905e-05	-1.4738456749415051e-06	-2.7827145092027134e-05	3.037055973591176e-06
7.879999999999832	-2.703897971847995e-05	-1.4392861970004715e-06	-2.764870805679189e-05	3.074529027833012e-06
7.889999999999832	-2.689991364185632e-05	-1.404962722291603e-06	-2.7471415376148633e-05	3.1116616084996015e-06
7.899999999999832	-2.676173663138605e-05	-1.3708746806861356e-06	-2.7295260262677253e-05	3.1484550418525894e-06
7.909999999999831	-2.6624441935203586e-05	-1.337021493032458e-06	-2.7120235965252937e-05	3.184910659811583e-06
7.919999999999831	-2.64880228593891e-05	-1.3034025712961053e-06	-2.6946335768843e-05	3.22102979981498e-06
7.929999999999831	-2.635247276745133e-05	-1.2700173186982434e-06	-2.6773552994306053e-05	3.2568138046820284e-06
7.939999999999831	-2.621778507981355e-05	-1.2368651298540906e-06	-2.6601880998190448e-05	3.2922640224754785e-06
7.9499999999998305	-2.6083953273303808e-05	-1.2039453909102827e-06	-2.643131317253706e-05	3.3273818063653e-06
7.95999999999983	-2.595097088064986e-05	-1.1712574796813922e-06	-2.6261842944680347e-05	3.3621685144933727e-06
7.96999999999983	-2.58188314899766e-05	-1.1388007657858197e-06	-2.6093463777053042e-05	3.39662550983904e-06
7.97999999999983	-2.568752874430904e-05	-1.1065746107808273e-06	-2.5926169166991276e-05	3.4307541600854533e-06
7.98999999999983	-2.555705634107886e-05	-1.074578368297269e-06	-2.5759952646541305e-05	3.464555837486967e-06
7.9999999999998295	-2.5427408031634226e-05	-1.0428113841725345e-06	-2.5594807782267866e-05	3.498031918737665e-06
8.00999999999983	-2.529857762075462e-05	-1.0112729965837512e-06	-2.5430728175063384e-05	3.5311837848402328e-06
8.019999999999829	-2.5170558966168488e-05	-9.799625361797918e-07	-2.5267707459959413e-05	3.5640128209764223e-06
8.029999999999829	-2.5043345978075976e-05	-9.488793262121369e-07	-2.5105739305938078e-05	3.5965204163781034e-06
8.039999999999829	-2.4916932618674755e-05	-9.180226826656267e-07	-2.4944817415746778e-05	3.628707964199163e-06
8.049999999999828	-2.4791312901690158e-05	-8.873919143878478e-07	-2.4784935525712635e-05	3.6605768613887606e-06
8.059999999999828	-2.4666480891908838e-05	-8.569863232181872e-07	-2.462608740555939e-05	3.692128508564931e-06
8.069999999999828	-2.4542430704716853e-05	-8.268052041156191e-07	-2.4468266858224978e-05	3.723364309889717e-06
8.079999999999828	-2.441915650564108e-05	-7.96847845285876e-07	-2.4311467719681068e-05	3.7542856729450413e-06
8.089999999999828	-2.4296652509894745e-05	-7.671135283081736e-07	-2.415568385875365e-05	3.784894008609127e-06
8.099999999999827	-2.417491298192654e-05	-7.376015282604403e-07	-2.4000909176944716e-05	3.815190730934767e-06
8.109999999999827	-2.4053932234973778e-05	-7.083111138440911e-07	-2.3847137608256408e-05	3.845177257027504e-06
8.119999999999827	-2.3933704630619345e-05	-6.792415475083819e-07	-2.3694363119015068e-05	3.87485500692552e-06
8.129999999999827	-2.3814224578352255e-05	-6.50392085572971e-07	-2.3542579707697664e-05	3.904225403480315e-06
8.139999999999826	-2.369548653513179e-05	-6.217619783505745e-07	-2.3391781404758888e-05	3.93328987223811e-06
8.149999999999826	-2.357748500495581e-05	-5.933504702682423e-07	-2.324196227246075e-05	3.9620498413225275e-06
8.159999999999826	-2.3460214538432415e-05	-5.65156799988184e-07	-2.3093116404701773e-05	3.990506741317774e-06
8.169999999999826	-2.3343669732355752e-05	-5.371802005273395e-07	-2.294523792684925e-05	4.01866200515356e-06
8.179999999999826	-2.322784522928431e-05	-5.094198993765415e-07	-2.2798320995571392e-05	4.0465170679900895e-06
8.189999999999825	-2.3112735717124638e-05	-4.818751186185021e-07	-2.2652359798671996e-05	4.074073367104701e-06
8.199999999999825	-2.299833592871726e-05	-4.545450750451519e-07	-2.2507348554925282e-05	4.10133234177905e-06
8.209999999999825	-2.288464064142673e-05	-4.2742898027415255e-07	-2.2363281513913068e-05	4.128295433187581e-06
8.219999999999825	-2.2771644676735134e-05	-4.0052604086430584e-07	-2.2220152955862562e-05	4.154964084286705e-06
8.229999999999825	-2.2659342899839495e-05	-3.738354584304759e-07	-2.2077957191485703e-05	4.1813397397050875e-06
8.239999999999824	-2.254773021925238e-05	-3.473564297574909e-07	-2.1936688561819654e-05	4.207423845634706e-06
8.249999999999824	-2.243680158640579e-05	-3.2108814691306533e-07	-2.1796341438068756e-05	4.2332178497234875e-06
8.259999999999824	-2.232655199525953e-05	-2.9502979736016865e-07	-2.1656910221447155e-05	4.258723200967862e-06
8.269999999999824	-2.22169764819117e-05	-2.69180564068292e-07	-2.1518389343023712e-05	4.283941349607295e-06
8.279999999999824	-2.210807012421365e-05	-2.4353962562391773e-07	-2.1380773263567146e-05	4.308873747019341e-06
8.289999999999823	-2.1999828041388224e-05	-2.181061563402656e-07	-2.1244056473392923e-05	4.3335218456154385e-06
8.299999999999823	-2.1892245393651085e-05	-1.9287932636604577e-07	-2.110823349221121e-05	4.35788709873835e-06
8.309999999999823	-2.1785317381835367e-05	-1.6785830179329427e-07	-2.097329886897604e-05	4.3819709605596985e-06
8.319999999999823	-2.1679039247020378e-05	-1.430422447646814e-07	-2.0839247181735822e-05	4.4057748859793315e-06
8.329999999999822	-2.1573406270162787e-05	-1.1843031357950948e-07	-2.0706073037484482e-05	4.4293003305250844e-06
8.339999999999822	-2.1468413771731754e-05	-9.4021662799169e-08	-2.057377107201468e-05	4.4525487502534765e-06
8.349999999999822	-2.1364057111347204e-05	-6.981544335173485e-08	-2.0442335949771804e-05	4.475521601651941e-06
8.359999999999822	-2.1260331687421184e-05	-4.581080263541782e-08	-2.0311762363707952e-05	4.4982203415414645e-06
8.369999999999822	-2.115723293680242e-05	-2.2006884621568664e-08	-2.018204503513955e-05	4.520646426980181e-06
8.379999999999821	-2.1054756334424715e-05	1.5971700435731193e-09	-2.0053178713603614e-05	4.542801315168507e-06
8.389999999999821	-2.0952897392957916e-05	2.5002223937685116e-08	-1.992515817671664e-05	4.564686463354518e-06
8.399999999999821	-2.0851651662462274e-05	4.8209142762244205e-08	-1.9797978230033914e-05	4.586303328740836e-06
8.40999999999982	-2.0751014730045968e-05	7.121879524309541e-08	-1.9671633706910296e-05	4.607653368391976e-06
8.41999999999982	-2.0650982219525885e-05	9.403205303195127e-08	-1.9546119468361787e-05	4.628738039143401e-06
8.42999999999982	-2.0551549791091248e-05	1.1664979060887475e-07	-1.942143040292845e-05	4.649558797510383e-06
8.43999999999982	-2.0452713140970765e-05	1.390728851853762e-07	-1.929756142653803e-05	4.670117099599112e-06
8.44999999999982	-2.035446800110235e-05	1.61302216608636e-07	-1.917450748237103e-05	4.690414401017895e-06
8.45999999999982	-2.0256810138806216e-05	1.8333866726621706e-07	-1.905226354072658e-05	4.004063531888865e-06
8.46999999999982	-2.0159735356460906e-05	2.0518312199214256e-07	-1.893082459888935e-05	4.0266325187198816e-06
8.47999999999982	-2.0063239491182363e-05	2.2683646797338364e-07	-1.8810185680997417e-05	4.048942306330793e-06
8.489999999999819	-1.9967318414506005e-05	2.4829959465735366e-07	-1.8690341837911333e-05	4.070994198919867e-06
8.499999999999819	-1.987196803207147e-05	2.695733936604283e-07	-1.8571288147084178e-05	4.092789501827486e-06
8.509999999999819	-1.9777184283310753e-05	2.9065875867698587e-07	-1.8453019712432293e-05	4.114329521442328e-06
8.519999999999818	-1.9682963141139128e-05	3.1155658538960733e-07	-1.833553166420719e-05	4.135615565108079e-06
8.529999999999818	-1.9589300611648355e-05	3.3226777137994003e-07	-1.8218819158868325e-05	4.156648941030968e-06
8.539999999999818	-1.949619273380382e-05	3.5279321604054137e-07	-1.810287737895743e-05	4.177430958188362e-06
8.549999999999818	-1.9403635579143752e-05	3.731338204874439e-07	-1.7987701532972402e-05	4.197962926237985e-06
8.559999999999818	-1.9311625251481244e-05	3.932904874736198e-07	-1.787328685524357e-05	4.218246155428191e-06
8.569999999999817	-1.922015788660969e-05	4.132641213033897e-07	-1.7759628605809912e-05	4.23828195650903e-06
8.579999999999817	-1.9129229652010173e-05	4.330556277475243e-07	-1.7646722070296777e-05	4.258071640643868e-06
8.589999999999817	-1.9038836746562368e-05	4.526659139592674e-07	-1.7534562559794015e-05	4.277616519322211e-06
8.599999999999817	-1.894897540025773e-05	4.720958883911613e-07	-1.742314541073523e-05	4.296917904273269e-06
8.609999999999816	-1.8859641873915347e-05	4.91346460712871e-07	-1.731246598477786e-05	4.315977107380226e-06
8.619999999999816	-1.8770832458900795e-05	5.104185417295525e-07	-1.720251966868409e-05	4.3347954405956e-06
8.629999999999816	-1.8682543476847413e-05	5.293130433013544e-07	-1.709330187420271e-05	4.353374215856988e-06
8.639999999999816	-1.8594771279380368e-05	5.480308782635477e-07	-1.6984808037951585e-05	4.371714745004351e-06
8.649999999999816	-1.8507512247843055e-05	5.6657296034763e-07	-1.687703362130103e-05	4.3898183396974304e-06
8.659999999999815	-1.8420762793026565e-05	5.849402041031177e-07	-1.6769974110258444e-05	4.407686311334408e-06
8.669999999999815	-1.8334519354901147e-05	6.031335248203519e-07	-1.6663625015352587e-05	4.425319970971252e-06
8.679999999999815	-1.8248778402350835e-05	6.211538384539648e-07	-1.655798187151999e-05	4.44272062924208e-06
8.689999999999815	-1.8163536432910206e-05	6.390020615472329e-07	-1.645304023799129e-05	4.459889596279975e-06
8.699999999999815	-1.8078789972503477e-05	6.566791111572447e-07	-1.6348795698178563e-05	4.4768281816390666e-06
8.709999999999814	-1.799453557518673e-05	6.74185904781044e-07	-1.6245243859563437e-05	4.493537694217276e-06
8.719999999999814	-1.791076982289203e-05	6.915233602821448e-07	-1.614238035358602e-05	4.510019442179627e-06
8.729999999999814	-1.782748932517418e-05	7.086923958185149e-07	-1.6040200835534203e-05	4.526274732882854e-06
8.739999999999814	-1.7744690718959898e-05	7.256939297707893e-07	-1.593870098443422e-05	4.542304872800488e-06
8.749999999999813	-1.7662370668299356e-05	7.425288806715624e-07	-1.5837876502941466e-05	4.558111167448898e-06
8.759999999999813	-1.7580525864120303e-05	7.591981671355697e-07	-1.5737723117232216e-05	4.573694921314116e-06
8.769999999999813	-1.7499153023984156e-05	7.757027077904157e-07	-1.563823657689604e-05	4.589057437779524e-06
8.779999999999813	-1.7418248891844748e-05	7.920434212082321e-07	-1.5539412654828844e-05	4.604200019054454e-06
8.789999999999813	-1.7337810237809215e-05	8.082212258383904e-07	-1.5441247147126583e-05	4.619123966103167e-06
8.799999999999812	-1.725783385790151e-05	8.242370399404347e-07	-1.5343735872979585e-05	4.633830578575276e-06
8.809999999999812	-1.7178316573827452e-05	8.400917815184144e-07	-1.5246874674567717e-05	4.648321154736545e-06
8.819999999999812	-1.7099255232742974e-05	8.557863682556357e-07	-1.5150659416955976e-05	4.662596991400639e-06
8.829999999999812	-1.7020646707023978e-05	8.713217174501989e-07	-1.5055085987990792e-05	4.6766593838616555e-06
8.839999999999812	-1.6942487894038448e-05	8.866987459516534e-07	-1.4960150298196927e-05	4.690509625827558e-06
8.849999999999811	-1.6864775715920954e-05	9.019183700980112e-07	-1.4865848280675076e-05	4.704149009354071e-06
8.859999999999811	-1.678750711934934e-05	9.169815056538231e-07	-1.477217589099994e-05	4.717578824780053e-06
8.869999999999811	-1.6710679075323406e-05	9.318890677489192e-07	-1.4679129107118992e-05	4.730800360662868e-06
8.87999999999981	-1.6634288578945584e-05	9.466419708180381e-07	-1.4586703929251727e-05	4.743814903715247e-06
8.88999999999981	-1.6558332649204423e-05	9.612411285408071e-07	-1.44948963797897e-05	4.756623738742186e-06
8.89999999999981	-1.648280832875913e-05	9.756874537833718e-07	-1.4403702503196724e-05	4.7692281485797534e-06
8.90999999999981	-1.6407712683727148e-05	9.89981858539682e-07	-1.4313118365910038e-05	4.781629414033305e-06
8.91999999999981	-1.6333042803473017e-05	1.0041252538743212e-06	-1.4223140056241831e-05	4.793828813817696e-06
8.92999999999981	-1.625879580040001e-05	1.018118549865979e-06	-1.413376368428147e-05	4.80582762449756e-06
8.93999999999981	-1.6184968809743075e-05	1.0319626555513015e-06	-1.4044985381797745e-05	4.817627120428651e-06
8.94999999999981	-1.611155898936437e-05	1.045658478869859e-06	-1.3956801302142427e-05	4.829228573699786e-06
8.959999999999809	-1.6038563519550147e-05	1.0592069266098069e-06	-1.3869207620153753e-05	4.840633254075865e-06
8.969999999999809	-1.5965979602810392e-05	1.0726089043540227e-06	-1.3782200532060393e-05	4.851842428941362e-06
8.979999999999809	-1.5893804463679762e-05	1.0858653164274537e-06	-1.3695776255386486e-05	4.862857363244531e-06
8.989999999999808	-1.5822035348520435e-05	1.0989770658446707e-06	-1.3609931028856542e-05	4.873679319442871e-06
8.999999999999808	-1.575066952532761e-05	1.1119450542584965e-06	-1.352466111230116e-05	4.8843095574488265e-06
9.009999999999808	-1.5679704283535886e-05	1.1247701819093197e-06	-1.3439962786563136e-05	4.894749334576378e-06
9.019999999999808	-1.5609136933828133e-05	1.1374533475751057e-06	-1.335583235340389e-05	4.904999905488583e-06
9.029999999999808	-1.5538964807946327e-05	1.1499954485218367e-06	-1.3272266135410748e-05	4.9150625221457845e-06
9.039999999999807	-1.5469185258503607e-05	1.1623973804553354e-06	-1.3189260475904304e-05	4.9249384337543405e-06
9.049999999999807	-1.539979565879874e-05	1.1746600374730935e-06	-1.3106811738846302e-05	4.934628886716337e-06
9.059999999999807	-1.5330793402631904e-05	1.1867843120172124e-06	-1.3024916308748082e-05	4.944135124580209e-06
9.069999999999807	-1.5262175904122862e-05	1.1987710948279635e-06	-1.2943570590579342e-05	4.9534583879915664e-06
9.079999999999806	-1.519394059753034e-05	1.2106212748979991e-06	-1.2862771009677418e-05	4.962599914645282e-06
9.089999999999806	-1.512608493707313e-05	1.2223357394273498e-06	-1.2782514011656852e-05	4.971560939237958e-06
9.099999999999806	-1.5058606396753648e-05	1.2339153737788886e-06	-1.2702796062319475e-05	4.980342693421511e-06
9.109999999999806	-1.4991502470182188e-05	1.2453610614348564e-06	-1.2623613647564967e-05	4.988946405756901e-06
9.119999999999806	-1.4924770670403723e-05	1.2566736839537226e-06	-1.254496327330147e-05	4.9973733016691664e-06
9.129999999999805	-1.4858408529725916e-05	1.267854120927961e-06	-1.2466841465357126e-05	5.005624603402873e-06
9.139999999999805	-1.4792413599548843e-05	1.2789032499422847e-06	-1.238924476939142e-05	5.013701529978336e-06
9.149999999999805	-1.4726783450196595e-05	1.2898219465327788e-06	-1.2312169750807523e-05	5.021605297148396e-06
9.159999999999805	-1.4661515670750357e-05	1.300611084146546e-06	-1.2235612994664395e-05	5.029337117356417e-06
9.169999999999805	-1.4596607868882907e-05	1.311271534102053e-06	-1.2159571105589672e-05	5.03689819969415e-06
9.179999999999804	-1.4532057670695163e-05	1.3218041655501921e-06	-1.2084040707692755e-05	5.04428974986126e-06
9.189999999999804	-1.4467862720553859e-05	1.3322098454358592e-06	-1.2009018444478348e-05	5.051512970124694e-06
9.199999999999804	-1.4404020680931083e-05	1.342489438460391e-06	-1.1934500978760193e-05	5.0585690592792564e-06
9.209999999999804	-1.4340529232245386e-05	1.352643807044425e-06	-1.1860484992575238e-05	5.06545921260875e-06
9.219999999999803	-1.4277386072704034e-05	1.3626738112915393e-06	-1.1786967187098227e-05	5.072184621847775e-06
9.229999999999803	-1.4214588918147236e-05	1.3725803089525361e-06	-1.1713944282556637e-05	5.078746475144072e-06
9.239999999999803	-1.4152135501893878e-05	1.3823641553902528e-06	-1.1641413018145564e-05	5.08514595702186e-06
9.249999999999803	-1.4090023574588173e-05	1.3920262035450393e-06	-1.1569370151943424e-05	5.091384248345517e-06
9.259999999999803	-1.4028250904048543e-05	1.4015673039010867e-06	-1.1497812460827843e-05	5.097462526284284e-06
9.269999999999802	-1.3966815275117407e-05	1.4109883044529306e-06	-1.1426736740391762e-05	5.103381964276986e-06
9.279999999999802	-1.390571448951277e-05	1.4202900506728378e-06	-1.1356139804859605e-05	5.109143731998594e-06
9.289999999999802	-1.3844946365681075e-05	1.429473385479014e-06	-1.1286018487004557e-05	5.114748995325709e-06
9.299999999999802	-1.3784508738651309e-05	1.4385391492039449e-06	-1.1216369638065186e-05	5.120198916304758e-06
9.309999999999802	-1.372439945989088e-05	1.4474881795635932e-06	-1.1147190127663003e-05	5.125494653118849e-06
9.319999999999801	-1.3664616397162753e-05	1.4563213116274605e-06	-1.1078476843720127e-05	5.130637360056702e-06
9.329999999999801	-1.360515743438377e-05	1.4650393777884773e-06	-1.1010226692377124e-05	5.135628187481653e-06
9.339999999999801	-1.3546020471484495e-05	1.4736432077344327e-06	-1.0942436597911354e-05	5.140468281801074e-06
9.3499999999998	-1.348720342427057e-05	1.4821336284193075e-06	-1.0875103502655336e-05	5.145158785437169e-06
9.3599999999998	-1.342870422428497e-05	1.490511464035343e-06	-1.0808224366915902e-05	5.149700836797276e-06
9.3699999999998	-1.3370520818671985e-05	1.498777535985855e-06	-1.074179616889264e-05	5.1540955702460564e-06
9.3799999999998	-1.3312651170042438e-05	1.5069326628586045e-06	-1.0675815904597877e-05	5.15834411607732e-06
9.3899999999998	-1.325509325633992e-05	1.5149776603993777e-06	-1.061028058777587e-05	5.1624476004868404e-06
9.3999999999998	-1.3197845070708756e-05	1.522913341486529e-06	-1.0545187249822849e-05	5.166407145545995e-06
9.4099999999998	-1.3140904621362827e-05	1.5307405161061038e-06	-1.048053293970701e-05	5.170223869175488e-06
9.4199999999998	-1.3084269931455731e-05	1.53845999132704e-06	-1.0416314723889223e-05	5.173898885119984e-06
9.429999999999799	-1.3027939038952727e-05	1.546072571277512e-06	-1.0352529686243197e-05	5.177433302923727e-06
9.439999999999799	-1.2971909996502917e-05	1.5535790571212843e-06	-1.0289174927976746e-05	5.18082822790567e-06
9.449999999999799	-1.2916180871313523e-05	1.5609802470352196e-06	-1.0226247567552799e-05	4.527557420953255e-06
9.459999999999798	-1.2860749745024996e-05	1.5682769361865004e-06	-1.0163744740610768e-05	4.5280302941894504e-06
9.469999999999798	-1.2805614713587275e-05	1.5754699167113132e-06	-1.0101663599888199e-05	4.528376916696995e-06
9.479999999999798	-1.2750773887137448e-05	1.5825599776931494e-06	-1.0040001315142665e-05	4.528598412896354e-06
9.489999999999798	-1.2696225389878345e-05	1.5895479051425546e-06	-9.978755073073824e-06	4.5286959025149165e-06
9.499999999999797	-1.2641967359958516e-05	1.5964344819763456e-06	-9.917922077245836e-06	4.528670500565911e-06
9.509999999999797	-1.2587997949353054e-05	1.6032204879985005e-06	-9.857499548009762e-06	4.528523317328043e-06
9.519999999999797	-1.2534315323746071e-05	1.6099066998804589e-06	-9.79748472242661e-06	4.528255458325946e-06
9.529999999999797	-1.2480917662413606e-05	1.6164938911427404e-06	-9.737874854190122e-06	4.527868024310632e-06
9.539999999999797	-1.2427803158108315e-05	1.6229828321366676e-06	-9.678667213550198e-06	4.527362111241027e-06
9.549999999999796	-1.2374970016944717e-05	1.6293742900265233e-06	-9.619859087236298e-06	4.526738810265768e-06
9.559999999999796	-1.2322416458285864e-05	1.6356690287726518e-06	-9.561447778381152e-06	4.52599920770583e-06
9.569999999999796	-1.2270140714631244e-05	1.6418678091144878e-06	-9.503430606444646e-06	4.525144385037237e-06
9.579999999999796	-1.2218141031505026e-05	1.6479713885542447e-06	-9.445804907137961e-06	4.524175418874768e-06
9.589999999999796	-1.216641566734632e-05	1.6539805213416193e-06	-9.388568032347969e-06	4.523093380956116e-06
9.599999999999795	-1.2114962893399557e-05	1.6598959584578416e-06	-9.331717350061716e-06	4.521899338126297e-06
9.609999999999795	-1.2063780993606852e-05	1.6657184476014388e-06	-9.275250244291274e-06	4.520594352322961e-06
9.619999999999795	-1.2012868264500557e-05	1.6714487331734525e-06	-9.219164114998603e-06	4.519179480561926e-06
9.629999999999795	-1.1962223015097171e-05	1.6770875562638596e-06	-9.16345637802084e-06	4.517655774923486e-06
9.639999999999795	-1.1911843566792518e-05	1.6826356546379106e-06	-9.108124464995598e-06	4.516024282539e-06
9.649999999999794	-1.1861728253257281e-05	1.6880937627232357e-06	-9.053165823286642e-06	4.514286045578147e-06
9.659999999999794	-1.1811875420334294e-05	1.6934626115972651e-06	-8.998577915909688e-06	4.512442101236705e-06
9.669999999999794	-1.1762283425936145e-05	1.6987429289751922e-06	-8.944358221458321e-06	4.5104934817246475e-06
9.679999999999794	-1.1712950639944126e-05	1.7039354391981397e-06	-8.890504234030248e-06	4.5084412142550015e-06
9.689999999999793	-1.166387544410788e-05	1.709040863222117e-06	-8.837013463153659e-06	4.5062863210329904e-06
9.699999999999793	-1.1615056231946418e-05	1.7140599186071133e-06	-8.78388343371391e-06	4.50402981924558e-06
9.709999999999793	-1.1566491408649443e-05	1.718993319506643e-06	-8.731111685880223e-06	4.501672721052119e-06
9.719999999999793	-1.1518179390980337e-05	1.7238417766580665e-06	-8.678695775032718e-06	4.499216033574366e-06
9.729999999999793	-1.1470118607179198e-05	1.7286059973726095e-06	-8.626633271689548e-06	4.496660758888175e-06
9.739999999999792	-1.1422307496867755e-05	1.7332866855267144e-06	-8.57492176143434e-06	4.494007894014817e-06
9.749999999999792	-1.1374744510954394e-05	1.7378845415527456e-06	-8.523558844843695e-06	4.491258430913078e-06
9.759999999999792	-1.132742811154031e-05	1.7424002624313614e-06	-8.47254213741504e-06	4.488413356471878e-06
9.769999999999792	-1.1280356771826985e-05	1.7468345416827464e-06	-8.421869269494462e-06	4.48547365250321e-06
9.779999999999792	-1.1233528976023654e-05	1.7511880693598682e-06	-8.37153788620494e-06	4.482440295735632e-06
9.789999999999791	-1.1186943219256425e-05	1.7554615320408765e-06	-8.321545647374582e-06	4.479314257807933e-06
9.799999999999791	-1.1140598007477889e-05	1.7596556128224957e-06	-8.27189022746526e-06	4.476096505263948e-06
9.80999999999979	-1.1094491857377777e-05	1.7637709913134353e-06	-8.222569315501223e-06	4.472787999546801e-06
9.81999999999979	-1.1048623296293996e-05	1.7678083436287226e-06	-8.173580614997981e-06	4.469389696994312e-06
9.82999999999979	-1.100299086212513e-05	1.7717683423838013e-06	-8.124921843891436e-06	4.465902548834822e-06
9.83999999999979	-1.095759310324323e-05	1.7756516566894011e-06	-8.076590734467153e-06	4.462327501182869e-06
9.84999999999979	-1.0912428578407802e-05	1.779458952146672e-06	-8.028585033289725e-06	4.458665495036027e-06
9.85999999999979	-1.0867495856680312e-05	1.7831908908423829e-06	-7.980902501132509e-06	4.454917466271665e-06
9.86999999999979	-1.082279351733964e-05	1.7868481313450937e-06	-7.93354091290731e-06	4.4510842920017845e-06
9.87999999999979	-1.0778320149798259e-05	1.7904313287010324e-06	-7.886498057594572e-06	4.447167005353927e-06
9.88999999999979	-1.0734074353519273e-05	1.7939411344308798e-06	-7.839771738173404e-06	4.443166472973079e-06
9.899999999999789	-1.0690054737933986e-05	1.797378196526301e-06	-7.793359771551963e-06	4.439083610232779e-06
9.909999999999789	-1.0646259922360735e-05	1.800743159447501e-06	-7.747259988498123e-06	4.434919327376845e-06
9.919999999999789	-1.0602688535923815e-05	1.8040366641203592e-06	-7.701470233570045e-06	4.430674529518801e-06
9.929999999999788	-1.0559339217473769e-05	1.8072593479348305e-06	-7.655988365047268e-06	4.426350116641365e-06
9.939999999999788	-1.0516210615507913e-05	1.8104118447424104e-06	-7.610812254861661e-06	4.4219469835966956e-06
9.949999999999788	-1.0473301388092061e-05	1.813494784855357e-06	-7.565939788528761e-06	4.417466020106665e-06
9.959999999999788	-1.0430610202782444e-05	1.8165087950450892e-06	-7.521368865079287e-06	4.412908110763942e-06
9.969999999999787	-1.0388135736548928e-05	1.8194544985415294e-06	-7.477097396990701e-06	4.4082741350326824e-06
9.979999999999787	-1.0345876675698477e-05	1.8223325150322908e-06	-7.43312331011911e-06	4.403564967250592e-06
9.989999999999787	-1.0303831715799598e-05	1.8251434606630028e-06	-7.389444543631164e-06	4.398781476630585e-06
9.999999999999787	-1.0261999561607216e-05	1.8278879480366388e-06	-7.34605904993646e-06	4.393924527262838e-06
10.009999999999787	-1.0220378926988639e-05	1.8305665862144957e-06	-7.302964794619673e-06	4.388994978117864e-06
10.019999999999786	-1.0178968534849767e-05	1.8331799807164985e-06	-7.2601597563732464e-06	4.383993683048994e-06
10.029999999999786	-1.0137767117062258e-05	1.8357287335223686e-06	-7.217641926930135e-06	4.378921490795927e-06
10.039999999999786	-1.0096773414391261e-05	1.8382134430726953e-06	-7.175409310996708e-06	4.373779244988331e-06
10.049999999999786	-1.0055986176423942e-05	1.8406347042706155e-06	-7.133459926185826e-06	4.368567784149738e-06
10.059999999999786	-1.0015404161498288e-05	1.8429931084833727e-06	-7.091791802950122e-06	4.363287941701784e-06
10.069999999999785	-9.975026136633087e-06	1.845289243544709e-06	-7.0504029845155035e-06	4.357940545968985e-06
10.079999999999785	-9.934850877458173e-06	1.847523693757002e-06	-7.0092915268148575e-06	4.3525264201835994e-06
10.089999999999785	-9.894877168145486e-06	1.849697039893931e-06	-6.968455498421741e-06	4.347046382490683e-06
10.099999999999785	-9.855103801340483e-06	1.8518098592034316e-06	-6.927892980484499e-06	4.341501245954068e-06
10.109999999999784	-9.815529578094756e-06	1.8538627254107997e-06	-6.8876020666604625e-06	4.335891818561775e-06
10.119999999999784	-9.776153307798474e-06	1.8558562087219745e-06	-6.847580863050368e-06	4.33021890323247e-06
10.129999999999784	-9.736973808114188e-06	1.8577908758273202e-06	-6.807827488132808e-06	4.324483297821922e-06
10.139999999999784	-9.69798990491076e-06	1.8596672899056042e-06	-6.768340072699069e-06	4.318685795129653e-06
10.149999999999784	-9.659200432198033e-06	1.8614860106279883e-06	-6.7291167597880515e-06	4.312827182906028e-06
10.159999999999783	-9.620604232062079e-06	1.863247594162496e-06	-6.690155704621455e-06	4.306908243859724e-06
10.169999999999783	-9.582200154601136e-06	1.864952593178623e-06	-6.651455074538938e-06	4.300929755665182e-06
10.179999999999783	-9.543987057861967e-06	1.866601556852269e-06	-6.6130130489337775e-06	4.294892490970745e-06
10.189999999999783	-9.505963807776857e-06	1.8681950308707773e-06	-6.574827819188449e-06	4.288797217406512e-06
10.199999999999783	-9.468129278101257e-06	1.8697335574382391e-06	-6.536897588610512e-06	4.282644697593198e-06
10.209999999999782	-9.430482350351809e-06	1.8712176752810638e-06	-6.499220572368691e-06	4.276435689150482e-06
10.219999999999782	-9.393021913745181e-06	1.8726479196539543e-06	-6.461794997429054e-06	4.270170944706288e-06
10.229999999999782	-9.355746865137142e-06	1.8740248223455319e-06	-6.4246191024915505e-06	4.263851211905876e-06
10.239999999999782	-9.318656108962466e-06	1.8753489116847335e-06	-6.387691137926492e-06	4.257477233421424e-06
10.249999999999782	-9.28174855717525e-06	1.8766207125473924e-06	-6.351009365711474e-06	4.251049746961683e-06
10.259999999999781	-9.245023129189748e-06	1.8778407463625475e-06	-6.3145720593682705e-06	4.244569485282178e-06
10.269999999999781	-9.208478751821756e-06	1.8790095311195808e-06	-6.278377503900108e-06	4.2380371761951895e-06
10.27999999999978	-9.172114359230583e-06	1.8801275813748637e-06	-6.242423995728961e-06	4.2314535425805796e-06
10.28999999999978	-9.135928892861389e-06	1.8811954082595044e-06	-6.206709842633169e-06	4.224819302396217e-06
10.29999999999978	-9.099921301388288e-06	1.8822135194863078e-06	-6.171233363685117e-06	4.2181351686890715e-06
10.30999999999978	-9.064090540657655e-06	1.8831824193575696e-06	-6.135992889189322e-06	4.211401849606423e-06
10.31999999999978	-9.02843557363217e-06	1.8841026087729474e-06	-6.100986760620388e-06	4.204620048407301e-06
10.32999999999978	-8.99295537033529e-06	1.8849745852373784e-06	-6.066213330561399e-06	4.1977904634740205e-06
10.33999999999978	-8.95764890779612e-06	1.8857988428691785e-06	-6.031670962642587e-06	4.190913788324155e-06
10.34999999999978	-8.922515169994963e-06	1.8865758724085293e-06	-5.997358031479746e-06	4.183990711622512e-06
10.35999999999978	-8.887553147809195e-06	1.8873061612258225e-06	-5.96327292261339e-06	4.177021917193571e-06
10.369999999999779	-8.852761838959649e-06	1.8879901933306891e-06	-5.929414032447808e-06	4.170008084033772e-06
10.379999999999779	-8.818140247957529e-06	1.8886284493802725e-06	-5.895779768190239e-06	4.162949886324376e-06
10.389999999999779	-8.783687386051825e-06	1.889221406688979e-06	-5.8623685477904566e-06	4.155847993444316e-06
10.399999999999778	-8.749402271176975e-06	1.8897695392370812e-06	-5.829178799880436e-06	4.148703069983191e-06
10.409999999999778	-8.715283927901286e-06	1.8902733176802983e-06	-5.796208963714263e-06	4.141515775754813e-06
10.419999999999778	-8.681331387375557e-06	1.8907332093594114e-06	-5.763457489108113e-06	4.134286765810534e-06
10.429999999999778	-8.647543687282385e-06	1.8911496783096371e-06	-5.730922836380631e-06	4.127016690452675e-06
10.439999999999777	-8.61391987178566e-06	1.8915231852707282e-06	-5.698603476293337e-06	4.119706195248888e-06
10.449999999999777	-8.580458991480766e-06	1.8918541876968394e-06	-5.666497889991338e-06	4.112355921045743e-06
10.459999999999777	-8.547160103345007e-06	1.8921431397664847e-06	-5.63460456894412e-06	4.104966503983177e-06
10.469999999999777	-8.514022270688557e-06	1.8923904923928648e-06	-5.602922014886723e-06	4.097538575508784e-06
10.479999999999777	-8.481044563105873e-06	1.8925966932344175e-06	-5.571448739760836e-06	4.0900727623923585e-06
10.489999999999776	-8.448226056427506e-06	1.8927621867051193e-06	-5.54018326565651e-06	4.0825696867407015e-06
10.499999999999776	-8.41556583267224e-06	1.8928874139852949e-06	-5.509124124753529e-06	4.075029966012403e-06
10.509999999999776	-8.38306297999985e-06	1.8929728130320973e-06	-5.47826985926354e-06	4.067454213032895e-06
10.519999999999776	-8.350716592664022e-06	1.8930188185908845e-06	-5.4476190213718775e-06	4.059843036009712e-06
10.529999999999776	-8.318525770965894e-06	1.8930258622059585e-06	-5.417170173180069e-06	4.052197038547797e-06
10.539999999999775	-8.286489621207957e-06	1.8929943722316472e-06	-5.38692188664808e-06	4.044516819665005e-06
10.549999999999775	-8.254607255648262e-06	1.8929247738438645e-06	-5.356872743537176e-06	4.0368029738077515e-06
10.559999999999775	-8.222877792454977e-06	1.8928174890512736e-06	-5.327021335352634e-06	4.02905609086682e-06
10.569999999999775	-8.191300355661668e-06	1.8926729367067897e-06	-5.297366263286895e-06	4.021276756193378e-06
10.579999999999774	-8.159874075122661e-06	1.8924915325195466e-06	-5.267906138162901e-06	4.013465550614788e-06
10.589999999999774	-8.128598086468696e-06	1.8922736890659733e-06	-5.238639580377475e-06	4.005623050451146e-06
10.599999999999774	-8.097471531063434e-06	1.8920198158023518e-06	-5.209565219845038e-06	3.997749827531386e-06
10.609999999999774	-8.066493555959801e-06	1.8917303190761042e-06	-5.180681695941556e-06	3.989846449209829e-06
10.619999999999774	-8.035663313857104e-06	1.891405602138547e-06	-5.151987657448618e-06	3.981913478382877e-06
10.629999999999773	-8.004979963058234e-06	1.8910460651561176e-06	-5.123481762497671e-06	3.9739514735055305e-06
10.639999999999773	-7.974442667427574e-06	1.8906521052235766e-06	-5.095162678514631e-06	3.96596098860833e-06
10.649999999999773	-7.94405059634879e-06	1.8902241163755468e-06	-5.0670290821645575e-06	3.95794257331431e-06
10.659999999999773	-7.913802924683484e-06	1.8897624895993354e-06	-5.0390796592965595e-06	3.949896772856185e-06
10.669999999999773	-7.883698832729874e-06	1.8892676128475345e-06	-5.011313104888974e-06	3.941824128093303e-06
10.679999999999772	-7.853737506181923e-06	1.8887398710501997e-06	-4.983728122994681e-06	3.933725175529037e-06
10.689999999999772	-7.823918136088847e-06	1.8881796461279e-06	-4.9563234266866485e-06	3.925600447328216e-06
10.699999999999772	-7.794239918814931e-06	1.8875873170043055e-06	-4.929097738003719e-06	3.917450471334633e-06
10.709999999999772	-7.76470205599976e-06	1.8869632596190173e-06	-4.902049787896547e-06	3.90927577108857e-06
10.719999999999771	-7.73530375451862e-06	1.8863078469406177e-06	-4.875178316173783e-06	3.9010768658445326e-06
10.729999999999771	-7.706044226443451e-06	1.8856214489795117e-06	-4.848482071448466e-06	3.892854270589038e-06
10.739999999999771	-7.676922689003926e-06	1.8849044328011707e-06	-4.821959811084629e-06	3.884608496058498e-06
10.74999999999977	-7.647938364549086e-06	1.884157162538973e-06	-4.795610301144103e-06	3.8763400487572255e-06
10.75999999999977	-7.619090480509075e-06	1.8833799994075927e-06	-4.769432316333487e-06	3.868049430975406e-06
10.76999999999977	-7.590378269357341e-06	1.8825733017163442e-06	-4.743424639951472e-06	3.859737140807375e-06
10.77999999999977	-7.561800968573082e-06	1.8817374248824221e-06	-4.717586063836194e-06	3.85140367216965e-06
10.78999999999977	-7.533357820604154e-06	1.8808727214442384e-06	-4.691915388312907e-06	3.843049514819431e-06
10.79999999999977	-7.505048072830026e-06	1.8799795410748576e-06	-4.666411422141897e-06	3.834675154372909e-06
10.80999999999977	-7.476870977525279e-06	1.8790582305957297e-06	-4.6410729824664966e-06	3.826281072323654e-06
10.81999999999977	-7.448825791823445e-06	1.8781091339900316e-06	-4.615898894761383e-06	3.8178677460612405e-06
10.82999999999977	-7.420911777680771e-06	1.8771325924162208e-06	-4.590887992781106e-06	3.8094356488897798e-06
10.839999999999769	-7.393128201840896e-06	1.8761289442219899e-06	-4.566039118508803e-06	3.8009852500466353e-06
10.849999999999769	-7.365474335799225e-06	1.875098524957804e-06	-4.5413511221050615e-06	3.7925170147210366e-06
10.859999999999769	-7.337949455767934e-06	1.8740416673905868e-06	-4.516822861857145e-06	3.784031404073092e-06
10.869999999999768	-7.3105528426413435e-06	1.8729587015177763e-06	-4.4924532041283186e-06	3.775528875252329e-06
10.879999999999768	-7.283283781961203e-06	1.8718499545808782e-06	-4.468241023307351e-06	3.767009881416869e-06
10.889999999999768	-7.256141563882684e-06	1.8707157510796167e-06	-4.4441852017584246e-06	3.758474871752204e-06
10.899999999999768	-7.22912548314038e-06	1.8695564127857818e-06	-4.420284629770997e-06	3.749924291490384e-06
10.909999999999767	-7.202234839014758e-06	1.8683722587569984e-06	-4.396538205510099e-06	3.7413585819288935e-06
10.919999999999767	-7.175468935298668e-06	1.867163605351207e-06	-4.372944834966734e-06	2.6518771690437607e-06
10.929999999999767	-7.148827080264497e-06	1.865930766240153e-06	-4.349503431908508e-06	2.6434647766878377e-06
10.939999999999767	-7.122308586631222e-06	1.8646740524238362e-06	-4.32621291783051e-06	2.6350563281908327e-06
10.949999999999767	-7.0959127715318985e-06	1.863393772244489e-06	-4.303072221906311e-06	2.6266521504824747e-06
10.959999999999766	-7.069638956481454e-06	1.8620902314007003e-06	-4.280080280939347e-06	2.6182525666048024e-06
10.969999999999766	-7.043486467344741e-06	1.8607637329616174e-06	-4.257236039314358e-06	2.609857895736112e-06
10.979999999999766	-7.0174546343047156e-06	1.8594145773810953e-06	-4.23453844894911e-06	2.6014684532145223e-06
10.989999999999766	-6.991542791831078e-06	1.8580430625119081e-06	-4.2119864692463295e-06	2.5930845505614264e-06
10.999999999999766	-6.965750278649061e-06	1.8566494836199377e-06	-4.18957906704585e-06	2.584706495505505e-06
11.009999999999765	-6.9400764377084395e-06	1.8552341333984704e-06	-4.1673152165769565e-06	2.576334592006226e-06
11.019999999999765	-6.914520616152912e-06	1.853797301982521e-06	-4.145193899410995e-06	2.567969140277482e-06
11.029999999999765	-6.889082165289605e-06	1.8523392769630646e-06	-4.123214104414132e-06	2.5596104368114857e-06
11.039999999999765	-6.863760440558955e-06	1.8508603434011247e-06	-4.10137482770038e-06	2.5512587744021613e-06
11.049999999999764	-6.8385548015047765e-06	1.8493607838425743e-06	-4.079675072584827e-06	2.5429144421691477e-06
11.059999999999764	-6.813464611744485e-06	1.8478408783319331e-06	-4.058113849537027e-06	2.5345777255812537e-06
11.069999999999764	-6.788489238939747e-06	1.8463009044270798e-06	-4.03669017613473e-06	2.5262489064801968e-06
11.079999999999764	-6.763628054767311e-06	1.8447411372133612e-06	-4.015403077017691e-06	2.517928263104353e-06
11.089999999999764	-6.738880434889851e-06	1.8431618493180467e-06	-3.994251583841801e-06	2.509616070112187e-06
11.099999999999763	-6.7142457589274945e-06	1.8415633109248088e-06	-3.973234735233339e-06	2.501312598606142e-06
11.109999999999763	-6.6897234104291015e-06	1.8399457897877679e-06	-3.952351576743547e-06	2.4930181161561443e-06
11.119999999999763	-6.665312776844182e-06	1.8383095512461347e-06	-3.931601160803281e-06	2.4847328868231794e-06
11.129999999999763	-6.641013249494749e-06	1.8366548582384468e-06	-3.910982546678077e-06	2.47645717118296e-06
11.139999999999763	-6.6168242235475376e-06	1.8349819713170342e-06	-3.890494800423212e-06	2.4681912263494986e-06
11.149999999999762	-6.5927450979864495e-06	1.8332911486622385e-06	-3.8701369948391095e-06	2.459935305998535e-06
11.159999999999762	-6.56877527558521e-06	1.831582646096875e-06	-3.849908209426961e-06	2.4516896603912224e-06
11.169999999999762	-6.544914162880216e-06	1.82985671710062e-06	-3.829807530344532e-06	2.443454536397536e-06
11.179999999999762	-6.521161170143591e-06	1.8281136128242712e-06	-3.8098340503621396e-06	2.4352301775197247e-06
11.189999999999761	-6.4975157113565305e-06	1.8263535821041893e-06	-3.7899868688189605e-06	2.427016823915889e-06
11.199999999999761	-6.473977204182832e-06	1.8245768714765993e-06	-3.7702650915794254e-06	2.418814712423206e-06
11.209999999999761	-6.450545069942598e-06	1.8227837251918952e-06	-3.7506678309899256e-06	2.410624076581467e-06
11.21999999999976	-6.427218733586162e-06	1.8209743852289475e-06	-3.7311942058356937e-06	2.4024451466563706e-06
11.22999999999976	-6.403997623668347e-06	1.8191490913094895e-06	-3.7118433412978733e-06	2.3942781496627863e-06
11.23999999999976	-6.380881172322621e-06	1.817308080912448e-06	-3.692614368910874e-06	2.3861233093881648e-06
11.24999999999976	-6.357868815235916e-06	1.8154515892879769e-06	-3.6735064265198668e-06	2.3779808464155617e-06
11.25999999999976	-6.334959991623259e-06	1.8135798494720472e-06	-3.6545186582385296e-06	2.3698509781471353e-06
11.26999999999976	-6.312154144202709e-06	1.8116930923005098e-06	-3.635650214407006e-06	2.3617339188270152e-06
11.27999999999976	-6.289450719170636e-06	1.8097915464233941e-06	-3.6169002515500782e-06	2.3536298795645986e-06
11.28999999999976	-6.266849166177015e-06	1.8078754383191344e-06	-3.598267932335536e-06	2.345539068357546e-06
11.29999999999976	-6.244348938301044e-06	1.8059449923085697e-06	-3.579752425532793e-06	2.337461690114849e-06
11.309999999999759	-6.221949492026868e-06	1.8040004305695364e-06	-3.561352905971647e-06	2.329397946679779e-06
11.319999999999759	-6.199650287219638e-06	1.802041973150599e-06	-3.5430685545013445e-06	2.3213480368528392e-06
11.329999999999758	-6.177450787101464e-06	1.8000698379855314e-06	-3.524898557949797e-06	2.3133121564146065e-06
11.339999999999758	-6.155350458227969e-06	1.7980842409070963e-06	-3.506842109083014e-06	2.305290498148643e-06
11.349999999999758	-6.133348770464601e-06	1.7960853956613029e-06	-3.4888984065647907e-06	2.297283251864214e-06
11.359999999999758	-6.111445196963587e-06	1.79407351392163e-06	-3.4710666549165075e-06	2.2892906044189934e-06
11.369999999999758	-6.089639214140605e-06	1.792048805302652e-06	-3.453346064477299e-06	2.281312739741803e-06
11.379999999999757	-6.067930301652008e-06	1.7900114773743998e-06	-3.435735851364252e-06	2.2733498388551993e-06
11.389999999999757	-6.046317942372005e-06	1.787961735676269e-06	-3.41823523743299e-06	2.265402079898006e-06
11.399999999999757	-6.024801622370167e-06	1.7858997837308006e-06	-3.4008434502382792e-06	2.257469638147829e-06
11.409999999999757	-6.003380830888959e-06	1.7838258230577585e-06	-3.383559722995063e-06	2.249552686043504e-06
11.419999999999757	-5.982055060321623e-06	1.781740053187981e-06	-3.3663832945395073e-06	2.2416513932074767e-06
11.429999999999756	-5.960823806190134e-06	1.7796426716771162e-06	-3.3493134092903677e-06	2.2337659264681072e-06
11.439999999999756	-5.9396865671232595e-06	1.7775338741197023e-06	-3.332349317210537e-06	2.225896449881928e-06
11.449999999999756	-5.91864284483496e-06	1.775413854162723e-06	-3.3154902737687875e-06	2.2180431247558726e-06
11.459999999999756	-5.897692144102867e-06	1.7732828035193337e-06	-3.2987355399017256e-06	2.2102061096693005e-06
11.469999999999756	-5.876833972746884e-06	1.771140911982897e-06	-3.282084381976042e-06	2.202385560496186e-06
11.479999999999755	-5.856067841608057e-06	1.7689883674402525e-06	-3.265536071750759e-06	2.194581630426992e-06
11.489999999999755	-5.835393264527514e-06	1.7668253558855722e-06	-3.2490898863399117e-06	2.1867944699906687e-06
11.499999999999755	-5.8148097583256975e-06	1.764652061434188e-06	-3.232745108175307e-06	2.1790242270765118e-06
11.509999999999755	-5.794316842781589e-06	1.762468666335447e-06	-3.2165010249695236e-06	2.1712710469558323e-06
11.519999999999754	-5.773914040612171e-06	1.7602753509871382e-06	-3.200356929679104e-06	2.1635350723038276e-06
11.529999999999754	-5.753600877452225e-06	1.758072293948281e-06	-3.1843121204680027e-06	2.155816443221156e-06
11.539999999999754	-5.733376881833876e-06	1.755859671953117e-06	-3.168365900671147e-06	2.1481152972554403e-06
11.549999999999754	-5.713241585166772e-06	1.753637659923954e-06	-3.1525175787582905e-06	2.1404317694228636e-06
11.559999999999754	-5.693194521718053e-06	1.7514064309849298e-06	-3.136766468297984e-06	2.1327659922294557e-06
11.569999999999753	-5.673235228592627e-06	1.7491661564752708e-06	-3.1211118879219116e-06	2.1251180956926352e-06
11.579999999999753	-5.653363245713636e-06	1.746917005962404e-06	-3.1055531612891684e-06	2.117488207362284e-06
11.589999999999753	-5.6335781158029915e-06	1.7446591472553713e-06	-3.0900896170510073e-06	2.109876452342027e-06
11.599999999999753	-5.613879384362059e-06	1.7423927464179146e-06	-3.0747205888156153e-06	2.102282953310319e-06
11.609999999999753	-5.5942665996525385e-06	1.7401179677817264e-06	-3.059445415113156e-06	2.0947078305414767e-06
11.619999999999752	-5.574739312677569e-06	1.737834973959425e-06	-3.0442634393610366e-06	2.0871512019266642e-06
11.629999999999752	-5.5552970771626755e-06	1.735543925857617e-06	-3.0291740098292887e-06	2.079613182994691e-06
11.639999999999752	-5.535939449537329e-06	1.733244982689914e-06	-3.0141764796062386e-06	2.072093886932849e-06
11.649999999999752	-5.5166659889161685e-06	1.730938301990082e-06	-2.9992702065643267e-06	2.0645934246076512e-06
11.659999999999751	-5.497476257080723e-06	1.7286240396246058e-06	-2.984454553326141e-06	2.05711190458534e-06
11.669999999999751	-5.478369818461096e-06	1.7263023498058261e-06	-2.9697288872306754e-06	2.049649433152576e-06
11.679999999999751	-5.459346240117883e-06	1.7239733851044998e-06	-2.955092580299713e-06	2.042206114336822e-06
11.68999999999975	-5.440405091724075e-06	1.7216372964628848e-06	-2.9405450092045086e-06	2.034782049926661e-06
11.69999999999975	-5.421545945547349e-06	1.7192942332072522e-06	-2.9260855552325457e-06	2.0273773394921756e-06
11.70999999999975	-5.402768376432241e-06	1.7169443430604407e-06	-2.911713604254598e-06	2.019992080405089e-06
11.71999999999975	-5.384071961782565e-06	1.7145877721547258e-06	-2.8974285466919526e-06	1.1972299374520147e-06
11.72999999999975	-5.365456281544101e-06	1.7122246650441373e-06	-2.8832297774837914e-06	1.192168793514051e-06
11.73999999999975	-5.3469209181870624e-06	1.7098551647171166e-06	-2.8691166960548087e-06	1.1871283678130768e-06
11.74999999999975	-5.328465456689184e-06	1.7074794126090307e-06	-2.8550887062830406e-06	1.18210865926369e-06
11.75999999999975	-5.310089484518377e-06	1.705097548614173e-06	-2.8411452164677946e-06	1.1771096654224847e-06
11.769999999999749	-5.291792591616066e-06	1.7027097110988161e-06	-2.82728563929785e-06	1.1721313825058804e-06
11.779999999999749	-5.273574370380231e-06	1.7003160369127294e-06	-2.813509391819894e-06	1.1671738054080647e-06
11.789999999999749	-5.255434415648805e-06	1.6979166614019384e-06	-2.7998158954070455e-06	1.162236927718647e-06
11.799999999999748	-5.23737232468316e-06	1.6955117184207395e-06	-2.7862045757275707e-06	1.1573207417403209e-06
11.809999999999748	-5.219387697151634e-06	1.6931013403439167e-06	-2.77267486271392e-06	1.1524252385062829e-06
11.819999999999748	-5.2014801351132455e-06	1.6906856580785035e-06	-2.759226190531806e-06	1.1475504077976336e-06
11.829999999999748	-5.183649243001616e-06	1.6882648010762962e-06	-2.745857997549553e-06	1.1426962381606159e-06
11.839999999999748	-5.165894627608816e-06	1.6858388973454907e-06	-2.732569726307606e-06	1.1378627169237045e-06
11.849999999999747	-5.148215898069523e-06	1.6834080734625882e-06	-2.7193608234882624e-06	1.1330498302146472e-06
11.859999999999747	-5.130612665845122e-06	1.6809724545842917e-06	-2.7062307398855092e-06	1.128257562977303e-06
11.869999999999747	-5.11308454470816e-06	1.67853216445958e-06	-2.6931789303751457e-06	1.1234858989884087e-06
11.879999999999747	-5.095631150726652e-06	1.6760873254409232e-06	-2.680204853885049e-06	1.118734820874234e-06
11.889999999999747	-5.078252102248721e-06	1.673638058496287e-06	-2.667307973365578e-06	1.114004310127088e-06
11.899999999999746	-5.0609470198872015e-06	1.671184483220828e-06	-2.654487755760247e-06	1.1092943471217164e-06
11.909999999999746	-5.043715526504474e-06	1.6687267178482902e-06	-2.6417436719765563e-06	1.1046049111315147e-06
11.919999999999746	-5.026557247197299e-06	1.6662648792622999e-06	-2.629075196856938e-06	1.0999359803448126e-06
11.929999999999746	-5.0094718092819076e-06	1.6637990830085741e-06	-2.616481809149981e-06	1.095287531880757e-06
11.939999999999745	-4.992458842279061e-06	1.6613294433053226e-06	-2.6039629914817873e-06	1.090659541805357e-06
11.949999999999745	-4.9755179778993046e-06	1.658856073055349e-06	-2.5915182303275226e-06	1.0860519851471631e-06
11.959999999999745	-4.958648850028297e-06	1.6563790838568932e-06	-2.5791470159831236e-06	1.0814648359130216e-06
11.969999999999745	-4.94185109471231e-06	1.6538985860151264e-06	-2.5668488425372112e-06	1.0768980671035901e-06
11.979999999999745	-4.925124350143726e-06	1.6514146885530542e-06	-2.5546232078432044e-06	1.072351650728755e-06
11.989999999999744	-4.90846825664672e-06	1.6489274992227825e-06	-2.5424696134915493e-06	1.067825557822977e-06
11.999999999999744	-4.891882456663116e-06	1.6464371245164648e-06	-2.5303875647821843e-06	1.0633197584604712e-06
12.009999999999744	-4.87536659473814e-06	1.6439436696774148e-06	-2.518376570697127e-06	1.0588342217702463e-06
12.019999999999744	-4.85892031750647e-06	1.641447238710758e-06	-2.5064361438733e-06	1.0543689159511035e-06
12.029999999999744	-4.842543273678379e-06	1.6389479343945214e-06	-2.494565800575494e-06	1.0499238082864528e-06
12.039999999999743	-4.826235114025815e-06	1.6364458582904796e-06	-2.4827650606695152e-06	1.045498865159013e-06
12.049999999999743	-4.8099954913687985e-06	1.6339411107545083e-06	-2.4710334475954964e-06	1.0410940520654207e-06
12.059999999999743	-4.793824060561757e-06	1.6314337909477557e-06	-2.4593704883413964e-06	1.0367093336307029e-06
12.069999999999743	-4.777720478480033e-06	1.6289239968469487e-06	-2.4477757134166644e-06	1.0323446736226446e-06
12.079999999999742	-4.761684404006501e-06	1.6264118252549895e-06	-2.436248656826081e-06	1.0280000349659998e-06
12.089999999999742	-4.745715498018263e-06	1.6238973718113965e-06	-2.4247888560437623e-06	1.0236753797566456e-06
12.099999999999742	-4.729813423373428e-06	1.621380731002995e-06	-2.4133958519873663e-06	1.0193706692755626e-06
12.109999999999742	-4.713977844897994e-06	1.6188619961740086e-06	-2.40206918899238e-06	1.015085864002743e-06
12.119999999999742	-4.6982084293728725e-06	1.616341259536501e-06	-2.3908084147867135e-06	1.0108209236309285e-06
12.129999999999741	-4.682504845520947e-06	1.6138186121805106e-06	-2.37961308046535e-06	1.0065758070792986e-06
12.139999999999741	-4.666866763994234e-06	1.611294144084457e-06	-2.3684827404651883e-06	1.002350472506971e-06
12.149999999999741	-4.651293857361203e-06	1.6087679441250567e-06	-2.3574169525400976e-06	9.98144877326447e-07
12.15999999999974	-4.635785800094121e-06	1.606240100087442e-06	-2.346415277736081e-06	9.939589782168868e-07
12.16999999999974	-4.620342268556492e-06	1.6037106986752916e-06	-2.335477280366652e-06	9.897927311373386e-07
12.17999999999974	-4.604962940990636e-06	1.6011798255206135e-06	-2.3246025279883287e-06	9.8564609133975e-07
12.18999999999974	-4.589647497505337e-06	1.5986475651936035e-06	-2.3137905913763355e-06	9.815190133819743e-07
12.19999999999974	-4.574395620063509e-06	1.5961140012127024e-06	-2.303041044500446e-06	9.774114511405857e-07
12.20999999999974	-4.559206992470112e-06	1.5935792160540397e-06	-2.2923534645009798e-06	9.73323357823618e-07
12.21999999999974	-4.544081300360036e-06	1.591043291161495e-06	-2.281727431664987e-06	9.692546859831726e-07
12.22999999999974	-4.529018231186041e-06	1.5885063069559725e-06	-2.2711625294025874e-06	9.652053875279025e-07
12.239999999999739	-4.514017474206902e-06	1.5859683428451581e-06	-2.2606583442234235e-06	9.611754137354114e-07
12.249999999999739	-4.49907872047558e-06	1.583429477233121e-06	-2.2502144657133605e-06	9.571647152645353e-07
12.259999999999739	-4.48420166282746e-06	1.5808897875295147e-06	-2.239830486511269e-06	9.531732421674494e-07
12.269999999999738	-4.469385995868708e-06	1.5783493501592541e-06	-2.2295060022859896e-06	9.49200943901808e-07
12.279999999999738	-4.4546314159646975e-06	1.5758082405716535e-06	-2.2192406117134833e-06	9.452477693425718e-07
12.289999999999738	-4.439937621228554e-06	1.5732665332496656e-06	-2.2090339164540797e-06	9.413136667939017e-07
12.299999999999738	-4.42530431150968e-06	1.5707243017192455e-06	-2.1988855211299528e-06	9.373985840008541e-07
12.309999999999738	-4.410731188382483e-06	1.568181618558541e-06	-2.1887950333026718e-06	9.335024681609535e-07
12.319999999999737	-4.3962179551351665e-06	1.5656385554066754e-06	-2.1787620634509797e-06	9.29625265935729e-07
12.329999999999737	-4.381764316758526e-06	1.5630951829730892e-06	-2.1687862249486916e-06	9.257669234620331e-07
12.339999999999737	-4.367369979934872e-06	1.5605515710463229e-06	-2.158867134042733e-06	9.219273863633881e-07
12.349999999999737	-4.353034653027053e-06	1.5580077885030643e-06	-2.1490044098313454e-06	9.181065997610579e-07
12.359999999999737	-4.338758046067556e-06	1.555463903316861e-06	-2.1391976742424594e-06	9.143045082851695e-07
12.369999999999736	-4.3245398707476225e-06	1.552919982566898e-06	-2.1294465520121903e-06	9.105210560856439e-07
12.379999999999736	-4.31037984040653e-06	1.5503760924468365e-06	-2.11975067066349e-06	9.067561868429989e-07
12.389999999999736	-4.296277670020881e-06	1.5478322982733901e-06	-2.11010966048496e-06	9.030098437791061e-07
12.399999999999736	-4.282233076194013e-06	1.5452886644950903e-06	-2.100523154509809e-06	8.992819696678028e-07
12.409999999999735	-4.268245777145488e-06	1.5427452547004053e-06	-2.0909907884949396e-06	8.955725068454144e-07
12.419999999999735	-4.254315492700579e-06	1.5402021316267964e-06	-2.0815122009002026e-06	8.918813972211487e-07
12.429999999999735	-4.240441944279974e-06	1.5376593571686934e-06	-2.0720870328678064e-06	8.882085822873904e-07
12.439999999999735	-4.2266248548893796e-06	1.5351169923860653e-06	-2.0627149282018248e-06	8.84554003129937e-07
12.449999999999735	-4.2128639491094006e-06	1.532575097512764e-06	-2.053395533347903e-06	8.809176004380433e-07
12.459999999999734	-4.199158953085266e-06	1.5300337319643913e-06	-2.0441284973730765e-06	8.772993145144577e-07
12.469999999999734	-4.185509594516846e-06	1.527492954347223e-06	-2.034913471945741e-06	8.736990852852745e-07
12.479999999999734	-4.171915602648564e-06	1.5249528224654249e-06	-2.025750111315772e-06	8.701168523097129e-07
12.489999999999734	-4.158376708259512e-06	1.5224133933299162e-06	-2.0166380722947513e-06	8.665525547898257e-07
12.499999999999734	-4.144892643653545e-06	1.5198747231658712e-06	-2.007577014236391e-06	8.630061315800235e-07
12.509999999999733	-4.131463142649519e-06	1.5173368674208592e-06	-1.9985665990170566e-06	8.594775078246957e-07
12.519999999999733	-4.118087940571504e-06	1.5147998807727455e-06	-1.9896064910164235e-06	8.559666484976616e-07
12.529999999999733	-4.104766774239198e-06	1.5122638171374813e-06	-1.9806963570983136e-06	8.524734780524325e-07
12.539999999999733	-4.091499381958265e-06	1.5097287296768785e-06	-1.9718358665916176e-06	8.489979340467334e-07
12.549999999999732	-4.078285503510861e-06	1.50719467080623e-06	-1.9630246912714067e-06	8.455399537370475e-07
12.559999999999732	-4.0651248801461774e-06	1.504661692202232e-06	-1.9542625053401175e-06	8.420994740875802e-07
12.569999999999732	-4.0520172545710176e-06	1.5021298448103253e-06	-1.9455489854089487e-06	8.386764317791623e-07
12.579999999999732	-4.0389623709405076e-06	1.4995991788523404e-06	-1.936883810479315e-06	8.352707632179597e-07
12.589999999999732	-4.025959974848855e-06	1.4970697438339216e-06	-1.9282666619245004e-06	8.318824045442507e-07
12.599999999999731	-4.013009813320098e-06	1.4945415885520808e-06	-1.9196972234713884e-06	8.285112916409142e-07
12.609999999999731	-4.000111634799045e-06	1.492014761102527e-06	-1.9111751811823735e-06	8.251573601419645e-07
12.619999999999731	-3.987265189142204e-06	1.4894893088866968e-06	-1.902700223437376e-06	8.218205454409352e-07
12.62999999999973	-3.97447022760875e-06	1.4869652786195033e-06	-1.894272040915981e-06	8.18500782699144e-07
12.63999999999973	-3.961726502851636e-06	1.4844427163362006e-06	-1.8858903265797346e-06	8.151980068539553e-07
12.64999999999973	-3.949033768908692e-06	1.4819216673996457e-06	-1.8775547756545458e-06	8.119121526268044e-07
12.65999999999973	-3.93639178119386e-06	1.4794021765072601e-06	-1.8692650856132405e-06	8.086431545312637e-07
12.66999999999973	-3.923800296488418e-06	1.4768842876982273e-06	-1.8610209561581943e-06	8.053909468809257e-07
12.67999999999973	-3.911259072932285e-06	1.474368044360382e-06	-1.8528220892041731e-06	8.021554637972586e-07
12.68999999999973	-3.898767870015436e-06	1.4718534892371144e-06	-1.8446681888612145e-06	7.989366392173183e-07
12.69999999999973	-3.886326448569324e-06	1.4693406644342776e-06	-1.8365589614176917e-06	7.95734406901378e-07
12.709999999999729	-3.8739345707583945e-06	1.4668296114270114e-06	-1.8284941153234839e-06	7.925487004404989e-07
12.719999999999729	-3.861592000071609e-06	1.4643203710664626e-06	-1.8204733611732572e-06	7.893794532639867e-07
12.729999999999729	-3.849298501314115e-06	1.461812983586408e-06	-1.8124964116899062e-06	7.862265986467243e-07
12.739999999999728	-3.837053840598893e-06	1.4593074886101161e-06	-1.8045629817080561e-06	7.83090069716511e-07
12.749999999999728	-3.824857785338471e-06	1.4568039251566758e-06	-1.7966727881577835e-06	7.799697994611979e-07
12.759999999999728	-3.812710104236777e-06	1.4543023316477556e-06	-1.7888255500483297e-06	7.76865720735822e-07
12.769999999999728	-3.8006105672809473e-06	1.45180274591405e-06	-1.7810209884520645e-06	7.737777662695938e-07
12.779999999999728	-3.7885589457332447e-06	1.449305205201494e-06	-1.7732588264884695e-06	7.707058686728364e-07
12.789999999999727	-3.7765550121230415e-06	1.4468097461779462e-06	-1.7655387893082989e-06	7.676499604438392e-07
12.799999999999727	-3.764598540238824e-06	1.444316404939302e-06	-1.7578606040778453e-06	7.64609973975582e-07
12.809999999999727	-3.752689305120238e-06	1.4418252170158654e-06	-1.7502239999632913e-06	7.615858415624257e-07
12.819999999999727	-3.740827083050313e-06	1.4393362173785855e-06	-1.7426287081152312e-06	7.58577495406685e-07
12.829999999999727	-3.7290116515475617e-06	1.436849440445039e-06	-1.7350744616532641e-06	7.555848676251159e-07
12.839999999999726	-3.7172427893582435e-06	1.434364920085834e-06	-1.727560995650739e-06	7.526078902553704e-07
12.849999999999726	-3.705520276448713e-06	1.4318826896304515e-06	-1.7200880471195714e-06	7.496464952622776e-07
12.859999999999726	-3.6938438939976794e-06	1.4294027818734297e-06	-1.7126553549952122e-06	7.467006145441092e-07
12.869999999999726	-3.6822134243886993e-06	1.4269252290800238e-06	-1.7052626601217073e-06	7.437701799387579e-07
12.879999999999725	-3.670628651202566e-06	1.424450062992528e-06	-1.6979097052368927e-06	7.408551232298338e-07
12.889999999999725	-3.6590893592098633e-06	1.421977314835825e-06	-1.6905962349576644e-06	7.379553761526137e-07
12.899999999999725	-3.6475953343634964e-06	1.4195070153233178e-06	-1.6833219957654013e-06	7.350708704000099e-07
12.909999999999725	-3.6361463637913015e-06	1.4170391946626062e-06	-1.6760867359914641e-06	7.322015376284235e-07
12.919999999999725	-3.624742235788762e-06	1.414573882561384e-06	-1.6688902058028235e-06	7.293473094634634e-07
12.929999999999724	-3.6133827398116564e-06	1.4121111082328638e-06	-1.6617321571877957e-06	7.265081175056752e-07
12.939999999999724	-3.6020676664688467e-06	1.409650900401519e-06	-1.6546123439418706e-06	7.236838933361081e-07
12.949999999999724	-3.5907968075151057e-06	1.407193287308558e-06	-1.6475305216536729e-06	7.208745685218723e-07
12.959999999999724	-3.5795699558439666e-06	1.4047382967176638e-06	-1.6404864476910102e-06	7.180800746216072e-07
12.969999999999724	-3.568386905480644e-06	1.4022859559200776e-06	-1.6334798811870296e-06	7.153003431907978e-07
12.979999999999723	-3.5572474515750145e-06	1.399836291740384e-06	-1.6265105830264939e-06	7.125353057871434e-07
12.989999999999723	-3.5461513903945874e-06	1.3973893305416145e-06	-1.6195783158321317e-06	7.097848939757342e-07
12.999999999999723	-3.5350985193175858e-06	1.3949450982306347e-06	-1.612682843951151e-06	7.070490393342334e-07
13.009999999999723	-3.5240886368260855e-06	1.3925036202635742e-06	-1.6058239334417656e-06	7.043276734579233e-07
13.019999999999722	-3.5131215424990823e-06	1.3900649216508173e-06	-1.5990013520599309e-06	7.01620727964737e-07
13.029999999999722	-3.502197037005812e-06	1.3876290269622918e-06	-1.5922148692460826e-06	6.989281345001663e-07
13.039999999999722	-3.491314922098891e-06	1.3851959603326381e-06	-1.5854642561120434e-06	6.96249824742127e-07
13.049999999999722	-3.48047500060769e-06	1.3827657454661346e-06	-1.578749285427996e-06	6.935857304057639e-07
13.059999999999722	-3.469677076431656e-06	1.3803384056419057e-06	-1.5720697316095985e-06	6.909357832481213e-07
13.069999999999721	-3.4589209545336422e-06	1.3779139637188982e-06	-1.565425370705127e-06	6.882999150728354e-07
13.079999999999721	-3.448206440933428e-06	1.3754924421406817e-06	-1.5588159803827828e-06	6.856780577346557e-07
13.089999999999721	-3.4375333427011317e-06	1.373073862940371e-06	-1.5522413399180805e-06	6.830701431440088e-07
13.09999999999972	-3.426901467950769e-06	1.3706582477457152e-06	-1.5457012301812986e-06	6.804761032713701e-07
13.10999999999972	-3.416310625833802e-06	1.368245617783722e-06	-1.5391954336250983e-06	6.778958701516828e-07
13.11999999999972	-3.4057606265327775e-06	1.3658359938852387e-06	-1.5327237342721562e-06	6.753293758886162e-07
13.12999999999972	-3.395251281254911e-06	1.3634293964900495e-06	-1.526285917702947e-06	6.727765526588296e-07
13.13999999999972	-3.384782402225907e-06	1.361025845651262e-06	-1.5198817710436066e-06	6.702373327161293e-07
13.14999999999972	-3.3743538026835503e-06	1.358625361040208e-06	-1.513511082953903e-06	6.677116483955341e-07
13.15999999999972	-3.363965296871623e-06	1.356227961950623e-06	-1.5071736436152544e-06	6.651994321173522e-07
13.16999999999972	-3.3536167000336505e-06	1.3538336673036064e-06	-1.5008692447188925e-06	6.627006163911167e-07
13.179999999999719	-3.3433078284067853e-06	1.3514424956519619e-06	-1.4945976794540973e-06	6.602151338195068e-07
13.189999999999719	-3.333038499215744e-06	1.3490544651845298e-06	-1.4883587424965244e-06	6.577429171021969e-07
13.199999999999719	-3.322808530666744e-06	1.3466695937307638e-06	-1.482152229996615e-06	6.552838990395801e-07
13.209999999999718	-3.312617741941469e-06	1.3442878987650835e-06	-1.4759779395681129e-06	6.528380125365356e-07
13.219999999999718	-3.302465953191132e-06	1.3419093974112344e-06	-1.4698356702766593e-06	6.504051906060736e-07
13.229999999999718	-3.2923529855305777e-06	1.3395341064463723e-06	-1.463725222628484e-06	6.479853663728798e-07
13.239999999999718	-3.28227866103234e-06	1.3371620423056212e-06	-1.457646398559164e-06	6.455784730769061e-07
13.249999999999718	-3.2722428027207914e-06	1.3347932210860742e-06	-1.451599001422512e-06	6.431844440767868e-07
13.259999999999717	-3.2622452345664087e-06	1.3324276585508756e-06	-1.4455828359795147e-06	6.408032128532437e-07
13.269999999999717	-3.2522857814799722e-06	1.3300653701337394e-06	-1.439597708387361e-06	6.384347130124692e-07
13.279999999999717	-3.2423642693067737e-06	1.327706370942587e-06	-1.4336434261885945e-06	6.360788782894125e-07
13.289999999999717	-3.232480524821048e-06	1.3253506757637505e-06	-1.4277197983002951e-06	6.337356425509618e-07
13.299999999999716	-3.2226343757202124e-06	1.322998299066253e-06	-1.4218266350033789e-06	6.314049397991703e-07
13.309999999999716	-3.212825650619326e-06	1.3206492550053121e-06	-1.4159637479319914e-06	6.290867041743253e-07
13.319999999999716	-3.2030541790454914e-06	1.3183035574265008e-06	-1.410130950062942e-06	6.267808699580442e-07
13.329999999999716	-3.1933197914323213e-06	1.3159612198697656e-06	-1.404328055705282e-06	6.24487371576247e-07
13.339999999999716	-3.1836223191144033e-06	1.3136222555730285e-06	-1.3985548804899055e-06	6.222061436021101e-07
13.349999999999715	-3.173961594321947e-06	1.311286677476088e-06	-1.3928112413592684e-06	6.199371207589599e-07
13.359999999999715	-3.164337450175202e-06	1.3089544982245044e-06	-1.3870969565571935e-06	6.176802379231016e-07
13.369999999999715	-3.1547497206792078e-06	1.3066257301731325e-06	-1.3814118456187177e-06	6.154354301266116e-07
13.379999999999715	-3.145198240718373e-06	1.304300385390027e-06	-1.3757557293600543e-06	3.3954592316491925e-07
13.389999999999715	-3.1356828460511533e-06	1.301978475659925e-06	-1.3701284298686237e-06	3.3837417007199464e-07
13.399999999999714	-3.1262033733048286e-06	1.2996600124879992e-06	-1.3645297704931714e-06	3.3720907614181224e-07
13.409999999999714	-3.1167596599701884e-06	1.2973450071033522e-06	-1.3589595758339446e-06	3.3605059714824394e-07
13.419999999999714	-3.1073515443963814e-06	1.29503347046266e-06	-1.353417671732964e-06	3.3489868908300994e-07
13.429999999999714	-3.097978865785689e-06	1.2927254132535636e-06	-1.347903885264374e-06	3.337533081561211e-07
13.439999999999714	-3.0886414641884322e-06	1.2904208458982406e-06	-1.342418044724849e-06	3.326144107962692e-07
13.449999999999713	-3.079339180497838e-06	1.2881197785569184e-06	-1.3369599796241039e-06	3.314819536512372e-07
13.459999999999713	-3.0700718564449795e-06	1.2858222211310162e-06	-1.3315295206754508e-06	3.303558935882033e-07
13.469999999999713	-3.0608393345937254e-06	1.2835281832668174e-06	-1.3261264997864838e-06	3.292361876941162e-07
13.479999999999713	-3.051641458335775e-06	1.2812376743586437e-06	-1.320750750049744e-06	3.281227932759475e-07
13.489999999999712	-3.0424780718856355e-06	1.2789507035521678e-06	-1.3154021057335594e-06	3.2701566786099383e-07
13.499999999999712	-3.0333490202757077e-06	1.2766672797477575e-06	-1.3100804022728982e-06	3.2591476919711603e-07
13.509999999999712	-3.0242541493514124e-06	1.274387411603506e-06	-1.3047854762603125e-06	3.248200552529447e-07
13.519999999999712	-3.015193305766273e-06	1.272111107538796e-06	-1.2995171654369622e-06	3.2373148421806555e-07
13.529999999999712	-3.006166336977088e-06	1.269838375737047e-06	-1.2942753086836801e-06	3.2264901450323706e-07
13.539999999999711	-2.997173091239179e-06	1.2675692241492336e-06	-1.2890597460121515e-06	3.215726047404718e-07
13.549999999999711	-2.9882134176015157e-06	1.2653036604966708e-06	-1.2838703185561354e-06	3.205022137831865e-07
13.559999999999711	-2.9792871659020557e-06	1.2630416922742592e-06	-1.278706868562761e-06	3.194378007063022e-07
13.56999999999971	-2.9703941867630283e-06	1.2607833267534916e-06	-1.2735692393838921e-06	3.183793248063042e-07
13.57999999999971	-2.9615343315862023e-06	1.258528570985408e-06	-1.268457275467577e-06	3.17326745601293e-07
13.58999999999971	-2.9527074525482997e-06	1.2562774318035515e-06	-1.2633708223495475e-06	3.16280022831008e-07
13.59999999999971	-2.943913402596324e-06	1.254029915827067e-06	-1.258309726644793e-06	3.152391164568393e-07
13.60999999999971	-2.935152035443023e-06	1.2517860294634186e-06	-1.2532738360392054e-06	3.142039866618001e-07
13.61999999999971	-2.926423205562277e-06	1.2495457789113593e-06	-1.2482629992812839e-06	3.1317459385048945e-07
13.62999999999971	-2.9177267681846576e-06	1.2473091701636706e-06	-1.2432770661739162e-06	3.121508986490307e-07
13.63999999999971	-2.9090625792928317e-06	1.245076209010223e-06	-1.2383158875662229e-06	3.111328619049855e-07
13.649999999999709	-2.900430495617172e-06	1.2428469010404253e-06	-1.233379315345454e-06	3.10120444687252e-07
13.659999999999709	-2.89183037463127e-06	1.2406212516462477e-06	-1.2284672024289716e-06	3.091136082859455e-07
13.669999999999709	-2.8832620745475855e-06	1.2383992660248915e-06	-1.223579402756286e-06	3.0811231421224745e-07
13.679999999999708	-2.8747254543129825e-06	1.2361809491812938e-06	-1.2187157712811552e-06	3.071165241982371e-07
13.689999999999708	-2.8662203736044947e-06	1.2339663059309907e-06	-1.2138761639637496e-06	3.061262001967258e-07
13.699999999999708	-2.857746692824887e-06	1.2317553409027866e-06	-1.2090604377628859e-06	3.0514130438103773e-07
13.709999999999708	-2.8493042730984457e-06	1.2295480585411298e-06	-1.2042684506283127e-06	3.041617991447935e-07
13.719999999999708	-2.840892976266702e-06	1.2273444631089588e-06	-1.1995000614930649e-06	3.031876471016748e-07
13.729999999999707	-2.832512664884156e-06	1.2251445586899907e-06	-1.19475513026588e-06	3.022188110851664e-07
13.739999999999707	-2.824163202214106e-06	1.222948349191464e-06	-1.1900335178236768e-06	3.0125525414827585e-07
13.749999999999707	-2.8158444522244617e-06	1.2207558383464974e-06	-1.1853350860040862e-06	3.002969395632447e-07
13.759999999999707	-2.8075562795835984e-06	1.218567029716619e-06	-1.1806596975980603e-06	2.993438308212389e-07
13.769999999999706	-2.7992985496562127e-06	1.2163819266941094e-06	-1.1760072163425109e-06	2.983958916320238e-07
13.779999999999706	-2.791071128499237e-06	1.2142005325045417e-06	-1.1713775069130516e-06	2.974530859236097e-07
13.789999999999706	-2.7828738828577725e-06	1.2120228502090942e-06	-1.166770434916749e-06	2.965153778419131e-07
13.799999999999706	-2.7747066801610332e-06	1.2098488827069313e-06	-1.1621858668849746e-06	2.955827317503646e-07
13.809999999999706	-2.7665693885183408e-06	1.2076786327374172e-06	-1.1576236702662869e-06	2.9465511222952504e-07
13.819999999999705	-2.7584618767151196e-06	1.2055121028825933e-06	-1.1530837134193854e-06	2.9373248407667415e-07
13.829999999999705	-2.750384014208955e-06	1.2033492955693493e-06	-1.1485658656061216e-06	2.92814812305399e-07
13.839999999999705	-2.742335671125617e-06	1.201190213071704e-06	-1.1440699969845523e-06	2.9190206214514617e-07
13.849999999999705	-2.734316718255216e-06	1.1990348575129985e-06	-1.139595978602068e-06	2.9099419904078593e-07
13.859999999999705	-2.7263270270481936e-06	1.196883230868166e-06	-1.1351436823885683e-06	2.900911886521335e-07
13.869999999999704	-2.7183664696115967e-06	1.1947353349658228e-06	-1.1307129811496923e-06	2.891929968534767e-07
13.879999999999704	-2.7104349187051373e-06	1.1925911714904635e-06	-1.1263037485600994e-06	2.88299589733085e-07
13.889999999999704	-2.702532247737478e-06	1.1904507419845693e-06	-1.1219158591568149e-06	2.8741093359270617e-07
13.899999999999704	-2.694658330762322e-06	1.1883140478507243e-06	-1.1175491883326263e-06	2.8652699494704267e-07
13.909999999999703	-2.686813042474761e-06	1.1861810903536305e-06	-1.1132036123295282e-06	2.85647740523221e-07
13.919999999999703	-2.678996258207475e-06	1.1840518706222877e-06	-1.1088790082322223e-06	2.8477313726025106e-07
13.929999999999703	-2.6712078539270402e-06	1.181926389651852e-06	-1.1045752539616813e-06	2.8390315230846795e-07
13.939999999999703	-2.663447706230261e-06	1.1798046483058257e-06	-1.1002922282687448e-06	2.830377530289722e-07
13.949999999999703	-2.655715692340429e-06	1.1776866473178448e-06	-1.0960298107277835e-06	2.821769069930307e-07
13.959999999999702	-2.648011690103781e-06	1.1755723872937253e-06	-1.0917878817304044e-06	2.8132058198150273e-07
13.969999999999702	-2.640335577985818e-06	1.1734618687134699e-06	-1.087566322479224e-06	2.804687459842329e-07
13.979999999999702	-2.6326872350677116e-06	1.1713550919331224e-06	-1.0833650149816682e-06	2.7962136719943893e-07
13.989999999999702	-2.6250665410427618e-06	1.1692520571865097e-06	-1.0791838420438376e-06	2.787784140330799e-07
13.999999999999702	-2.6174733762128284e-06	1.1671527645873796e-06	-1.0750226872644277e-06	2.77939855098229e-07
14.009999999999701	-2.6099076214848254e-06	1.1650572141310155e-06	-1.0708814350286872e-06	2.7710565921442586e-07
14.019999999999701	-2.6023691583671905e-06	1.162965405696171e-06	-1.0667599705024158e-06	2.7627579540702414e-07
14.029999999999701	-2.594857868966418e-06	1.1608773390468782e-06	-1.0626581796260512e-06	2.7545023290652133e-07
14.0399999999997	-2.587373635983617e-06	1.1587930138341322e-06	-1.0585759491087533e-06	2.7462894114788617e-07
14.0499999999997	-2.579916342711065e-06	1.1567124295977596e-06	-1.0545131664225756e-06	2.7381188976987943e-07
14.0599999999997	-2.572485873028779e-06	1.1546355857680778e-06	-1.0504697197966577e-06	2.7299904861435825e-07
14.0699999999997	-2.565082111401167e-06	1.1525624816676266e-06	-1.0464454982114875e-06	2.7219038772556687e-07
14.0799999999997	-2.5577049428736065e-06	1.1504931165128944e-06	-1.0424403913931957e-06	2.713858773494369e-07
14.0899999999997	-2.5503542530691434e-06	1.1484274894159499e-06	-1.0384542898078911e-06	2.7058548793286706e-07
14.0999999999997	-2.5430299281851417e-06	1.1463655993860888e-06	-1.0344870846560678e-06	2.69789190122984e-07
14.1099999999997	-2.5357318549899967e-06	1.144307445331594e-06	-1.0305386678670321e-06	2.6899695476643157e-07
14.119999999999699	-2.5284599208198215e-06	1.1422530260610697e-06	-1.0266089320933833e-06	2.6820875290859394e-07
14.129999999999699	-2.5212140135752315e-06	1.1402023402853823e-06	-1.0226977707055434e-06	2.674245557928791e-07
14.139999999999699	-2.5139940217180614e-06	1.1381553866189332e-06	-1.0188050777863271e-06	2.666443348599358e-07
14.149999999999698	-2.5067998342681714e-06	1.1361121635814485e-06	-1.0149307481255582e-06	2.658680617469051e-07
14.159999999999698	-2.499631340800245e-06	1.1340726695992914e-06	-1.011074677214732e-06	2.650957082866347e-07
14.169999999999698	-2.4924884314405905e-06	1.1320369030072045e-06	-1.0072367612417122e-06	2.643272465069088e-07
14.179999999999698	-2.4853709968640153e-06	1.1300048620496465e-06	-1.0034168970854815e-06	2.635626486296654e-07
14.189999999999698	-2.478278928290666e-06	1.1279765448822832e-06	-9.996149823109285e-07	2.628018870701918e-07
14.199999999999697	-2.471212117482917e-06	1.1259519495735853e-06	-9.958309151636873e-07	2.620449344363401e-07
14.209999999999697	-2.4641704567422626e-06	1.1239310741060496e-06	-9.920645945649963e-07	2.6129176352771267e-07
14.219999999999697	-2.457153838906275e-06	1.121913916377851e-06	-9.883159201066259e-07	2.605423473348567e-07
14.229999999999697	-2.4501621573454905e-06	1.1199004742040338e-06	-9.845847920458308e-07	2.5979665903845565e-07
14.239999999999696	-2.4431953059604125e-06	1.1178907453181156e-06	-9.808711113003536e-07	2.5905467200849165e-07
14.249999999999696	-2.4362531791784927e-06	1.1158847273733157e-06	-9.771747794434552e-07	2.5831635980343815e-07
14.259999999999696	-2.4293356719511054e-06	1.1138824179438972e-06	-9.734956986989963e-07	2.575816961694082e-07
14.269999999999696	-2.422442679750573e-06	1.111883814526601e-06	-9.698337719365648e-07	2.568506550393417e-07
14.279999999999696	-2.415574098567236e-06	1.1098889145419156e-06	-9.661889026666276e-07	2.5612321053214293e-07
14.289999999999695	-2.408729824906455e-06	1.1078977153353188e-06	-9.625609950357316e-07	2.553993369518498e-07
14.299999999999695	-2.4019097557857494e-06	1.1059102141786973e-06	-9.589499538217394e-07	2.5467900878677434e-07
14.309999999999695	-2.395113788731837e-06	1.1039264082714821e-06	-9.553556844291132e-07	2.539622007086489e-07
14.319999999999695	-2.3883418217777745e-06	1.1019462947420479e-06	-9.517780928842176e-07	2.5324888757178007e-07
14.329999999999695	-2.3815937534600883e-06	1.0999698706487146e-06	-9.482170858306859e-07	2.52539044412172e-07
14.339999999999694	-2.3748694828159205e-06	1.0979971329812496e-06	-9.446725705248036e-07	2.5183264644666447e-07
14.349999999999694	-2.3681689093801804e-06	1.0960280786619452e-06	-9.411444548309455e-07	2.5112966907206484e-07
14.359999999999694	-2.361491933182784e-06	1.094062704546714e-06	-9.37632647217028e-07	2.5043008786427917e-07
14.369999999999694	-2.3548384547457577e-06	1.0921010074264113e-06	-9.341370567500268e-07	2.497338785774279e-07
14.379999999999693	-2.348208375080578e-06	1.0901429840279284e-06	-9.306575930915067e-07	2.4904101714296756e-07
14.389999999999693	-2.341601595685326e-06	1.0881886310153334e-06	-9.271941664932029e-07	2.4835147966881694e-07
14.399999999999693	-2.3350180185419656e-06	1.0862379449910451e-06	-9.237466877926293e-07	2.476652424384604e-07
14.409999999999693	-2.3284575461136385e-06	1.0842909224968816e-06	-9.203150684087315e-07	2.469822819100649e-07
14.419999999999693	-2.3219200813419176e-06	1.0823475600151879e-06	-9.168992203375656e-07	2.463025747155942e-07
14.429999999999692	-2.315405527644164e-06	1.0804078539699682e-06	-9.13499056148015e-07	2.456260976599026e-07
14.439999999999692	-2.3089137889107888e-06	1.078471800727887e-06	-9.10114488977554e-07	2.449528277198598e-07
14.449999999999692	-2.3024447695026584e-06	1.0765393965993113e-06	-9.067454325280223e-07	2.442827420434304e-07
14.459999999999692	-2.295998374248414e-06	1.0746106378394622e-06	-9.033918010614533e-07	2.4361581794879197e-07
14.469999999999692	-2.2895745084418475e-06	1.0726855206493438e-06	-9.000535093959322e-07	2.4295203292342997e-07
14.479999999999691	-2.2831730778393174e-06	1.0707640411768163e-06	-8.967304729014833e-07	2.422913646232225e-07
14.489999999999691	-2.2767939886571275e-06	1.0688461955175393e-06	-8.934226074959884e-07	2.4163379087155504e-07
14.499999999999691	-2.2704371475689796e-06	1.066931979715944e-06	-8.901298296411566e-07	2.4097928965840373e-07
14.50999999999969	-2.264102461703393e-06	1.0650213897664038e-06	-8.868520563384972e-07	2.403278391394214e-07
14.51999999999969	-2.257789838641168e-06	1.063114421613913e-06	-8.835892051253554e-07	2.396794176350486e-07
14.52999999999969	-2.2514991864128593e-06	1.0612110711552132e-06	-8.803411940709526e-07	2.390340036295796e-07
14.53999999999969	-2.245230413496269e-06	1.0593113342397052e-06	-8.771079417724898e-07	2.3839157577026958e-07
14.54999999999969	-2.238983428813946e-06	1.0574152066702954e-06	-8.738893673512461e-07	2.3775211286641384e-07
14.55999999999969	-2.2327581417306923e-06	1.0555226842044265e-06	-8.706853904487437e-07	2.3711559388844166e-07
14.56999999999969	-2.2265544620511347e-06	1.0536337625548962e-06	-8.674959312229251e-07	2.364819979669949e-07
14.57999999999969	-2.2203723000172353e-06	1.051748437390743e-06	-8.643209103443519e-07	2.3585130439202186e-07
14.589999999999689	-2.2142115663058773e-06	1.0498667043381328e-06	-8.61160248992469e-07	2.352234926118593e-07
14.599999999999689	-2.20807217202645e-06	1.0479885589812309e-06	-8.5801386885186e-07	2.3459854223231814e-07
14.609999999999689	-2.2019540287184474e-06	1.0461139968630482e-06	-8.548816921085599e-07	2.3397643301576684e-07
14.619999999999688	-2.1958570483490496e-06	1.044243013486328e-06	-8.517636414463785e-07	2.3335714488022476e-07
14.629999999999688	-2.189781143310792e-06	1.0423756043142191e-06	-8.486596400432749e-07	2.3274065789843364e-07
14.639999999999688	-2.1837262264191826e-06	1.0405117647712137e-06	-8.455696115677402e-07	2.3212695229695904e-07
14.649999999999688	-2.177692210910351e-06	1.0386514902440032e-06	-8.424934801752251e-07	2.315160084552585e-07
14.659999999999688	-2.1716790104387374e-06	1.0367947760821375e-06	-8.394311705045856e-07	2.3090780690478286e-07
14.669999999999687	-2.165686539074776e-06	1.0349416175988575e-06	-8.363826076745665e-07	2.303023283280519e-07
14.679999999999687	-2.159714711302575e-06	1.0330920100719175e-06	-8.333477172803065e-07	2.2969955355774686e-07
14.689999999999687	-2.153763442017652e-06	1.0312459487442351e-06	-8.303264253898679e-07	2.2909946357578882e-07
14.699999999999687	-2.147832646524648e-06	1.029403428824777e-06	-8.273186585408137e-07	2.285020395124373e-07
14.709999999999686	-2.1419222405350766e-06	1.0275644454892176e-06	-8.24324343736788e-07	2.27907262645378e-07
14.719999999999686	-2.1360321401650817e-06	1.0257289938805837e-06	-8.213434084441399e-07	2.2731511439879887e-07
14.729999999999686	-2.1301622619332018e-06	1.0238970691102031e-06	-8.183757805885641e-07	2.2672557634249506e-07
14.739999999999686	-2.1243125227581534e-06	1.0220686662580994e-06	-8.154213885517882e-07	2.261386301909537e-07
14.749999999999686	-2.1184828399566363e-06	1.0202437803740686e-06	-8.124801611682558e-07	2.255542578024468e-07
14.759999999999685	-2.1126731312411293e-06	1.0184224064779858e-06	-8.095520277218595e-07	2.249724411781231e-07
14.769999999999685	-2.106883314717729e-06	1.0166045395607542e-06	-8.066369179427e-07	2.243931624611104e-07
14.779999999999685	-2.1011133088839997e-06	1.0147901745848478e-06	-8.037347620038602e-07	2.2381640393559842e-07
14.789999999999685	-2.0953630326267887e-06	1.012979306484932e-06	-8.00845490518208e-07	2.2324214802594932e-07
14.799999999999685	-2.0896324052201134e-06	1.0111719301687355e-06	-7.979690345352322e-07	2.2267037729578937e-07
14.809999999999684	-2.083921346323049e-06	1.0093680405173393e-06	-7.951053255378963e-07	2.2210107444710982e-07
14.819999999999684	-2.078229775977598e-06	1.0075676323861238e-06	-7.92254295439523e-07	2.2153422231936775e-07
14.829999999999684	-2.072557614606612e-06	1.0057707006052497e-06	-7.89415876580693e-07	2.2096980388860082e-07
14.839999999999684	-2.0669047830116892e-06	1.0039772399802521e-06	-7.865900017261863e-07	2.2040780226651465e-07
14.849999999999683	-2.0612712023711245e-06	1.0021872452926517e-06	-7.837766040619326e-07	2.1984820069960594e-07
14.859999999999683	-2.0556567942378437e-06	1.0004007113006873e-06	-7.809756171919949e-07	2.1929098256826836e-07
14.869999999999683	-2.0500614805373527e-06	9.986176327395994e-07	-7.781869751355725e-07	2.1873613138588834e-07
14.879999999999683	-2.0444851835657217e-06	9.968380043225613e-07	-7.754106123240325e-07	2.1818363079798338e-07
14.889999999999683	-2.03892782598753e-06	9.950618207409895e-07	-7.726464635979556e-07	2.1763346458129975e-07
14.899999999999682	-2.0333893308339136e-06	9.93289076665213e-07	-7.698944642042198e-07	2.1708561664294025e-07
14.909999999999682	-2.027869621500519e-06	9.915197667449897e-07	-7.671545497930961e-07	2.1654007101946802e-07
14.919999999999682	-2.0223686217455418e-06	9.897538856101186e-07	-7.644266564153729e-07	2.1599681187605238e-07
14.929999999999682	-2.016886255687765e-06	9.879914278708217e-07	-7.617107205195038e-07	2.154558235055764e-07
14.939999999999682	-2.011422447804586e-06	9.86232388118467e-07	-7.590066789487745e-07	2.1491709032775906e-07
14.949999999999681	-2.0059771229300737e-06	9.84476760925932e-07	-7.563144689384886e-07	2.1438059688830604e-07
14.959999999999681	-2.000550206253028e-06	9.82724540848155e-07	-7.53634028113188e-07	2.1384632785801922e-07
14.969999999999681	-1.995141623315073e-06	9.809757224226851e-07	-7.509652944838889e-07	2.133142680319433e-07
14.97999999999968	-1.989751300008732e-06	9.792303001702014e-07	-7.483082064453381e-07	2.1278440232849784e-07
14.98999999999968	-1.984379162575539e-06	9.774882685947876e-07	-7.456627027732875e-07	2.1225671578862014e-07
14.99999999999968	-1.979025137604127e-06	9.757496221847521e-07	-7.430287226218078e-07	2.1173119357490057e-07
15.00999999999968	-1.9736891520283827e-06	9.740143554128119e-07	-7.40406205520599e-07	2.1120782097074037e-07
15.01999999999968	-1.9683711331255657e-06	9.72282462736692e-07	-7.377950913723447e-07	2.1068658337948252e-07
15.02999999999968	-1.963071008514456e-06	9.705539385995878e-07	-7.351953204500658e-07	2.1016746632357617e-07
15.03999999999968	-1.9577887061535015e-06	9.688287774305035e-07	-7.326068333945184e-07	2.0965045544372343e-07
15.04999999999968	-1.9525241543390136e-06	9.671069736449455e-07	-7.300295712115952e-07	2.0913553649803598e-07
15.059999999999679	-1.947277281703324e-06	9.653885216450534e-07	-7.274634752697539e-07	2.0862269536119751e-07
15.069999999999679	-1.9420480172129786e-06	9.636734158201706e-07	-7.249084872974608e-07	2.0811191802362393e-07
15.079999999999679	-1.936836290166961e-06	9.619616505474049e-07	-7.223645493806722e-07	2.0760319059062685e-07
15.089999999999678	-1.9316420301948655e-06	9.602532201917872e-07	-7.198316039603034e-07	2.0709649928158229e-07
15.099999999999678	-1.926465167255155e-06	9.585481191069008e-07	-7.173095938297566e-07	2.0659183042911186e-07
15.109999999999678	-1.9213056316333925e-06	9.56846341635101e-07	-7.147984621324298e-07	2.0608917047824276e-07
15.119999999999678	-1.9161633539404576e-06	9.551478821081454e-07	-7.122981523592818e-07	2.0558850598559264e-07
15.129999999999677	-1.9110382651108514e-06	9.534527348472911e-07	-7.098086083463855e-07	2.0508982361855437e-07
15.139999999999677	-1.9059302964008997e-06	9.517608941639359e-07	-7.073297742725218e-07	2.0459311015447476e-07
15.149999999999677	-1.9008393793871064e-06	9.500723543599047e-07	-7.048615946567831e-07	2.0409835247984717e-07
15.159999999999677	-1.8957654459643585e-06	9.483871097278011e-07	-7.024040143561944e-07	2.0360553758949188e-07
15.169999999999677	-1.8907084283442944e-06	9.467051545513799e-07	-6.999569785633516e-07	2.0311465258577067e-07
15.179999999999676	-1.8856682590535667e-06	9.450264831059225e-07	-6.975204328040977e-07	2.0262568467776172e-07
15.189999999999676	-1.8806448709321851e-06	9.433510896586537e-07	-6.950943229351863e-07	2.0213862118048063e-07
15.199999999999676	-1.8756381971318295e-06	9.416789684689406e-07	-6.926785951419894e-07	2.0165344951407052e-07
15.209999999999676	-1.8706481711142002e-06	9.400101137888153e-07	-6.902731959362096e-07	2.0117015720301596e-07
15.219999999999676	-1.865674726649347e-06	9.383445198631013e-07	-6.878780721536117e-07	2.0068873187535848e-07
15.229999999999675	-1.8607177978140595e-06	9.366821809300679e-07	-6.854931709517795e-07	2.002091612619051e-07
15.239999999999675	-1.8557773189902111e-06	9.350230912214122e-07	-6.831184398078788e-07	1.9973143319545125e-07
15.249999999999675	-1.8508532248631283e-06	9.3336724496276e-07	-6.807538265164509e-07	1.9925553561000693e-07
15.259999999999675	-1.8459454504200105e-06	9.317146363739834e-07	-6.783992791872102e-07	1.9878145654000976e-07
15.269999999999675	-1.8410539309483203e-06	9.300652596695147e-07	-6.760547462428699e-07	1.9830918411956565e-07
15.279999999999674	-1.8361786020341439e-06	9.28419109058502e-07	-6.737201764169768e-07	1.9783870658167997e-07
15.289999999999674	-1.8313193995606627e-06	9.26776178745411e-07	-6.71395518751767e-07	1.9737001225749676e-07
15.299999999999674	-1.8264762597065857e-06	9.251364629299819e-07	-6.690807225960407e-07	1.9690308957553406e-07
15.309999999999674	-1.8216491189445298e-06	9.234999558078093e-07	-6.667757376030447e-07	1.9643792706092962e-07
15.319999999999673	-1.8168379140394855e-06	9.218666515703788e-07	-6.644805137283859e-07	1.9597451333468642e-07
15.329999999999673	-1.8120425820473208e-06	9.202365444056124e-07	-6.621950012279409e-07	1.9551283711293877e-07
15.339999999999673	-1.8072630603131816e-06	9.186096284979412e-07	-6.599191506558038e-07	1.9505288720618736e-07
15.349999999999673	-1.8024992864699733e-06	9.169858980286039e-07	-6.576529128622316e-07	1.9459465251857455e-07
15.359999999999673	-1.7977511984368852e-06	9.15365347176009e-07	-6.55396238991621e-07	1.941381220471384e-07
15.369999999999672	-1.7930187344178445e-06	9.137479701159651e-07	-6.531490804804872e-07	1.9368328488107883e-07
15.379999999999672	-1.7883018329000028e-06	9.121337610218561e-07	-6.509113890554636e-07	1.932301302010467e-07
15.389999999999672	-1.7836004326522974e-06	9.105227140650319e-07	-6.486831167313225e-07	1.9277864727838738e-07
15.399999999999672	-1.7789144727239248e-06	9.089148234148856e-07	-6.464642158090055e-07	1.92328825474442e-07
15.409999999999672	-1.7742438924428755e-06	9.073100832393341e-07	-6.442546388736685e-07	1.918806542398297e-07
15.419999999999671	-1.7695886314144868e-06	9.057084877047908e-07	-6.420543387927466e-07	1.9143412311372057e-07
15.429999999999671	-1.7649486295199573e-06	9.041100309766761e-07	-6.398632687140229e-07	1.9098922172313413e-07
15.43999999999967	-1.7603238269149412e-06	9.025147072194184e-07	-6.376813820637258e-07	1.905459397822327e-07
15.44999999999967	-1.755714164028063e-06	9.00922510596748e-07	-6.355086325446383e-07	1.9010426709162155e-07
15.45999999999967	-1.7511195815595172e-06	8.99333435272061e-07	-6.333449741342109e-07	1.896641935376462e-07
15.46999999999967	-1.7465400204796418e-06	8.977474754084923e-07	-6.311903610827048e-07	1.8922570909169707e-07
15.47999999999967	-1.7419754220274943e-06	8.961646251691359e-07	-6.290447479113332e-07	1.8878880380952287e-07
15.48999999999967	-1.7374257277094626e-06	8.945848787173016e-07	-6.269080894104314e-07	1.8835346783054904e-07
15.49999999999967	-1.7328908792978623e-06	8.930082302167218e-07	-6.247803406376328e-07	1.879196913771803e-07
15.50999999999967	-1.7283708188295378e-06	8.914346738318009e-07	-6.226614569160607e-07	1.8748746475413435e-07
15.51999999999967	-1.7238654886044924e-06	8.898642037277355e-07	-6.205513938325315e-07	1.8705677834777158e-07
15.529999999999669	-1.7193748311845167e-06	8.88296814070745e-07	-6.1845010723578e-07	1.8662762262540019e-07
15.539999999999669	-1.7148987893918315e-06	8.867324990282468e-07	-6.163575532346848e-07	1.8619998813464168e-07
15.549999999999669	-1.710437306307701e-06	8.851712527691336e-07	-6.14273688196522e-07	1.8577386550274348e-07
15.559999999999668	-1.7059903252711314e-06	8.836130694638302e-07	-6.121984687452159e-07	1.8534924543593325e-07
15.569999999999668	-1.7015577898774997e-06	8.820579432846025e-07	-6.101318517596266e-07	1.8492611871875862e-07
15.579999999999668	-1.69713964397722e-06	8.805058684056073e-07	-6.080737943718195e-07	1.845044762134372e-07
15.589999999999668	-1.6927358316744413e-06	8.789568390032729e-07	-6.060242539653792e-07	1.8408430885921095e-07
15.599999999999667	-1.68834629732571e-06	8.774108492561843e-07	-6.039831881737101e-07	1.8366560767169668e-07
15.609999999999667	-1.6839709855386674e-06	8.758678933455333e-07	-6.019505548783702e-07	1.8324836374226317e-07
15.619999999999667	-1.6796098411707712e-06	8.743279654551386e-07	-5.999263122074023e-07	1.8283256823737746e-07
15.629999999999667	-1.6752628093279542e-06	8.727910597716153e-07	-5.979104185336908e-07	1.8241821239798165e-07
15.639999999999667	-1.6709298353633908e-06	8.712571704845841e-07	-5.959028324733179e-07	1.8200528753887111e-07
15.649999999999666	-1.6666108648761832e-06	8.697262917868201e-07	-5.939035128839448e-07	1.8159378504806318e-07
15.659999999999666	-1.662305843710105e-06	8.681984178743473e-07	-5.919124188631951e-07	1.8118369638618162e-07
15.669999999999666	-1.6580147179523447e-06	8.666735429466942e-07	-5.899295097470575e-07	1.807750130858394e-07
15.679999999999666	-1.6537374339322285e-06	8.651516612069944e-07	-5.879547451082948e-07	1.8036772675103235e-07
15.689999999999666	-1.649473938219992e-06	8.636327668620712e-07	-5.859880847548692e-07	1.799618290565253e-07
15.699999999999665	-1.6452241776255288e-06	8.621168541226739e-07	-5.840294887283799e-07	1.795573117472523e-07
15.709999999999665	-1.6409880991971672e-06	8.60603917203583e-07	-5.820789173025059e-07	1.791541666377182e-07
15.719999999999665	-1.6367656502204302e-06	8.590939503237299e-07	-5.801363309814679e-07	1.7875238561140017e-07
15.729999999999665	-1.6325567782168273e-06	8.575869477063922e-07	-5.782016904985011e-07	1.7835196062016118e-07
15.739999999999664	-1.6283614309426359e-06	8.560829035792512e-07	-5.762749568143331e-07	1.7795288368365038e-07
15.749999999999664	-1.6241795563876938e-06	8.545818121746139e-07	-5.7435609111568e-07	1.7755514688873964e-07
15.759999999999664	-1.6200111027742163e-06	8.530836677293901e-07	-5.724450548137511e-07	1.7715874238892195e-07
15.769999999999664	-1.615856018555574e-06	8.515884644854075e-07	-5.705418095427616e-07	1.767636624037516e-07
15.779999999999664	-1.6117142524151586e-06	8.500961966893789e-07	-5.686463171584658e-07	1.7636989921826373e-07
15.789999999999663	-1.6075857532651494e-06	8.486068585931067e-07	-5.667585397366899e-07	1.75977445182408e-07
15.799999999999663	-1.6034704702453819e-06	8.471204444535614e-07	-5.648784395718844e-07	1.755862927104895e-07
15.809999999999663	-1.599368352722165e-06	8.456369485330481e-07	-5.630059791756804e-07	1.7519643428060027e-07
15.819999999999663	-1.5952793502871358e-06	8.441563650992616e-07	-5.611411212754643e-07	1.74807862434069e-07
15.829999999999663	-1.5912034127561046e-06	8.426786884254346e-07	-5.592838288129548e-07	1.7442056977490197e-07
15.839999999999662	-1.5871404901679066e-06	8.412039127903409e-07	-5.57434064942797e-07	1.7403454896924224e-07
15.849999999999662	-1.5830905327832834e-06	8.39732032478688e-07	-5.555917930311639e-07	1.7364979274482297e-07
15.859999999999662	-1.5790534910837146e-06	8.382630417808278e-07	-5.53756976654372e-07	1.7326629389041857e-07
15.869999999999662	-1.5750293157703431e-06	8.367969349931555e-07	-5.51929579597497e-07	1.728840452553206e-07
15.879999999999661	-1.571017957762817e-06	8.353337064180941e-07	-5.501095658530118e-07	1.7250303974879349e-07
15.889999999999661	-1.5670193681982031e-06	8.338733503641869e-07	-5.482968996194307e-07	1.7212327033954728e-07
15.899999999999661	-1.563033498429874e-06	8.324158611462884e-07	-5.46491545299959e-07	1.717447300552164e-07
15.90999999999966	-1.5590603000264097e-06	8.309612330854447e-07	-5.446934675011586e-07	1.713674119818351e-07
15.91999999999966	-1.5550997247705152e-06	8.295094605092729e-07	-5.429026310316174e-07	1.7099130926331463e-07
15.92999999999966	-1.55115172465791e-06	8.280605377517628e-07	-5.411190009006375e-07	1.706164151009347e-07
15.93999999999966	-1.5472162518962879e-06	8.266144591536552e-07	-5.393425423169222e-07	1.7024272275283436e-07
15.94999999999966	-1.543293258904211e-06	8.251712190622163e-07	-5.375732206872801e-07	1.6987022553350004e-07
15.95999999999966	-1.5393826983100574e-06	8.23730811831577e-07	-5.358110016153377e-07	1.6949891681326086e-07
15.96999999999966	-1.535484522950959e-06	8.222932318226915e-07	-5.340558509002594e-07	1.691287900177967e-07
15.97999999999966	-1.5315986858717547e-06	8.208584734034342e-07	-5.32307734535476e-07	1.6875983540056727e-07
15.98999999999966	-1.5277251403239204e-06	8.194265309487455e-07	-5.305666187074279e-07	1.6839205295866445e-07
15.999999999999659	-1.5238638397645482e-06	8.179973988405237e-07	-5.28832469794309e-07	1.6802543304568195e-07
16.009999999999657	-1.5200147378553096e-06	8.165710714679303e-07	-5.271052543648314e-07	1.676599693037616e-07
16.01999999999966	-1.516177788461406e-06	8.15147543227306e-07	-5.253849391769845e-07	1.6729565542794922e-07
16.02999999999966	-1.5123529456505668e-06	8.137268085223249e-07	-5.236714911768182e-07	1.6693248516572212e-07
16.039999999999658	-1.5085401636920242e-06	8.123088617640292e-07	-5.219648774972224e-07	1.6657045231649946e-07
16.049999999999656	-1.5047393970554792e-06	8.108936973708604e-07	-5.202650654567247e-07	1.662095507311944e-07
16.059999999999658	-1.5009506004101321e-06	8.094813097687765e-07	-5.185720225582871e-07	1.6584977431172612e-07
16.06999999999966	-1.4971737286236621e-06	8.08071693391354e-07	-5.168857164881261e-07	1.6549111701057455e-07
16.079999999999657	-1.493408736761217e-06	8.06664842679737e-07	-5.152061151145245e-07	1.6513357283030898e-07
16.089999999999655	-1.489655580084459e-06	8.052607520827733e-07	-5.135331864866643e-07	1.647771358231351e-07
16.099999999999657	-1.4859142140505411e-06	8.038594160571413e-07	-5.118668988334586e-07	1.6442180009044668e-07
16.10999999999966	-1.482184594311162e-06	8.024608290671979e-07	-5.102072205624036e-07	1.640675597823714e-07
16.119999999999656	-1.4784666767115832e-06	8.010649855852485e-07	-5.085541202584283e-07	1.6371440909732878e-07
16.129999999999654	-1.4747604172896448e-06	7.996718800915597e-07	-5.069075666827545e-07	1.6336234228158575e-07
16.139999999999656	-1.4710657722748278e-06	7.982815070742949e-07	-5.052675287717693e-07	1.6301135362882039e-07
16.149999999999658	-1.467382698087279e-06	7.968938610296725e-07	-5.036339756359053e-07	1.6266143747968683e-07
16.159999999999656	-1.4637111513368923e-06	7.955089364620036e-07	-5.02006876558523e-07	1.6231258822138023e-07
16.169999999999654	-1.460051088822304e-06	7.941267278837485e-07	-5.003862009948051e-07	1.6196480028721672e-07
16.179999999999655	-1.4564024675300252e-06	7.927472298154931e-07	-4.987719185706602e-07	1.6161806815620102e-07
16.189999999999657	-1.4527652446334358e-06	7.913704367861356e-07	-4.97163999081635e-07	1.612723863526042e-07
16.199999999999655	-1.4491393774919235e-06	7.89996343332757e-07	-4.955624124918268e-07	1.609277494455565e-07
16.209999999999653	-1.4455248236499075e-06	7.886249440008359e-07	-4.939671289328145e-07	1.605841520486201e-07
16.219999999999654	-1.4419215408359397e-06	7.872562333441354e-07	-4.923781187025852e-07	1.6024158881938778e-07
16.229999999999656	-1.438329486961797e-06	7.858902059248932e-07	-4.907953522644831e-07	1.5990005445906672e-07
16.239999999999654	-1.4347486201215683e-06	7.845268563137671e-07	-4.892188002461512e-07	1.5955954371208068e-07
16.249999999999652	-1.431178898590748e-06	7.831661790898808e-07	-4.876484334384925e-07	1.5922005136566716e-07
16.259999999999653	-1.4276202808253243e-06	7.818081688409176e-07	-4.860842227946249e-07	1.5888157224947716e-07
16.269999999999655	-1.4240727254609197e-06	7.804528201630845e-07	-4.845261394288654e-07	1.5854410123518366e-07
16.279999999999653	-1.420536191311878e-06	7.791001276612396e-07	-4.829741546156939e-07	1.582076332360873e-07
16.28999999999965	-1.4170106373703902e-06	7.777500859488537e-07	-4.814282397887476e-07	1.5787216320672893e-07
16.299999999999653	-1.4134960228056068e-06	7.764026896480355e-07	-4.798883665398094e-07	1.575376861425072e-07
16.309999999999654	-1.4099923069627852e-06	7.750579333896256e-07	-4.783545066178087e-07	1.5720419707929524e-07
16.319999999999652	-1.4064994493623944e-06	7.73715811813204e-07	-4.7682663192782986e-07	1.5687169109305877e-07
16.32999999999965	-1.403017409699274e-06	7.72376319567093e-07	-4.753047145301199e-07	1.5654016329948777e-07
16.33999999999965	-1.3995461478417694e-06	7.710394513084824e-07	-4.737887266391162e-07	1.562096088536151e-07
16.349999999999653	-1.3960856238308706e-06	7.697052017032451e-07	-4.7227864062247004e-07	1.5588002294945992e-07
16.35999999999965	-1.392635797879379e-06	7.683735654262672e-07	-4.707744290000807e-07	1.555514008196476e-07
16.36999999999965	-1.3891966303710341e-06	7.670445371612588e-07	-4.692760644431386e-07	1.55223737735056e-07
16.37999999999965	-1.385768081859722e-06	7.657181116007719e-07	-4.6778351977317276e-07	1.548970290044535e-07
16.389999999999652	-1.3823501130685983e-06	7.643942834464227e-07	-4.66296767961103e-07	1.5457126997414052e-07
16.39999999999965	-1.3789426848892712e-06	7.630730474086478e-07	-4.6481578212630394e-07	1.5424645602759922e-07
16.40999999999965	-1.3755457583809825e-06	7.617543982069739e-07	-4.63340535535671e-07	1.539225825851401e-07
16.41999999999965	-1.3721592947697851e-06	7.604383305698452e-07	-4.6187100160269674e-07	1.5359964510355238e-07
16.42999999999965	-1.368783255447718e-06	7.591248392348307e-07	-4.6040715388654897e-07	1.5327763907576659e-07
16.43999999999965	-1.365417601972013e-06	7.578139189485205e-07	-4.5894896609115845e-07	1.5295656003050296e-07
16.449999999999648	-1.3620622960642624e-06	7.565055644664947e-07	-4.5749641206431534e-07	1.5263640353194293e-07
16.45999999999965	-1.3587172996096515e-06	7.55199770553503e-07	-4.5604946579676533e-07	1.523171651793843e-07
16.46999999999965	-1.3553825746561184e-06	7.538965319834061e-07	-4.5460810142131706e-07	1.5199884060691333e-07
16.47999999999965	-1.3520580834135952e-06	7.525958435391306e-07	-4.531722932119559e-07	1.5168142548307456e-07
16.489999999999647	-1.3487437882532083e-06	7.512977000128252e-07	-4.517420155829593e-07	1.5136491551054362e-07
16.49999999999965	-1.3454396517064801e-06	7.500020962057328e-07	-4.503172430880255e-07	1.510493064257994e-07
16.50999999999965	-1.3421456364645779e-06	7.487090269283136e-07	-4.4889795041940067e-07	1.5073459399880578e-07
16.519999999999648	-1.3388617053775098e-06	7.47418487000207e-07	-4.474841124070183e-07	1.5042077403269488e-07
16.529999999999646	-1.3355878214533648e-06	7.461304712502502e-07	-4.460757040176381e-07	1.501078423634466e-07
16.539999999999647	-1.3323239478575451e-06	7.448449745165048e-07	-4.4467270035399886e-07	1.4979579485958057e-07
16.54999999999965	-1.3290700479120124e-06	7.435619916463015e-07	-4.432750766539714e-07	1.494846274218392e-07
16.559999999999647	-1.3258260850945e-06	7.422815174960977e-07	-4.4188280828971894e-07	1.4917433598288918e-07
16.569999999999645	-1.3225920230378092e-06	7.410035469317901e-07	-4.4049587076686155e-07	1.4886491650701012e-07
16.579999999999647	-1.3193678255290016e-06	7.397280748284058e-07	-4.391142397236503e-07	1.4855636498979338e-07
16.589999999999648	-1.3161534565086788e-06	7.384550960702667e-07	-4.3773789093014326e-07	1.4824867745784538e-07
16.599999999999646	-1.3129488800702682e-06	7.371846055510288e-07	-4.3636680028739025e-07	1.4794184996848945e-07
16.609999999999644	-1.3097540604592271e-06	7.359165981736382e-07	-4.350009438266202e-07	1.4763587860947032e-07
16.619999999999646	-1.3065689620723567e-06	7.346510688503051e-07	-4.33640297708435e-07	1.4733075949866718e-07
16.629999999999647	-1.3033935494570557e-06	7.333880125026172e-07	-4.322848382220145e-07	1.4702648878380115e-07
16.639999999999645	-1.300227787310582e-06	7.32127424061448e-07	-4.309345417843146e-07	1.4672306264214846e-07
16.649999999999643	-1.2970716404793542e-06	7.308692984669788e-07	-4.295893849392814e-07	1.4642047728026228e-07
16.659999999999645	-1.2939250739582198e-06	7.296136306687332e-07	-4.282493443570667e-07	1.4611872893368755e-07
16.669999999999646	-1.2907880528897374e-06	7.283604156256377e-07	-4.269143968332535e-07	1.45817813866683e-07
16.679999999999644	-1.28766054256349e-06	7.271096483058806e-07	-4.2558451928807676e-07	1.4551772837194676e-07
16.689999999999642	-1.284542508415344e-06	7.258613236871188e-07	-4.2425968876565933e-07	1.452184687703425e-07
16.699999999999644	-1.281433916026778e-06	7.246154367561528e-07	-4.229398824332471e-07	1.4492003141062808e-07
16.709999999999646	-1.278334731124166e-06	7.233719825094336e-07	-4.2162507758045477e-07	1.4462241266918988e-07
16.719999999999644	-1.2752449195780918e-06	7.221309559524895e-07	-4.203152516185123e-07	1.443256089497737e-07
16.72999999999964	-1.2721644474026585e-06	7.208923521004332e-07	-4.1901038207951464e-07	1.4402961668322213e-07
16.739999999999643	-1.2690932807547905e-06	7.196561659775947e-07	-4.177104466156811e-07	1.4373443232721845e-07
16.749999999999645	-1.266031385933573e-06	7.184223926177891e-07	-4.1641542299862255e-07	1.4344005236601858e-07
16.759999999999643	-1.2629787293795428e-06	7.171910270641303e-07	-4.151252891186034e-07	1.43146473310206e-07
16.76999999999964	-1.259935277674039e-06	7.159620643690991e-07	-4.1384002298381827e-07	1.4285369169642878e-07
16.779999999999642	-1.2569009975385174e-06	7.147354995946207e-07	-4.125596027196666e-07	1.4256170408715663e-07
16.789999999999644	-1.2538758558338844e-06	7.13511327811919e-07	-4.1128400656803913e-07	1.422705070704245e-07
16.799999999999642	-1.2508598195598407e-06	7.122895441016648e-07	-4.1001321288660273e-07	1.4198009725958843e-07
16.80999999999964	-1.2478528558542053e-06	7.11070143553815e-07	-4.0874720014809155e-07	1.4169047129308712e-07
16.81999999999964	-1.244854931992261e-06	7.09853121267762e-07	-4.0748594693960816e-07	1.4140162583418976e-07
16.829999999999643	-1.2418660153861208e-06	7.086384723522347e-07	-4.062294319619212e-07	1.4111355757076345e-07
16.83999999999964	-1.2388860735840573e-06	7.074261919253884e-07	-4.0497763402877536e-07	1.4082626321503545e-07
16.84999999999964	-1.2359150742698555e-06	7.062162751146491e-07	-4.03730532066198e-07	1.4053973950335377e-07
16.85999999999964	-1.2329529852621771e-06	7.050087170568838e-07	-4.0248810511182133e-07	1.402539831959579e-07
16.869999999999642	-1.2299997745139234e-06	7.038035128983557e-07	-4.0125033231419497e-07	1.399689910767479e-07
16.87999999999964	-1.2270554101115935e-06	7.026006577945271e-07	-4.00017192932119e-07	1.396847599530534e-07
16.889999999999638	-1.2241198602746541e-06	7.014001469103819e-07	-3.9878866633396573e-07	1.3940128665541085e-07
16.89999999999964	-1.2211930933549027e-06	7.002019754201524e-07	-3.9756473199701726e-07	1.3911856803733444e-07
16.90999999999964	-1.218275077835856e-06	6.990061385074874e-07	-3.963453695068074e-07	1.3883660097510128e-07
16.91999999999964	-1.215365782332114e-06	6.978126313653286e-07	-3.951305585564564e-07	1.3855538236752288e-07
16.929999999999637	-1.2124651755887514e-06	6.966214491959828e-07	-3.9392027894602476e-07	1.3827490913573362e-07
16.93999999999964	-1.2095732264806898e-06	6.954325872110783e-07	-3.927145105818603e-07	1.3799517822297287e-07
16.94999999999964	-1.2066899040120978e-06	6.942460406315514e-07	-3.915132334759585e-07	1.3771618659437186e-07
16.95999999999964	-1.2038151773157806e-06	6.930618046877159e-07	-3.903164277453194e-07	1.374379312367411e-07
16.969999999999636	-1.200949015652556e-06	6.91879874619134e-07	-3.891240736113106e-07	1.371604091583625e-07
16.979999999999638	-1.1980913884106743e-06	6.907002456746959e-07	-3.8793615139904e-07	1.3688361738878056e-07
16.98999999999964	-1.1952422651052124e-06	6.895229131126116e-07	-3.867526415367262e-07	1.3660755297859608e-07
16.999999999999638	-1.1924016153774712e-06	6.883478722004092e-07	-3.8557352455507594e-07	1.3633221299926656e-07
17.009999999999636	-1.189569408994384e-06	6.871751182148539e-07	-3.843987810866629e-07	1.3605759454289965e-07
17.019999999999637	-1.186745615847938e-06	6.860046464420373e-07	-3.832283918653167e-07	1.3578369472205874e-07
17.02999999999964	-1.1839302059545733e-06	6.848364521772811e-07	-3.8206233772550926e-07	1.3551051066955924e-07
17.039999999999637	-1.1811231494546094e-06	6.836705307252073e-07	-3.809005996017508e-07	1.352380395382803e-07
17.049999999999635	-1.1783244166116504e-06	6.825068773996705e-07	-3.7974315852798264e-07	1.3496627850096374e-07
17.059999999999636	-1.1755339778120305e-06	6.81345487523785e-07	-3.7858999563698306e-07	1.3469522475002885e-07
17.069999999999638	-1.1727518035642243e-06	6.801863564299266e-07	-3.774410921597702e-07	1.3442487549737651e-07
17.079999999999636	-1.1699778644982788e-06	6.790294794596872e-07	-3.7629642942501124e-07	1.341552279742079e-07
17.089999999999634	-1.1672121313652424e-06	6.778748519638551e-07	-3.7515598885843664e-07	1.3388627943082816e-07
17.099999999999635	-1.1644545750366084e-06	6.767224693024863e-07	-3.7401975198225493e-07	1.3361802713647516e-07
17.109999999999637	-1.16170516650374e-06	6.755723268448214e-07	-3.7288770041457537e-07	1.3335046837912858e-07
17.119999999999635	-1.1589638768773312e-06	6.744244199692815e-07	-3.7175981586883166e-07	1.3308360046532526e-07
17.129999999999633	-1.1562306773868305e-06	6.732787440635053e-07	-3.706360801532098e-07	1.3281742071999445e-07
17.139999999999635	-1.153505539379893e-06	6.721352945242094e-07	-3.6951647517008084e-07	1.3255192648626357e-07
17.149999999999636	-1.1507884343218431e-06	6.70994066757489e-07	-3.6840098291543653e-07	1.3228711512529848e-07
17.159999999999634	-1.1480793337951117e-06	6.698550561783291e-07	-3.6728958547832954e-07	1.3202298401611852e-07
17.169999999999632	-1.1453782094986997e-06	6.687182582110797e-07	-3.66182265040316e-07	1.317595305554299e-07
17.179999999999634	-1.142685033247637e-06	6.675836682891144e-07	-3.650790038748998e-07	1.314967521574542e-07
17.189999999999635	-1.1399997769724316e-06	6.664512818549374e-07	-3.6397978434698627e-07	1.3123464625376097e-07
17.199999999999633	-1.1373224127185604e-06	6.653210943602131e-07	-3.6288458891233686e-07	1.3097321029309805e-07
17.20999999999963	-1.1346529126459083e-06	6.641931012656669e-07	-3.617934001170228e-07	1.3071244174123197e-07
17.219999999999633	-1.1319912490282556e-06	6.630672980411257e-07	-3.607062005968892e-07	1.304523380807785e-07
17.229999999999634	-1.1293373942527407e-06	6.619436801654908e-07	-3.596229730770185e-07	1.3019289681104413e-07
17.239999999999633	-1.1266913208193458e-06	6.60822243126765e-07	-3.585437003712008e-07	1.2993411544786475e-07
17.24999999999963	-1.1240530013403677e-06	6.597029824219903e-07	-3.574683653814025e-07	1.2967599152345074e-07
17.259999999999632	-1.1214224085398992e-06	6.585858935572287e-07	-3.563969510972409e-07	1.294185225862236e-07
17.269999999999634	-1.1187995152533133e-06	6.57470972047571e-07	-3.553294405954669e-07	1.2916170620066371e-07
17.27999999999963	-1.1161842944267578e-06	6.563582134171893e-07	-3.5426581703944175e-07	1.2890553994716018e-07
17.28999999999963	-1.1135767191166372e-06	6.552476131991991e-07	-3.5320606367862695e-07	1.2865002142185348e-07
17.29999999999963	-1.1109767624890948e-06	6.541391669357699e-07	-3.52150163848068e-07	1.2839514823648582e-07
17.309999999999633	-1.108384397819529e-06	6.530328701779995e-07	-3.5109810096789063e-07	1.2814091801825457e-07
17.31999999999963	-1.10579959849208e-06	6.519287184860098e-07	-3.500498585427923e-07	1.2788732840966154e-07
17.32999999999963	-1.1032223379991195e-06	6.508267074288069e-07	-3.490054201615447e-07	1.2763437706837018e-07
17.33999999999963	-1.10065258994077e-06	6.497268325844704e-07	-3.4796476949649047e-07	1.2738206166705703e-07
17.349999999999632	-1.0980903280244032e-06	6.486290895398637e-07	-3.469278903030525e-07	1.2713037989327316e-07
17.35999999999963	-1.095535526064141e-06	6.475334738908741e-07	-3.458947664192399e-07	1.268793294492988e-07
17.369999999999628	-1.092988157980381e-06	6.464399812422848e-07	-3.448653817651589e-07	1.266289080520047e-07
17.37999999999963	-1.0904481977992923e-06	6.453486072076889e-07	-3.438397203425289e-07	1.2637911343271227e-07
17.38999999999963	-1.0879156196523422e-06	6.44259347409697e-07	-3.4281776623419846e-07	1.261299433370605e-07
17.39999999999963	-1.0853903977758123e-06	6.431721974796537e-07	-3.4179950360366746e-07	1.2588139552486335e-07
17.409999999999627	-1.0828725065103156e-06	6.420871530579024e-07	-3.4078491669460995e-07	1.256334677699788e-07
17.41999999999963	-1.080361920300323e-06	6.410042097934465e-07	-3.3977398983039986e-07	1.2538615786017881e-07
17.42999999999963	-1.0778586136936812e-06	6.399233633443025e-07	-3.3876670741364454e-07	1.2513946359701088e-07
17.43999999999963	-1.0753625613411564e-06	6.388446093771316e-07	-3.377630539257145e-07	1.2489338279567434e-07
17.449999999999626	-1.0728737379959425e-06	6.377679435675555e-07	-3.367630139262794e-07	1.2464791328488544e-07
17.459999999999628	-1.0703921185132115e-06	6.366933615998726e-07	-3.3576657205284866e-07	1.2440305290675397e-07
17.46999999999963	-1.067917677849649e-06	6.356208591671699e-07	-3.3477371302031333e-07	1.2415879951665675e-07
17.479999999999627	-1.0654503910629785e-06	6.345504319713267e-07	-3.337844216204884e-07	1.2391515098310738e-07
17.489999999999625	-1.062990233311507e-06	6.334820757229473e-07	-3.327986827216637e-07	1.2367210518764181e-07
17.499999999999627	-1.0605371798536732e-06	6.324157861413574e-07	-3.318164812681523e-07	1.2342966002468344e-07
17.50999999999963	-1.0580912060475835e-06	6.313515589546265e-07	-3.308378022798473e-07	1.2318781340143585e-07
17.519999999999627	-1.0556522873505685e-06	6.302893898994933e-07	-3.2986263085177297e-07	1.2294656323775286e-07
17.529999999999625	-1.0532203993187223e-06	6.292292747214036e-07	-3.2889095215364864e-07	1.227059074660225e-07
17.539999999999626	-1.0507955176064674e-06	6.281712091744812e-07	-3.2792275142944874e-07	1.2246584403105265e-07
17.549999999999628	-1.0483776179660904e-06	6.271151890214963e-07	-3.269580139969689e-07	1.2222637088994966e-07
17.559999999999626	-1.0459666762473091e-06	6.260612100338736e-07	-3.2599672524739187e-07	1.2198748601200654e-07
17.569999999999624	-1.043562668396843e-06	6.250092679916648e-07	-3.250388706448593e-07	1.217491873785911e-07
17.579999999999625	-1.0411655704579404e-06	6.239593586835347e-07	-3.240844357260451e-07	1.215114729830285e-07
17.589999999999627	-1.0387753585699847e-06	6.229114779067351e-07	-3.231334060997307e-07	1.212743408304937e-07
17.599999999999625	-1.0363920089680222e-06	6.218656214671594e-07	-3.221857674463844e-07	1.2103778893789947e-07
17.609999999999623	-1.034015497982345e-06	6.20821785179207e-07	-3.2124150551774115e-07	1.2080181533378783e-07
17.619999999999624	-1.0316458020380738e-06	6.197799648658659e-07	-3.2030060613638904e-07	1.2056641805822367e-07
17.629999999999626	-1.0292828976547058e-06	6.18740156358682e-07	-3.193630551953526e-07	1.2033159516268325e-07
17.639999999999624	-1.0269267614456974e-06	6.177023554977018e-07	-3.1842883865768725e-07	1.200973447099571e-07
17.649999999999622	-1.024577370118057e-06	6.166665581314905e-07	-3.1749794255606535e-07	1.1986366477403326e-07
17.659999999999624	-1.0222347004718929e-06	6.156327601171149e-07	-3.165703529923748e-07	1.196305534400068e-07
17.669999999999625	-1.019898729400019e-06	6.146009573201503e-07	-3.156460561373142e-07	1.193980088039689e-07
17.679999999999623	-1.0175694338875302e-06	6.135711456146225e-07	-3.1472503822999487e-07	1.1916602897290967e-07
17.68999999999962	-1.0152467910113878e-06	6.125433208829636e-07	-3.1380728557753944e-07	1.1893461206461326e-07
17.699999999999623	-1.0129307779399908e-06	6.115174790161394e-07	-3.1289278455468925e-07	1.1870375620756676e-07
17.709999999999624	-1.0106213719327978e-06	6.104936159134681e-07	-3.119815216034117e-07	1.1847345954085369e-07
17.719999999999622	-1.0083185503398867e-06	6.094717274827166e-07	-3.1107348323250914e-07	1.1824372021406403e-07
17.72999999999962	-1.0060222906015689e-06	6.084518096400104e-07	-3.10168656017232e-07	1.180145363871932e-07
17.739999999999622	-1.0037325702479676e-06	6.074338583098768e-07	-3.0926702659889076e-07	1.1778590623054848e-07
17.749999999999623	-1.0014493668986274e-06	6.064178694252156e-07	-3.0836858168447747e-07	1.1755782792465544e-07
17.75999999999962	-9.991726582621152e-07	6.054038389272754e-07	-3.0747330804628275e-07	1.173302996601674e-07
17.76999999999962	-9.96902422135611e-07	6.043917627656021e-07	-3.0658119252151863e-07	1.17103319637769e-07
17.77999999999962	-9.946386364045175e-07	6.033816368981125e-07	-3.0569222201194104e-07	1.1687688606808733e-07
17.789999999999623	-9.923812790420666e-07	6.023734572910051e-07	-3.0480638348347973e-07	1.1665099717160458e-07
17.79999999999962	-9.901303281089214e-07	6.013672199187729e-07	-3.039236639658668e-07	1.1642565117856298e-07
17.80999999999962	-9.878857617527963e-07	6.003629207641494e-07	-3.0304405055226545e-07	1.1620084632888329e-07
17.81999999999962	-9.856475582080547e-07	5.99360555818195e-07	-3.021675303989073e-07	1.1597658087207133e-07
17.82999999999962	-9.834156957953303e-07	5.983601210801448e-07	-3.012940907247265e-07	1.1575285306713791e-07
17.83999999999962	-9.811901529211455e-07	5.9736161255752e-07	-3.004237188110002e-07	1.1552966118251087e-07
17.849999999999618	-9.789709080775185e-07	5.963650262659887e-07	-2.995564020009863e-07	1.153070034959479e-07
17.85999999999962	-9.767579398415875e-07	5.95370358229516e-07	-2.9869212769956956e-07	1.1508487829445592e-07
17.86999999999962	-9.745512268752405e-07	5.943776044801611e-07	-2.978308833729053e-07	1.1486328387421156e-07
17.87999999999962	-9.723507479247168e-07	5.933867610581916e-07	-2.969726565480687e-07	1.1464221854047245e-07
17.889999999999617	-9.701564818202545e-07	5.923978240120293e-07	-2.9611743481270116e-07	1.1442168060750396e-07
17.89999999999962	-9.679684074757078e-07	5.914107893982222e-07	-2.9526520581466654e-07	1.1420166839849106e-07
17.90999999999962	-9.65786503888166e-07	5.904256532814539e-07	-2.9441595726170174e-07	1.1398218024546676e-07
17.919999999999618	-9.636107501376041e-07	5.894424117344906e-07	-2.935696769210775e-07	1.1376321448922923e-07
17.929999999999616	-9.614411253864978e-07	5.884610608382284e-07	-2.927263526192509e-07	1.135447694792671e-07
17.939999999999618	-9.592776088794599e-07	5.87481596681639e-07	-2.9188597224153203e-07	1.1332684357368207e-07
17.94999999999962	-9.57120179942894e-07	5.865040153617199e-07	-2.9104852373174387e-07	1.1310943513911046e-07
17.959999999999617	-9.549688179845983e-07	5.855283129835615e-07	-2.9021399509188745e-07	1.1289254255065353e-07
17.969999999999615	-9.528235024934394e-07	5.845544856602328e-07	-2.893823743818106e-07	1.1267616419179889e-07
17.979999999999617	-9.506842130389747e-07	5.83582529512876e-07	-2.8855364971887435e-07	1.124602984543506e-07
17.98999999999962	-9.48550929271101e-07	5.826124406706137e-07	-2.87727809277627e-07	1.122449437383524e-07
17.999999999999616	-9.464236309196941e-07	5.816442152705649e-07	-2.8690484128947774e-07	1.1203009845202091e-07
18.009999999999614	-9.443022977942632e-07	5.80677849457784e-07	-2.860847340423691e-07	1.1181576101167048e-07
18.019999999999616	-9.421869097835899e-07	5.79713339385337e-07	-2.852674758804568e-07	1.1160192984164704e-07
18.029999999999617	-9.400774468553912e-07	5.78750681214186e-07	-2.8445305520379e-07	1.1138860337425166e-07
18.039999999999615	-9.37973889055959e-07	5.777898711132741e-07	-2.8364146046799086e-07	1.1117578004968526e-07
18.049999999999613	-9.358762165098176e-07	5.768309052593854e-07	-2.828326801839392e-07	1.109634583159615e-07
18.059999999999615	-9.337844094193825e-07	5.758737798372727e-07	-2.820267029174583e-07	1.107516366288593e-07
18.069999999999617	-9.316984480646055e-07	5.749184910395068e-07	-2.812235172890018e-07	1.1054031345184157e-07
18.079999999999615	-9.29618312802659e-07	5.739650350665939e-07	-2.804231119733447e-07	1.1032948725599796e-07
18.089999999999613	-9.275439840675591e-07	5.730134081268345e-07	-2.796254756992724e-07	1.1011915651997459e-07
18.099999999999614	-9.254754423698661e-07	5.72063606436402e-07	-2.7883059724927635e-07	1.0990931972991391e-07
18.109999999999616	-9.234126682963129e-07	5.711156262192558e-07	-2.780384654592491e-07	1.0969997537938934e-07
18.119999999999614	-9.213556425095019e-07	5.70169463707214e-07	-2.7724906921818106e-07	1.0949112196934153e-07
18.12999999999961	-9.193043457475467e-07	5.692251151398544e-07	-2.7646239746785906e-07	1.0928275800801633e-07
18.139999999999613	-9.172587588237527e-07	5.682825767645379e-07	-2.7567843920256845e-07	1.0907488201090236e-07
18.149999999999615	-9.152188626262891e-07	5.673418448363774e-07	-2.748971834687977e-07	1.088674925006748e-07
18.159999999999613	-9.131846381178521e-07	5.664029156182547e-07	-2.741186193649399e-07	1.0866058800712971e-07
18.16999999999961	-9.111560663353508e-07	5.654657853807847e-07	-2.733427360410013e-07	1.0845416706712478e-07
18.179999999999612	-9.091331283895583e-07	5.645304504022753e-07	-2.725695226983095e-07	1.082482282245258e-07
18.189999999999614	-9.071158054648217e-07	5.635969069687741e-07	-2.7179896858922465e-07	1.0804277003013996e-07
18.199999999999612	-9.051040788187176e-07	5.626651513739826e-07	-2.71031063016852e-07	1.078377910416654e-07
18.20999999999961	-9.030979297817252e-07	5.617351799193005e-07	-2.702657953347532e-07	1.0763328982363121e-07
18.21999999999961	-9.010973397569371e-07	5.608069889137814e-07	-2.69503154946665e-07	1.0742926494734111e-07
18.229999999999613	-8.991022902197068e-07	5.598805746740993e-07	-2.687431313062158e-07	1.0722571499081492e-07
18.23999999999961	-8.971127627173635e-07	5.589559335246135e-07	-2.6798571391664547e-07	1.0702263853874025e-07
18.24999999999961	-8.951287388688792e-07	5.580330617972484e-07	-2.672308923305254e-07	1.0682003418240949e-07
18.25999999999961	-8.931502003645609e-07	5.57111955831534e-07	-2.664786561494838e-07	1.0661790051967409e-07
18.269999999999612	-8.911771289657404e-07	5.561926119746132e-07	-2.657289950239273e-07	1.0641623615488168e-07
18.27999999999961	-8.89209506504463e-07	5.552750265811779e-07	-2.6498189865277e-07	1.0621503969883435e-07
18.28999999999961	-8.872473148831817e-07	5.543591960134794e-07	-2.6423735678315987e-07	1.0601430976872547e-07
18.29999999999961	-8.852905360744514e-07	5.534451166413191e-07	-2.6349535921020933e-07	1.0581404498809532e-07
18.30999999999961	-8.833391521206195e-07	5.525327848420411e-07	-2.62755895776727e-07	1.056142439867768e-07
18.31999999999961	-8.813931451335228e-07	5.516221970004268e-07	-2.6201895637295076e-07	1.0541490540084342e-07
18.329999999999607	-8.794524972941905e-07	5.50713349508884e-07	-2.6128453093628194e-07	1.0521602787256735e-07
18.33999999999961	-8.775171908525335e-07	5.498062387671763e-07	-2.6055260945102337e-07	1.0501761005035473e-07
18.34999999999961	-8.755872081270603e-07	5.4890086118261e-07	-2.598231819481161e-07	1.0481965058871286e-07
18.35999999999961	-8.736625315045632e-07	5.479972131699321e-07	-2.590962385048803e-07	1.0462214814819296e-07
18.369999999999607	-8.717431434398301e-07	5.470952911513289e-07	-2.5837176924475596e-07	1.0442510139534194e-07
18.379999999999608	-8.698290264553477e-07	5.461950915564048e-07	-2.576497643370465e-07	1.0422850900265635e-07
18.38999999999961	-8.679201631410101e-07	5.452966108221921e-07	-2.569302139966637e-07	1.0403236964854014e-07
18.399999999999608	-8.660165361538227e-07	5.443998453930935e-07	-2.5621310848387423e-07	1.0383668201724893e-07
18.409999999999606	-8.641181282176155e-07	5.435047917209093e-07	-2.554984381040465e-07	1.0364144479885204e-07
18.419999999999607	-8.62224922122751e-07	5.426114462648328e-07	-2.5478619320740076e-07	1.0344665668918446e-07
18.42999999999961	-8.603369007258249e-07	5.417198054913789e-07	-2.54076364188761e-07	1.0325231638979972e-07
18.439999999999607	-8.584540469494122e-07	5.408298658744009e-07	-2.5336894148730766e-07	1.0305842260792938e-07
18.449999999999605	-8.565763437817442e-07	5.399416238950976e-07	-2.526639155863295e-07	1.0286497405643702e-07
18.459999999999607	-8.547037742764486e-07	5.390550760419636e-07	-2.519612770129814e-07	1.0267196945377182e-07
18.469999999999608	-8.528363215522558e-07	5.381702188108387e-07	-2.5126101633804213e-07	1.0247940752393236e-07
18.479999999999606	-8.509739687927244e-07	5.372870487047457e-07	-2.50563124175672e-07	1.022872869964196e-07
18.489999999999604	-8.491166992459523e-07	5.364055622340779e-07	-2.4986759118317315e-07	1.0209560660619377e-07
18.499999999999606	-8.472644962243125e-07	5.355257559164205e-07	-2.4917440806075175e-07	1.0190436509363331e-07
18.509999999999607	-8.454173431041571e-07	5.346476262766462e-07	-2.4848356555128205e-07	1.0171356120449984e-07
18.519999999999605	-8.435752233255555e-07	5.337711698468096e-07	-2.4779505444007024e-07	1.0152319368988701e-07
18.529999999999603	-8.417381203920259e-07	5.328963831661933e-07	-2.4710886555462093e-07	1.01333261306189e-07
18.539999999999605	-8.399060178702312e-07	5.3202326278132e-07	-2.4642498976440456e-07	1.0114376281505551e-07
18.549999999999606	-8.380788993897425e-07	5.311518052457989e-07	-2.457434179806281e-07	1.0095469698335335e-07
18.559999999999604	-8.362567486427466e-07	5.302820071205251e-07	-2.450641411560046e-07	1.0076606258312889e-07
18.569999999999602	-8.344395493837867e-07	5.294138649734857e-07	-2.443871502845246e-07	1.0057785839157031e-07
18.579999999999604	-8.326272854294882e-07	5.285473753798003e-07	-2.4371243640123114e-07	1.0039008319096487e-07
18.589999999999606	-8.308199406582993e-07	5.276825349217649e-07	-2.43039990581994e-07	1.0020273576866392e-07
18.599999999999604	-8.290174990102102e-07	5.26819340188749e-07	-2.4236980394328733e-07	1.0001581491704896e-07
18.6099999999996	-8.272199444865038e-07	5.259577877772474e-07	-2.417018676419647e-07	9.982931943348586e-08
18.619999999999603	-8.254272611494898e-07	5.250978742908309e-07	-2.4103617287503996e-07	9.96432481202987e-08
18.629999999999605	-8.236394331222385e-07	5.242395963401324e-07	-2.403727108794687e-07	9.945759978472604e-08
18.639999999999603	-8.218564445883169e-07	5.233829505428875e-07	-2.397114729319294e-07	9.927237323888609e-08
18.6499999999996	-8.200782797915388e-07	5.22527933523839e-07	-2.3905245034860526e-07	9.908756729974725e-08
18.659999999999602	-8.183049230357071e-07	5.216745419147532e-07	-2.3839563448497126e-07	9.890318078908327e-08
18.669999999999604	-8.165363586843394e-07	5.208227723544575e-07	-2.3774101673557889e-07	9.871921253344868e-08
18.679999999999602	-8.147725711604294e-07	5.199726214887789e-07	-2.3708858853384402e-07	9.853566136413395e-08
18.6899999999996	-8.130135449461898e-07	5.191240859704685e-07	-2.364383413518348e-07	9.835252611714455e-08
18.6999999999996	-8.112592645827935e-07	5.182771624593441e-07	-2.357902667000624e-07	9.816980563315459e-08
18.709999999999603	-8.095097146701219e-07	5.174318476221404e-07	-2.3514435612727242e-07	9.798749875748048e-08
18.7199999999996	-8.077648798665171e-07	5.165881381325394e-07	-2.3450060122023749e-07	9.780560434004621e-08
18.7299999999996	-8.060247448885341e-07	5.157460306711732e-07	-2.3385899360355058e-07	5.311709239537433e-08
18.7399999999996	-8.042892945106817e-07	5.149055219256324e-07	-2.3321952493942062e-07	5.301804255312933e-08
18.749999999999602	-8.02558513565185e-07	5.140666085903296e-07	-2.3258218692746942e-07	5.291921649123156e-08
18.7599999999996	-8.008323869417379e-07	5.132292873666636e-07	-2.3194697130452966e-07	5.2820613608857486e-08
18.769999999999598	-7.991108995872514e-07	5.123935549628688e-07	-2.3131386984444267e-07	5.272223330726484e-08
18.7799999999996	-7.973940365056132e-07	5.115594080940511e-07	-2.3068287435785964e-07	5.262407498978452e-08
18.7899999999996	-7.956817827574516e-07	5.107268434821732e-07	-2.3005397669204365e-07	5.2526138061803846e-08
18.7999999999996	-7.93974123459876e-07	5.098958578560934e-07	-2.2942716873067188e-07	5.242842193075788e-08
18.809999999999597	-7.922710437862559e-07	5.090664479514184e-07	-2.2880244239363964e-07	5.23309260061179e-08
18.8199999999996	-7.905725289659675e-07	5.082386105106022e-07	-2.281797896368655e-07	5.223364969937851e-08
18.8299999999996	-7.888785642841605e-07	5.074123422829274e-07	-2.2755920245209867e-07	5.213659242404615e-08
18.8399999999996	-7.871891350815295e-07	5.065876400244561e-07	-2.269406728667263e-07	5.203975359563e-08
18.849999999999596	-7.855042267540533e-07	5.057645004980087e-07	-2.2632419294358188e-07	5.19431326316277e-08
18.859999999999598	-7.838238247527805e-07	5.049429204731694e-07	-2.257097547807556e-07	5.184672895151699e-08
18.8699999999996	-7.821479145835947e-07	5.041228967262827e-07	-2.2509735051140638e-07	5.175054197674288e-08
18.879999999999598	-7.804764818069706e-07	5.033044260404393e-07	-2.2448697230357417e-07	5.165457113070737e-08
18.889999999999596	-7.788095120377514e-07	5.024875052054551e-07	-2.238786123599925e-07	5.1558815838759814e-08
18.899999999999597	-7.771469909449082e-07	5.016721310178342e-07	-2.23272262917904e-07	5.1463275528184163e-08
18.9099999999996	-7.754889042513222e-07	5.008583002807717e-07	-2.226679162488775e-07	5.136794962819036e-08
18.919999999999597	-7.738352377335456e-07	5.000460098042123e-07	-2.220655646586239e-07	5.127283756990364e-08
18.929999999999595	-7.721859772215819e-07	4.992352564046813e-07	-2.2146520048681502e-07	5.1177938786351305e-08
18.939999999999596	-7.705411085986492e-07	4.984260369054509e-07	-2.208668161069021e-07	5.108325271245736e-08
18.949999999999598	-7.689006178009681e-07	4.976183481363671e-07	-2.202704039259377e-07	5.098877878502886e-08
18.959999999999596	-7.67264490817526e-07	4.96812186933943e-07	-2.1967595638439699e-07	5.089451644274723e-08
18.969999999999594	-7.656327136898562e-07	4.960075501413126e-07	-2.1908346595599968e-07	5.0800465126156496e-08
18.979999999999595	-7.640052725118142e-07	4.952044346082156e-07	-2.1849292514753494e-07	5.070662427765705e-08
18.989999999999597	-7.623821534293668e-07	4.94402837190971e-07	-2.1790432649868655e-07	5.061299334149247e-08
18.999999999999595	-7.607633426403537e-07	4.936027547524942e-07	-2.1731766258185862e-07	5.0519571763742064e-08
19.009999999999593	-7.591488263942832e-07	4.928041841622889e-07	-2.1673292600200208e-07	5.0426358992309195e-08
19.019999999999595	-7.575385909921065e-07	4.920071222963627e-07	-2.1615010939644396e-07	5.0333354476913336e-08
19.029999999999596	-7.55932622785997e-07	4.912115660372944e-07	-2.1556920543471686e-07	5.024055766908086e-08
19.039999999999594	-7.543309081791495e-07	4.90417512274223e-07	-2.1499020681838897e-07	5.0147968022135105e-08
19.049999999999592	-7.527334336255387e-07	4.896249579027338e-07	-2.1441310628089512e-07	5.0055584991186786e-08
19.059999999999594	-7.511401856297314e-07	4.888338998249823e-07	-2.138378965873698e-07	4.996340803312598e-08
19.069999999999595	-7.495511507466567e-07	4.880443349495967e-07	-2.1326457053448123e-07	4.9871436606611893e-08
19.079999999999593	-7.479663155813995e-07	4.872562601916697e-07	-2.1269312095026553e-07	4.977967017206413e-08
19.08999999999959	-7.463856667889831e-07	4.864696724727705e-07	-2.1212354069396178e-07	4.968810819165557e-08
19.099999999999593	-7.448091910741654e-07	4.856845687209286e-07	-2.115558226558495e-07	4.9596750129299934e-08
19.109999999999594	-7.432368751912291e-07	4.849009458706182e-07	-2.1098995975708667e-07	4.950559545064736e-08
19.119999999999592	-7.416687059437679e-07	4.841188008627042e-07	-2.104259449495478e-07	4.9414643623073517e-08
19.12999999999959	-7.401046701844821e-07	4.833381306445413e-07	-2.0986377121566319e-07	4.932389411566903e-08
19.139999999999592	-7.385447548149684e-07	4.82558932169823e-07	-2.0930343156826096e-07	4.923334639923531e-08
19.149999999999594	-7.369889467855186e-07	4.81781202398633e-07	-2.0874491905040786e-07	4.9142999946273705e-08
19.15999999999959	-7.354372330949152e-07	4.810049382975034e-07	-2.081882267352527e-07	4.905285423097598e-08
19.16999999999959	-7.338896007902208e-07	4.802301368392545e-07	-2.0763334772586928e-07	4.896290872921983e-08
19.17999999999959	-7.323460369665818e-07	4.794567950031054e-07	-2.0708027515510101e-07	4.887316291855637e-08
19.189999999999593	-7.308065287670221e-07	4.786849097745991e-07	-2.0652900218540772e-07	4.8783616278205515e-08
19.19999999999959	-7.292710633822476e-07	4.779144781456406e-07	-2.0597952200871156e-07	4.8694268289045624e-08
19.20999999999959	-7.277396280504296e-07	4.77145497114393e-07	-2.054318278462437e-07	4.8605118433606676e-08
19.21999999999959	-7.262122100570333e-07	4.76377963685375e-07	-2.0488591294839425e-07	4.851616619606246e-08
19.229999999999592	-7.246887967345961e-07	4.756118748693747e-07	-2.0434177059456126e-07	4.842741106222191e-08
19.23999999999959	-7.231693754625348e-07	4.748472276834624e-07	-2.0379939409300103e-07	4.833885251952224e-08
19.249999999999588	-7.216539336669519e-07	4.740840191509796e-07	-2.0325877678067913e-07	4.8250490057020315e-08
19.25999999999959	-7.201424588204467e-07	4.7332224630153526e-07	-2.0271991202312294e-07	4.816232316538612e-08
19.26999999999959	-7.186349384419047e-07	4.7256190617095525e-07	-2.021827932142754e-07	4.807435133689417e-08
19.27999999999959	-7.171313600963129e-07	4.7180299580132614e-07	-2.0164741377634836e-07	4.798657406541673e-08
19.289999999999587	-7.156317113945761e-07	4.7104551224093614e-07	-2.0111376715967742e-07	4.78989908464164e-08
19.29999999999959	-7.141359799932965e-07	4.702894525442817e-07	-2.0058184684257865e-07	4.781160117693769e-08
19.30999999999959	-7.126441535946124e-07	4.69534813772053e-07	-2.0005164633120487e-07	4.772440455560145e-08
19.319999999999588	-7.111562199459934e-07	4.687815929911352e-07	-1.9952315915940385e-07	4.7637400482596526e-08
19.329999999999586	-7.096721668400499e-07	4.6802978727457527e-07	-1.9899637888857582e-07	4.755058845967177e-08
19.339999999999588	-7.081919821143451e-07	4.672793937015625e-07	-1.984712991075338e-07	4.7463967990131984e-08
19.34999999999959	-7.067156536512163e-07	4.665304093574745e-07	-1.9794791343236423e-07	4.737753857882565e-08
19.359999999999587	-7.052431693775705e-07	4.6578283133377225e-07	-1.974262155062875e-07	4.7291299732144504e-08
19.369999999999585	-7.037745172647121e-07	4.6503665672808976e-07	-1.9690619899951995e-07	4.720525095801059e-08
19.379999999999587	-7.023096853281566e-07	4.6429188264414117e-07	-1.9638785760913716e-07	4.711939176587328e-08
19.38999999999959	-7.008486616274383e-07	4.635485061917439e-07	-1.9587118505893785e-07	4.703372166669998e-08
19.399999999999586	-6.993914342659317e-07	4.6280652448680687e-07	-1.9535617509930857e-07	4.694824017297176e-08
19.409999999999584	-6.979379913906666e-07	4.6206593465131966e-07	-1.9484282150708816e-07	4.6862946798674344e-08
19.419999999999586	-6.9648832119215e-07	4.613267338133154e-07	-1.9433111808543505e-07	4.6777841059293493e-08
19.429999999999588	-6.950424119041731e-07	4.605889191068725e-07	-1.938210586636945e-07	4.6692922471805546e-08
19.439999999999586	-6.936002518036535e-07	4.5985248767217067e-07	-1.9331263709726618e-07	4.660819055467459e-08
19.449999999999584	-6.921618292104273e-07	4.5911743665534766e-07	-1.9280584726747237e-07	4.652364482784308e-08
19.459999999999585	-6.907271324870936e-07	4.583837632085751e-07	-1.923006830814283e-07	4.6439284812725924e-08
19.469999999999587	-6.89296150038822e-07	4.576514644900592e-07	-1.9179713847191258e-07	4.635511003220599e-08
19.479999999999585	-6.87868870313181e-07	4.5692053766396703e-07	-1.9129520739723852e-07	4.627112001062438e-08
19.489999999999583	-6.864452817999657e-07	4.5619097990044575e-07	-1.9079488384112493e-07	4.6187314273777575e-08
19.499999999999584	-6.850253730310086e-07	4.5546278837561775e-07	-1.9029616181257006e-07	4.610369234890847e-08
19.509999999999586	-6.83609132580021e-07	4.5473596027159245e-07	-1.8979903534572532e-07	4.6020253764701486e-08
19.519999999999584	-6.821965490624088e-07	4.5401049277636924e-07	-1.8930349849976878e-07	4.5936998051277385e-08
19.529999999999582	-6.807876111350984e-07	4.532863830839317e-07	-1.888095453587808e-07	4.5853924740184655e-08
19.539999999999583	-6.793823074963714e-07	4.5256362839413714e-07	-1.883171700316195e-07	4.577103336439552e-08
19.549999999999585	-6.779806268856871e-07	4.518422259127987e-07	-1.8782636665179827e-07	4.5688323458298895e-08
19.559999999999583	-6.765825580835163e-07	4.511221728516089e-07	-1.8733712937736273e-07	4.560579455769473e-08
19.56999999999958	-6.751880899111605e-07	4.5040346642813586e-07	-1.8684945239076836e-07	4.552344619978876e-08
19.579999999999583	-6.737972112305963e-07	4.496861038658571e-07	-1.8636332989876015e-07	4.5441277923185215e-08
19.589999999999584	-6.724099109442943e-07	4.4897008239408595e-07	-1.858787561322521e-07	4.535928926788186e-08
19.599999999999582	-6.710261779950646e-07	4.482553992479876e-07	-1.8539572534620818e-07	4.527747977526485e-08
19.60999999999958	-6.696460013658747e-07	4.4754205166859844e-07	-1.8491423181952238e-07	4.519584898810101e-08
19.61999999999958	-6.68269370079692e-07	4.4683003690274655e-07	-1.84434269854901e-07	4.511439645053407e-08
19.629999999999583	-6.668962731993188e-07	4.461193522030965e-07	-1.8395583377874577e-07	4.503312170807806e-08
19.63999999999958	-6.655266998272227e-07	4.454099948281393e-07	-1.8347891794103718e-07	4.4952024307612607e-08
19.64999999999958	-6.641606391053713e-07	4.4470196204211297e-07	-1.8300351671521753e-07	4.48711037973755e-08
19.65999999999958	-6.627980802150758e-07	4.4399525111507984e-07	-1.8252962449807686e-07	4.479035972695885e-08
19.669999999999582	-6.614390123768272e-07	4.4328985932288167e-07	-1.8205723570963778e-07	4.4709791647303284e-08
19.67999999999958	-6.600834248501201e-07	4.4258578394708395e-07	-1.815863447930424e-07	4.462939911069193e-08
19.68999999999958	-6.58731306933315e-07	4.4188302227503524e-07	-1.811169462144377e-07	4.4549181670746093e-08
19.69999999999958	-6.573826479634513e-07	4.411815715997985e-07	-1.8064903446286476e-07	4.4469138882418024e-08
19.70999999999958	-6.560374373161147e-07	4.404814292202059e-07	-1.8018260405014608e-07	4.4389270301986464e-08
19.71999999999958	-6.546956644052554e-07	4.3978259244073397e-07	-1.79717649510775e-07	4.430957548705361e-08
19.729999999999578	-6.533573186830422e-07	4.390850585716275e-07	-1.7925416540180494e-07	4.4230053996535334e-08
19.73999999999958	-6.520223896396962e-07	4.383888249288308e-07	-1.787921463027396e-07	4.4150705390660395e-08
19.74999999999958	-6.50690866803345e-07	4.376938888339031e-07	-1.7833158681542482e-07	4.407152923096157e-08
19.75999999999958	-6.493627397398576e-07	4.370002476141336e-07	-1.7787248156393912e-07	4.399252508027326e-08
19.769999999999577	-6.480379980526874e-07	4.363078986024613e-07	-1.7741482519448687e-07	4.3913692502724946e-08
19.77999999999958	-6.467166313827246e-07	4.3561683913747504e-07	-1.769586123752904e-07	4.383503106373613e-08
19.78999999999958	-6.453986294081348e-07	4.349270665633752e-07	-1.7650383779648442e-07	4.3756540330013094e-08
19.799999999999578	-6.440839818442148e-07	4.3423857823001035e-07	-1.760504961700102e-07	4.3678219869540336e-08
19.809999999999576	-6.427726784432228e-07	4.335513714928692e-07	-1.7559858222950972e-07	4.3600069251578525e-08
19.819999999999578	-6.414647089942469e-07	4.328654437129869e-07	-1.7514809073022182e-07	4.352208804665907e-08
19.82999999999958	-6.401600633230379e-07	4.3218079225706376e-07	-1.746990164488783e-07	4.344427582657909e-08
19.839999999999577	-6.388587312918632e-07	4.314974144973205e-07	-1.7425135418360138e-07	4.3366632164395055e-08
19.849999999999575	-6.375607027993627e-07	4.308153078115672e-07	-1.7380509875379945e-07	4.3289156634419903e-08
19.859999999999577	-6.362659677803848e-07	4.301344695831858e-07	-1.7336024500006665e-07	4.3211848812217664e-08
19.869999999999578	-6.349745162058536e-07	4.2945489720110383e-07	-1.7291678778408117e-07	4.313470827459767e-08
19.879999999999576	-6.33686338082612e-07	4.287765880598014e-07	-1.7247472198850448e-07	4.305773459961158e-08
19.889999999999574	-6.324014234532714e-07	4.280995395592496e-07	-1.720340425168809e-07	4.298092736654657e-08
19.899999999999576	-6.311197623960749e-07	4.274237491049812e-07	-1.7159474429353847e-07	4.290428615592277e-08
19.909999999999577	-6.298413450247384e-07	4.2674921410799065e-07	-1.7115682226349016e-07	4.282781054948771e-08
19.919999999999575	-6.285661614883173e-07	4.260759319847897e-07	-1.7072027139233567e-07	4.275150013021066e-08
19.929999999999573	-6.272942019710512e-07	4.2540390015739084e-07	-1.7028508666616284e-07	4.267535448227939e-08
19.939999999999575	-6.260254566922259e-07	4.247331160532497e-07	-1.6985126309145158e-07	4.259937319109526e-08
19.949999999999577	-6.247599159060299e-07	4.2406357710529705e-07	-1.6941879569497715e-07	4.252355584326817e-08
19.959999999999575	-6.23497569901403e-07	4.2339528075192197e-07	-1.6898767952371415e-07	4.244790202661324e-08
19.969999999999573	-6.222384090019079e-07	4.227282244369419e-07	-1.6855790964474023e-07	4.237241133014452e-08
19.979999999999574	-6.209824235655736e-07	4.220624056096035e-07	-1.6812948114514278e-07	4.229708334407245e-08
[truncated: 8,002 more rows]
