# Supplementary material for: Ab Initio Calculation of Coupling-Constant Averaged Exchange–Correlation Holes for Spherically Symmetric Atoms
Source: J Phys Chem A. 2024 Sep 23;128(39):8521–32. doi: 10.1021/acs.jpca.4c02717 (PMC11457219; doi:10.1021/acs.jpca.4c02717)
Supplement: Supplementary file 1 — jp4c02717_si_001.zip [file jp4c02717_si_001.zip › data/Li_CCSD.csv]

Li_u_ccsd	Li_hxss_ccsd	Li_hxos_ccsd	Li_hcss_ccsd	Li_hcos_ccsd
0.0	-0.5231332177857448	-2.025881971654058e-12	-1.4102985658182021e-06	-0.051297357363579626
0.01	-0.5228537308595138	-2.0259091669325484e-12	-1.4318163166215925e-06	-0.051239115688334974
0.02	-0.5220201460551763	-2.0259763681153848e-12	-1.4935624970124906e-06	-0.05106622242634881
0.03	-0.520641477861085	-2.0260854431264358e-12	-1.5940297695138383e-06	-0.05078256068553734
0.04	-0.5187279204921542	-2.0262429493017947e-12	-1.735454711715434e-06	-0.050392589891335174
0.05	-0.5162950424150934	-2.0264432579674443e-12	-1.9166315227137076e-06	-0.04990186401631256
0.06	-0.5133611160894389	-2.0266865805101346e-12	-2.1360305783035827e-06	-0.049316462022347615
0.07	-0.5099465540927766	-2.026977720616609e-12	-2.3924747172276994e-06	-0.048642674740955294
0.08	-0.5060736184004146	-2.027316355783233e-12	-2.6855752426335755e-06	-0.04788694299759177
0.09	-0.5017659187610051	-2.0277000591261435e-12	-3.016299645386411e-06	-0.047055851387972164
0.1	-0.4970480496741829	-2.0281266520188702e-12	-3.387019535394664e-06	-0.04615609152495158
0.11	-0.49194525251708765	-2.028596514790334e-12	-3.8012095329165163e-06	-0.04519436206228547
0.12	-0.48648312642945113	-2.0291154936955654e-12	-4.262906315555259e-06	-0.04417725275700603
0.13	-0.48068738405067213	-2.029672822597295e-12	-4.776096619696357e-06	-0.04311115534957915
0.14	-0.4745836503235905	-2.0302794069231844e-12	-5.344151552733045e-06	-0.042002217802233816
0.15	-0.4681972953023903	-2.0309275401331214e-12	-5.9693785828818235e-06	-0.040856334319320564
0.16	-0.4615532920278359	-2.0316253953824994e-12	-6.652725291100836e-06	-0.039679154255995636
0.17	-0.45467609361168326	-2.0323660378295918e-12	-7.3936427222864864e-06	-0.038476094669460996
0.18	-0.4475895271997964	-2.0331504073702882e-12	-8.190096323579255e-06	-0.037252347351385606
0.19	-0.4403167044327461	-2.0339816720115487e-12	-9.038699128049998e-06	-0.036012877239930075
0.2	-0.4328799484186131	-2.034858308681489e-12	-9.934934593669453e-06	-0.034762413335598985
0.21	-0.42530073677320446	-2.0357811860109064e-12	-1.0873435104974405e-05	-0.03350543538453953
0.22	-0.41759965961886825	-2.0367452356751506e-12	-1.1848284742543846e-05	-0.032246160057902304
0.23	-0.4097963909129213	-2.037755299296346e-12	-1.285332023193142e-05	-0.03098852974361653
0.24	-0.4019096712127343	-2.038810105117263e-12	-1.388241020144898e-05	-0.029736205942716084
0.25	-0.3939572999612571	-2.0399120606493554e-12	-1.492969918182041e-05	-0.028492568062932665
0.26	-0.3859561355281911	-2.041056614961205e-12	-1.5989808329286426e-05	-0.027260717403429748
0.27	-0.37792210149136257	-2.042248269428045e-12	-1.7057989412261332e-05	-0.026043485451660076
0.28	-0.3698701979232488	-2.043484528667804e-12	-1.813023207164477e-05	-0.024843445277805985
0.29	-0.3618145167114799	-2.0447664068985614e-12	-1.9203326802941234e-05	-0.02366292475654802
0.3	-0.3537682601629821	-2.046091116698975e-12	-2.0274887745419523e-05	-0.022504020483631246
0.31	-0.34574376231067394	-2.047461109264106e-12	-2.134334028036644e-05	-0.02136861149922295
0.32	-0.3377525124622787	-2.0488780010240857e-12	-2.24078789861637e-05	-0.020258372210406463
0.33	-0.32980518061223596	-2.0503411092716524e-12	-2.3468401584125775e-05	-0.019174784171764363
0.34	-0.3219116443902874	-2.051846741153407e-12	-2.4525424468013757e-05	-0.01811914660685381
0.35000000000000003	-0.3140810172539117	-2.0533986512771416e-12	-2.5579985138413086e-05	-0.017092585721929558
0.36	-0.30632167765392093	-2.054996322388101e-12	-2.6633536479692133e-05	-0.016096062975462205
0.37	-0.2986412989187318	-2.056638723037879e-12	-2.7687837359513523e-05	-0.01513038252875014
0.38	-0.2910468796167631	-2.0583246425108755e-12	-2.8744843490802197e-05	-0.014196198123609767
0.39	-0.2835447741703927	-2.0600582498428282e-12	-2.980660190765594e-05	-0.013294019623196486
0.4	-0.27614072351010577	-2.06183604329352e-12	-3.087515183042289e-05	-0.012424219421452491
0.41000000000000003	-0.2688398855744991	-2.063658186295587e-12	-3.195243407672077e-05	-0.011587038884221884
0.42	-0.26164686548056965	-2.0655274274660384e-12	-3.304021063510465e-05	-0.010782594937808141
0.43	-0.2545657452090042	-2.0674422271101074e-12	-3.413999546231228e-05	-0.010010886874036713
0.44	-0.24760011267035822	-2.0694023072301133e-12	-3.525299711290564e-05	-0.009271803398482508
0.45	-0.2407530900395562	-2.0714070808464276e-12	-3.6380073373531996e-05	-0.008565129912748898
0.46	-0.2340273612673499	-2.07345567327649e-12	-3.752169773701963e-05	-0.00789055599369418
0.47000000000000003	-0.22742519869768824	-2.0755520658951814e-12	-3.867793727008184e-05	-0.007247683012520109
0.48	-0.22094848873891998	-2.0776931538014273e-12	-3.984844117260744e-05	-0.006636031824223172
0.49	-0.2145987565538764	-2.0798780224602125e-12	-4.103243919417743e-05	-0.006055050452179196
0.5	-0.20837718974903952	-2.082110678829565e-12	-4.2228748938000216e-05	-0.005504121692447492
0.51	-0.20228466105597387	-2.0843883789006837e-12	-4.3435790997581325e-05	-0.004982570566509973
0.52	-0.19632175000893926	-2.0867120354716954e-12	-4.4651610865420466e-05	-0.004489671558391251
0.53	-0.19048876363126832	-2.0890807281327077e-12	-4.587390651822343e-05	-0.004024655581326935
0.54	-0.18478575614973358	-2.091494641275627e-12	-4.710006062796923e-05	-0.003586716629400193
0.55	-0.1792125477610136	-2.0939533213854767e-12	-4.832717637623385e-05	-0.00317501808006842
0.56	-0.17376874247770907	-2.096459785693524e-12	-4.9552115909068384e-05	-0.002788698623649267
0.5700000000000001	-0.16845374508340427	-2.099010123581034e-12	-5.077154054228261e-05	-0.0024268778051964816
0.58	-0.16326677722729904	-2.1016080109885225e-12	-5.1981951897789314e-05	-0.0020886611724907564
0.59	-0.1582068926891746	-2.1042497617650305e-12	-5.317973322988001e-05	-0.0017731450309464564
0.6	-0.15327299184510915	-2.106938097412773e-12	-5.436119029486597e-05	-0.0014794208120433583
0.61	-0.14846383536366736	-2.1096717046903467e-12	-5.5522591181217384e-05	-0.0012065790664612598
0.62	-0.14377805716133482	-2.11245216465922e-12	-5.666020461750354e-05	-0.0009537130965096851
0.63	-0.139214176644951	-2.115277299602676e-12	-5.777033633813655e-05	-0.0007199222448248489
0.64	-0.13477061026784046	-2.118149212017031e-12	-5.8849363177210234e-05	-0.0005043148577920063
0.65	-0.13044568242537913	-2.1210658286794355e-12	-5.989376461418283e-05	-0.0003060109428911473
0.66	-0.12623763571482932	-2.124029371915416e-12	-6.090015157955708e-05	-0.00012414453930263176
0.67	-0.12214464058352656	-2.1270386994635668e-12	-6.18652923671803e-05	4.2134179216009464e-05
0.68	-0.11816480438883084	-2.130093957346029e-12	-6.278613558077795e-05	0.00019365705083748667
0.6900000000000001	-0.11429617989273813	-2.1331945340001895e-12	-6.365983006460796e-05	0.00033123630411140647
0.7000000000000001	-0.11053677321358424	-2.1363428000586355e-12	-6.448374183440353e-05	0.00045566315194701614
0.71	-0.10688455125692227	-2.139535249744537e-12	-6.525546804722615e-05	0.000567706585838161
0.72	-0.10333744864732416	-2.1427743635095774e-12	-6.597284809703452e-05	0.0006681123561543949
0.73	-0.09989337418260644	-2.146060273312487e-12	-6.663397192818721e-05	0.0007576021254037963
0.74	-0.09655021683167701	-2.1493927007660257e-12	-6.723718571258197e-05	0.000836872782386779
0.75	-0.09330585129696475	-2.1527705875536325e-12	-6.778109502758589e-05	0.0009065959060847119
0.76	-0.09015814316208964	-2.156194817603275e-12	-6.826456570152573e-05	0.0009674173689509412
0.77	-0.08710495364512173	-2.1596650749912696e-12	-6.86867225008353e-05	0.0010199570699903468
0.78	-0.08414414397742682	-2.16318135581477e-12	-6.904694583857729e-05	0.0010648087886284447
0.79	-0.08127357942770634	-2.166744457203375e-12	-6.934486668992712e-05	0.0011025401508881684
0.8	-0.07849113299040059	-2.170353690127126e-12	-6.958035990206612e-05	0.0011336926998210626
0.81	-0.07579468875715367	-2.174009001703771e-12	-6.975353608135171e-05	0.0011587820624908488
0.8200000000000001	-0.07318214498951145	-2.177710553211161e-12	-6.986473224204759e-05	0.0011782982060935694
0.8300000000000001	-0.07065141691047143	-2.1814594082033177e-12	-6.991450139383348e-05	0.0011927057760324445
0.84	-0.06820043923191105	-2.18525442307544e-12	-6.99036012373061e-05	0.001202444508959999
0.85	-0.065827168434301	-2.1890958802327923e-12	-6.983298213071587e-05	0.001207929713966332
0.86	-0.06352958481446605	-2.192984250816083e-12	-6.970377448367593e-05	0.001209552815241941
0.87	-0.06130569431649585	-2.196918096176277e-12	-6.951727572138827e-05	0.0012076819496853596
0.88	-0.05915353016023545	-2.2008991742118043e-12	-6.927493695543102e-05	0.001202662613068538
0.89	-0.057071154281108635	-2.204926955790957e-12	-6.897834948389747e-05	0.0011948183485228031
0.9	-0.055056658594342014	-2.209001555787964e-12	-6.8629231238862e-05	0.0011844514712707186
0.91	-0.053108166095990846	-2.2131227176865603e-12	-6.822941328100268e-05	0.0011718438237079771
0.92	-0.05122383181249032	-2.217290477207864e-12	-6.77808264399754e-05	0.0011572575551370254
0.93	-0.04940184360981162	-2.221504951342134e-12	-6.728548817949709e-05	0.0011409359206717318
0.9400000000000001	-0.047640422872654534	-2.2257663113522106e-12	-6.674548976516592e-05	0.0011231040940702863
0.9500000000000001	-0.04593782506349493	-2.230074564017112e-12	-6.616298379718416e-05	0.0011039699895108216
0.96	-0.04429234017070241	-2.2344294156281514e-12	-6.554017216484076e-05	0.0010837250875996701
0.97	-0.0427022930543702	-2.2388314138921454e-12	-6.487929447003549e-05	0.001062545261193439
0.98	-0.041166043697947345	-2.243280322363015e-12	-6.418261695950028e-05	0.0010405915969207828
0.99	-0.03968198737324026	-2.2477760177385e-12	-6.345242199574247e-05	0.0010180112086049813
1.0	-0.03824855472584761	-2.2523190072326646e-12	-6.269099809453477e-05	0.0009949380391110455
1.01	-0.03686421178762442	-2.2569086224925247e-12	-6.19006305460773e-05	0.0009714936474680192
1.02	-0.03552745992232456	-2.261545538190755e-12	-6.108359263212737e-05	0.000947787978445236
1.03	-0.034236835710149884	-2.2662296403122355e-12	-6.0242137447562294e-05	0.0009239201120874393
1.04	-0.03299091077654241	-2.2709606214998808e-12	-5.937849032890824e-05	0.0008999789910350609
1.05	-0.031788291570187005	-2.2757388916854995e-12	-5.8494841887593574e-05	0.0008760441237698419
1.06	-0.030627619094847132	-2.280564076113036e-12	-5.7593341642837165e-05	0.000852186262229972
1.07	-0.02950756859933571	-2.2854367253586294e-12	-5.667609224469655e-05	0.0008284680525309
1.08	-0.02842684922962227	-2.2903565075227973e-12	-5.574514427614252e-05	0.0008049446578060156
1.09	-0.027384203646801386	-2.2953236861116953e-12	-5.480249161825962e-05	0.0007816643524441201
1.1	-0.026378407614385764	-2.3003380913207505e-12	-5.385006736283171e-05	0.0007586690872465781
1.11	-0.025408269558148202	-2.3053997803729607e-12	-5.288974025309881e-05	0.0007359950252555686
1.12	-0.02447263010151336	-2.310508813598916e-12	-5.1923311631795616e-05	0.0007136730482151146
1.1300000000000001	-0.023570361579290863	-2.31566534403744e-12	-5.0952512875630795e-05	0.0006917292338182463
1.1400000000000001	-0.02270036753234969	-2.320869203263895e-12	-4.997900329340582e-05	0.0006701853040667395
1.1500000000000001	-0.021861582185654038	-2.3261204682173686e-12	-4.900436846368844e-05	0.0006490590452242683
1.16	-0.021052969911913653	-2.331419323873762e-12	-4.803011898837223e-05	0.0006283646999800211
1.17	-0.02027352468294516	-2.3367657169085826e-12	-4.705768963851609e-05	0.0006081133325582203
1.18	-0.019522269510698215	-2.3421595081578942e-12	-4.608843886651226e-05	0.0005883131676102356
1.19	-0.018798255879762093	-2.347600855972483e-12	-4.512364866156651e-05	0.0005689699038108587
1.2	-0.01810056317304393	-2.3530897877068803e-12	-4.416452472286517e-05	0.0005500870031496433
1.21	-0.017428298092189133	-2.3586263365056844e-12	-4.3212196927894936e-05	0.0005316659569630019
1.22	-0.01678059407420571	-2.3642105935823334e-12	-4.2267720070574694e-05	0.0005137065297939295
1.23	-0.016156610705647403	-2.3698424562466722e-12	-4.133207484750823e-05	0.0004962069821949008
1.24	-0.015555533135613388	-2.375521929800624e-12	-4.0406169069315614e-05	0.0004791642736066553
1.25	-0.014976571488730153	-2.3812493134250797e-12	-3.949083907476593e-05	0.0004625742464523808
1.26	-0.014418960279192285	-2.387024289305303e-12	-3.8586851327571114e-05	0.00044643179258421176
1.27	-0.01388195782685808	-2.39284701864555e-12	-3.7694904174699964e-05	0.0004307310032080807
1.28	-0.013364845676316961	-2.3987176253663117e-12	-3.6815629746845754e-05	0.00041546530339475047
1.29	-0.012866928019771635	-2.404635933670489e-12	-3.59495959831313e-05	0.0004006275722603248
1.3	-0.012387531124509599	-2.4106020254663213e-12	-3.509730876134591e-05	0.0003862102498695461
1.31	-0.011926002765670681	-2.4166160213362947e-12	-3.425921411731071e-05	0.0003722054318806958
1.32	-0.011481711664955575	-2.42267785564994e-12	-3.3435700537747665e-05	0.00035860495291262435
1.33	-0.01105404693586122	-2.4287876176117743e-12	-3.262710131114385e-05	0.0003454004595732118
1.34	-0.01064241753597191	-2.4349452570341278e-12	-3.183369692288593e-05	0.00033258347404501755
1.35	-0.010246251726782719	-2.441150799835382e-12	-3.105571748118416e-05	0.00032014544907870096
1.36	-0.009864996541480393	-2.447404297087534e-12	-3.0293345161984744e-05	0.00030807781519851717
1.37	-0.009498117261060354	-2.4537056892405928e-12	-2.954671666099626e-05	0.0002963720208774008
1.3800000000000001	-0.009145096899112887	-2.4600551896621867e-12	-2.8815925642581425e-05	0.0002850195663922257
1.3900000000000001	-0.008805435695569097	-2.4664525756206514e-12	-2.8101025175820624e-05	0.00027401203202322605
1.4000000000000001	-0.008478650619657625	-2.472897978474499e-12	-2.740203014893125e-05	0.000263341101215643
1.41	-0.008164274882285341	-2.479391443851717e-12	-2.6718919653653805e-05	0.00025299857927668315
1.42	-0.007861857458019534	-2.485932809189872e-12	-2.6051639332917362e-05	0.00024297640813714254
1.43	-0.007570962616816709	-2.4925222699972416e-12	-2.540010368463734e-05	0.00023326667766475993
1.44	-0.007291169465611289	-2.499159770515878e-12	-2.4764198316200303e-05	0.00022386163397567044
1.45	-0.007022071499849063	-2.505845338234821e-12	-2.4143782144289347e-05	0.00021475368515141806
1.46	-0.006763276165023232	-2.5125789871928825e-12	-2.3538689535456542e-05	0.00020593540473191403
1.47	-0.006514404428245303	-2.5193606864883907e-12	-2.294873238371277e-05	0.0001973995333196009
1.48	-0.006275090359860458	-2.5261904524575173e-12	-2.2373702121583974e-05	0.00018913897859692056
1.49	-0.006044980725094892	-2.5330682653938102e-12	-2.1813371662118483e-05	0.00018114681402804932
1.5	-0.005823734585703474	-2.5399942355769848e-12	-2.126749726905075e-05	0.00017341627648671264
1.51	-0.0056110229115669645	-2.546968230918807e-12	-2.0735820353966206e-05	0.00016594076302474945
1.52	-0.005406528202172347	-2.553990367906987e-12	-2.0218069198474006e-05	0.00015871382697089787
1.53	-0.005209944117893751	-2.561060610328944e-12	-1.97139606008985e-05	0.00015172917352599717
1.54	-0.005020975120978219	-2.5681789060285216e-12	-1.9223201446669745e-05	0.00014498065499938298
1.55	-0.004839336126127749	-2.575345323087228e-12	-1.8745490202296856e-05	0.00013846226581161542
1.56	-0.004664752160558162	-2.582559772100306e-12	-1.8280518332999644e-05	0.00013216813737077098
1.57	-0.004496958033404942	-2.589822355000901e-12	-1.7827971644458242e-05	0.00012609253291325434
1.58	-0.004335698014337619	-2.59713299460605e-12	-1.7387531549404103e-05	0.00012022984238536828
1.59	-0.004180725521236455	-2.6044917159228275e-12	-1.6958876259800908e-05	0.00011457457742863456
1.6	-0.0040318028167780715	-2.6118985181225503e-12	-1.6541681906068195e-05	0.00010912136651999235
1.61	-0.003888700713771228	-2.619353333520753e-12	-1.6135623584413294e-05	0.00010386495030743862
1.62	-0.003751198289078478	-2.6268562373949366e-12	-1.5740376334096896e-05	9.880017717230648e-05
1.6300000000000001	-0.0036190826059559872	-2.634407163779686e-12	-1.535561604591425e-05	9.392199904114953e-05
1.6400000000000001	-0.0034921484446392695	-2.6420060738408576e-12	-1.498102030428241e-05	8.92254674629864e-05
1.6500000000000001	-0.003370198041001195	-2.6496530466235637e-12	-1.4616269164329995e-05	8.470572996142462e-05
1.6600000000000001	-0.0032530408331056197	-2.6573479890332053e-12	-1.4261045866366048e-05	8.03580266657976e-05
1.67	-0.003140493215478965	-2.6650909092568603e-12	-1.3915037489705111e-05	7.617768722088453e-05
1.68	-0.003032378300921142	-2.6728817735093252e-12	-1.3577935548128844e-05	7.216012797092459e-05
1.69	-0.002928525689676857	-2.6807205645817287e-12	-1.3249436529146064e-05	6.830084941044731e-05
1.7	-0.0028287712457883887	-2.6886072652681262e-12	-1.2929242379361439e-05	6.459543389183337e-05
1.71	-0.0027329568804514916	-2.6965418545747224e-12	-1.2617060938281254e-05	6.103954357744538e-05
1.72	-0.0026409303421970494	-2.7045243131402866e-12	-1.2312606322819209e-05	5.76289186225591e-05
1.73	-0.0025525450137221795	-2.7125545876669572e-12	-1.201559926491784e-05	5.4359375574134495e-05
1.74	-0.0024676597151963315	-2.7206326853338788e-12	-1.1725767404480864e-05	5.122680596964206e-05
1.75	-0.0023861385138695393	-2.728758544756527e-12	-1.144284554000733e-05	4.8227175119650874e-05
1.76	-0.0023078505398121314	-2.7369321167249754e-12	-1.1166575839226516e-05	4.5356521057655624e-05
1.77	-0.002232669807617739	-2.745153427928553e-12	-1.0896708011833445e-05	4.261095364062633e-05
1.78	-0.002160475043903488	-2.7534223874939266e-12	-1.0632999446761899e-05	3.998665378397184e-05
1.79	-0.0020911495204444944	-2.7617390108574113e-12	-1.0375215315955137e-05	3.747987281498715e-05
1.8	-0.0020245808927820837	-2.7701031860729477e-12	-1.0123128646900327e-05	3.508693192936635e-05
1.81	-0.0019606610441484764	-2.7785149261345057e-12	-9.876520365888642e-06	3.280422173599761e-05
1.82	-0.0018992859345533897	-2.786974164143906e-12	-9.635179314132145e-06	3.062820187596943e-05
1.83	-0.0018403554548814159	-2.7954808463161186e-12	-9.39890223858428e-06	2.8555400702507803e-05
1.84	-0.0017837732858519435	-2.8040349573683025e-12	-9.167493759437446e-06	2.6582415009397027e-05
1.85	-0.0017294467616968694	-2.8126364225677178e-12	-8.94076631602239e-06	2.4705909796307052e-05
1.86	-0.001677286738414243	-2.8212851808682338e-12	-8.718540093098723e-06	2.292261806033783e-05
1.87	-0.0016272074664598337	-2.8299812007159566e-12	-8.500642928868825e-06	2.122934060398398e-05
1.8800000000000001	-0.0015791264677411806	-2.8387244086564075e-12	-8.286910206746706e-06	1.9622945850613648e-05
1.8900000000000001	-0.0015329644167826082	-2.847514736761418e-12	-8.077184732151665e-06	1.810036965943147e-05
1.9000000000000001	-0.0014886450259326473	-2.856352170361619e-12	-7.871316595914422e-06	1.665861513275023e-05
1.9100000000000001	-0.0014460949344885549	-2.8652366143834197e-12	-7.66916302576766e-06	1.5294752409224507e-05
1.92	-0.0014052436016159906	-2.874168001735223e-12	-7.47058822719057e-06	1.4005918437495816e-05
1.93	-0.0013660232029450614	-2.8831462537666232e-12	-7.275463214938792e-06	1.2789316725456885e-05
1.94	-0.0013283685307270488	-2.8921713248453574e-12	-7.083665636480356e-06	1.164221706106565e-05
1.95	-0.0012922168974393757	-2.901243119498316e-12	-6.895079588434836e-06	1.056195520131543e-05
1.96	-0.0012575080427293032	-2.910361618743085e-12	-6.709595427209416e-06	9.54593252660641e-06
1.97	-0.0012241840435900206	-2.9195266111217517e-12	-6.527109574736099e-06	8.591615658353878e-06
1.98	-0.0011921892276656862	-2.9287381778679156e-12	-6.347524320330722e-06	7.696536038218569e-06
1.99	-0.0011614700895848649	-2.9379961283131172e-12	-6.170747619592106e-06	6.858289467846005e-06
2.0	-0.0011319752102247733	-2.9473004260553225e-12	-5.996692891133224e-06	6.074535608466748e-06
2.0100000000000002	-0.001103655178811455	-2.9566509732996815e-12	-5.825278811950191e-06	5.342997440124623e-06
2.02	-0.0010764625177637985	-2.96604765050775e-12	-5.65642911216197e-06	4.6614606806802495e-06
2.0300000000000002	-0.0010503516101919542	-2.9754903842020504e-12	-5.490072369788036e-06	4.0277731650750045e-06
2.04	-0.0010252786299633895	-2.9849790884820124e-12	-5.3261418061841415e-06	3.4398441856404096e-06
2.05	-0.001001201474252301	-2.994513663936259e-12	-5.164575082715599e-06	2.895643794503681e-06
2.06	-0.0009780796984906782	-3.0040940032798275e-12	-5.005314099175038e-06	2.3932020693694842e-06
2.07	-0.0009558744536416737	-3.0137200113303466e-12	-4.848304794464629e-06	1.9306083441569653e-06
2.08	-0.0009345484257183703	-3.0233915680391748e-12	-4.6934969499201834e-06	1.5060104061383231e-06
2.09	-0.000914065777473322	-3.033108550376623e-12	-4.540843995728917e-06	1.1176136613663883e-06
2.1	-0.0008943920921864778	-3.0428708518654535e-12	-4.390302820751497e-06	7.636802702910518e-07
2.11	-0.0008754943194813618	-3.052678401027033e-12	-4.241833586086864e-06	4.4252825555554557e-07
2.12	-0.0008573407231014068	-3.062531007771282e-12	-4.095399542667147e-06	1.5253058402983147e-07
2.13	-0.000839900830580548	-3.0724286160127995e-12	-3.95096685311088e-06	-1.078857748125434e-07
2.14	-0.0008231453847441046	-3.082371035170935e-12	-3.8085044180470465e-06	-3.402408120410573e-07
2.15	-0.0008070462969779755	-3.092358186186973e-12	-3.6679837071366397e-06	-5.460024617900719e-07
2.16	-0.000791576602206121	-3.102389920332406e-12	-3.529378594883904e-06	-7.26587601013473e-07
2.17	-0.0007767104155181088	-3.11246608411642e-12	-3.3926652014313295e-06	-8.833630643422653e-07
2.18	-0.0007624228903903452	-3.1225865905059574e-12	-3.2578217383961864e-06	-1.0176466719454927e-06
2.19	-0.0007486901784463699	-3.1327512504646415e-12	-3.1248283598613556e-06	-1.1307082683319335e-06
2.2	-0.0007354893907032786	-3.1429599390515753e-12	-2.9936670185603566e-06	-1.2237707700765247e-06
2.21	-0.0007227985602530352	-3.153212489983063e-12	-2.864321327308286e-06	-1.2980112205116517e-06
2.22	-0.0007105966063289908	-3.1635087796311542e-12	-2.73677642570263e-06	-1.3545618494837034e-06
2.23	-0.0006988632997095669	-3.173848652149772e-12	-2.6110188520956853e-06	-1.3945111363430449e-06
2.24	-0.000687579229412532	-3.184231899628612e-12	-2.4870364208075778e-06	-1.4189048744065743e-06
2.25	-0.00067672577063479	-3.1946584319897932e-12	-2.364818104593218e-06	-1.428747235207117e-06
2.2600000000000002	-0.0006662850538940453	-3.2051280493545335e-12	-2.2443539222861053e-06	-1.4250018309228174e-06
2.27	-0.0006562399353301121	-3.215640561970932e-12	-2.1256348315907897e-06	-1.4085927734577003e-06
2.2800000000000002	-0.0006465739681249537	-3.226195831530161e-12	-2.0086526269570996e-06	-1.380405728727661e-06
2.29	-0.000637271375001925	-3.236793648820053e-12	-1.8933998424447342e-06	-1.3412889647873505e-06
2.3000000000000003	-0.0006283170217658853	-3.2474338603498036e-12	-1.7798696595232527e-06	-1.292054392515011e-06
2.31	-0.0006196963918471538	-3.258116280003931e-12	-1.6680558197081476e-06	-1.2334785976553586e-06
2.32	-0.0006113955618134746	-3.268840708147212e-12	-1.5579525419150402e-06	-1.1663038631004595e-06
2.33	-0.0006034011778152798	-3.279606988649532e-12	-1.4495544444772471e-06	-1.0912391803691959e-06
2.34	-0.0005957004329307897	-3.290414846692514e-12	-1.3428564716437032e-06	-1.008961249324099e-06
2.35	-0.0005882810453784167	-3.3012641853818477e-12	-1.237853824538485e-06	-9.201154652406062e-07
2.36	-0.0005811312375652181	-3.3121547459037084e-12	-1.1345418963700817e-06	-8.253168924197363e-07
2.37	-0.0005742397159410002	-3.3230863171498823e-12	-1.0329162118362031e-06	-7.251512236056436e-07
2.38	-0.0005675956516288056	-3.3340587171734696e-12	-9.32972370563446e-07	-6.201757245415004e-07
2.39	-0.0005611886618034309	-3.345071695020558e-12	-8.347059944815299e-07	-5.10920163063786e-07
2.4	-0.0005550087917906139	-3.3561250739938593e-12	-7.381126789766284e-07	-3.9788772219994617e-07
2.41	-0.0005490464978603943	-3.3672186055362102e-12	-6.431879477292526e-07	-2.815558967974515e-07
2.42	-0.0005432926306891422	-3.3783520795001938e-12	-5.499272110622401e-07	-1.6237737327072153e-07
2.43	-0.0005377384194654996	-3.389525244176705e-12	-4.5832572771655616e-07	-4.078089211036944e-08
2.44	-0.000532375456616405	-3.4007378886524317e-12	-3.683785698965075e-07	8.282790714783813e-08
2.45	-0.0005271956831301767	-3.411989743177646e-12	-2.800805914503603e-07	2.0806565874497816e-07
2.46	-0.0005221913744543605	-3.4232806064448383e-12	-1.9342639910396257e-07	3.3457046151457976e-07
2.47	-0.0005173551269469394	-3.4346101924219332e-12	-1.0841032652912207e-07	4.6200108784834437e-07
2.48	-0.0005126798448600627	-3.4459782847452846e-12	-2.5026411245329498e-08	5.900362109261534e-07
2.49	-0.0005081587278363984	-3.457384584020371e-12	5.673162590429711e-08	7.183736502831384e-07
2.5	-0.000503785258898677	-3.4688288975526844e-12	1.368703987020877e-07	8.467296357498114e-07
2.5100000000000002	-0.0004995531929138761	-3.480310890002123e-12	2.1539687113699812e-07	9.748380897647807e-07
2.52	-0.0004954565455140178	-3.4918303598805774e-12	2.92318370706578e-07	1.102449928027993e-06
2.5300000000000002	-0.0004914895824562335	-3.5033869564683855e-12	3.676425995360064e-07	1.2293323784302755e-06
2.54	-0.00048764680940537714	-3.514980477758967e-12	4.4137764346668723e-07	1.3552683181683042e-06
2.5500000000000003	-0.0004839229621230282	-3.526610619422965e-12	5.135319791798373e-07	1.480055628926383e-06
2.56	-0.0004803129970473661	-3.5382770381100207e-12	5.841144795214366e-07	1.6035065699835789e-06
2.57	-0.0004768120822488413	-3.549979535838429e-12	6.531344170619354e-07	1.7254471690823063e-06
2.58	-0.0004734155887472784	-3.5617177760787996e-12	7.206014660657615e-07	1.8457166308734423e-06
2.59	-0.0004701190821763731	-3.5734914454344675e-12	7.865257029083042e-07	1.9641667627363995e-06
2.6	-0.00046691831478222576	-3.5853002556497153e-12	8.509176050744372e-07	2.0806614177544107e-06
2.61	-0.00046380921774295553	-3.5971439080660268e-12	9.137880488401689e-07	2.1950759546110565e-06
2.62	-0.00046078789379685683	-3.6090220802596125e-12	9.7514830565737e-07	2.3072967141603167e-06
2.63	-0.00045785061016722213	-3.6209344611433052e-12	1.0350100374483906e-06	2.4172205124109463e-06
2.64	-0.00045499379177211657	-3.6328807255784963e-12	1.0933852907711009e-06	2.524754149654687e-06
2.65	-0.00045221401470806933	-3.64486054779563e-12	1.150286490020076e-06	2.6298139354590483e-06
2.66	-0.0004495079999969048	-3.6568736020977074e-12	1.205726429708107e-06	2.7323252292373145e-06
2.67	-0.00044687260758539455	-3.668919533247412e-12	1.259718265903822e-06	2.8322219961010573e-06
2.68	-0.0004443048305878104	-3.680998038318849e-12	1.312275506911776e-06	2.92944637769555e-06
2.69	-0.00044180178976176593	-3.693108751662429e-12	1.363412003245858e-06	3.0239482777122273e-06
2.7	-0.0004393607282081981	-3.7052513444211916e-12	1.4131419369916957e-06	3.1156849617702092e-06
2.71	-0.0004369790062865579	-3.7174254295539754e-12	1.4614798105665682e-06	3.2046206713541876e-06
2.72	-0.0004346540967367517	-3.72963065535106e-12	1.5084404350098604e-06	3.2907262514951146e-06
2.73	-0.00043238357999959647	-3.741866690397199e-12	1.5540389178122973e-06	3.3739787918778104e-06
2.74	-0.0004301651397278938	-3.7541331665548265e-12	1.5982906503451619e-06	3.4543612810591987e-06
2.75	-0.0004279965584805686	-3.7664297077803065e-12	1.6412112949643065e-06	3.5318622734809917e-06
2.7600000000000002	-0.00042587571359253937	-3.778755917756749e-12	1.6828167718135694e-06	3.606475568960701e-06
2.77	-0.00042380057321333184	-3.791111429538564e-12	1.7231232453915096e-06	3.678199904346051e-06
2.7800000000000002	-0.00042176919250768076	-3.80349587762498e-12	1.762147110924558e-06	3.74703865701972e-06
2.79	-0.00041977971001163017	-3.815908838725515e-12	1.7999049805800856e-06	3.8129995599424977e-06
2.8000000000000003	-0.0004178303441379178	-3.82834995016718e-12	1.836413669576906e-06	3.876094427926658e-06
2.81	-0.00041591938982462386	-3.840818812722649e-12	1.8716901822072533e-06	3.936338894832637e-06
2.82	-0.00041404521532135806	-3.8533150252631855e-12	1.905751697832685e-06	3.993752161386439e-06
2.83	-0.00041220625910743785	-3.865838163536441e-12	1.938615556873046e-06	4.048356753317966e-06
2.84	-0.0004104010269367297	-3.878387840723518e-12	1.9702992468119645e-06	4.100178289524514e-06
2.85	-0.00040862808900408125	-3.8909636462659245e-12	2.0008203882775966e-06	4.149245259967256e-06
2.86	-0.00040688607722840365	-3.903565127958315e-12	2.030196721197091e-06	4.195588813013272e-06
2.87	-0.00040517368264770154	-3.916191906385191e-12	2.058446091055899e-06	4.239242551939643e-06
2.88	-0.00040348965292154565	-3.928843532972076e-12	2.0855864353157587e-06	4.280242340320525e-06
2.89	-0.0004018327899366026	-3.941519565097475e-12	2.1116357699626706e-06	4.318626116023634e-06
2.9	-0.00040020194751107794	-3.9542196087464546e-12	2.1366121762539923e-06	4.354433713546486e-06
2.91	-0.00039859602919405486	-3.96694320932314e-12	2.160533787660306e-06	4.387706694427921e-06
2.92	-0.00039701398615586827	-3.979689909983498e-12	2.1834187770145876e-06	4.418488185476e-06
2.93	-0.0003954548151658246	-3.992459303284761e-12	2.2052853438983815e-06	4.44682272455791e-06
2.94	-0.00039391755665373583	-4.005250878461087e-12	2.226151702284173e-06	4.472756113702433e-06
2.95	-0.0003924012928518297	-4.018064249516523e-12	2.2460360684260425e-06	4.4963352792720266e-06
2.96	-0.00039090514601378286	-4.030898928651154e-12	2.2649566490267367e-06	4.517608138964842e-06
2.97	-0.00038942827670774557	-4.0437544448539694e-12	2.2829316296917295e-06	4.5366234754141886e-06
2.98	-0.0003879698821803269	-4.056630382354753e-12	2.2999791636776966e-06	4.553430816157156e-06
2.99	-0.00038652919478865486	-4.069526227508442e-12	2.316117360932099e-06	4.5680803197492275e-06
3.0	-0.0003851054804977471	-4.082441545859757e-12	2.3313642774617127e-06	4.580622667808085e-06
3.0100000000000002	-0.0003836980374405067	-4.0953758637820135e-12	2.345737904997365e-06	4.591108962773531e-06
3.02	-0.0003823061945378105	-4.108328672670598e-12	2.359256161000786e-06	4.599590631177194e-06
3.0300000000000002	-0.0003809293101762074	-4.121299532563302e-12	2.3719368789765606e-06	4.6061193322196535e-06
3.04	-0.00037956677094090374	-4.134287956639895e-12	2.383797799129393e-06	4.610746871458463e-06
3.0500000000000003	-0.0003782179904017533	-4.147293455525822e-12	2.3948565593509726e-06	4.613525119415465e-06
3.06	-0.0003768824079500993	-4.1603155655571966e-12	2.4051306865433214e-06	4.614505934916793e-06
3.0700000000000003	-0.000375559487684367	-4.173353768310554e-12	2.4146375882698403e-06	4.613741092983965e-06
3.08	-0.0003742487173424443	-4.186407614759585e-12	2.4233945447577456e-06	4.611282217099572e-06
3.09	-0.0003729496072788964	-4.199476586150032e-12	2.4314187012241953e-06	4.607180715675632e-06
3.1	-0.00037166168948521346	-4.212560201024288e-12	2.4387270605505515e-06	4.601487722557879e-06
3.11	-0.00037038451665130206	-4.2256580071856845e-12	2.445336476285969e-06	4.594254041403661e-06
3.12	-0.00036911766126653374	-4.238769437867437e-12	2.4512636459792826e-06	4.585530093775796e-06
3.13	-0.0003678607147587471	-4.2518940479130074e-12	2.4565251048556665e-06	4.575365870800013e-06
3.14	-0.000366613286669617	-4.265031345284207e-12	2.461137219810427e-06	4.563810888236813e-06
3.15	-0.00036537500386491997	-4.278180821594605e-12	2.465116183732012e-06	4.550914144824334e-06
3.16	-0.0003641455097782539	-4.2913419949729485e-12	2.4684780101509834e-06	4.536724083752483e-06
3.17	-0.0003629244636868273	-4.304514339888241e-12	2.4712385281943586e-06	4.5212885571329445e-06
3.18	-0.00036171154001802804	-4.317697393947166e-12	2.4734133778689512e-06	4.504654793334139e-06
3.19	-0.00036050642768546595	-4.330890652935519e-12	2.475018005641729e-06	4.486869367053915e-06
3.2	-0.0003593088294533099	-4.344093626129734e-12	2.4760676603270563e-06	4.46797817200719e-06
3.21	-0.0003581184613277368	-4.357305829718476e-12	2.4765773892739874e-06	4.4480263961096e-06
3.22	-0.0003569350519743747	-4.370526750164124e-12	2.4765620348459177e-06	4.427058499041829e-06
3.23	-0.00035575834216067573	-4.383755946070924e-12	2.4760362311820167e-06	4.405118192083584e-06
3.24	-0.000354588084222186	-4.39699287335869e-12	2.4750144012505837e-06	4.382248420109211e-06
3.25	-0.0003534240415517166	-4.41023710260944e-12	2.4735107541605517e-06	4.358491345641527e-06
3.2600000000000002	-0.000352265988110492	-4.423488112213707e-12	2.47153928276334e-06	4.333888334862641e-06
3.27	-0.0003511137079603355	-4.436745457443603e-12	2.4691137614930164e-06	4.308479945485625e-06
3.2800000000000002	-0.00034996699481605267	-4.4500086355771794e-12	2.466247744483145e-06	4.282305916392565e-06
3.29	-0.0003488256516171453	-4.4632772185097494e-12	2.4629545639165223e-06	4.2554051589495225e-06
3.3000000000000003	-0.0003476894901180838	-4.476550710314151e-12	2.459247328628401e-06	4.227815749910349e-06
3.31	-0.0003465583304963356	-4.489828676258799e-12	2.4551389229328932e-06	4.199574925826349e-06
3.3200000000000003	-0.00034543200097744546	-4.5031106405305145e-12	2.4506420056926727e-06	4.170719078879935e-06
3.33	-0.0003443103374764298	-4.51639616013082e-12	2.4457690095975996e-06	4.14128375406507e-06
3.34	-0.00034319318325481523	-4.529684808069301e-12	2.440532140659808e-06	4.11130364763903e-06
3.35	-0.0003420803885926804	-4.542976149354085e-12	2.434943377921893e-06	4.080812606773224e-06
3.36	-0.00034097181047505634	-4.556269765028125e-12	2.4290144733628023e-06	4.0498436303337994e-06
3.37	-0.0003398673122920898	-4.569565216321215e-12	2.4227569519893956e-06	4.018428870725048e-06
3.38	-0.00033876676355240604	-4.582862144081483e-12	2.4161821121289643e-06	3.986599636731476e-06
3.39	-0.0003376700396091017	-4.596160105787597e-12	2.40930102589045e-06	3.954386397296518e-06
3.4	-0.0003365770213978384	-4.60945871245807e-12	2.4021245397974557e-06	3.9218187861792504e-06
3.41	-0.0003354875951865413	-4.622757621496026e-12	2.3946632755933754e-06	3.888925607431618e-06
3.42	-0.0003344016523362044	-4.6360564355278874e-12	2.3869276312062245e-06	3.855734841641721e-06
3.43	-0.0003333190890723284	-4.649354832453803e-12	2.378927781855665e-06	3.822273652891259e-06
3.44	-0.00033223980626655093	-4.662652453818464e-12	2.3706736813153967e-06	3.7885683963763674e-06
3.45	-0.0003311637092280389	-4.675948985146284e-12	2.362175063312698e-06	3.754644626644233e-06
3.46	-0.00033009070750421375	-4.689244106418841e-12	2.3534414430533587e-06	3.720527106399339e-06
3.47	-0.00032902071469043494	-4.702537536296701e-12	2.344482118884193e-06	3.686239815835284e-06
3.48	-0.00032795364824823604	-4.715828990574612e-12	2.335306174063435e-06	3.651805962450153e-06
3.49	-0.0003268894293317725	-4.729118201514287e-12	2.325922478656954e-06	3.617247991305168e-06
3.5	-0.0003258279826221081	-4.742404940884982e-12	2.316339691531993e-06	3.582587595688214e-06
3.5100000000000002	-0.00032476923616901315	-4.755688983047838e-12	2.306566262452823e-06	3.547845728145432e-06
3.52	-0.00032371312123996034	-4.768970128199284e-12	2.2966104342811325e-06	3.5130426118460264e-06
3.5300000000000002	-0.0003226595721759892	-4.782248171059588e-12	2.286480245255616e-06	3.4781977522467613e-06
3.54	-0.0003216085262541587	-4.7955229886916585e-12	2.276183531363992e-06	3.4433299490245286e-06
3.5500000000000003	-0.00032055992355629605	-4.80879443875587e-12	2.2657279287888535e-06	3.4084573082463034e-06
3.56	-0.00031951370684376435	-4.82206238891666e-12	2.255120876427626e-06	3.373597254748199e-06
3.5700000000000003	-0.0003184698214379911	-4.835326789610524e-12	2.24436961847801e-06	3.3387665446958696e-06
3.58	-0.000317428215106518	-4.848587565589384e-12	2.2334812070981796e-06	3.3039812783001687e-06
3.59	-0.00031638883795430243	-4.861844680979985e-12	2.22246250510818e-06	3.269256912663685e-06
3.6	-0.0003153516423200659	-4.875098162271218e-12	2.211320188757462e-06	3.234608274734418e-06
3.61	-0.0003143165826774524	-4.88834803457982e-12	2.200060750530582e-06	3.2000495743445073e-06
3.62	-0.0003132836155407965	-4.901594357900563e-12	2.1886905020114446e-06	3.1655944173128882e-06
3.63	-0.0003122526993752759	-4.914837239511859e-12	2.1772155767648977e-06	3.131255818592228e-06
3.64	-0.0003112237945112832	-4.928076819338866e-12	2.1656419332782254e-06	3.097046215440965e-06
3.65	-0.00031019686306279576	-4.941313283123933e-12	2.153975357909962e-06	3.0629774806030766e-06
3.66	-0.00030917186884959726	-4.954546811061888e-12	2.1422214678843495e-06	3.0290609354785594e-06
3.67	-0.0003081487773231496	-4.967777699057678e-12	2.130385714300162e-06	2.995307363269235e-06
3.68	-0.0003071275554959643	-4.981006223910904e-12	2.1184733851505326e-06	2.9617270220845304e-06
3.69	-0.00030610817187432475	-4.9942327288708225e-12	2.1064896083785624e-06	2.9283296579938876e-06
3.7	-0.0003050905963941777	-5.00745762768953e-12	2.094439354921975e-06	2.8951245180124584e-06
3.71	-0.0003040748003600833	-5.02068131357376e-12	2.0823274417840123e-06	2.862120363007756e-06
3.72	-0.00030306075638706205	-5.0339043196996095e-12	2.0701585350986354e-06	2.829325480516342e-06
3.73	-0.00030204843834520927	-5.04712717726953e-12	2.0579371532031005e-06	2.796747697459204e-06
3.74	-0.00030103782130695467	-5.060350466731091e-12	2.0456676697034313e-06	2.764394392746519e-06
3.75	-0.0003000288814968418	-5.0735748833687645e-12	2.033354316543633e-06	2.7322725097623083e-06
3.7600000000000002	-0.0002990215962437076	-5.086801116641077e-12	2.0210011870623297e-06	2.7003885687203067e-06
3.77	-0.00029801594393516	-5.100029958273961e-12	2.0086122390454973e-06	2.6687486788835406e-06
3.7800000000000002	-0.0002970119039742223	-5.1132622357439736e-12	1.9961912977565924e-06	2.6373585506398963e-06
3.79	-0.0002960094567380737	-5.126498891565316e-12	1.983742058963428e-06	2.606223507427348e-06
3.8000000000000003	-0.000295008583538767	-5.139740893248002e-12	1.9712680919461295e-06	2.5753484975023687e-06
3.81	-0.0002940092665858259	-5.152989314596461e-12	1.958772842477227e-06	2.544738105546264e-06
3.8200000000000003	-0.00029301148895065105	-5.166245264029266e-12	1.946259635793562e-06	2.5143965641040066e-06
3.83	-0.00029201523453262695	-5.179509996514024e-12	1.933731679534096e-06	2.4843277648513892e-06
3.84	-0.00029102048802686454	-5.192784793019497e-12	1.921192066659449e-06	2.4545352696858196e-06
3.85	-0.0002900272348934952	-5.20607104387812e-12	1.9086437783460714e-06	2.4250223216375893e-06
3.86	-0.00028903546132842494	-5.219370262806935e-12	1.8960896868408907e-06	2.395791855598112e-06
3.87	-0.00028804515423551077	-5.232683976442451e-12	1.883532558301273e-06	2.366846508862092e-06
3.88	-0.00028705630120005556	-5.2460139198989185e-12	1.870975055592969e-06	2.3381886314816855e-06
3.89	-0.0002860688904635727	-5.2593618083334825e-12	1.8584197410548829e-06	2.309820296429773e-06
3.9	-0.0002850829108997624	-5.272729574178717e-12	1.8458690792373883e-06	2.2817433095714266e-06
3.91	-0.00028409835199162784	-5.286119210223502e-12	1.8333254396032386e-06	2.2539592194413075e-06
3.92	-0.0002831152038096712	-5.299532822357815e-12	1.8207910991807174e-06	2.2264693268264404e-06
3.93	-0.0002821334569911388	-5.3129726500782405e-12	1.808268245197817e-06	2.199274694153275e-06
3.94	-0.0002811531027202257	-5.326441074247674e-12	1.7957589776605243e-06	2.172376154678552e-06
3.95	-0.00028017413270923017	-5.3399405779098735e-12	1.7832653119080697e-06	2.1457743214834853e-06
3.96	-0.0002791965391805722	-5.353473793149347e-12	1.7707891811100606e-06	2.1194695962715618e-06
3.97	-0.00027822031484966633	-5.367043501919546e-12	1.7583324387417153e-06	2.093462177969757e-06
3.98	-0.0002772454529085705	-5.380652617906803e-12	1.7458968610007124e-06	2.0677520711337997e-06
3.99	-0.00027627194701040106	-5.394304249577372e-12	1.733484149194441e-06	2.04233909415807e-06
4.0	-0.0002752997912544543	-5.408001614777751e-12	1.721095932078029e-06	2.0172228872907627e-06
4.01	-0.000274328980172003	-5.421748118916906e-12	1.708733768151984e-06	1.992402920455526e-06
4.0200000000000005	-0.00027335950871273305	-5.435547357879336e-12	1.6963991479132133e-06	1.967878500880626e-06
4.03	-0.00027239137223178806	-5.449403072569493e-12	1.6840934960693998e-06	1.943648780536844e-06
4.04	-0.0002714245664773834	-5.463319236816489e-12	1.6718181737003035e-06	1.919712763385813e-06
4.05	-0.0002704590875789652	-5.477299978524247e-12	1.659574480383937e-06	1.8960693124401075e-06
4.0600000000000005	-0.0002694949320358755	-5.4913496535178075e-12	1.6473636562680419e-06	1.8727171566370993e-06
4.07	-0.0002685320967065162	-5.505472815476512e-12	1.6351868841100689e-06	1.8496548975281877e-06
4.08	-0.000267570578797954	-5.519674240144708e-12	1.623045291260618e-06	1.8268810157855427e-06
4.09	-0.0002666103758559736	-5.533958932319887e-12	1.6109399516113705e-06	1.8043938775283306e-06
4.1	-0.0002656514857555287	-5.548332124239e-12	1.5988718874932546e-06	1.7821917404706017e-06
4.11	-0.000264693906691585	-5.562799286439777e-12	1.5868420715303244e-06	1.7602727598930938e-06
4.12	-0.0002637376371703266	-5.5773661698338e-12	1.5748514284531952e-06	1.7386349944413464e-06
4.13	-0.0002627826760007084	-5.5920387520322504e-12	1.562900836868733e-06	1.7172764117522942e-06
4.14	-0.00026182902228632994	-5.606823309902538e-12	1.5509911309813883e-06	1.6961948939121579e-06
4.15	-0.0002608766754176144	-5.621726362031339e-12	1.5391231022712152e-06	1.6753882427477768e-06
4.16	-0.0002599256350642855	-5.636754773551017e-12	1.5272975011378477e-06	1.6548541849543658e-06
4.17	-0.00025897590116809863	-5.651915643785631e-12	1.5155150384852777e-06	1.6345903770618124e-06
4.18	-0.00025802747393585137	-5.667216446136199e-12	1.503776387283323e-06	1.6145944102427537e-06
4.19	-0.00025708035383261536	-5.682664928645406e-12	1.492082184070603e-06	1.5948638149646145e-06
4.2	-0.0002561345415752087	-5.698269176254131e-12	1.4804330304250411e-06	1.575396065488712e-06
4.21	-0.0002551900381258742	-5.714037616457994e-12	1.4688294943898629e-06	1.5561885842189874e-06
4.22	-0.00025424684468616473	-5.729979042800928e-12	1.4572721118595849e-06	1.5372387459032134e-06
4.23	-0.00025330496269101516	-5.746102611570504e-12	1.4457613879241007e-06	1.5185438816894524e-06
4.24	-0.0002523643938029951	-5.7624178315913454e-12	1.4342977981750358e-06	1.500101283040551e-06
4.25	-0.0002514251399067262	-5.7789346227479504e-12	1.4228817899702528e-06	1.4819082055096423e-06
4.26	-0.0002504872031034636	-5.795663273673416e-12	1.4115137836658844e-06	1.4639618723792027e-06
4.2700000000000005	-0.0002495505857058181	-5.812614515389069e-12	1.4001941737975718e-06	1.4462594781668125e-06
4.28	-0.0002486152902326245	-5.829799468655416e-12	1.3889233302403982e-06	1.4287981920001865e-06
4.29	-0.00024768131940393497	-5.847229713141734e-12	1.3777015993125525e-06	1.4115751608644637e-06
4.3	-0.00024674867613614596	-5.864917259885844e-12	1.3665293048634349e-06	1.394587512724482e-06
4.3100000000000005	-0.00024581736353723114	-5.882874593899622e-12	1.355406749310316e-06	1.3778323595249268e-06
4.32	-0.00024488738490208763	-5.9011146377984316e-12	1.3443342146430952e-06	1.3613068000710145e-06
4.33	-0.00024395874370798442	-5.9196508463690214e-12	1.3333119633983197e-06	1.345007922792732e-06
4.34	-0.00024303144361011113	-5.938497132571074e-12	1.322340239596749e-06	1.3289328083950544e-06
4.3500000000000005	-0.00024210548843721285	-5.957667953843541e-12	1.3114192696472816e-06	1.3130785323972907e-06
4.36	-0.00024118088218731302	-5.977178265490882e-12	1.3005492632189506e-06	1.2974421675638711e-06
4.37	-0.00024025762902351902	-5.997043567496207e-12	1.2897304140819946e-06	1.2820207862296257e-06
4.38	-0.0002393357332698964	-6.017279928146594e-12	1.2789629009110886e-06	1.2668114625220374e-06
4.39	-0.0002384151994074254	-6.03790397909339e-12	1.268246888068219e-06	1.2518112744831424e-06
4.4	-0.00023749603207001506	-6.058932916581031e-12	1.2575825263440614e-06	1.237017306093783e-06
4.41	-0.00023657823604059314	-6.080384558612241e-12	1.2469699536854799e-06	1.222426649202729e-06
4.42	-0.00023566181624724107	-6.1022773249371575e-12	1.2364092958727201e-06	1.208036405363258e-06
4.43	-0.00023474677775940097	-6.124630257408943e-12	1.2259006671907471e-06	1.19384368757974e-06
4.44	-0.00023383312578412495	-6.147463036481549e-12	1.2154441710550737e-06	1.1798456219667186e-06
4.45	-0.0002329208656623892	-6.170796030764967e-12	1.2050399006275335e-06	1.16603934932301e-06
4.46	-0.000232010002865439	-6.194650214455932e-12	1.1946879393861642e-06	1.1524220266230497e-06
4.47	-0.00023110054299119723	-6.21904730922014e-12	1.1843883616905382e-06	1.1389908284282715e-06
4.48	-0.00023019249176071006	-6.244009704689408e-12	1.174141233309335e-06	1.1257429482204463e-06
4.49	-0.00022928585501462854	-6.2695605071847184e-12	1.1639466119223543e-06	1.112675599659626e-06
4.5	-0.0002283806387097474	-6.2957235355834086e-12	1.1538045476141797e-06	1.0997860177688254e-06
4.51	-0.00022747684891556114	-6.322523353432665e-12	1.143715083323473e-06	1.0870714600477804e-06
4.5200000000000005	-0.0002265744918108792	-6.3499852648524946e-12	1.1336782552918328e-06	1.0745292075178967e-06
4.53	-0.00022567357368045703	-6.378135326192558e-12	1.1236940934705882e-06	1.0621565657006924e-06
4.54	-0.0002247741009116762	-6.4070003468333174e-12	1.1137626219259917e-06	1.049950865531764e-06
4.55	-0.00022387607999125122	-6.436607895118127e-12	1.1038838592095286e-06	1.0379094642124112e-06
4.5600000000000005	-0.0002229795175019701	-6.466986321021205e-12	1.0940578187163268e-06	1.0260297460010437e-06
4.57	-0.00022208442011946623	-6.498164719002552e-12	1.0842845090221003e-06	1.0143091229462665e-06
4.58	-0.0002211907946090233	-6.530172945560649e-12	1.0745639342035036e-06	1.0027450355637342e-06
4.59	-0.0002202986478224031	-6.563041633532143e-12	1.0648960941364496e-06	9.913349534586897e-07
4.6000000000000005	-0.00021940798669471285	-6.5968021345022994e-12	1.055280984783749e-06	9.800763758960293e-07
4.61	-0.00021851881824129106	-6.631486540536601e-12	1.0457185984585437e-06	9.68966832319848e-07
4.62	-0.0002176311495546278	-6.667127678839927e-12	1.0362089240768455e-06	9.5800388282427e-07
4.63	-0.00021674498780131126	-6.7037590261571905e-12	1.0267519473951107e-06	9.471851185772277e-07
4.64	-0.00021586034021900432	-6.741414777582745e-12	1.0173476512325298e-06	9.365081621991966e-07
4.65	-0.0002149772141134381	-6.780129741115482e-12	1.0079960156706281e-06	9.259706680983005e-07
4.66	-0.0002140956168554485	-6.8199393421545434e-12	9.986970182526787e-07	9.155703227636385e-07
4.67	-0.0002132155558780232	-6.860879575962888e-12	9.894506341602907e-07	9.053048450184682e-07
4.68	-0.00021233703867338567	-6.902986974790954e-12	9.80256836378236e-07	8.951719862346973e-07
4.69	-0.00021146007279010439	-6.946298563018425e-12	9.711155958543418e-07	8.851695305104185e-07
4.7	-0.0002105846658302209	-6.990851809973597e-12	9.620268816324404e-07	8.75295294811869e-07
4.71	-0.00020971082544641762	-7.0366845798519455e-12	9.529906609953218e-07	8.655471290813464e-07
4.72	-0.00020883855933919498	-7.0838350947257416e-12	9.440068995734518e-07	8.559229163125662e-07
4.73	-0.00020796787525408997	-7.132341878275585e-12	9.350755614611717e-07	8.464205725947737e-07
4.74	-0.0002070987809789132	-7.1822436697688436e-12	9.261966093146825e-07	8.370380471270397e-07
4.75	-0.0002062312843410146	-7.233579436934086e-12	9.173700044434979e-07	8.277733222041438e-07
4.76	-0.00020536539320457342	-7.286388268424407e-12	9.085957068892113e-07	8.186244131751633e-07
4.7700000000000005	-0.00020450111546791873	-7.340709325080053e-12	8.998736755003872e-07	8.095893683762019e-07
4.78	-0.00020363845906087389	-7.396581815121582e-12	8.912038679957971e-07	8.006662690384508e-07
4.79	-0.0002027774319421275	-7.454044875977237e-12	8.825862410208525e-07	7.918532291726662e-07
4.8	-0.00020191804209663563	-7.51313757710111e-12	8.740207501983452e-07	7.831483954314313e-07
4.8100000000000005	-0.00020106029753304267	-7.573898791314455e-12	8.655073501662321e-07	7.745499469501094e-07
4.82	-0.00020020420628114055	-7.636367155197955e-12	8.570459946173712e-07	7.660560951677641e-07
4.83	-0.00019934977638934697	-7.700581002678463e-12	8.486366363267617e-07	7.576650836290346e-07
4.84	-0.00019849701592221573	-7.766578223812026e-12	8.402792271740419e-07	7.493751877679309e-07
4.8500000000000005	-0.00019764593295797223	-7.834396238372235e-12	8.319737181613509e-07	7.411847146747555e-07
4.86	-0.0001967965355860794	-7.904071864437284e-12	8.237200594253091e-07	7.330920028468964e-07
4.87	-0.00019594883190483066	-7.975641234950404e-12	8.155182002437676e-07	7.250954219245784e-07
4.88	-0.00019510283001897272	-8.04913971759132e-12	8.073680890398197e-07	7.171933724124751e-07
4.89	-0.00019425853803735254	-8.124601876548868e-12	7.992696733756478e-07	7.093842853880447e-07
4.9	-0.00019341596407060064	-8.202061410818481e-12	7.912228999519273e-07	7.016666221974303e-07
4.91	-0.00019257511622883673	-8.281551220381417e-12	7.83227714593759e-07	6.940388741398814e-07
4.92	-0.00019173600261940748	-8.363103480583325e-12	7.752840622390412e-07	6.864995621413481e-07
4.93	-0.0001908986313446537	-8.446749837491717e-12	7.673918869226129e-07	6.790472364181661e-07
4.94	-0.0001900630104997051	-8.532521715174163e-12	7.595511317538925e-07	6.716804761315339e-07
4.95	-0.00018922914817030704	-8.620450723895122e-12	7.51761738896847e-07	6.643978890335185e-07
4.96	-0.00018839705243067466	-8.710569145435598e-12	7.44023649543456e-07	6.571981111052113e-07
4.97	-0.00018756673134138091	-8.802910565254579e-12	7.363368038886399e-07	6.500798061878407e-07
4.98	-0.00018673819294726842	-8.897510462453857e-12	7.287011410987633e-07	6.430416656072554e-07
4.99	-0.00018591144527539837	-8.994406807461304e-12	7.21116599282064e-07	6.360824077925038e-07
5.0	-0.00018508649633302226	-9.09364045087545e-12	7.135831154528739e-07	6.292007778888915e-07
5.0	-0.00018508649633302226	-9.093640450869762e-12	7.135831154528739e-07	6.292007778888916e-07
5.01	-0.00018426335410559258	-9.195255332069072e-12	7.061006255023997e-07	6.223955473661945e-07
5.02	-0.00018344202655479522	-9.299298340839406e-12	6.986690641580659e-07	6.15665513622386e-07
5.03	-0.00018262252161661987	-9.405818886631818e-12	6.912883649506083e-07	6.090094995835276e-07
5.04	-0.00018180484719945565	-9.514868482310869e-12	6.839584601739596e-07	6.024263533005681e-07
5.05	-0.00018098901118222046	-9.626500609518842e-12	6.766792808483857e-07	5.959149475436654e-07
5.06	-0.00018017502141251887	-9.740771710115477e-12	6.694507566804247e-07	5.894741793952201e-07
5.07	-0.00017936288570483212	-9.85774394130518e-12	6.622728160232325e-07	5.831029698423293e-07
5.08	-0.00017855261183874377	-9.97749020606879e-12	6.551453858421859e-07	5.768002633693537e-07
5.09	-0.00017774420755718162	-1.0100100976001874e-11	6.480683916646303e-07	5.705650275504258e-07
5.1	-0.00017693768056470822	-1.0225690588151746e-11	6.410417575500912e-07	5.643962526402048e-07
5.11	-0.00017613303852583126	-1.0354398749855073e-11	6.340654060451711e-07	5.582929511600082e-07
5.12	-0.00017533028906334692	-1.0486381682116489e-11	6.271392581448979e-07	5.522541574757526e-07
5.13	-0.00017452943975671358	-1.0621791592914576e-11	6.202632332520674e-07	5.462789273683037e-07
5.14	-0.00017373049814046256	-1.076075829376399e-11	6.134372491430637e-07	5.403663376096447e-07
5.15	-0.00017293347170262803	-1.0903410027100846e-11	6.0666122192319e-07	5.345154855764977e-07
5.16	-0.00017213836788321907	-1.1049960222749355e-11	5.999350659940614e-07	5.287254889210861e-07
5.17	-0.00017134519407271373	-1.1200766024700851e-11	5.932586940124592e-07	5.2299548521512e-07
5.18	-0.00017055395761059086	-1.1356079189268385e-11	5.866320168581305e-07	5.173246313353844e-07
5.19	-0.00016976466578388428	-1.1515789730465964e-11	5.800549435927777e-07	5.117121028616828e-07
5.2	-0.00016897732582577826	-1.1680922056120099e-11	5.735273814331165e-07	5.061570949384855e-07
5.21	-0.00016819194491421948	-1.1846241121069573e-11	5.67049235707833e-07	5.006588156087996e-07
5.22	-0.00016740853017057494	-1.1994620761388691e-11	5.606204098351677e-07	4.952164812412156e-07
5.23	-0.00016662708865830466	-1.2122773152459601e-11	5.542408052832608e-07	4.898293388989142e-07
5.24	-0.0001658476273816763	-1.223393685975019e-11	5.479103215440229e-07	4.844966581581241e-07
5.25	-0.00016507015328450292	-1.2330026585893194e-11	5.416288561037807e-07	4.792177226245607e-07
5.26	-0.000164294673248913	-1.2413202629228134e-11	5.35396304414599e-07	4.7399183314035675e-07
5.27	-0.00016352119409414868	-1.2485578593738825e-11	5.292125598676102e-07	4.688183051523411e-07
5.28	-0.00016274972257539598	-1.2548981790214225e-11	5.230775137691612e-07	4.6369646855596855e-07
5.29	-0.00016198026538264182	-1.2605036621643786e-11	5.169910553162022e-07	4.5862566905801724e-07
5.3	-0.00016121282913955984	-1.2655262251428685e-11	5.109530715733562e-07	4.5360526838060095e-07
5.31	-0.00016044742040242674	-1.2701094673721356e-11	5.049634474515324e-07	4.486346412545721e-07
5.32	-0.00015968404565906838	-1.2743869489382792e-11	4.990220656909863e-07	4.437131758594911e-07
5.33	-0.00015892271132783228	-1.2784805918006601e-11	4.931288068413156e-07	4.3884027426553897e-07
5.34	-0.00015816342375658696	-1.2825004767744041e-11	4.872835492428934e-07	4.3401535188535657e-07
5.35	-0.0001574061892217555	-1.2865457004863999e-11	4.814861690159993e-07	4.2923783715326795e-07
5.36	-0.00015665101392737033	-1.2907056165537863e-11	4.7573654004382415e-07	4.2450717122961193e-07
5.37	-0.00015589790400416105	-1.2950609814927488e-11	4.7003453396225183e-07	4.1982280768283363e-07
5.38	-0.00015514686550866349	-1.2996848106549248e-11	4.6438002014598115e-07	4.1518421216875974e-07
5.39	-0.00015439790442236582	-1.3046429281344057e-11	4.587728657048397e-07	4.1059086211443805e-07
5.4	-0.00015365102665087206	-1.3099943084640854e-11	4.5321293547063795e-07	4.0604224640701865e-07
5.41	-0.00015290623802309723	-1.3157913022333807e-11	4.477000919940791e-07	4.01537865089542e-07
5.42	-0.00015216354429048868	-1.3220798295252382e-11	4.422341955392841e-07	3.9707722906668776e-07
5.43	-0.00015142295112627443	-1.3288995901142786e-11	4.368151040806743e-07	3.926598598148632e-07
5.44	-0.00015068446412473563	-1.3362842988579679e-11	4.314426733018062e-07	3.882852890749088e-07
5.45	-0.00014994808880050564	-1.3442619559729734e-11	4.261167565930402e-07	3.8395305854767273e-07
5.46	-0.00014921383058789735	-1.3528551319351772e-11	4.2083720505612147e-07	3.7966271972809164e-07
5.47	-0.0001484816948402509	-1.3620812559015656e-11	4.1560386750287884e-07	3.7541383304958433e-07
5.48	-0.00014775168682931331	-1.3719529011950317e-11	4.1041659046452193e-07	3.7120596712124306e-07
5.49	-0.00014702381174463582	-1.382478053237959e-11	4.052752181919392e-07	3.6703870040054206e-07
5.5	-0.00014629807469299875	-1.3936603623542161e-11	4.001795926640193e-07	3.6291162046294815e-07
5.51	-0.0001455744806978639	-1.4054993763589448e-11	3.951295535971648e-07	3.588243231878183e-07
5.52	-0.00014485303469884825	-1.4179907560168915e-11	3.901249384563512e-07	3.5477641262693235e-07
5.53	-0.00014413374155121934	-1.4311264764274987e-11	3.851655824615779e-07	3.507675007399482e-07
5.54	-0.00014341660602541707	-1.4448950157836225e-11	3.8025131860337227e-07	3.4679720713611e-07
5.55	-0.0001427016328065991	-1.4592815335493475e-11	3.753819776546887e-07	3.428651588464644e-07
5.5600000000000005	-0.00014198882649420813	-1.474268046457206e-11	3.705573881879307e-07	3.3897099010852066e-07
5.57	-0.00014127819160156109	-1.489833594777008e-11	3.657773765880425e-07	3.3511434215907614e-07
5.58	-0.0001405697325554612	-1.5059544096967093e-11	3.610417670698294e-07	3.3129486302870664e-07
5.59	-0.00013986345369583646	-1.5226040778353208e-11	3.563503817003734e-07	3.275122073115537e-07
5.6	-0.00013915935927539177	-1.5397537009040066e-11	3.517030404132093e-07	3.2376603592329356e-07
5.61	-0.00013845745345928976	-1.557372057970547e-11	3.4709956103228553e-07	3.2005601598920665e-07
5.62	-0.0001377577403248486	-1.5754257641535087e-11	3.4253975929129e-07	3.1638182005288446e-07
5.63	-0.00013706022386126518	-1.5938794254308557e-11	3.380234488589121e-07	3.1274312538612197e-07
5.64	-0.00013636490796935398	-1.6126957935861238e-11	3.3355044136068926e-07	3.091396157813024e-07
5.65	-0.00013567179646130893	-1.6318359154076184e-11	3.291205464032662e-07	3.055709809472626e-07
5.66	-0.00013498089306048753	-1.6512592805877064e-11	3.2473357160204175e-07	3.020369157590048e-07
5.67	-0.00013429220140121192	-1.6709239633719233e-11	3.203893226075966e-07	2.985371201748412e-07
5.68	-0.00013360572502858618	-1.6907867614111685e-11	3.1608760312930155e-07	2.95071299029441e-07
5.69	-0.00013292146739834416	-1.7108033288414206e-11	3.118282149691719e-07	2.9163916184728484e-07
5.7	-0.00013223943187670462	-1.7309283053016583e-11	3.0761095804788825e-07	2.8824042269815085e-07
5.71	-0.00013155962174024962	-1.7511154400926924e-11	3.0343563043447644e-07	2.8487480007015596e-07
5.72	-0.00013088204017582417	-1.771317710577268e-11	2.9930202837861694e-07	2.8154201673905565e-07
5.73	-0.0001302066902804482	-1.7914874358343587e-11	2.9520994634105657e-07	2.7824179959757613e-07
5.74	-0.00012953357506125215	-1.811576387927126e-11	2.9115917702556547e-07	2.749738794631424e-07
5.75	-0.00012886269743542683	-1.831535894930526e-11	2.8714951141344176e-07	2.7173799105112457e-07
5.76	-0.00012819406023018904	-1.8513169419883228e-11	2.8318073879340846e-07	2.685338720725082e-07
5.77	-0.00012752766618277198	-1.870870268753975e-11	2.792526468015934e-07	2.6536126246045337e-07
5.78	-0.00012686351794042003	-1.8901464602618136e-11	2.753650214491494e-07	2.622199068136735e-07
5.79	-0.00012620161806041193	-1.9090960358633477e-11	2.715176471618816e-07	2.5910955373366263e-07
5.8	-0.0001255419690100941	-1.9276695305685014e-11	2.6771030681599925e-07	2.560299549593672e-07
5.8100000000000005	-0.00012488457316692968	-1.945817573268481e-11	2.639427817723765e-07	2.52980865366803e-07
5.82	-0.0001242294328185653	-1.9634909544635103e-11	2.6021485191319834e-07	2.49962042808023e-07
5.83	-0.00012357655016291246	-1.980640686448023e-11	2.565262956813713e-07	2.4697324797395413e-07
5.84	-0.00012292592730824326	-1.997218048246921e-11	2.528768901144862e-07	2.440142443028605e-07
5.85	-0.0001222775662733029	-2.013174618725463e-11	2.4926641088624825e-07	2.410847979005783e-07
5.86	-0.00012163146898743384	-2.028462285037996e-11	2.456946323419303e-07	2.3818467746288742e-07
5.87	-0.00012098763729071816	-2.0430332343558726e-11	2.4216132753847493e-07	2.3531365419318222e-07
5.88	-0.00012034607293412754	-2.056839916360821e-11	2.3866626828103195e-07	2.3247150168666145e-07
5.89	-0.0001197067775796947	-2.06983498287256e-11	2.352092251638329e-07	2.2965799580056516e-07
5.9	-0.00011906975280069511	-2.0819712061407198e-11	2.3178996761068595e-07	2.2687291468396042e-07
5.91	-0.00011843500008183795	-2.0932013813533914e-11	2.2840826390994147e-07	2.2411603798154087e-07
5.92	-0.00011780252081947649	-2.1034782262383482e-11	2.2506388125857833e-07	2.2138714615288285e-07
5.93	-0.00011717231632182646	-2.1127542932335956e-11	2.2175658579806396e-07	2.186860227985931e-07
5.94	-0.00011654438780920065	-2.1209819108192415e-11	2.1848614265793922e-07	2.1601245405841128e-07
5.95	-0.00011591873641425154	-2.1281131702429226e-11	2.152523159922883e-07	2.1336622783940966e-07
5.96	-0.00011529536318223027	-2.1340999532018778e-11	2.12054869022524e-07	2.1074713386593357e-07
5.97	-0.0001146742690712535	-2.1388939792408597e-11	2.088935640754704e-07	2.0815496357407083e-07
5.98	-0.00011405545495258195	-2.1424468072471965e-11	2.0576816262278703e-07	2.0558951002153428e-07
5.99	-0.0001134389216109163	-2.1447096887085166e-11	2.0267842532474371e-07	2.030505678354208e-07
6.0	-0.00011282466974469421	-2.145633145003082e-11	1.996241120660533e-07	2.0053793317039607e-07
6.01	-0.00011221269996640559	-2.145166178834559e-11	1.9660498199739666e-07	1.9805140367115205e-07
6.02	-0.00011160301280291428	-2.143255158750776e-11	1.9362079357561953e-07	1.9559077842550497e-07
6.03	-0.00011099560869579492	-2.1398426772710344e-11	1.9067130460472881e-07	1.9315585785974564e-07
6.04	-0.00011039048800167166	-2.1348670398669933e-11	1.8775627227226763e-07	1.9074644362468865e-07
6.05	-0.00010978765099257479	-2.128263254247741e-11	1.8487545319161274e-07	1.8836233879601664e-07
6.0600000000000005	-0.00010918709785630212	-2.1199658749061457e-11	1.8202860344053147e-07	1.8600334655785946e-07
6.07	-0.00010858882869679193	-2.1099118209360103e-11	1.7921547860093128e-07	1.8366926908493819e-07
6.08	-0.00010799284353450336	-2.09803768868795e-11	1.7643583379737605e-07	1.8135991186405751e-07
6.09	-0.00010739914230680622	-2.0842670387382936e-11	1.7368942373529065e-07	1.7907508250821248e-07
6.1	-0.00010680772486838138	-2.06850062241464e-11	1.7097600274203868e-07	1.7681458933743178e-07
6.11	-0.00010621859099162581	-2.050651172524828e-11	1.6829532480275528e-07	1.7457824191791554e-07
6.12	-0.00010563174036706909	-2.0306827868835948e-11	1.6564714359993413e-07	1.723658513508576e-07
6.13	-0.00010504717260379624	-2.008395180396802e-11	1.6303121255090017e-07	1.7017722811422455e-07
6.140000000000001	-0.0001044648872298792	-1.9844997683696692e-11	1.604472848459735e-07	1.6801219244510286e-07
6.15	-0.00010388488369281594	-1.9615410206368208e-11	1.5789511348538647e-07	1.6587058323313527e-07
6.16	-0.00010330716135997544	-1.9402693031297948e-11	1.5537445131686485e-07	1.637522229620954e-07
6.17	-0.00010273171951905118	-1.920530449002551e-11	1.5288505107113545e-07	1.6165692627726612e-07
6.18	-0.00010215855737852228	-1.9023331611220062e-11	1.504266654002662e-07	1.595845102711969e-07
6.1899999999999995	-0.00010158767406811883	-1.885634597301094e-11	1.4799904691138483e-07	1.5753479239007487e-07
6.2	-0.0001010190686392971	-1.8703790353647365e-11	1.4560194820499193e-07	1.5550759078797576e-07
6.21	-0.00010045274006571874	-1.8565328149902638e-11	1.4323512190873378e-07	1.535027246472291e-07
6.22	-9.988868724373655e-05	-1.8440750203110997e-11	1.4089832071259828e-07	1.5152001407253571e-07
6.23	-9.932690899288658e-05	-1.832984971505254e-11	1.3859129740343324e-07	1.4955927995513683e-07
6.24	-9.876740405638709e-05	-1.823239571571702e-11	1.363138049001152e-07	1.476203439329631e-07
6.25	-9.821017110164095e-05	-1.814816176387673e-11	1.3406559628656336e-07	1.4570302840496906e-07
6.26	-9.76552087207445e-05	-1.807695569664098e-11	1.3184642484453675e-07	1.4380715654740584e-07
6.27	-9.71025154310027e-05	-1.8018631488602234e-11	1.2965604408817953e-07	1.4193255231380365e-07
6.28	-9.655208967544812e-05	-1.797308637046548e-11	1.2749420779574754e-07	1.400790404217519e-07
6.29	-9.600392982336474e-05	-1.794025167878129e-11	1.2536067004157868e-07	1.3824644633463387e-07
6.3	-9.545803417081683e-05	-1.792008392688891e-11	1.2325518522768384e-07	1.3643459624455533e-07
6.3100000000000005	-9.491440094118414e-05	-1.7912559078175538e-11	1.2117750811665247e-07	1.346433170592784e-07
6.32	-9.437302828569694e-05	-1.791767043231564e-11	1.191273938594352e-07	1.328724363935006e-07
6.33	-9.383391428398071e-05	-1.7935429117758853e-11	1.171045980287509e-07	1.3112178256344616e-07
6.34	-9.329705694460086e-05	-1.7965865817555592e-11	1.1510887664669311e-07	1.2939118458338031e-07
6.35	-9.276245420561475e-05	-1.800903249511541e-11	1.1313998621653785e-07	1.2768047216281276e-07
6.36	-9.223010393512246e-05	-1.8065003350746377e-11	1.111976837483579e-07	1.2598947570360246e-07
6.37	-9.170000393182724e-05	-1.8133874749393546e-11	1.0928172679064083e-07	1.2431802629667536e-07
6.38	-9.117215192559544e-05	-1.8215764391170332e-11	1.0739187345708235e-07	1.2266595571858862e-07
6.390000000000001	-9.064654557802019e-05	-1.8310810580095397e-11	1.0552788245401666e-07	1.210330964287495e-07
6.4	-9.012318248298902e-05	-1.8419172903847792e-11	1.0368951310659987e-07	1.1941928156852876e-07
6.41	-8.960206016725512e-05	-1.8541035868609283e-11	1.018765253877989e-07	1.1782434496377316e-07
6.42	-8.908317609100887e-05	-1.8676616623823624e-11	1.0008867994168826e-07	1.1624812113178727e-07
6.43	-8.85665276484558e-05	-1.882617630004953e-11	9.832573811123274e-08	1.1469044529235218e-07
6.4399999999999995	-8.805211216839278e-05	-1.899003157747721e-11	9.658746196159775e-08	1.13151153379489e-07
6.45	-8.753992691479128e-05	-1.9168559108485954e-11	9.487361430648186e-08	1.116300820468366e-07
6.46	-8.70299690873783e-05	-1.9362183059113857e-11	9.318395873008549e-08	1.1012706865718286e-07
6.47	-8.652223582222409e-05	-1.9571342049814405e-11	9.151825961360607e-08	1.0864195125245131e-07
6.48	-8.60167241923269e-05	-1.9796456943517464e-11	8.987628215484855e-08	1.0717456852470069e-07
6.49	-8.551343120820493e-05	-2.003796120976007e-11	8.825779239428691e-08	1.0572475984758308e-07
6.5	-8.501235381848466e-05	-2.029644372785404e-11	8.666255723406482e-08	1.042923654162759e-07
6.51	-8.451348891049622e-05	-2.0572756313246888e-11	8.509034446244437e-08	1.0287722635321994e-07
6.52	-8.401683331086536e-05	-2.0867617612853504e-11	8.354092277265766e-08	1.0147918432761475e-07
6.53	-8.352238378611067e-05	-2.118117139387011e-11	8.201406178533622e-08	1.0009808113199904e-07
6.54	-8.303013704323873e-05	-2.151542528720058e-11	8.050953206652234e-08	9.873376104371414e-08
6.55	-8.254008973034463e-05	-2.1862101221789835e-11	7.902710515051857e-08	9.738605909636318e-08
6.5600000000000005	-8.205223843720815e-05	-2.2192415437627504e-11	7.756655355547321e-08	9.605479121489887e-08
6.57	-8.156657969589621e-05	-2.249824781259004e-11	7.612765080490167e-08	9.473979398512488e-08
6.58	-8.108310998136186e-05	-2.2781802081563257e-11	7.471017144386818e-08	9.344091464866731e-08
6.59	-8.060182571204687e-05	-2.304342327642551e-11	7.331389105825754e-08	9.215799932222348e-08
6.6	-8.012272325048407e-05	-2.328404106364443e-11	7.193858629136335e-08	9.089089541445552e-08
6.61	-7.964579890389871e-05	-2.3504724846391753e-11	7.058403486027303e-08	8.963945126871459e-08
6.62	-7.917104892481315e-05	-2.3706287687176737e-11	6.925001557312024e-08	8.840351549132559e-08
6.63	-7.869846951164838e-05	-2.3889394951645155e-11	6.793630834366733e-08	8.718293862550831e-08
6.640000000000001	-7.822805680932859e-05	-2.4054707242064464e-11	6.664269420741931e-08	8.597757459934469e-08
6.65	-7.775980690988536e-05	-2.4202910243641704e-11	6.536895533726351e-08	8.478727544772073e-08
6.66	-7.729371585305964e-05	-2.4334682041918657e-11	6.411487505631733e-08	8.361189258675322e-08
6.67	-7.682977962690644e-05	-2.4450659928972948e-11	6.288023785287668e-08	8.245127836176711e-08
6.68	-7.636799416839765e-05	-2.4551428092908176e-11	6.166482939379237e-08	8.130528574409416e-08
6.6899999999999995	-7.590835536402494e-05	-2.4637522355168794e-11	6.046843653727718e-08	8.01737684116985e-08
6.7	-7.545085905040262e-05	-2.4709442156271e-11	5.929084734591634e-08	7.905658082081504e-08
6.71	-7.49955010148703e-05	-2.4767662382409652e-11	5.8131851098932544e-08	7.795357820129996e-08
6.72	-7.454227699609355e-05	-2.4812641627263152e-11	5.6991238303434545e-08	7.686461653338844e-08
6.73	-7.409118268466495e-05	-2.4844826375641556e-11	5.586880070558445e-08	7.578955253929775e-08
6.74	-7.364221372370545e-05	-2.486465217076981e-11	5.4764331302808544e-08	7.472824372628403e-08
6.75	-7.31953657094625e-05	-2.4872543159616766e-11	5.367762435244379e-08	7.368054844294685e-08
6.76	-7.27506341919096e-05	-2.486891118086106e-11	5.26084753832846e-08	7.264632570680659e-08
6.77	-7.230801467534397e-05	-2.4854155134532717e-11	5.155668120466301e-08	7.16254362015918e-08
6.78	-7.186750261898183e-05	-2.4828660921527203e-11	5.052203991491903e-08	7.061774310455634e-08
6.79	-7.142909343755642e-05	-2.479280193915357e-11	4.950435091222909e-08	6.962310870841007e-08
6.8	-7.099278250190931e-05	-2.474694001448335e-11	4.85034149004472e-08	6.864139524151328e-08
6.8100000000000005	-7.055856513958534e-05	-2.469142656201285e-11	4.751903389856461e-08	6.767246587795124e-08
6.82	-7.012643663542545e-05	-2.4626603783989884e-11	4.655101124958669e-08	6.671618456215718e-08
6.83	-6.969639223215397e-05	-2.4552805802142966e-11	4.559915162451742e-08	6.577241606589899e-08
6.84	-6.926842713097054e-05	-2.4470359618581648e-11	4.466326103280834e-08	6.484102603059102e-08
6.85	-6.884253649213493e-05	-2.437958587584976e-11	4.37431468253808e-08	6.392188095449734e-08
6.86	-6.841871543555541e-05	-2.428079942536848e-11	4.2838617704099146e-08	6.301484816276844e-08
6.87	-6.799695904137116e-05	-2.4174309712602625e-11	4.19494837249556e-08	6.211979579123653e-08
6.88	-6.757726235053573e-05	-2.4060421019781084e-11	4.107555630511754e-08	6.123659283454818e-08
6.890000000000001	-6.715962036539687e-05	-2.3939432599437135e-11	4.0216648227088146e-08	6.036510921516103e-08
6.9	-6.67440280502761e-05	-2.3811638731698878e-11	3.9372573643449774e-08	5.950521556486804e-08
6.91	-6.633048033204528e-05	-2.3677328741979815e-11	3.8543148081431164e-08	5.8656784496587946e-08
6.92	-6.591897210070214e-05	-2.3536786989418115e-11	3.772818844714938e-08	5.781969165699243e-08
6.93	-6.550949820994301e-05	-2.339029286494409e-11	3.692751302899794e-08	5.699381140010895e-08
6.9399999999999995	-6.510205347773387e-05	-2.3238120771237495e-11	3.614094150087232e-08	5.6179017827171856e-08
6.95	-6.469663268687978e-05	-2.3080540135460326e-11	3.536829492614083e-08	5.537518607897366e-08
6.96	-6.429323058558982e-05	-2.2917815415585326e-11	3.460939575790215e-08	5.458219211163265e-08
6.97	-6.389184188804485e-05	-2.2750206134842022e-11	3.3864067845233e-08	5.379991276590854e-08
6.98	-6.349246127495685e-05	-2.257796690317879e-11	3.3132136431873564e-08	5.3028225809659484e-08
6.99	-6.309508339413034e-05	-2.2401347467296423e-11	3.241342815931748e-08	5.226700990649661e-08
7.0	-6.269970286102026e-05	-2.2220592743955164e-11	3.1707771068966665e-08	5.151614458269284e-08
7.01	-6.23063142592863e-05	-2.2035942863887643e-11	3.1014994602158443e-08	5.07755102595586e-08
7.02	-6.191491214134698e-05	-2.184763321104155e-11	3.033492960207644e-08	5.004498831258083e-08
7.03	-6.152549102892893e-05	-2.165589445384462e-11	2.9667408313520187e-08	4.9324460879019955e-08
7.04	-6.113804541361591e-05	-2.146095257777436e-11	2.9012264384246835e-08	4.861381198416937e-08
7.05	-6.0752569757392975e-05	-2.1263028909793686e-11	2.8369332864022464e-08	4.791292847381455e-08
7.0600000000000005	-6.0369058493190615e-05	-2.1062340135204387e-11	2.773845020592313e-08	4.7221696177385084e-08
7.07	-5.9987506025423e-05	-2.0859098314681066e-11	2.7119454263441407e-08	4.654000083074788e-08
7.08	-5.960790673052771e-05	-2.065351089680371e-11	2.6512184292932606e-08	4.58677292230951e-08
7.09	-5.9230254957499205e-05	-2.0445780722820325e-11	2.5916480950911056e-08	4.5204768988829325e-08
7.1	-5.885454502842068e-05	-2.023610603886353e-11	2.533218629261353e-08	4.4551008648911824e-08
7.109999999999999	-5.848077123899385e-05	-2.0024680498642955e-11	2.4759143771308076e-08	4.390633763684471e-08
7.12	-5.810892785906558e-05	-1.9811693171873073e-11	2.4197198236925192e-08	4.327064632045823e-08
7.13	-5.773900913315136e-05	-1.9597328551891093e-11	2.3646195933489645e-08	4.264382603725985e-08
7.140000000000001	-5.737100928095541e-05	-1.938176656522268e-11	2.310598449720277e-08	4.2025768888105344e-08
7.15	-5.700492249789032e-05	-1.9165182583995533e-11	2.257641295511434e-08	4.141636887081316e-08
7.16	-5.664074295558923e-05	-1.8947747440978975e-11	2.2057331720318175e-08	4.0815522824047536e-08
7.17	-5.627846480242156e-05	-1.87296274482641e-11	2.1548592592487482e-08	4.022312656108579e-08
7.18	-5.59180821639986e-05	-1.8510984419827224e-11	2.1050048751918514e-08	3.963907580191371e-08
7.1899999999999995	-5.555958914368171e-05	-1.8291975695986092e-11	2.056155475833795e-08	3.9063267322495817e-08
7.2	-5.5202979823084625e-05	-1.807275417286299e-11	2.00829665468168e-08	3.8495598729836344e-08
7.21	-5.484824826257328e-05	-1.785346833478448e-11	1.9614141424009594e-08	3.7935968504361433e-08
7.220000000000001	-5.4495388501763704e-05	-1.7634262291644694e-11	1.9154938065999512e-08	3.738427607251226e-08
7.23	-5.4144394560014335e-05	-1.741527581693497e-11	1.8705216512043907e-08	3.6840421839412545e-08
7.24	-5.379526043691835e-05	-1.719664438798757e-11	1.826483816277859e-08	3.6304306978118843e-08
7.25	-5.3447980112790025e-05	-1.6978499237465804e-11	1.7833665774634184e-08	3.5775834487214935e-08
7.26	-5.3102547549149604e-05	-1.676096739058957e-11	1.7411563455933007e-08	3.525491007971899e-08
7.27	-5.275895668920524e-05	-1.6544171724989184e-11	1.6998396662762318e-08	3.474143854745124e-08
7.28	-5.2417201458329365e-05	-1.632823101634485e-11	1.659403219278759e-08	3.4235324637091437e-08
7.29	-5.207727576453599e-05	-1.6113259993087324e-11	1.619833818279951e-08	3.373647411944177e-08
7.300000000000001	-5.173917349894971e-05	-1.5899369392303866e-11	1.581118410132784e-08	3.32447935747628e-08
7.3100000000000005	-5.1402888536276734e-05	-1.56866660159656e-11	1.5432440745612435e-08	3.276019047836781e-08
7.32	-5.106841473526772e-05	-1.5475252786662095e-11	1.5061980234271327e-08	3.2282573286777415e-08
7.33	-5.073574593918106e-05	-1.526522881007147e-11	1.469967600350601e-08	3.181185121872475e-08
7.34	-5.040487597624142e-05	-1.505668943070038e-11	1.4345402801063797e-08	3.1347935359070666e-08
7.35	-5.007579866009416e-05	-1.48497262927695e-11	1.3999036680030757e-08	3.089073958441298e-08
7.359999999999999	-4.974850779025847e-05	-1.4644427401397228e-11	1.3660454993776625e-08	3.0440176707466154e-08
7.37	-4.942299715257546e-05	-1.4440877186061189e-11	1.332953638997136e-08	2.999615940476037e-08
7.38	-4.9099260519653456e-05	-1.4239156557364956e-11	1.300616080383599e-08	2.9558601391585464e-08
7.390000000000001	-4.87772916513102e-05	-1.4039342972536794e-11	1.26902094527487e-08	2.912741724358632e-08
7.4	-4.8457084295011936e-05	-1.3841510495716274e-11	1.2381564829976792e-08	2.8702522291984075e-08
7.41	-4.8138632186307954e-05	-1.3645729861791734e-11	1.2080110697710689e-08	2.828383351026388e-08
7.42	-4.782192904926307e-05	-1.3452068535223977e-11	1.1785732081229564e-08	2.7871270201839523e-08
7.43	-4.7506968596885995e-05	-1.3260590776744754e-11	1.1498315261908244e-08	2.74647510546401e-08
7.4399999999999995	-4.719374453155497e-05	-1.3071357701095812e-11	1.1217747770996597e-08	2.7064194833625712e-08
7.45	-4.6882250545438986e-05	-1.2884427342529535e-11	1.0943918382409583e-08	2.6669521291096606e-08
7.46	-4.6572480320916905e-05	-1.2699854715071162e-11	1.0676717106398233e-08	2.6280651056035356e-08
7.470000000000001	-4.626442753099175e-05	-1.2517691873280822e-11	1.0416035182055094e-08	2.5897505430209092e-08
7.48	-4.5958085839703146e-05	-1.2337987976416384e-11	1.0161765070775138e-08	2.5520007689920596e-08
7.49	-4.565344890253495e-05	-1.2160789347096536e-11	9.913800449072921e-09	2.5148084137098227e-08
7.5	-4.5350510366820716e-05	-1.1986139531918662e-11	9.672036201548823e-09	2.4781659698457416e-08
7.51	-4.5049263872144365e-05	-1.1814079364264612e-11	9.436368413157331e-09	2.442065901248049e-08
7.52	-4.474970305073876e-05	-1.164464702331008e-11	9.206694362356234e-09	2.4065007751044004e-08
7.53	-4.445182152788046e-05	-1.1477878091785268e-11	8.98291251406609e-09	2.37146323027035e-08
7.54	-4.4155612922280414e-05	-1.131380561846079e-11	8.764922511423506e-09	2.3369460154116798e-08
7.550000000000001	-4.386107084647226e-05	-1.115246017431688e-11	8.552625169147186e-09	2.3029420205492773e-08
7.5600000000000005	-4.3568188907196174e-05	-1.0993869911451998e-11	8.345922465101473e-09	2.2694441622352276e-08
7.57	-4.327696070578035e-05	-1.0838060621833086e-11	8.144717533662392e-09	2.2364454092648877e-08
7.58	-4.298737983851853e-05	-1.0685055791816534e-11	7.94891465770133e-09	2.2039388154064438e-08
7.59	-4.269943989704366e-05	-1.053487666148856e-11	7.75841926056194e-09	2.1719175125811253e-08
7.6	-4.241313446869873e-05	-1.03875422781706e-11	7.57313789845717e-09	2.1403747120826775e-08
7.609999999999999	-4.2128457136904896e-05	-1.0243069553928699e-11	7.392978253272875e-09	2.1093037053290013e-08
7.62	-4.1845401481524604e-05	-1.0101473316616962e-11	7.217849124239789e-09	2.0786978629248202e-08
7.63	-4.1563961079222155e-05	-9.962766368231949e-12	7.047660419964635e-09	2.0485506335277217e-08
7.640000000000001	-4.128412950382125e-05	-9.826959533864008e-12	6.882323151023674e-09	2.0188555430470866e-08
7.65	-4.100590032665832e-05	-9.694061717053866e-12	6.7217494214042795e-09	1.9896061940729318e-08
7.66	-4.0729267116933155e-05	-9.56407995046171e-12	6.5658524213288785e-09	1.9607962653539577e-08
7.67	-4.045422344205577e-05	-9.437019445902223e-12	6.414546418635541e-09	1.9324195112470773e-08
7.68	-4.0180762867989744e-05	-9.312883647012983e-12	6.267746750903964e-09	1.9044697611313113e-08
7.6899999999999995	-3.990887895959293e-05	-9.19167427653286e-12	6.12536981783895e-09	1.876940918800929e-08
7.7	-3.963856528095393e-05	-9.073391386828467e-12	5.987333072745866e-09	1.8498269618520542e-08
7.71	-3.9369815395725754e-05	-8.958033405368133e-12	5.8535550146159715e-09	1.8231219410701543e-08
7.720000000000001	-3.910262286745539e-05	-8.845597185906222e-12	5.723955179825493e-09	1.796819979820965e-08
7.73	-3.8836981259911696e-05	-8.736078051856838e-12	5.598454134708838e-09	1.7709152734435523e-08
7.74	-3.8572884137407834e-05	-8.629469842433132e-12	5.476973466756233e-09	1.7454020886444734e-08
7.75	-3.831032506512144e-05	-8.525764960350983e-12	5.359435776387334e-09	1.7202747628925567e-08
7.76	-3.804929760941228e-05	-8.424954411840637e-12	5.245764669775167e-09	1.6955277038126555e-08
7.77	-3.7789795338134626e-05	-8.327027854366822e-12	5.135884749589751e-09	1.6711553885804988e-08
7.78	-3.753181182094775e-05	-8.231973636880675e-12	5.029721607205395e-09	1.647152363317672e-08
7.79	-3.727534062962362e-05	-8.139778843301241e-12	4.9272018154162146e-09	1.6235132424886852e-08
7.800000000000001	-3.702037533834883e-05	-8.050429332606278e-12	4.828252918441143e-09	1.6002327082996836e-08
7.8100000000000005	-3.676690952402639e-05	-7.963909781157516e-12	4.7328034256423346e-09	1.5773055101000658e-08
7.82	-3.6514936766572004e-05	-7.880203720895263e-12	4.6407828023704335e-09	1.554726463786192e-08
7.83	-3.626445064920788e-05	-7.79929357987915e-12	4.5521214618533855e-09	1.53249045120791e-08
7.84	-3.6015444758753216e-05	-7.72116072093607e-12	4.46675075732242e-09	1.510592419577175e-08
7.85	-3.576791268591148e-05	-7.645785478108157e-12	4.384602973446852e-09	1.4890273808787829e-08
7.859999999999999	-3.552184802555478e-05	-7.573147195614434e-12	4.305611318988615e-09	1.4677904112829183e-08
7.87	-3.527724437700423e-05	-7.503224264108065e-12	4.229709917925352e-09	1.4468766505594775e-08
7.88	-3.503409534430738e-05	-7.435994154655623e-12	4.156833801203705e-09	1.4262813014932676e-08
7.890000000000001	-3.4792394536513494e-05	-7.37143345686922e-12	4.086918899590358e-09	1.4059996293013016e-08
7.9	-3.4552135567944075e-05	-7.309517911325278e-12	4.019902034781576e-09	1.3860269610505582e-08
7.91	-3.4313312058460576e-05	-7.250222445467023e-12	3.955720911075179e-09	1.3663586850774184e-08
7.92	-3.407591763373061e-05	-7.1935212035922064e-12	3.8943141085197395e-09	1.3469902504076794e-08
7.93	-3.383994592548835e-05	-7.1393875841497284e-12	3.835621073570116e-09	1.3279171661784265e-08
7.9399999999999995	-3.3605390571793793e-05	-7.087794268427147e-12	3.7795821116538885e-09	1.3091350010603632e-08
7.95	-3.3372245217288246e-05	-7.038713252674291e-12	3.726138379182148e-09	1.2906393826816957e-08
7.96	-3.3140503513446674e-05	-6.9921158811114195e-12	3.6752318754721867e-09	1.2724259970533226e-08
7.970000000000001	-3.2910159118826833e-05	-6.947972873231709e-12	3.6268054347311806e-09	1.2544905879948823e-08
7.98	-3.268120569931567e-05	-6.906254355892045e-12	3.580802717972106e-09	1.2368289565625558e-08
7.99	-3.245363692837254e-05	-6.8669298911580415e-12	3.5371682055937307e-09	1.219436960477818e-08
8.0	-3.222744648726894e-05	-6.829968505886622e-12	3.4958471888154176e-09	1.2023105135579531e-08
8.01	-3.200262806532622e-05	-6.795338719029093e-12	3.456785762399417e-09	1.1854455851475337e-08
8.02	-3.177917536014868e-05	-6.763008570664698e-12	3.419930816112775e-09	1.1688381995519084e-08
8.030000000000001	-3.1557082077855935e-05	-6.73294564589652e-12	3.3852300281001467e-09	1.1524844354714453e-08
8.04	-3.1336341933309466e-05	-6.7051171051908685e-12	3.352631855397029e-09	1.1363804254382512e-08
8.05	-3.111694865033884e-05	-6.6794897076139125e-12	3.3220855278378973e-09	1.1205223552536385e-08
8.06	-3.0898895961963076e-05	-6.65602983664499e-12	3.29354103900312e-09	1.1049064634277454e-08
8.07	-3.068217761061042e-05	-6.634703526433274e-12	3.266949139544336e-09	1.0895290406207986e-08
8.08	-3.046678734833376e-05	-6.61547648443344e-12	3.2422613286666943e-09	1.0743864290860789e-08
8.09	-3.0252718937024796e-05	-6.5983141165383676e-12	3.2194298472340034e-09	1.0594750221148416e-08
8.1	-3.0039966148623783e-05	-6.5831815496995916e-12	3.198407669518632e-09	1.0447912634831512e-08
8.11	-2.9828522765327378e-05	-6.570043655498783e-12	3.1791484961846866e-09	1.0303316469008212e-08
8.120000000000001	-2.961838257979295e-05	-6.5588650712563e-12	3.1616067462174834e-09	1.0160927154622687e-08
8.129999999999999	-2.9409539395340848e-05	-6.549610224025687e-12	3.145737549883009e-09	1.0020710611000532e-08
8.14	-2.9201987026152864e-05	-6.542243349786474e-12	3.13149674120288e-09	9.882633240400617e-09
8.15	-2.8995719297468325e-05	-6.536728516089645e-12	3.1188408498296035e-09	9.746661922597387e-09
8.16	-2.8790730045778005e-05	-6.533029641594668e-12	3.1077270949208342e-09	9.612764009483519e-09
8.17	-2.8587013119014e-05	-6.531110515864546e-12	3.0981133767300317e-09	9.480907319700174e-09
8.18	-2.8384562376737502e-05	-6.530934820516606e-12	3.0899582696472376e-09	9.351060133295869e-09
8.19	-2.8183371690324197e-05	-6.532466146031104e-12	3.0832210149247564e-09	9.223191186408755e-09
8.2	-2.7983434943146308e-05	-6.535668012631199e-12	3.077861513707769e-09	9.097269665981667e-09
8.21	-2.7784746030751766e-05	-6.540503886693553e-12	3.0738403192517936e-09	8.973265204503398e-09
8.22	-2.758729886104153e-05	-6.5469371996398585e-12	3.0711186302175724e-09	8.851147874782436e-09
8.23	-2.73910873544433e-05	-6.554931365118546e-12	3.069658283406918e-09	8.73088818475034e-09
8.24	-2.719610544408331e-05	-6.5644497948515134e-12	3.0694217468881933e-09	8.61245707229621e-09
8.25	-2.7002347075954616e-05	-6.575455917113179e-12	3.0703721124204493e-09	8.49582590013605e-09
8.26	-2.6809806209083654e-05	-6.5879131905717014e-12	3.072473089144723e-09	8.380966450711811e-09
8.27	-2.6618476815693657e-05	-6.6017851214912395e-12	3.0756889962216282e-09	8.26785092112619e-09
8.280000000000001	-2.6428352881365623e-05	-6.617035278525505e-12	3.079984756166899e-09	8.156451918111747e-09
8.29	-2.6239428405196264e-05	-6.633627307276658e-12	3.0853258875567424e-09	8.046742453032862e-09
8.3	-2.605169739995396e-05	-6.6515249447972245e-12	3.091678498668316e-09	7.938695936923908e-09
8.31	-2.5865153892232217e-05	-6.670692033831095e-12	3.0990092805476086e-09	7.83228617556431e-09
8.32	-2.5679791922600016e-05	-6.691092535919788e-12	3.1072855002873883e-09	7.727487364586717e-09
8.33	-2.5495605545749986e-05	-6.712690545729704e-12	3.1164749943356413e-09	7.624274084624824e-09
8.34	-2.5312588830644038e-05	-6.735450302603528e-12	3.1265461618209525e-09	7.522621296495015e-09
8.35	-2.5130735860656553e-05	-6.759336203783193e-12	3.1374679579659773e-09	7.42250433641704e-09
8.36	-2.4950040733715005e-05	-6.784312816428955e-12	3.1492098875212423e-09	7.323898911270988e-09
8.370000000000001	-2.477049756243812e-05	-6.8103448885558195e-12	3.1617419983514118e-09	7.226781093891762e-09
8.379999999999999	-2.4592100474272173e-05	-6.8373973625914305e-12	3.1750348750588236e-09	7.131127318403712e-09
8.39	-2.4414843611623304e-05	-6.865435383209449e-12	3.189059632092029e-09	7.03691437558784e-09
8.4	-2.4238721131989576e-05	-6.894424310648188e-12	3.203787907901266e-09	6.944119408293852e-09
8.41	-2.4063727208089075e-05	-6.924329729863405e-12	3.219191858456962e-09	6.852719906885933e-09
8.42	-2.3889856027986253e-05	-6.955117460453172e-12	3.2352441509478098e-09	6.762693704727975e-09
8.43	-2.371710179521565e-05	-6.986753566426277e-12	3.2519179574652896e-09	6.674018973708699e-09
8.44	-2.3545458728903613e-05	-7.019204365800354e-12	3.2691869488271044e-09	6.586674219804259e-09
8.45	-2.3374921063887765e-05	-7.052436438632277e-12	3.2870252888139685e-09	6.5006382786793886e-09
8.46	-2.3205483050833483e-05	-7.086416637086679e-12	3.305407627420448e-09	6.415890311329186e-09
8.47	-2.3037138956349008e-05	-7.121112092109267e-12	3.3243090953695767e-09	6.332409799757271e-09
8.48	-2.2869883063097693e-05	-7.156490222861033e-12	3.343705297821094e-09	6.250176542695344e-09
8.49	-2.2703709669908314e-05	-7.192518743053535e-12	3.3635723086217868e-09	6.1691706513596975e-09
8.5	-2.2538613091882977e-05	-7.229165669683822e-12	3.3838866642305673e-09	6.089372545248697e-09
8.51	-2.2374587660502884e-05	-7.266399328950613e-12	3.404625357894276e-09	6.010762947977749e-09
8.52	-2.2211627723731977e-05	-7.304188363501025e-12	3.425765833918351e-09	5.93332288315368e-09
8.530000000000001	-2.2049727646118366e-05	-7.342501739316887e-12	3.4472859818189105e-09	5.8570336702897204e-09
8.54	-2.188888180889369e-05	-7.381308750634387e-12	3.469164130688292e-09	5.7818769207564064e-09
8.55	-2.1729084610069932e-05	-7.420579027571767e-12	3.491379043377629e-09	5.707834533775279e-09
8.56	-2.1570330464534947e-05	-7.460282540242609e-12	3.5139099110453463e-09	5.634888692448628e-09
8.57	-2.1412613804145136e-05	-7.5003896053027e-12	3.5367363476074016e-09	5.563021859830163e-09
8.58	-2.1255929077816206e-05	-7.540870889603055e-12	3.5598383839571313e-09	5.492216775032695e-09
8.59	-2.1100270751612144e-05	-7.581697416883012e-12	3.5831964627000947e-09	5.4224564493779e-09
8.6	-2.09456333088319e-05	-7.622840570381378e-12	3.6067914326077014e-09	5.3537241625811856e-09
8.61	-2.0792011250094284e-05	-7.664272099120924e-12	3.630604543474028e-09	5.286003458979079e-09
8.620000000000001	-2.063939909342025e-05	-7.705964119717081e-12	3.6546174402001398e-09	5.219278143791565e-09
8.629999999999999	-2.0487791374314325e-05	-7.747889122366809e-12	3.6788121583014274e-09	5.1535322794278345e-09
8.64	-2.0337182645842693e-05	-7.790019973090165e-12	3.703171118005482e-09	5.0887501818262165e-09
8.65	-2.0187567478710458e-05	-7.83232991763849e-12	3.727677119363021e-09	5.024916416835713e-09
8.66	-2.0038940461336178e-05	-7.87479258413375e-12	3.7523133369488494e-09	4.96201579663432e-09
8.67	-1.989129619992497e-05	-7.917381986316043e-12	3.777063314752558e-09	4.900033376187567e-09
8.68	-1.974462931853973e-05	-7.960072526364804e-12	3.801910961336881e-09	4.838954449743598e-09
8.69	-1.9598934459170085e-05	-8.002838996834114e-12	3.826840544697904e-09	4.778764547367746e-09
8.7	-1.945420628179948e-05	-8.045656582938262e-12	3.851836686962634e-09	4.719449431514594e-09
8.71	-1.9310439464471053e-05	-8.088500865243915e-12	3.8768843599912045e-09	4.660995093639009e-09
8.72	-1.9167628703351032e-05	-8.131347820645817e-12	3.901968880240471e-09	4.603387750844297e-09
8.73	-1.9025768712790388e-05	-8.174173824389593e-12	3.927075903854604e-09	4.546613842568101e-09
8.74	-1.888485422538511e-05	-8.21695565161187e-12	3.952191422097891e-09	4.4906600273073946e-09
8.75	-1.8744879992034044e-05	-8.259670478164793e-12	3.977301756316582e-09	4.435513179378981e-09
8.76	-1.8605840781995765e-05	-8.302295882048766e-12	4.002393553612245e-09	4.381160385719535e-09
8.77	-1.846773138294281e-05	-8.344809843998289e-12	4.027453781793453e-09	4.327588942721329e-09
8.780000000000001	-1.833054660101492e-05	-8.387190748211563e-12	4.052469725055911e-09	4.274786353106171e-09
8.79	-1.819428126087028e-05	-8.429417383089622e-12	4.077428979245852e-09	4.222740322836009e-09
8.8	-1.805893020573486e-05	-8.471468941142706e-12	4.102319447523225e-09	4.171438758060182e-09
8.81	-1.792448829745038e-05	-8.5133250195728e-12	4.127129335547165e-09	4.120869762099743e-09
8.82	-1.7790950416520706e-05	-8.554965619870002e-12	4.15184714754914e-09	4.071021632467659e-09
8.83	-1.7658311462155945e-05	-8.596371148066323e-12	4.176461681437108e-09	4.0218828579264535e-09
8.84	-1.7526566352315724e-05	-8.637522414184134e-12	4.200962024692486e-09	3.973442115580847e-09
8.85	-1.7395710023750452e-05	-8.678400631647522e-12	4.225337550243407e-09	3.925688268006552e-09
8.86	-1.726573743204066e-05	-8.718987416945886e-12	4.2495779117010036e-09	3.878610360415581e-09
8.870000000000001	-1.713664355163568e-05	-8.75926478876848e-12	4.273673039784933e-09	3.832197617856087e-09
8.879999999999999	-1.7008423375889648e-05	-8.799215167276046e-12	4.297613137451241e-09	3.786439442448556e-09
8.89	-1.6881071917096786e-05	-8.838821372273769e-12	4.321388676389035e-09	3.74132541065534e-09
8.9	-1.6754584206524942e-05	-8.878066623408723e-12	4.3449903926226876e-09	3.6968452705876543e-09
8.91	-1.6628955294447375e-05	-8.916934537792392e-12	4.36840928257144e-09	3.652988939344949e-09
8.92	-1.6504180250172786e-05	-8.955409128797204e-12	4.391636598577068e-09	3.6097465003894925e-09
8.93	-1.6380254162075418e-05	-8.993474804780746e-12	4.414663846064628e-09	3.5671082009554188e-09
8.94	-1.6257172137621117e-05	-9.031116367247667e-12	4.437482778175657e-09	3.52506444949146e-09
8.95	-1.613492930339456e-05	-9.068319009173717e-12	4.460085393152532e-09	3.483605813137226e-09
8.96	-1.601352080512301e-05	-9.105068312892508e-12	4.482463929706895e-09	3.4427230152327965e-09
8.97	-1.5892941807699885e-05	-9.141350248605824e-12	4.504610863435013e-09	3.402406932862429e-09
8.98	-1.577318749520659e-05	-9.177151171460286e-12	4.526518903385596e-09	3.3626485944290185e-09
8.99	-1.5654253070932343e-05	-9.212457820268373e-12	4.548180987645062e-09	3.3234391772639743e-09
9.0	-1.5536133757394004e-05	-9.2472573144986e-12	4.569590280511837e-09	3.2847700052671483e-09
9.01	-1.541882479635282e-05	-9.281537152315403e-12	4.590740168112112e-09	3.24663254658029e-09
9.02	-1.5302321448831322e-05	-9.315285207971519e-12	4.611624255245492e-09	3.2090184112912545e-09
9.030000000000001	-1.5186618995127941e-05	-9.348489728925731e-12	4.6322363616343315e-09	3.1719193491702917e-09
9.04	-1.5071712734830922e-05	-9.381139333912874e-12	4.65257051854916e-09	3.135327247438169e-09
9.05	-1.4957597986830286e-05	-9.41322300931416e-12	4.672620965159662e-09	3.0992341285634444e-09
9.06	-1.4844270089329203e-05	-9.444730107166911e-12	4.692382145156707e-09	3.063632148092711e-09
9.07	-1.4731724399853647e-05	-9.475650341525501e-12	4.711848703564122e-09	3.0285135925091204e-09
9.08	-1.4619956295260691e-05	-9.505973786098177e-12	4.7310154828457244e-09	2.9938708771223862e-09
9.09	-1.4508961171746257e-05	-9.535690870835701e-12	4.749877520191431e-09	2.959696543987989e-09
9.1	-1.4398734444850814e-05	-9.564792379130223e-12	4.768430043869932e-09	2.9259832598562276e-09
9.11	-1.4289271549464162e-05	-9.59326944404219e-12	4.786668469947288e-09	2.892723814149539e-09
9.120000000000001	-1.4180567939829363e-05	-9.621113545937396e-12	4.804588399313841e-09	2.859911116970261e-09
9.129999999999999	-1.4072619089545025e-05	-9.648316508572155e-12	4.82218561428592e-09	2.8275381971356962e-09
9.14	-1.3965420491566413e-05	-9.674870495666731e-12	4.839456075520949e-09	2.7955982002416062e-09
9.15	-1.3858967658206046e-05	-9.700768008081826e-12	4.856395919042663e-09	2.764084386754801e-09
9.16	-1.3753256121132199e-05	-9.726001879735862e-12	4.873001452983423e-09	2.7329901301318646e-09
9.17	-1.3648281431367093e-05	-9.750565274560661e-12	4.88926915463654e-09	2.7023089149666818e-09
9.18	-1.354403915928342e-05	-9.774451682651318e-12	4.905195667439141e-09	2.6720343351639537e-09
9.190000000000001	-1.3440524894600073e-05	-9.79765491671282e-12	4.920777797980455e-09	2.642160092140196e-09
9.2	-1.3337734246377067e-05	-9.82016910850387e-12	4.936012513340429e-09	2.6126799930512065e-09
9.21	-1.3235662843008293e-05	-9.841988705276182e-12	4.950896937691435e-09	2.5835879490454116e-09
9.219999999999999	-1.3134306332214611e-05	-9.863108465695868e-12	4.965428349816464e-09	2.554877973543184e-09
9.23	-1.30336603810349e-05	-9.883523456220719e-12	4.979604180207188e-09	2.5265441805418693e-09
9.24	-1.293372067581661e-05	-9.903229047615541e-12	4.99342200824165e-09	2.4985807829463144e-09
9.25	-1.2834482922205073e-05	-9.92222091071718e-12	5.006879559480532e-09	2.470982090923975e-09
9.26	-1.2735942845131658e-05	-9.940495012956015e-12	5.019974702782164e-09	2.443742510285239e-09
9.27	-1.2638096188801441e-05	-9.958047614021858e-12	5.032705447896945e-09	2.416856540887265e-09
9.280000000000001	-1.2540938716679213e-05	-9.97487526230465e-12	5.045069942448524e-09	2.3903187750631756e-09
9.29	-1.244446621147535e-05	-9.990974791071648e-12	5.05706646965697e-09	2.364123896074423e-09
9.3	-1.2348674475129792e-05	-1.000634331409327e-11	5.068693445563896e-09	2.338266676586308e-09
9.31	-1.2253559328795866e-05	-1.0020978222238175e-11	5.079949416401572e-09	2.312741977167833e-09
9.32	-1.215911661282284e-05	-1.0034877178866884e-11	5.090833056272057e-09	2.287544744813187e-09
9.33	-1.2065342186737581e-05	-1.0048038116281033e-11	5.101343164546805e-09	2.262670011487084e-09
9.34	-1.1972231929225276e-05	-1.006045923168773e-11	5.1114786633255684e-09	2.2381128926920565e-09
9.350000000000001	-1.1879781738109336e-05	-1.007213898298282e-11	5.121238595064706e-09	2.2138685860574968e-09
9.36	-1.1787987530330632e-05	-1.0083076084895568e-11	5.130622120269864e-09	2.189932369951359e-09
9.370000000000001	-1.1696845241925318e-05	-1.009326950476317e-11	5.13962851498537e-09	2.16629960211234e-09
9.379999999999999	-1.1606350828002419e-05	-1.0102718458754739e-11	5.1482571685055516e-09	2.1429657183045825e-09
9.39	-1.1516500262720076e-05	-1.0111422407637263e-11	5.156507581060641e-09	2.1199262309922405e-09
9.4	-1.1427289539261359e-05	-1.0119381052673597e-11	5.164379361490823e-09	2.0971767280356062e-09
9.41	-1.1338714669808956e-05	-1.0126594331836374e-11	5.171872225065972e-09	2.0747128714073646e-09
9.42	-1.125077168551937e-05	-1.0133062415347362e-11	5.17898599123424e-09	2.0525303959287695e-09
9.43	-1.1163456636496026e-05	-1.0138785702117797e-11	5.185720581507859e-09	2.030625108026537e-09
9.440000000000001	-1.107676559176164e-05	-1.014376481527586e-11	5.192076017021996e-09	2.0089928845084616e-09
9.45	-1.0990694639230156e-05	-1.0148000598215055e-11	5.198052416710241e-09	1.98762967135921e-09
9.46	-1.090523988567738e-05	-1.0151494110994741e-11	5.203649995071829e-09	1.9665314825549324e-09
9.469999999999999	-1.0820397456711486e-05	-1.0154246625538614e-11	5.208869060035424e-09	1.9456943988965562e-09
9.48	-1.0736163496742136e-05	-1.015625962226765e-11	5.2137100110041654e-09	1.9251145668623063e-09
9.49	-1.0652534168949496e-05	-1.0157534785690713e-11	5.2181733367787444e-09	1.9047881974778203e-09
9.5	-1.0569505655252086e-05	-1.0158074000626937e-11	5.222259613549935e-09	1.8847115652052604e-09
9.51	-1.0487074156274134e-05	-1.0157879348156057e-11	5.225969502943643e-09	1.864881006849648e-09
9.52	-1.0405235891312261e-05	-1.0156953101585651e-11	5.229303750104916e-09	1.8452929204830523e-09
9.530000000000001	-1.0323987098301386e-05	-1.0155297722510463e-11	5.2322631817125004e-09	1.8259437643863196e-09
9.54	-1.0243324033780002e-05	-1.0152915856978588e-11	5.2348487041340005e-09	1.8068300560078664e-09
9.55	-1.0163242972854824e-05	-1.0149810331311887e-11	5.2370613015471625e-09	1.78794837093905e-09
9.56	-1.0083740209164867e-05	-1.0145984148490506e-11	5.238902034149245e-09	1.76929534190699e-09
9.57	-1.0004812054844569e-05	-1.0141440483931898e-11	5.240372036166492e-09	1.7508676577828943e-09
9.58	-9.926454840486817e-06	-1.0136182681966432e-11	5.241472514349804e-09	1.7326620626075702e-09
9.59	-9.848664915104793e-06	-1.0130214251627645e-11	5.242204745967266e-09	1.7146753546319857e-09
9.600000000000001	-9.771438646093627e-06	-1.0123538863277648e-11	5.242570077150743e-09	1.6969043853745492e-09
9.61	-9.694772419191341e-06	-1.01161603442206e-11	5.242569921178096e-09	1.679346058692841e-09
9.620000000000001	-9.618662638439005e-06	-1.0108082675318158e-11	5.242205756811303e-09	1.6619973298716385e-09
9.629999999999999	-9.543105726140792e-06	-1.0099309987064933e-11	5.2414791266294975e-09	1.6448552047255048e-09
9.64	-9.468098122822779e-06	-1.0089846556034129e-11	5.240391635241731e-09	1.6279167387165232e-09
9.65	-9.393636287192006e-06	-1.0079696800743656e-11	5.238944947892754e-09	1.6111790360861621e-09
9.66	-9.319716696094336e-06	-1.006886527862014e-11	5.2371407887825055e-09	1.5946392490026575e-09
9.67	-9.246335844471988e-06	-1.0057356681645177e-11	5.2349809393364706e-09	1.578294576721234e-09
9.68	-9.173490245320768e-06	-1.0045175833126146e-11	5.232467236913107e-09	1.562142264759451e-09
9.690000000000001	-9.101176429646452e-06	-1.0032327683998758e-11	5.2296015731487445e-09	1.546179604086108e-09
9.7	-9.029390946420876e-06	-1.001881730936036e-11	5.226385892375326e-09	1.5304039303235374e-09
9.71	-8.958130362537356e-06	-1.0004649904478e-11	5.222822190270238e-09	1.5148126229631119e-09
9.719999999999999	-8.887391262765959e-06	-9.989830782065395e-12	5.218912512379084e-09	1.499403104595148e-09
9.73	-8.817170249707758e-06	-9.974365367881231e-12	5.214658952567311e-09	1.4841728401500689e-09
9.74	-8.747463943749276e-06	-9.95825919801864e-12	5.210063651781843e-09	1.4691193361540032e-09
9.75	-8.678268983015795e-06	-9.941517915018733e-12	5.205128796473908e-09	1.4542401399960266e-09
9.76	-8.609582023324735e-06	-9.924147264631406e-12	5.199856617309857e-09	1.439532839208187e-09
9.77	-8.541399738138437e-06	-9.906153092606864e-12	5.194249387888749e-09	1.4249950607579955e-09
9.780000000000001	-8.473718818516257e-06	-9.88754134110031e-12	5.1883094232464975e-09	1.41062447035257e-09
9.79	-8.406535973066771e-06	-9.868318045419249e-12	5.182039078695431e-09	1.3964187717548787e-09
9.8	-8.33984792789888e-06	-9.848489330967733e-12	5.175440748402975e-09	1.3823757061118903e-09
9.81	-8.2736514265733e-06	-9.828061409808385e-12	5.1685168642735645e-09	1.368493051293857e-09
9.82	-8.20794323005287e-06	-9.807040577600205e-12	5.1612698945527384e-09	1.3547686212453917e-09
9.83	-8.142720116652977e-06	-9.785433210384696e-12	5.153702342607409e-09	1.341200265347328e-09
9.84	-8.077978881991541e-06	-9.763245761370745e-12	5.145816745855212e-09	1.3277858677897761e-09
9.850000000000001	-8.013716338938406e-06	-9.740484758141099e-12	5.137615674409256e-09	1.3145233469562185e-09
9.86	-7.949929317564676e-06	-9.71715679918225e-12	5.129101730014249e-09	1.3014106548178216e-09
9.870000000000001	-7.886614665091153e-06	-9.693268551170429e-12	5.120277544716652e-09	1.2884457763386245e-09
9.879999999999999	-7.823769245837354e-06	-9.668826745997887e-12	5.111145780037983e-09	1.2756267288911369e-09
9.89	-7.76138994116914e-06	-9.643838177650372e-12	5.101709125539936e-09	1.2629515616816232e-09
9.9	-7.699473649446731e-06	-9.61830969937542e-12	5.091970297880789e-09	1.2504183551859135e-09
9.91	-7.638017285972138e-06	-9.592248220897482e-12	5.081932039729508e-09	1.2380252205949665e-09
9.92	-7.577017782936248e-06	-9.56566070544944e-12	5.071597118623948e-09	1.2257702992699441e-09
9.93	-7.516472089365768e-06	-9.538554167108372e-12	5.060968326041654e-09	1.213651762207056e-09
9.940000000000001	-7.456377171069597e-06	-9.51093566794033e-12	5.050048476263145e-09	1.2016678095117492e-09
9.95	-7.396730010585262e-06	-9.482812315290074e-12	5.038840405412228e-09	1.1898166698820655e-09
9.96	-7.337527607124651e-06	-9.454191259193804e-12	5.027346970480211e-09	1.1780966001013036e-09
9.969999999999999	-7.278766976519819e-06	-9.425079689584258e-12	5.01557104823747e-09	1.1665058845394067e-09
9.98	-7.220445151168296e-06	-9.395484833732941e-12	5.003515534374555e-09	1.1550428346633686e-09
9.99	-7.162559179978383e-06	-9.36541395379999e-12	4.991183342590784e-09	1.1437057885562723e-09
10.0	-7.105106128313794e-06	-9.334874344067838e-12	4.97857740352444e-09	1.1324931104447091e-09
10.0	-7.105106128313794e-06	-9.334874344068055e-12	4.97857740352444e-09	1.1324931104447093e-09
10.01	-7.048083077938444e-06	-9.30387332879169e-12	4.96570066399637e-09	1.1214031902350376e-09
10.02	-6.991487126960694e-06	-9.272418259306561e-12	4.952556085929172e-09	1.110434443057183e-09
10.03	-6.935315389777634e-06	-9.240516511946375e-12	4.939146645667026e-09	1.0995853088172946e-09
10.04	-6.879564997018859e-06	-9.208175485537603e-12	4.9254753329778915e-09	1.088854251758112e-09
10.05	-6.824233095490177e-06	-9.175402598920797e-12	4.9115451502225655e-09	1.0782397600268722e-09
10.06	-6.7693168481171445e-06	-9.142205289007017e-12	4.897359111545768e-09	1.0677403452517432e-09
10.07	-6.714813433888209e-06	-9.10859100820637e-12	4.882920242025721e-09	1.0573545421251424e-09
10.08	-6.660720047797782e-06	-9.07456722220026e-12	4.8682315768694645e-09	1.0470809079947566e-09
10.09	-6.607033900789208e-06	-9.04014140786068e-12	4.853296160712364e-09	1.0369180224621033e-09
10.1	-6.553752219697227e-06	-9.005321051057096e-12	4.838117046682137e-09	1.0268644869882245e-09
10.11	-6.5008722471905745e-06	-8.970113644531457e-12	4.8226972957584964e-09	1.01691892450641e-09
10.12	-6.4483912417142155e-06	-8.934526685803804e-12	4.807039975954916e-09	1.0070799790421446e-09
10.13	-6.396306477431492e-06	-8.898567675171983e-12	4.791148161652017e-09	9.973463153396977e-10
10.14	-6.344615244166022e-06	-8.86224411359774e-12	4.775024932770862e-09	9.877166184956614e-10
10.15	-6.293314847343584e-06	-8.825563500862717e-12	4.758673374217305e-09	9.781895935991327e-10
10.16	-6.242402607933614e-06	-8.788533333516666e-12	4.7420965750315645e-09	9.687639653782925e-10
10.17	-6.191875862390763e-06	-8.751161103085623e-12	4.72529762778006e-09	9.594384778537203e-10
10.18	-6.1417319625963016e-06	-8.713454294119005e-12	4.708279627944697e-09	9.5021189399772e-10
10.19	-6.091968275799172e-06	-8.675420382381662e-12	4.691045673149527e-09	9.410829954000738e-10
10.2	-6.042582184557155e-06	-8.637066833177198e-12	4.673598862589002e-09	9.320505819400061e-10
10.21	-5.993571086677805e-06	-8.598401099332652e-12	4.655942296425731e-09	9.231134714636549e-10
10.22	-5.944932395159232e-06	-8.559430619791826e-12	4.638079075084058e-09	9.142704994682383e-10
10.23	-5.896663538130829e-06	-8.520162817683392e-12	4.620012298711345e-09	9.055205187913275e-10
10.24	-5.848761958793848e-06	-8.480605098789022e-12	4.601745066568113e-09	8.968623993062684e-10
10.25	-5.8012251153619314e-06	-8.440764849902342e-12	4.583280476474077e-09	8.882950276230253e-10
10.26	-5.754050481001443e-06	-8.400649437265924e-12	4.564621624201677e-09	8.798173067946321e-10
10.27	-5.707235543771814e-06	-8.3602662050465e-12	4.545771602910253e-09	8.714281560290481e-10
10.28	-5.6607778065657115e-06	-8.319622473612643e-12	4.526733502675947e-09	8.631265104061135e-10
10.29	-5.614674787049159e-06	-8.278725538505263e-12	4.507510409847108e-09	8.549113206004336e-10
10.3	-5.568924017601606e-06	-8.237582668472587e-12	4.488105406630942e-09	8.467815526083968e-10
10.31	-5.523523045255868e-06	-8.196201104420646e-12	4.468521570484493e-09	8.387361874811504e-10
10.32	-5.478469431638027e-06	-8.154588057884162e-12	4.448761973684353e-09	8.307742210620651e-10
10.33	-5.433760752907305e-06	-8.112750709778147e-12	4.42882968284978e-09	8.228946637292778e-10
10.34	-5.389394599695729e-06	-8.0706962089463e-12	4.408727758345539e-09	8.150965401428326e-10
10.35	-5.34536857704803e-06	-8.028431671013995e-12	4.388459254002387e-09	8.073788889968246e-10
10.36	-5.301680304361066e-06	-7.985964177056557e-12	4.368027216439439e-09	7.99740762775903e-10
10.37	-5.258327415323702e-06	-7.943300772445151e-12	4.347434684825309e-09	7.921812275164867e-10
10.38	-5.215307557856177e-06	-7.900448465614832e-12	4.326684690280105e-09	7.846993625724121e-10
10.39	-5.172618394049787e-06	-7.857414226909928e-12	4.305780255544237e-09	7.77294260384928e-10
10.4	-5.130257600106309e-06	-7.81420498750152e-12	4.284724394516785e-09	7.699650262570316e-10
10.41	-5.088222866277574e-06	-7.77082763833915e-12	4.263520111896358e-09	7.627107781321493e-10
10.42	-5.046511896804782e-06	-7.727289028880067e-12	4.242170402676261e-09	7.555306463766339e-10
10.43	-5.0051224098581e-06	-7.683595966274998e-12	4.220678251890385e-09	7.484237735668014e-10
10.44	-4.964052137476019e-06	-7.6397552144036e-12	4.1990466341634345e-09	7.413893142797676e-10
10.45	-4.923298825504713e-06	-7.595773492582983e-12	4.1772785133136666e-09	7.34426434887974e-10
10.46	-4.8828602335374826e-06	-7.551657475043783e-12	4.155376842014926e-09	7.275343133581396e-10
10.47	-4.842734134854264e-06	-7.507413789645486e-12	4.133344561524748e-09	7.207121390534321e-10
10.48	-4.80291831636086e-06	-7.463049017253626e-12	4.1111846012117126e-09	7.139591125398032e-10
10.49	-4.763410578528442e-06	-7.418569690747647e-12	4.088899878299642e-09	7.072744453957393e-10
10.5	-4.724208735332943e-06	-7.373982294254002e-12	4.0664932975118456e-09	7.006573600257251e-10
10.51	-4.6853106141944995e-06	-7.32929326227828e-12	4.043967750761954e-09	6.941070894771314e-10
10.52	-4.646714055916927e-06	-7.284508978983614e-12	4.021326116882869e-09	6.876228772606601e-10
10.53	-4.6084169146271135e-06	-7.239635777413747e-12	3.998571261263382e-09	6.812039771741717e-10
10.54	-4.570417057714531e-06	-7.194679938829033e-12	3.9757060355483326e-09	6.748496531298555e-10
10.55	-4.532712365770832e-06	-7.1496476919378335e-12	3.952733277466652e-09	6.685591789846224e-10
10.56	-4.495300732529245e-06	-7.104545212292125e-12	3.929655810369737e-09	6.62331838373782e-10
10.57	-4.4581800648043506e-06	-7.059378621519553e-12	3.906476443185705e-09	6.561669245477363e-10
10.58	-4.421348282431494e-06	-7.01415398688906e-12	3.883197969941672e-09	6.500637402120846e-10
10.59	-4.384803318206622e-06	-6.9688773206004026e-12	3.859823169688363e-09	6.440215973703881e-10
10.6	-4.34854311782585e-06	-6.9235545791678704e-12	3.836354806091844e-09	6.380398171701055e-10
10.61	-4.312565639825341e-06	-6.8781916630937355e-12	3.812795627357288e-09	6.32117729751612e-10
10.62	-4.276868855521001e-06	-6.832794416042215e-12	3.789148365865601e-09	6.262546740996546e-10
10.63	-4.241450748948388e-06	-6.78736862458169e-12	3.765415738009091e-09	6.204499978981063e-10
10.64	-4.206309316802639e-06	-6.741920017634345e-12	3.741600443972094e-09	6.147030573871946e-10
10.65	-4.171442568378429e-06	-6.696454265962869e-12	3.7177051675107403e-09	6.090132172234469e-10
10.66	-4.136848525509985e-06	-6.65097698185307e-12	3.693732575748822e-09	6.033798503425003e-10
10.67	-4.102525222511267e-06	-6.605493718627952e-12	3.6696853189965267e-09	5.978023378242977e-10
10.68	-4.068470706116032e-06	-6.560009970273859e-12	3.645566030509034e-09	5.922800687609428e-10
10.69	-4.034683035418212e-06	-6.514531171140619e-12	3.6213773263899527e-09	5.868124401271069e-10
10.7	-4.001160281812142e-06	-6.469062695469696e-12	3.59712180533213e-09	5.813988566527398e-10
10.71	-3.967900528932976e-06	-6.4236098572525446e-12	3.5728020484736555e-09	5.760387306984811e-10
10.72	-3.934901872597242e-06	-6.378177909755625e-12	3.548420619271652e-09	5.707314821330948e-10
10.73	-3.902162420743296e-06	-6.332772045370252e-12	3.5239800632651084e-09	5.654765382135016e-10
10.74	-3.869680293372068e-06	-6.28739739523373e-12	3.4994829079774693e-09	5.602733334669068e-10
10.75	-3.837453622487772e-06	-6.242059029160316e-12	3.474931662793816e-09	5.55121309575387e-10
10.76	-3.805480552038723e-06	-6.1967619552195325e-12	3.4503288187334373e-09	5.500199152623352e-10
10.77	-3.773759237858272e-06	-6.151511119685621e-12	3.4256768483748688e-09	5.449686061813953e-10
10.78	-3.742287847605894e-06	-6.106311406811924e-12	3.4009782057466237e-09	5.399668448072775e-10
10.79	-3.711064560708217e-06	-6.061167638587275e-12	3.376235326147623e-09	5.350141003286944e-10
10.8	-3.6800875683003087e-06	-6.016084574715319e-12	3.3514506260637624e-09	5.30109848543399e-10
10.81	-3.6493550731669715e-06	-5.971066912463848e-12	3.3266265030090935e-09	5.252535717551718e-10
10.82	-3.6188652896842416e-06	-5.926119286396346e-12	3.3017653354982955e-09	5.204447586725427e-10
10.83	-3.588616443760874e-06	-5.881246268521509e-12	3.2768694828895506e-09	5.156829043098724e-10
10.84	-3.55860677277998e-06	-5.8364523680460525e-12	3.2519412852549475e-09	5.109675098898525e-10
10.85	-3.5288345255409256e-06	-5.7917420313658585e-12	3.22698306339107e-09	5.062980827480878e-10
10.86	-3.4992979622010476e-06	-5.747119641991132e-12	3.201997118609779e-09	5.016741362393569e-10
10.87	-3.469995354217784e-06	-5.702589520582593e-12	3.176985732749225e-09	4.970951896457802e-10
10.88	-3.4409249842907487e-06	-5.65815592487725e-12	3.151951168044251e-09	4.925607680865327e-10
10.89	-3.412085146303985e-06	-5.613823049733645e-12	3.1268956670687953e-09	4.880704024293911e-10
10.9	-3.3834741452683536e-06	-5.569595027112145e-12	3.1018214526918446e-09	4.836236292038379e-10
10.91	-3.355090297263961e-06	-5.525475926108169e-12	3.0767307279457215e-09	4.792199905158281e-10
10.92	-3.326931929382897e-06	-5.4814697530374374e-12	3.051625676047683e-09	4.748590339642009e-10
10.93	-3.2989973796718886e-06	-5.437580451479079e-12	3.0265084602906538e-09	4.705403125585613e-10
10.94	-3.2712849970752407e-06	-5.393811902292578e-12	3.0013812240114623e-09	4.662633846386816e-10
10.95	-3.2437931413778387e-06	-5.35016792380987e-12	2.9762460905412893e-09	4.620278137955562e-10
10.96	-3.2165201831482935e-06	-5.306652271865576e-12	2.951105163153152e-09	4.578331687937139e-10
10.97	-3.189464503682273e-06	-5.2632686399137995e-12	2.9259605250449625e-09	4.536790234950804e-10
10.98	-3.1626244949458856e-06	-5.220020659160503e-12	2.900814239284896e-09	4.4956495678425716e-10
10.99	-3.135998559519307e-06	-5.1769118987506635e-12	2.8756683488075775e-09	4.454905524951601e-10
11.0	-3.1095851105404183e-06	-5.133945865819941e-12	2.8505248763298025e-09	4.4145539933891656e-10
11.01	-3.083382571648774e-06	-5.091126005763297e-12	2.825385824414912e-09	4.3745909083329315e-10
11.02	-3.057389376929509e-06	-5.048455702333493e-12	2.800253175375806e-09	4.335012252331869e-10
11.03	-3.0316039708575414e-06	-5.005938277853692e-12	2.7751288912927327e-09	4.29581405462552e-10
11.04	-3.00602480824188e-06	-4.9635769934289936e-12	2.7500149140128643e-09	4.256992390474934e-10
11.05	-2.980650354170033e-06	-4.921375049161335e-12	2.724913165102863e-09	4.218543380506365e-10
11.06	-2.9554790839526876e-06	-4.8793355842801106e-12	2.699825545899703e-09	4.1804631900654224e-10
11.07	-2.930509483068388e-06	-4.837461677500171e-12	2.674753937453496e-09	4.1427480285853637e-10
11.08	-2.905740047108508e-06	-4.795756347164938e-12	2.649700200565607e-09	4.105394148964388e-10
11.09	-2.8811692817222873e-06	-4.7542225515270725e-12	2.6246661757780686e-09	4.068397846955561e-10
11.1	-2.8567957025620976e-06	-4.7128631890157386e-12	2.5996536834087295e-09	4.031755460567554e-10
11.11	-2.832617835228755e-06	-4.671681098494991e-12	2.5746645234945057e-09	3.9954633694756226e-10
11.120000000000001	-2.808634215217172e-06	-4.630679059522161e-12	2.5497004759002237e-09	3.9595179944434635e-10
11.13	-2.7848433878619894e-06	-4.589859792651354e-12	2.524763300262716e-09	3.9239157967553616e-10
11.14	-2.7612439082834638e-06	-4.5492259597437955e-12	2.4998547360441843e-09	3.8886532776586923e-10
11.15	-2.7378343413335165e-06	-4.50878016421381e-12	2.4749765025457523e-09	3.8537269778152514e-10
11.16	-2.714613261541939e-06	-4.4685249514031e-12	2.4501302989460054e-09	3.819133476763857e-10
11.17	-2.691579253062743e-06	-4.428462808845697e-12	2.4253178043149668e-09	3.784869392391205e-10
11.18	-2.6687309096207076e-06	-4.388596166628979e-12	2.400540677646708e-09	3.750931380412465e-10
11.19	-2.6460668344580963e-06	-4.34892739770193e-12	2.375800557922454e-09	3.7173161338610287e-10
11.2	-2.6235856402814968e-06	-4.309458818250882e-12	2.351099064102111e-09	3.6840203825869535e-10
11.21	-2.601285949208894e-06	-4.270192687988377e-12	2.326437795188642e-09	3.6510408927641454e-10
11.22	-2.57916639271689e-06	-4.231131210547049e-12	2.301818330276772e-09	3.6183744664063706e-10
11.23	-2.5572256115880934e-06	-4.192276533821326e-12	2.2772422286029615e-09	3.586017940891265e-10
11.24	-2.5354622558586357e-06	-4.153630750377283e-12	2.252711029539054e-09	3.5539681884928416e-10
11.25	-2.5138749847660033e-06	-4.115195897760844e-12	2.2282262527256845e-09	3.522222115921882e-10
11.26	-2.4924624666968776e-06	-4.076973958873454e-12	2.2037893980671967e-09	3.49077666387342e-10
11.27	-2.471223379135239e-06	-4.0389668624667035e-12	2.179401945784159e-09	3.4596288065843837e-10
11.28	-2.450156408610657e-06	-4.001176483375873e-12	2.1550653564925624e-09	3.4287755513950693e-10
11.29	-2.429260250646742e-06	-3.9636046430334575e-12	2.13078107127243e-09	3.3982139383214167e-10
11.3	-2.408533609709729e-06	-3.9262531098028495e-12	2.1065505116767107e-09	3.3679410396322936e-10
11.31	-2.3879751991573433e-06	-3.889123599419583e-12	2.0823750798511348e-09	3.3379539594350303e-10
11.32	-2.367583741187745e-06	-3.8522177753703425e-12	2.05825615856513e-09	3.3082498332672387e-10
11.33	-2.3473579667887206e-06	-3.815537249333414e-12	2.03419511129949e-09	3.2788258276958316e-10
11.34	-2.3272966156870287e-06	-3.7790835815661715e-12	2.0101932822912673e-09	3.249679139922237e-10
11.35	-2.3073984362979103e-06	-3.742858281361983e-12	1.9862519966006877e-09	3.2208069973948557e-10
11.36	-2.28766218567486e-06	-3.7068628074544905e-12	1.9623725602259245e-09	3.192206657427122e-10
11.370000000000001	-2.268086629459496e-06	-3.6710985684507066e-12	1.9385562601492613e-09	3.1638754068222546e-10
11.38	-2.248670541831641e-06	-3.6355669232731077e-12	1.914804364384526e-09	3.135810561504036e-10
11.39	-2.2294127054596145e-06	-3.6002691815784583e-12	1.891118122101604e-09	3.108009466153429e-10
11.4	-2.2103119114506816e-06	-3.56520660420476e-12	1.8674987636831907e-09	3.0804694938511286e-10
11.41	-2.191366959301701e-06	-3.5303804036245847e-12	1.8439475007997526e-09	3.0531880457262735e-10
11.42	-2.172576656849972e-06	-3.495791744394937e-12	1.820465526510325e-09	3.02616255061034e-10
11.43	-2.1539398202242294e-06	-3.461441743562978e-12	1.7970540153256154e-09	2.9993904646961823e-10
11.44	-2.135455273795876e-06	-3.427331471205497e-12	1.7737141232927076e-09	2.9728692712039583e-10
11.45	-2.117121850130386e-06	-3.393461950754377e-12	1.7504469881157631e-09	2.9465964800500914e-10
11.46	-2.098938389938859e-06	-3.3598341595923206e-12	1.7272537291954085e-09	2.9205696275240453e-10
11.47	-2.0809037420298504e-06	-3.32644902940173e-12	1.7041354477494377e-09	2.894786275967757e-10
11.48	-2.0630167632613e-06	-3.293307446687062e-12	1.681093226900056e-09	2.8692440134617925e-10
11.49	-2.045276318492665e-06	-3.2604102532338545e-12	1.6581281317234321e-09	2.8439404535157085e-10
11.5	-2.027681280537362e-06	-3.227758246518617e-12	1.63524120942461e-09	2.8188732347626597e-10
11.51	-2.01023053011523e-06	-3.19535218022676e-12	1.6124334893675783e-09	2.794040020659897e-10
11.52	-1.992922955805278e-06	-3.1631927647397466e-12	1.5897059831756446e-09	2.769438499193399e-10
11.53	-1.9757574539986268e-06	-3.131280667512666e-12	1.5670596848495957e-09	2.745066382585927e-10
11.54	-1.9587329288516154e-06	-3.0996165136590308e-12	1.5444955708515544e-09	2.7209214070117454e-10
11.55	-1.9418482922391085e-06	-3.0682008863189173e-12	1.5220146002087407e-09	2.697001332313236e-10
11.56	-1.9251024637080214e-06	-3.0370343272036165e-12	1.4996177146100337e-09	2.6733039417236547e-10
11.57	-1.908494370430976e-06	-3.006117337003912e-12	1.4773058384993569e-09	2.649827041592788e-10
11.58	-1.8920229471602237e-06	-2.9754503759480976e-12	1.455079879187275e-09	2.6265684611179393e-10
11.59	-1.8756871361817278e-06	-2.9450338642010725e-12	1.4329407269551787e-09	2.6035260520776074e-10
11.6	-1.8594858872694313e-06	-2.914868182355932e-12	1.4108892551601053e-09	2.580697688569768e-10
11.61	-1.8434181576396972e-06	-2.8849536719363337e-12	1.3889263202927601e-09	2.558081266754233e-10
11.620000000000001	-1.8274829119060428e-06	-2.8552906358292373e-12	1.367052762163864e-09	2.5356747045982803e-10
11.63	-1.8116791220339574e-06	-2.8258793388108148e-12	1.34526940394714e-09	2.513475941626515e-10
11.64	-1.7960057672959399e-06	-2.7967200079625773e-12	1.323577052296628e-09	2.4914829386736606e-10
11.65	-1.78046183422679e-06	-2.767812833177765e-12	1.3019764974720449e-09	2.4696936776415403e-10
11.66	-1.765046316579015e-06	-2.739157967648955e-12	1.2804685134220057e-09	2.4481061612596777e-10
11.67	-1.74975821527851e-06	-2.710755528329371e-12	1.2590538579229374e-09	2.426718412848655e-10
11.68	-1.7345965383803464e-06	-2.6826055963872635e-12	1.2377332726557352e-09	2.405528476087396e-10
11.69	-1.7195603010248326e-06	-2.654708217702778e-12	1.2165074833294292e-09	2.3845344147835597e-10
11.7	-1.7046485253937338e-06	-2.6270634033345398e-12	1.1953771998027336e-09	2.363734312647233e-10
11.71	-1.689860240666661e-06	-2.599671129996552e-12	1.17434311615668e-09	2.343126273067964e-10
11.72	-1.6751944829777494e-06	-2.572531340509197e-12	1.1534059108625416e-09	2.3227084188944886e-10
11.73	-1.6606502953723934e-06	-2.5456439442809483e-12	1.1325662468339257e-09	2.3024788922179465e-10
11.74	-1.6462267277643054e-06	-2.5190088177909266e-12	1.111824771583263e-09	2.282435854158228e-10
11.75	-1.6319228368927008e-06	-2.492625805055708e-12	1.0911821173166752e-09	2.2625774846529692e-10
11.76	-1.617737686279671e-06	-2.4664947180540778e-12	1.0706389010258785e-09	2.2429019822492755e-10
11.77	-1.603670346187816e-06	-2.440615337244115e-12	1.0501957246518722e-09	2.2234075638989223e-10
11.78	-1.5897198935779882e-06	-2.4149874120171423e-12	1.0298531751421137e-09	2.204092464756127e-10
11.79	-1.5758854120673006e-06	-2.3896106611210995e-12	1.0096118246063724e-09	2.1849549379775038e-10
11.8	-1.5621659918872929e-06	-2.3644847731900137e-12	9.89472230411386e-10	2.1659932545260472e-10
11.81	-1.548560729842307e-06	-2.3396094071296587e-12	9.694349353000798e-10	2.1472057029761526e-10
11.82	-1.535068729268026e-06	-2.3149841926331124e-12	9.49500467488129e-10	2.1285905893226004e-10
11.83	-1.5216890999902812e-06	-2.2906087306079676e-12	9.296693408234125e-10	2.1101462367914864e-10
11.84	-1.5084209582839587e-06	-2.2664825936470923e-12	9.099420548484812e-10	2.0918709856538691e-10
11.85	-1.4952634268321766e-06	-2.2426053264603393e-12	8.903190949502716e-10	2.0737631930417164e-10
11.86	-1.4822156346856142e-06	-2.2189764463631565e-12	8.708009324589968e-10	2.0558212327666614e-10
11.870000000000001	-1.469276717222056e-06	-2.1955954436650593e-12	8.513880247764715e-10	2.0380434951405918e-10
11.88	-1.4564458161061198e-06	-2.172461782189302e-12	8.320808154798742e-10	2.0204283867995038e-10
11.89	-1.4437220792491782e-06	-2.149574899655703e-12	8.128797344430845e-10	2.0029743305286e-10
11.9	-1.43110466076947e-06	-2.126934208159259e-12	7.937851979455263e-10	1.9856797650905446e-10
11.91	-1.4185927209524294e-06	-2.1045390946016954e-12	7.747976088051527e-10	1.9685431450557085e-10
11.92	-1.406185426211166e-06	-2.0823889211151464e-12	7.559173564709839e-10	1.9515629406343523e-10
11.93	-1.3938819490471844e-06	-2.0604830255421453e-12	7.37144817159268e-10	1.9347376375115063e-10
11.94	-1.3816814680112477e-06	-2.0388207218036748e-12	7.184803539525836e-10	1.9180657366834486e-10
11.95	-1.3695831676644902e-06	-2.0174013003880057e-12	6.999243169366359e-10	1.9015457542968238e-10
11.96	-1.357586238539647e-06	-1.9962240287535934e-12	6.814770432807245e-10	1.8851762214895007e-10
11.97	-1.3456898771025714e-06	-1.975288151745277e-12	6.631388573997389e-10	1.868955684233387e-10
11.98	-1.333893285713852e-06	-1.954592892045676e-12	6.449100710339908e-10	1.8528827031797964e-10
11.99	-1.3221956725906668e-06	-1.9341374505723886e-12	6.267909833709755e-10	1.8369558535061705e-10
12.0	-1.3105962517688396e-06	-1.913921006919702e-12	6.087818811823796e-10	1.821173724765299e-10
12.01	-1.2990942430650508e-06	-1.8939427197298403e-12	5.908830389115364e-10	1.8055349207357936e-10
12.02	-1.2876888720392636e-06	-1.8742017271688575e-12	5.730947188034465e-10	1.7900380592754222e-10
12.030000000000001	-1.276379369957333e-06	-1.8546971472910317e-12	5.554171710172205e-10	1.7746817721753848e-10
12.04	-1.2651649737538098e-06	-1.835428078461155e-12	5.378506337404291e-10	1.7594647050169671e-10
12.05	-1.2540449259949137e-06	-1.8163935997407128e-12	5.203953333055697e-10	1.7443855170296442e-10
12.06	-1.243018474841731e-06	-1.7975927713329195e-12	5.030514842984869e-10	1.729442880951635e-10
12.07	-1.2320848740135648e-06	-1.779024634925073e-12	4.858192896833096e-10	1.7146354828912033e-10
12.08	-1.221243382751496e-06	-1.7606882141402028e-12	4.686989409038835e-10	1.6999620221908344e-10
12.09	-1.2104932657821273e-06	-1.7425825148811586e-12	4.5169061801315517e-10	1.6854212112921406e-10
12.1	-1.1998337932814951e-06	-1.7247065257570428e-12	4.347944897597812e-10	1.67101177560306e-10
12.11	-1.1892642408392255e-06	-1.7070592184336908e-12	4.1801071374504114e-10	1.6567324533664089e-10
12.120000000000001	-1.1787838894227833e-06	-1.6896395480570424e-12	4.0133943648424724e-10	1.6425819955304545e-10
12.129999999999999	-1.1683920253420144e-06	-1.6724464536083611e-12	3.847807935613281e-10	1.6285591656207058e-10
12.14	-1.1580879402137812e-06	-1.655478858280905e-12	3.683349097215787e-10	1.614662739613363e-10
12.15	-1.147870930926845e-06	-1.6387356698562453e-12	3.520018989785984e-10	1.6008915058105618e-10
12.16	-1.137740299606905e-06	-1.6222157810920001e-12	3.3578186474240457e-10	1.5872442647171746e-10
12.17	-1.1276953535818373e-06	-1.6059180700650802e-12	3.196748999293351e-10	1.5737198289188135e-10
12.18	-1.1177354053470865e-06	-1.5898414005461394e-12	3.036810870478106e-10	1.5603170229617402e-10
12.19	-1.1078597725312948e-06	-1.5739846223599185e-12	2.878004983421182e-10	1.5470346832340278e-10
12.2	-1.098067777862062e-06	-1.558346571753442e-12	2.720331958857969e-10	1.5338716578484087e-10
12.21	-1.0883587491319112e-06	-1.542926071724889e-12	2.5637923168455206e-10	1.5208268065263315e-10
12.22	-1.078732019164451e-06	-1.5277219324009897e-12	2.4083864780352213e-10	1.50789900048371e-10
12.23	-1.0691869257806927e-06	-1.5127329513706068e-12	2.254114764680756e-10	1.4950871223179251e-10
12.24	-1.0597228117655584e-06	-1.497957914024424e-12	2.1009774016947834e-10	1.4823900658963585e-10
12.25	-1.050339024834573e-06	-1.4833955939105637e-12	1.9489745176865508e-10	1.4698067362462925e-10
12.26	-1.0410349176007437e-06	-1.4690447530658747e-12	1.7981061461858575e-10	1.4573360494462223e-10
12.27	-1.0318098475416092e-06	-1.4549041423375913e-12	1.6483722266616115e-10	1.444976932518279e-10
12.280000000000001	-1.0226631769664614e-06	-1.4409725017414102e-12	1.4997726054599186e-10	1.4327283233226676e-10
12.29	-1.013594272983762e-06	-1.4272485607468466e-12	1.3523070369793406e-10	1.4205891704523676e-10
12.3	-1.0046025074687338e-06	-1.4137310386433131e-12	1.20597518482286e-10	1.4085584331303738e-10
12.31	-9.956872570311254e-07	-1.4004186448461852e-12	1.0607766226131495e-10	1.3966350811075371e-10
12.32	-9.868479029831485e-07	-1.3873100791798286e-12	9.167108352546508e-11	1.3848180945614161e-10
12.33	-9.780838313076099e-07	-1.374404032257807e-12	7.737772198780163e-11	1.3731064639975241e-10
12.34	-9.693944326261963e-07	-1.3616991857232196e-12	6.319750868480787e-11	1.3614991901505807e-10
12.35	-9.6077910216795e-07	-1.3491942125973636e-12	4.913036608078187e-11	1.349995283887944e-10
12.36	-9.522372397379332e-07	-1.3368877775693663e-12	3.5176208188856355e-11	1.3385937661138397e-10
12.370000000000001	-9.437682496860277e-07	-1.3247785372878361e-12	2.1334940642043582e-11	1.3272936676750413e-10
12.379999999999999	-9.353715408759443e-07	-1.3128651406788644e-12	7.606460813831661e-12	1.3160940292677564e-10
12.39	-9.270465266543888e-07	-1.3011462292019174e-12	-6.009342079536216e-12	1.3049939013454448e-10
12.4	-9.187926248204136e-07	-1.289620437161635e-12	-1.9512586892770296e-11	1.2939923440283553e-10
12.41	-9.106092575949313e-07	-1.2782863920022348e-12	-3.290340042903212e-11	1.2830884270140347e-10
12.42	-9.024958515903961e-07	-1.2671427145538395e-12	-4.6181917366030915e-11	1.27228122948879e-10
12.43	-8.944518377806647e-07	-1.2561880193322457e-12	-5.934828014622692e-11	1.2615698400406833e-10
12.44	-8.864766514710403e-07	-1.2454209148211202e-12	-7.240263886830531e-11	1.2509533565737684e-10
12.45	-8.7856973226846e-07	-1.2348400037157497e-12	-8.534515120893152e-11	1.2404308862230624e-10
12.46	-8.707305240518622e-07	-1.2244438832008374e-12	-9.817598231740154e-11	1.2300015452711326e-10
12.47	-8.629584749427516e-07	-1.2142311452210743e-12	-1.1089530470880985e-10	1.2196644590656224e-10
12.48	-8.552530372758739e-07	-1.2042003767240303e-12	-1.235032981903576e-10	1.2094187619379885e-10
12.49	-8.476136675701157e-07	-1.1943501599297109e-12	-1.3600014974520313e-10	1.1992635971235113e-10
12.5	-8.400398264995387e-07	-1.1846790725714624e-12	-1.4838605345400569e-10	1.1891981166821624e-10
12.51	-8.325309788645864e-07	-1.1751856881397938e-12	-1.6066121039465775e-10	1.1792214814208628e-10
12.52	-8.250865935634797e-07	-1.1658685761389499e-12	-1.7282582853990002e-10	1.1693328608168995e-10
12.530000000000001	-8.177061435637253e-07	-1.1567263023209405e-12	-1.8488012269093517e-10	1.159531432942299e-10
12.54	-8.103891058738631e-07	-1.1477574289142304e-12	-1.9682431435206698e-10	1.1498163843894882e-10
12.55	-8.031349615153002e-07	-1.1389605148650593e-12	-2.086586316675964e-10	1.1401869101979044e-10
12.56	-7.959431954943757e-07	-1.1303341160597066e-12	-2.2038330931361305e-10	1.1306422137820268e-10
12.57	-7.888132967745368e-07	-1.1218767855512825e-12	-2.3199858841837416e-10	1.1211815068601909e-10
12.58	-7.817447582487129e-07	-1.1135870737873848e-12	-2.435047164661663e-10	1.1118040093848122e-10
12.59	-7.74737076711833e-07	-1.1054635288152686e-12	-2.5490194721270803e-10	1.1025089494735882e-10
12.6	-7.677897528335138e-07	-1.0975046964985802e-12	-2.661905405932467e-10	1.093295563341679e-10
12.61	-7.609022911308947e-07	-1.089709120733827e-12	-2.7737076264336103e-10	1.0841630952354052e-10
12.620000000000001	-7.540741999416515e-07	-1.082075343647519e-12	-2.884428854007051e-10	1.0751107973666041e-10
12.629999999999999	-7.473049913971637e-07	-1.0746019057969407e-12	-2.994071868265522e-10	1.06613792984838e-10
12.64	-7.405941813958183e-07	-1.0672873463759213e-12	-3.1026395071802063e-10	1.05724376063187e-10
12.65	-7.339412895765155e-07	-1.0601302034053303e-12	-3.210134666236885e-10	1.0484275654442058e-10
12.66	-7.27345839292286e-07	-1.0531290139136495e-12	-3.3165602975889005e-10	1.0396886277273418e-10
12.67	-7.208073575841071e-07	-1.046282314140272e-12	-3.42191940917201e-10	1.0310262385783482e-10
12.68	-7.143253751548262e-07	-1.039588639700112e-12	-3.526215064003464e-10	1.0224396966904425e-10
12.69	-7.078994263432987e-07	-1.0330465257749836e-12	-3.62945037917192e-10	1.013928308295417e-10
12.7	-7.015290490986287e-07	-1.026654507279094e-12	-3.7316285251905206e-10	1.0054913871069405e-10
12.71	-6.95213784954593e-07	-1.0204111190323573e-12	-3.8327527250640995e-10	9.971282542651306e-11
12.72	-6.889531790042148e-07	-1.0143148959244021e-12	-3.932826253534263e-10	9.888382382821555e-11
12.73	-6.827467798744808e-07	-1.0083643730802116e-12	-4.0318524362440024e-10	9.806206749888277e-11
12.74	-6.765941397012178e-07	-1.0025580860204167e-12	-4.1298346489933665e-10	9.72474907482564e-11
12.75	-6.70494814104122e-07	-9.96894570799255e-13	-4.2267763169008966e-10	9.644002860760058e-11
12.76	-6.644483621619387e-07	-9.913723641765899e-13	-4.3226809136169456e-10	9.563961682472205e-11
12.77	-6.584543463877952e-07	-9.859900037440496e-13	-4.4175519605094675e-10	9.48461918590575e-11
12.780000000000001	-6.525123327046631e-07	-9.807460280805456e-13	-4.5113930260245077e-10	9.40596908768909e-11
12.79	-6.466218904210122e-07	-9.75638976882291e-13	-4.604207724735408e-10	9.328005174667407e-11
12.8	-6.407825922065584e-07	-9.706673910884543e-13	-4.695999716712826e-10	9.250721303444066e-11
12.81	-6.349940140682195e-07	-9.65829813032034e-13	-4.78677270664594e-10	9.174111399935208e-11
12.82	-6.29255735326158e-07	-9.611247865399466e-13	-4.876530443224112e-10	9.098169458932646e-11
12.83	-6.235673385900217e-07	-9.565508570609848e-13	-4.965276718224211e-10	9.022889543677097e-11
12.84	-6.179284097352936e-07	-9.521065717900765e-13	-5.053015365919809e-10	8.948265785444026e-11
12.85	-6.123385378798116e-07	-9.477904797685712e-13	-5.139750262210852e-10	8.874292383137768e-11
12.86	-6.067973153604161e-07	-9.436011319889247e-13	-5.225485323979919e-10	8.800963602895331e-11
12.870000000000001	-6.013043377097536e-07	-9.395370815107283e-13	-5.310224508271654e-10	8.728273777703054e-11
12.879999999999999	-5.958592036332161e-07	-9.355968835393429e-13	-5.393971811644787e-10	8.65621730701936e-11
12.89	-5.904615149860259e-07	-9.317790955283242e-13	-5.476731269364279e-10	8.584788656409968e-11
12.9	-5.85110876750463e-07	-9.280822772687005e-13	-5.558506954767106e-10	8.513982357191658e-11
12.91	-5.79806897013228e-07	-9.245049909666818e-13	-5.639302978506277e-10	8.443793006085786e-11
12.92	-5.745491869429596e-07	-9.210458013162766e-13	-5.719123487810744e-10	8.374215264878867e-11
12.93	-5.693373607678744e-07	-9.177032755857635e-13	-5.797972665840597e-10	8.305243860096185e-11
12.94	-5.641710357535615e-07	-9.14475983672678e-13	-5.875854730924734e-10	8.236873582679562e-11
12.95	-5.59049832180906e-07	-9.11362498166024e-13	-5.952773935890645e-10	8.169099287675729e-11
12.96	-5.539733733241501e-07	-9.083613944146488e-13	-6.028734567400553e-10	8.101915893933224e-11
12.97	-5.489412854291029e-07	-9.054712505618478e-13	-6.103740945216609e-10	8.035318383805215e-11
12.98	-5.439531976914717e-07	-9.026906475996159e-13	-6.177797421544444e-10	7.969301802860243e-11
12.99	-5.390087422353336e-07	-9.000181694043112e-13	-6.250908380425424e-10	7.90386125960074e-11
13.0	-5.34107554091757e-07	-8.974524027799951e-13	-6.323078236903377e-10	7.838991925187211e-11
13.01	-5.292492711775341e-07	-8.949919374666915e-13	-6.394311436542848e-10	7.774689033167622e-11
13.02	-5.244335342740652e-07	-8.926353661806653e-13	-6.464612454644531e-10	7.710947879214005e-11
13.030000000000001	-5.196599870063613e-07	-8.903812846153111e-13	-6.533985795691523e-10	7.64776382086189e-11
13.04	-5.149282758221984e-07	-8.882282914543342e-13	-6.60243599266111e-10	7.585132277255624e-11
13.05	-5.102380499713819e-07	-8.861749883726696e-13	-6.669967606383137e-10	7.52304872889586e-11
13.06	-5.055889614851573e-07	-8.842199800281207e-13	-6.736585224988381e-10	7.461508717391039e-11
13.07	-5.009806651557476e-07	-8.823618740485794e-13	-6.802293463181161e-10	7.400507845209618e-11
13.08	-4.964128185160101e-07	-8.805992810085653e-13	-6.867096961786174e-10	7.340041775434113e-11
13.09	-4.918850818192387e-07	-8.78930814407216e-13	-6.931000387036986e-10	7.280106231516229e-11
13.1	-4.873971180190799e-07	-8.773550906203023e-13	-6.99400843007311e-10	7.220696997028496e-11
13.11	-4.829485927495885e-07	-8.758707288598312e-13	-7.056125806286729e-10	7.161809915416691e-11
13.120000000000001	-4.785391743053863e-07	-8.744763511239924e-13	-7.117357254937298e-10	7.103440889748119e-11
13.129999999999999	-4.741685336219854e-07	-8.731705821237539e-13	-7.177707538422034e-10	7.045585882454591e-11
13.14	-4.698363442561923e-07	-8.719520492190468e-13	-7.237181441900049e-10	6.988240915071078e-11
13.15	-4.655422823666711e-07	-8.708193823282332e-13	-7.295783772715304e-10	6.931402067965878e-11
13.16	-4.6128602669460493e-07	-8.69771213841686e-13	-7.353519359969392e-10	6.875065480062623e-11
13.17	-4.5706725854449995e-07	-8.688061785172293e-13	-7.410393053971491e-10	6.819227348551515e-11
13.18	-4.528856617650964e-07	-8.679229133608875e-13	-7.466409725874145e-10	6.763883928587086e-11
13.19	-4.487409227303992e-07	-8.671200575074547e-13	-7.521574267244979e-10	6.709031532972866e-11
13.2	-4.4463273032084754e-07	-8.663962520793846e-13	-7.575891589593419e-10	6.654666531827878e-11
13.21	-4.4056077590457356e-07	-8.657501400390082e-13	-7.629366624119762e-10	6.600785352235176e-11
13.22	-4.3652475331881206e-07	-8.651803660259342e-13	-7.682004321240835e-10	6.547384477868039e-11
13.23	-4.325243588513947e-07	-8.646855761764212e-13	-7.733809650370297e-10	6.494460448591475e-11
13.24	-4.285592912223904e-07	-8.642644179435882e-13	-7.784787599533766e-10	6.442009860038355e-11
13.25	-4.24629251565837e-07	-8.639155398816889e-13	-7.834943175193593e-10	6.390029363152359e-11
13.26	-4.2073394341160057e-07	-8.636375914401466e-13	-7.88428140196775e-10	6.338515663700682e-11
13.27	-4.168730726673467e-07	-8.634292227119653e-13	-7.932807322483188e-10	6.287465521745643e-11
13.280000000000001	-4.1304634760062073e-07	-8.632890842017449e-13	-7.98052599715402e-10	6.236875751079335e-11
13.29	-4.0925347882104577e-07	-8.632158265438301e-13	-8.027442504115349e-10	6.186743218610533e-11
13.3	-4.054941792626181e-07	-8.632081002154861e-13	-8.073561939132738e-10	6.137064843702505e-11
13.31	-4.0176816416613756e-07	-8.632645552415686e-13	-8.118889415512743e-10	6.087837597459123e-11
13.32	-3.980751510617173e-07	-8.633838408665274e-13	-8.163430064174382e-10	6.039058501950047e-11
13.33	-3.944148597514212e-07	-8.635646052069898e-13	-8.207189033666608e-10	5.990724629373373e-11
13.34	-3.9078701229200326e-07	-8.638054948846647e-13	-8.250171490251416e-10	5.942833101148158e-11
13.35	-3.871913329777516e-07	-8.641051546475773e-13	-8.292382618066907e-10	5.89538108693441e-11
13.36	-3.836275483234371e-07	-8.644622269466098e-13	-8.333827619325803e-10	5.848365803569211e-11
13.370000000000001	-3.80095387047367e-07	-8.648753515018705e-13	-8.374511714575384e-10	5.8017845139180835e-11
13.379999999999999	-3.7659458005455173e-07	-8.653431648508014e-13	-8.414440142926718e-10	5.755634525633075e-11
13.39	-3.73124860419946e-07	-8.65864299840699e-13	-8.453618162528465e-10	5.709913189808104e-11
13.4	-3.6968596337182723e-07	-8.664373851223991e-13	-8.492051050921577e-10	5.6646178995292506e-11
13.41	-3.662776262752416e-07	-8.670610446003153e-13	-8.52974410558563e-10	5.619746088309355e-11
13.42	-3.628995886155736e-07	-8.677338968436895e-13	-8.566702644416344e-10	5.575295228399487e-11
13.43	-3.5955159198219835e-07	-8.684545544773727e-13	-8.602932006423851e-10	5.5312628289705e-11
13.44	-3.5623338005223275e-07	-8.692216235288574e-13	-8.638437552420381e-10	5.487646434156089e-11
13.45	-3.5294469857438546e-07	-8.70033702733575e-13	-8.673224665832357e-10	5.444443620948247e-11
13.46	-3.4968529535290366e-07	-8.708893828117049e-13	-8.707298753489192e-10	5.401651996937843e-11
13.47	-3.464549202316044e-07	-8.717872456857633e-13	-8.740665246669376e-10	5.3592691978899265e-11
13.48	-3.432533250780018e-07	-8.727258636604133e-13	-8.773329602098916e-10	5.317292885146095e-11
13.49	-3.4008026376752367e-07	-8.737037985550644e-13	-8.805297303123416e-10	5.27572074284456e-11
13.5	-3.369354921678204e-07	-8.747196007775933e-13	-8.836573860952691e-10	5.2345504749485245e-11
13.51	-3.3381876812315243e-07	-8.757718083426657e-13	-8.867164816037188e-10	5.193779802072798e-11
13.52	-3.3072985143886893e-07	-8.768589458303511e-13	-8.8970757395683e-10	5.1534064581010275e-11
13.530000000000001	-3.276685038659685e-07	-8.779795232824881e-13	-8.926312235075549e-10	5.113428186582993e-11
13.54	-3.246344890857436e-07	-8.791320350282715e-13	-8.95487994020059e-10	5.073842736902494e-11
13.55	-3.2162757269449675e-07	-8.803149584242206e-13	-8.982784528570217e-10	5.0346478602056334e-11
13.56	-3.1864752218834627e-07	-8.815267525427632e-13	-9.010031711872647e-10	4.995841305083726e-11
13.57	-3.156941069480944e-07	-8.827658567419182e-13	-9.036627242074102e-10	4.957420812995353e-11
13.58	-3.1276709822417783e-07	-8.840306891711059e-13	-9.062576913795797e-10	4.919384113424425e-11
13.59	-3.098662691216815e-07	-8.853196451683459e-13	-9.087886566936561e-10	4.881728918760287e-11
13.6	-3.0699139458543254e-07	-8.866310955529573e-13	-9.112562089353171e-10	4.8444529188927225e-11
13.61	-3.0414225138514105e-07	-8.879633848168323e-13	-9.136609419946728e-10	4.807553775512931e-11
13.620000000000001	-3.0131861810062176e-07	-8.89314829197025e-13	-9.160034551782383e-10	4.771029116109526e-11
13.629999999999999	-2.985202751070645e-07	-8.906837146146726e-13	-9.182843535544174e-10	4.73487652765068e-11
13.64	-2.9574700456036166e-07	-8.920682945061048e-13	-9.20504248321009e-10	4.699093549945386e-11
13.65	-2.929985903825045e-07	-8.934667874901507e-13	-9.226637571891778e-10	4.6636776686693485e-11
13.66	-2.902748182470101e-07	-8.948773749134393e-13	-9.24763504804853e-10	4.6286263080514094e-11
13.67	-2.8757547556441255e-07	-8.962981982286451e-13	-9.268041231863798e-10	4.593936823206191e-11
13.68	-2.849003514677953e-07	-8.977273562215089e-13	-9.28786252192664e-10	4.559606492104786e-11
13.69	-2.822492367983645e-07	-8.991629020688708e-13	-9.307105400190036e-10	4.525632507172603e-11
13.7	-2.796219240910706e-07	-9.006028402217829e-13	-9.325776437131438e-10	4.492011966502672e-11
13.71	-2.7701820756026024e-07	-9.020451231065973e-13	-9.343882297253722e-10	4.4587418646728177e-11
13.72	-2.744378830853717e-07	-9.03487647643152e-13	-9.36142974479895e-10	4.425819083155293e-11
13.73	-2.718807481966558e-07	-9.049282515636263e-13	-9.378425649754897e-10	4.393240380304222e-11
13.74	-2.6934660206093626e-07	-9.063647095228692e-13	-9.394876994074915e-10	4.3610023809078145e-11
13.75	-2.668352454673977e-07	-9.077947290079194e-13	-9.410790878163033e-10	4.3291015652907446e-11
13.76	-2.643464808133978e-07	-9.092159460172773e-13	-9.426174527593573e-10	4.297534257949079e-11
13.77	-2.6188011209030657e-07	-9.10625920517609e-13	-9.44103530006741e-10	4.2662966157026395e-11
13.780000000000001	-2.594359448693654e-07	-9.12022131651605e-13	-9.45538069259428e-10	4.2353846153437666e-11
13.79	-2.570137862875758e-07	-9.134019727017864e-13	-9.469218348849262e-10	4.204794040764904e-11
13.8	-2.5461344503358155e-07	-9.147627457701075e-13	-9.482556066859603e-10	4.174520469539275e-11
13.81	-2.522347313335842e-07	-9.161016561833833e-13	-9.49540180687524e-10	4.144559258934885e-11
13.82	-2.4987745693724836e-07	-9.17415806577578e-13	-9.507763699496612e-10	4.11490553133136e-11
13.83	-2.4754143510361216e-07	-9.187021906452329e-13	-9.51965005413493e-10	4.08555415901227e-11
13.84	-2.4522648058697416e-07	-9.199576865109314e-13	-9.531069367882205e-10	4.0564997482995176e-11
13.85	-2.429324096227734e-07	-9.211790496991762e-13	-9.542030334708957e-10	4.02773662299268e-11
13.86	-2.406590399134079e-07	-9.22362905632766e-13	-9.552541855345393e-10	3.9992588070704494e-11
13.870000000000001	-2.3840619061401966e-07	-9.235057416319822e-13	-9.56261304767397e-10	3.971060006608003e-11
13.879999999999999	-2.361736823181848e-07	-9.24603898321131e-13	-9.572253258072482e-10	3.943133590851888e-11
13.89	-2.3396133704351406e-07	-9.256535604055676e-13	-9.581472073608966e-10	3.9154725723917746e-11
13.9	-2.31768978217123e-07	-9.26650746704354e-13	-9.590279335524866e-10	3.8880695863505945e-11
13.91	-2.2959643066094601e-07	-9.27591299385356e-13	-9.598685154021322e-10	3.860916868508714e-11
13.92	-2.274435205768577e-07	-9.284708722831651e-13	-9.606699924759107e-10	3.834006232257893e-11
13.93	-2.2531007553157393e-07	-9.292849182259244e-13	-9.61433434718286e-10	3.807329044266594e-11
13.94	-2.2319592444129868e-07	-9.300286752676738e-13	-9.6215994449322e-10	3.780876198717344e-11
13.95	-2.2110089755607344e-07	-9.306971517341561e-13	-9.628506588617113e-10	3.7546380899534876e-11
13.96	-2.1902482644381392e-07	-9.31285110017619e-13	-9.63506752101825e-10	3.7286045833495095e-11
13.97	-2.169675439740062e-07	-9.317870490412277e-13	-9.641294384875156e-10	3.7027649841888414e-11
13.98	-2.149288843010346e-07	-9.321971853688548e-13	-9.647199753325733e-10	3.677108004305277e-11
13.99	-2.129086828471661e-07	-9.32509432941532e-13	-9.652796662720022e-10	3.6516217262109503e-11
14.0	-2.1090677628516701e-07	-9.32717381480766e-13	-9.658098647884838e-10	3.626293564403037e-11
14.01	-2.0892300252061327e-07	-9.32814273610929e-13	-9.663119779103109e-10	3.601110223506229e-11
14.02	-2.069572006739115e-07	-9.327929808269664e-13	-9.667874700592198e-10	3.576057652879979e-11
14.030000000000001	-2.0500921106210597e-07	-9.326459784422796e-13	-9.672378669656152e-10	3.551120997288086e-11
14.04	-2.0307887518054207e-07	-9.32365319701632e-13	-9.676647595801418e-10	3.5262845432054254e-11
14.05	-2.0116603568446206e-07	-9.31942609228757e-13	-9.680698079033318e-10	3.501531660316738e-11
14.06	-1.9927053637061926e-07	-9.313689759763291e-13	-9.684547446636339e-10	3.476844737752407e-11
14.07	-1.9739222215895254e-07	-9.306350457531272e-13	-9.688213787979774e-10	3.452205114601292e-11
14.08	-1.9553093907435655e-07	-9.29730913305033e-13	-9.691715987196522e-10	3.427593004251822e-11
14.09	-1.93686534228485e-07	-9.286461137168165e-13	-9.69507375443886e-10	3.402987412128615e-11
14.1	-1.9185885580146726e-07	-9.27369592655227e-13	-9.698307656945242e-10	3.378366046425617e-11
14.11	-1.900477530232852e-07	-9.25889674661793e-13	-9.701439152464997e-10	3.353705221481835e-11
14.120000000000001	-1.8825307615444155e-07	-9.241940283260757e-13	-9.70449062851144e-10	3.328979753503422e-11
14.129999999999999	-1.8647467646542748e-07	-9.222696268496173e-13	-9.70748545208137e-10	3.304162848414668e-11
14.14	-1.847124062143795e-07	-9.20102702218569e-13	-9.710448035218607e-10	3.2792259817140025e-11
14.15	-1.8296611862230958e-07	-9.176786910960577e-13	-9.713403921854446e-10	3.2541387703291896e-11
14.16	-1.8123566784532957e-07	-9.14982170787922e-13	-9.716379900407462e-10	3.2288688366218394e-11
14.17	-1.7952090894354157e-07	-9.119967842375804e-13	-9.719404144171803e-10	3.203381664878856e-11
14.18	-1.778216978467136e-07	-9.087051542627378e-13	-9.722506376854165e-10	3.1776404508808673e-11
14.190000000000001	-1.7613789131751773e-07	-9.050887891310522e-13	-9.725718054209685e-10	3.151605945452792e-11
14.2	-1.7446934691405883e-07	-9.011279840806852e-13	-9.72907254379742e-10	3.125236293293486e-11
14.21	-1.7281592295440249e-07	-8.968017262334498e-13	-9.732605275825528e-10	3.098486868839972e-11
14.219999999999999	-1.7117747848676764e-07	-8.92087612887385e-13	-9.736353829987242e-10	3.071310111405372e-11
14.23	-1.695538732693085e-07	-8.8696179407164e-13	-9.740357921742634e-10	3.0436553622276415e-11
14.24	-1.6794496776245988e-07	-8.813989477409734e-13	-9.744659262597359e-10	3.0154687061948647e-11
14.25	-1.6635062313365647e-07	-8.753722876462287e-13	-9.749301300526492e-10	2.986692820576306e-11
14.26	-1.6477070126827295e-07	-8.688535879717479e-13	-9.754328904743017e-10	2.957266831761599e-11
14.27	-1.6320506477195365e-07	-8.618131855714991e-13	-9.759788140789397e-10	2.927126178559934e-11
14.280000000000001	-1.6165357694020302e-07	-8.542198955946466e-13	-9.765726366371947e-10	2.896202477228314e-11
14.29	-1.6011610166628212e-07	-8.460407629112216e-13	-9.772192915762125e-10	2.864423380076473e-11
14.3	-1.5859250326649837e-07	-8.37240592721171e-13	-9.779240551096703e-10	2.8317124184189993e-11
14.31	-1.570826462331628e-07	-8.277812862665501e-13	-9.78692754864294e-10	2.7979888250907176e-11
14.32	-1.5558639498616364e-07	-8.176211694974639e-13	-9.795319704479958e-10	2.7631673450838403e-11
14.33	-1.5410361377523165e-07	-8.067147196845324e-13	-9.80449078788186e-10	2.7271580654711488e-11
14.34	-1.5263416693482853e-07	-7.950132292695681e-13	-9.814519551784566e-10	2.68986631736487e-11
14.350000000000001	-1.511779195721004e-07	-7.824666193484512e-13	-9.825482677191934e-10	2.6511926876644996e-11
14.36	-1.4973473825600593e-07	-7.69025231434066e-13	-9.83744804929456e-10	2.6110330612458333e-11
14.370000000000001	-1.483044904532816e-07	-7.546381956462818e-13	-9.85048059460754e-10	2.5692783844345952e-11
14.379999999999999	-1.4688704169499427e-07	-7.392455932827845e-13	-9.864670040274627e-10	2.5258137990296483e-11
14.39	-1.454822534778007e-07	-7.227724852053873e-13	-9.880150172269661e-10	2.480517667777869e-11
14.4	-1.440899914171738e-07	-7.051506183314368e-13	-9.897016552846312e-10	2.4332628096325686e-11
14.41	-1.427101340811706e-07	-6.863428604052257e-13	-9.915238835119068e-10	2.3839183752931652e-11
14.42	-1.4134252239531688e-07	-6.662092323789559e-13	-9.935159584451526e-10	2.3323391724146287e-11
14.43	-1.3998720948448277e-07	-6.451750875595833e-13	-9.95509047251796e-10	2.2784318078156247e-11
14.440000000000001	-1.386446700160693e-07	-6.247997192991436e-13	-9.969225633520846e-10	2.222193223630425e-11
14.45	-1.3731495187145854e-07	-6.05520377427801e-13	-9.97615191577809e-10	2.1635681696413885e-11
14.46	-1.3599789156567057e-07	-5.872107702311652e-13	-9.977032493597248e-10	2.1025677994148854e-11
14.469999999999999	-1.3469336574000237e-07	-5.698464843264287e-13	-9.972087787859996e-10	2.0390665768289204e-11
14.48	-1.3340124030782322e-07	-5.53371440608394e-13	-9.961553766465383e-10	1.9729554827954308e-11
14.49	-1.3212137943004272e-07	-5.377220991631381e-13	-9.946026069150172e-10	1.9042674685854264e-11
14.5	-1.308536536475539e-07	-5.228492108858542e-13	-9.92591632603499e-10	1.8330288122528045e-11
14.51	-1.2959793770415538e-07	-5.087119855283932e-13	-9.90181493124244e-10	1.759468952836322e-11
14.52	-1.2835410768204607e-07	-4.95270312078075e-13	-9.874117027263424e-10	1.683705706547871e-11
14.530000000000001	-1.2712204043903754e-07	-4.824831284228353e-13	-9.843337270652301e-10	1.6060372844788518e-11
14.54	-1.2590161429753807e-07	-4.703102155663149e-13	-9.809840211420967e-10	1.5266511524831376e-11
14.55	-1.2469270971918642e-07	-4.58714035194424e-13	-9.77412217149001e-10	1.4459873940799284e-11
14.56	-1.2349520953754992e-07	-4.476604326065607e-13	-9.736509001642472e-10	1.3643152811854177e-11
14.57	-1.2230899883689505e-07	-4.371184049963103e-13	-9.697436174714102e-10	1.2821620438490035e-11
14.58	-1.2113396468377535e-07	-4.27059466397113e-13	-9.657202122391136e-10	1.1998866100616646e-11
14.59	-1.1996999586487248e-07	-4.174570119046648e-13	-9.616263671633176e-10	1.1182404605412744e-11
14.600000000000001	-1.1881698270130021e-07	-4.082858701893475e-13	-9.574881787430994e-10	1.0376282757524505e-11
14.61	-1.1767481694811509e-07	-3.995220726755481e-13	-9.533363962711128e-10	9.586200805225487e-12
14.620000000000001	-1.165433917567214e-07	-3.9114278503761906e-13	-9.491987938373667e-10	8.81774831921967e-12
14.629999999999999	-1.1542260167031136e-07	-3.8312632492627566e-13	-9.451292388168939e-10	8.084179472590542e-12
14.64	-1.1431234262779571e-07	-3.754522023569727e-13	-9.411467385924626e-10	7.38960333706996e-12
14.65	-1.132125119613985e-07	-3.6810114363299683e-13	-9.372588224814722e-10	6.735700371877979e-12
14.66	-1.1212300838191571e-07	-3.61055082591652e-13	-9.334652578029662e-10	6.121924326343873e-12
14.67	-1.1104373195170288e-07	-3.542971188283021e-13	-9.29759238129835e-10	5.545869649890351e-12
14.68	-1.099745840485613e-07	-3.4781145091687835e-13	-9.261348854900174e-10	5.0054406301745055e-12
14.690000000000001	-1.0891546732460606e-07	-3.4158329529903093e-13	-9.225867918513661e-10	4.49863686097258e-12
14.7	-1.0786628566382336e-07	-3.355988007013449e-13	-9.191100170957042e-10	4.023567839420657e-12
14.71	-1.068269441410558e-07	-3.2984496553748584e-13	-9.156999733264594e-10	3.578454390928455e-12
14.719999999999999	-1.0579734898409587e-07	-3.243095629694802e-13	-9.12352268538278e-10	3.1616037742592763e-12
14.73	-1.047774075396065e-07	-3.18981075832219e-13	-9.090626675235824e-10	2.771403263785088e-12
14.74	-1.0376702824292996e-07	-3.1384864175122144e-13	-9.058271265866415e-10	2.4063261675653347e-12
14.75	-1.0276612059137416e-07	-3.089020075496055e-13	-9.026418308206304e-10	2.064935093540463e-12
14.76	-1.0177459512036581e-07	-3.0413149137900975e-13	-8.995032057590054e-10	1.7458773819951546e-12
14.77	-1.0079236338179262e-07	-2.995279507814596e-13	-8.964079080791851e-10	1.4478756028980489e-12
14.780000000000001	-9.98193379239008e-08	-2.9508275496845713e-13	-8.93352808343129e-10	1.1697176089136702e-12
14.79	-9.885543227223828e-08	-2.907877598543607e-13	-8.903349746490989e-10	9.10248948325153e-13
14.8	-9.79005609112503e-08	-2.8663528471845735e-13	-8.873516601931915e-10	6.6836837805086e-13
14.81	-9.695463926628603e-08	-2.826180897123886e-13	-8.844002940597348e-10	4.4302590977802693e-13
14.82	-9.601758368587147e-08	-2.787293537408709e-13	-8.814784733089811e-10	2.3322234656920574e-13
14.83	-9.508931142420707e-08	-2.7496265249640785e-13	-8.785839547047449e-10	3.8009337934735795e-14
14.84	-9.41697406239033e-08	-2.7131193661428423e-13	-8.757146452522512e-10	-1.4351070930546106e-13
14.850000000000001	-9.325879029900902e-08	-2.677715100394186e-13	-8.728685915243684e-10	-3.1218519214399755e-13
14.86	-9.235638031840749e-08	-2.643360087661529e-13	-8.70043968263576e-10	-4.68812417063416e-13
14.870000000000001	-9.14624313896512e-08	-2.6100038013765697e-13	-8.672390669392375e-10	-6.141431732863473e-13
14.879999999999999	-9.05768650433078e-08	-2.577598628896592e-13	-8.644522848977836e-10	-7.488826360008699e-13
14.89	-8.9699603617865e-08	-2.5460996809567953e-13	-8.616821155601186e-10	-8.736924594618109e-13
14.9	-8.883057024523335e-08	-2.5154646113835974e-13	-8.589271399228362e-10	-9.89192946697183e-13
14.91	-8.796968883686356e-08	-2.485653447877328e-13	-8.561860194124377e-10	-1.0959652182684806e-12
14.92	-8.71168840704788e-08	-2.4566284343043264e-13	-8.534574900124158e-10	-1.194553335357252e-12
14.93	-8.627208137741053e-08	-2.4283538845571275e-13	-8.507403574852744e-10	-1.2854663572599725e-12
14.940000000000001	-8.543520693051345e-08	-2.4007960477478063e-13	-8.480334934727355e-10	-1.3691803292043177e-12
14.95	-8.460618763262855e-08	-2.3739229842622575e-13	-8.453358322590544e-10	-1.4461402044853415e-12
14.96	-8.378495110555284e-08	-2.347704452023651e-13	-8.42646367998959e-10	-1.5167617073277724e-12
14.969999999999999	-8.297142567948508e-08	-2.322111802203843e-13	-8.399641522485355e-10	-1.581433141734604e-12
14.98	-8.216554038289332e-08	-2.297117883560322e-13	-8.372882916818523e-10	-1.640517148686833e-12
14.99	-8.136722493277923e-08	-2.272696954565945e-13	-8.346179459060519e-10	-1.6943524107343375e-12
15.0	-8.057640972528857e-08	-2.2488246025002524e-13	-8.319523253305469e-10	-1.7432553001297808e-12
