# Supplementary material for: Ab Initio Calculation of Coupling-Constant Averaged Exchange–Correlation Holes for Spherically Symmetric Atoms
Source: J Phys Chem A. 2024 Sep 23;128(39):8521–32. doi: 10.1021/acs.jpca.4c02717 (PMC11457219; doi:10.1021/acs.jpca.4c02717)
Supplement: Supplementary file 1 — jp4c02717_si_001.zip [file jp4c02717_si_001.zip › data/Ne_CCSD.csv]

Ne_u_ccsd	Ne_hxss_ccsd	Ne_hxos_ccsd	Ne_hcss_ccsd	Ne_hcos_ccsd
0.0	-8.510862940187444	-1.2086836140130083e-15	-4.4491488726094985e-05	-0.2652247045665987
0.01	-8.458685557351643	-6.350273538232549e-16	-0.00011696945052541707	-0.2620286078139205
0.02	-8.307177174680072	-5.897059987933898e-16	-0.0003287139133174577	-0.253013917762842
0.03	-8.071453072749838	-5.800796979985596e-16	-0.0006695391252407035	-0.2395663165932113
0.04	-7.764126614432858	-4.94840749856323e-16	-0.0011241591470296797	-0.22290224915102974
0.05	-7.401352265890351	-3.8892883934952137e-16	-0.0016722233334753867	-0.20422771735522385
0.06	-6.998682572377659	-3.671108575661751e-16	-0.0022884463468733074	-0.18462706406438736
0.07	-6.57028519849576	-3.7319979171130403e-16	-0.002947071355554165	-0.16502291821796788
0.08	-6.12850284643374	-3.7748198809715854e-16	-0.0036244296816621002	-0.14613494948748332
0.09	-5.683726481482084	-3.0164595994841335e-16	-0.00430051682462107	-0.12848672549714055
0.1	-5.244406243244947	-3.0701601131366836e-16	-0.0049593131573519855	-0.1124322771466777
0.11	-4.817179957441002	-2.772728939501585e-16	-0.005588327468890597	-0.09817884076875484
0.12	-4.407059808591802	-2.181906991981191e-16	-0.006177898527982784	-0.08580584597803005
0.13	-4.0176458634493795	-2.802864488060249e-16	-0.006720589686628919	-0.07528649506956006
0.14	-3.6513429939570585	-2.167630564940071e-16	-0.007210796746163872	-0.06651326753059769
0.15	-3.3095666747761285	-2.000185035373023e-16	-0.007644547569588767	-0.05932437902811316
0.16	-2.992930400357616	-2.079240802666876e-16	-0.008019415541693498	-0.05352764663616799
0.17	-2.7014121892417178	-1.4481560494692061e-16	-0.008334468865687672	-0.04891971609560728
0.18	-2.4344998378198923	-1.3553508922117336e-16	-0.008590201402324471	-0.04530023900257605
0.19	-2.191315441621416	-1.3973563419636568e-16	-0.008788418135316167	-0.04248154443756714
0.2	-1.9707201538244348	-1.1621668912926768e-16	-0.008932070372085654	-0.04029466494366844
0.21	-1.7714005654914553	-1.0802079759821297e-16	-0.009025050000977641	-0.038592543631745024
0.22	-1.591938471948343	-8.456778745956089e-17	-0.009071959121552897	-0.03725110789988517
0.23	-1.4308660467968317	-6.946300098072782e-17	-0.009077872897614636	-0.036168764274440365
0.24	-1.286708533422505	-7.638407846791599e-17	-0.009048111534472714	-0.03526477737932403
0.25	-1.1580164969721847	-1.1214921164958546e-16	-0.008988033587105315	-0.03447693213772386
0.26	-1.043389503919443	-8.245596224800556e-17	-0.00890285864349849	-0.033758822347812016
0.27	-0.94149286368944	-6.366540632022576e-17	-0.008797523587047218	-0.033077048433491275
0.28	-0.8510688201131078	-6.43735276183841e-17	-0.008676573505214558	-0.032408540139800275
0.29	-0.7709433479062262	-3.9992885993974425e-17	-0.008544085978802074	-0.03173815068681826
0.3	-0.7000295053698742	-3.596220225400356e-17	-0.008403625899478184	-0.03105660421472285
0.31	-0.6373281232452874	-4.086906175826484e-17	-0.008258226995886297	-0.030358824062739785
0.32	-0.5819264689932964	-4.020464886548986e-17	-0.008110395761843803	-0.029642628786735875
0.33	-0.5329954107009698	-4.173309161632477e-17	-0.007962133348963452	-0.028907756380198053
0.34	-0.4897855098428836	-3.840483053314353e-17	-0.007814971109161128	-0.028155163394572368
0.35000000000000003	-0.4516223925368028	-3.766577066638522e-17	-0.007670015771195415	-0.027386541857847845
0.36	-0.41790168127671357	-4.482398397332862e-17	-0.007528000649578925	-0.02660400000769631
0.37	-0.38808371111998985	-4.243908697315318e-17	-0.0073893397673667205	-0.025809860050974992
0.38	-0.3616882045410995	-3.600185598100152e-17	-0.007254182290274136	-0.02500653513941261
0.39	-0.33828903676320393	-2.1132493594187927e-17	-0.00712246518898213	-0.02419645686613256
0.4	-0.31750918771622627	-2.341685607000316e-17	-0.006993962546660237	-0.02338203281055663
0.41000000000000003	-0.2990159472951335	-2.7361190408660558e-17	-0.0068683303915860194	-0.022565620468767512
0.42	-0.28251641673725864	-2.0643454628533586e-17	-0.006745146347702624	-0.021749509152043146
0.43	-0.26775333008884705	-2.3626963192784472e-17	-0.006623943750720063	-0.020935905207123618
0.44	-0.2545012052383293	-2.516902322710834e-17	-0.006504240170222275	-0.02012691842763748
0.45	-0.24256282319652783	-2.0277132211365944e-17	-0.006385560509098914	-0.019324549056911028
0.46	-0.23176602656114983	-1.0769733181522954e-17	-0.006267455023521135	-0.018530675594918906
0.47000000000000003	-0.22196082281856955	-2.180424901659269e-17	-0.006149512725139417	-0.01774704394985344
0.48	-0.21301677477782596	-1.6403773316885248e-17	-0.006031370698948962	-0.016975258504570396
0.49	-0.20482065854094003	-2.010280233593235e-17	-0.005912719903175295	-0.016216775538552164
0.5	-0.19727436860750772	-1.9526141764617493e-17	-0.0057933080193585396	-0.015472899252124634
0.51	-0.19029304968093463	-1.719856493042953e-17	-0.005672939899041579	-0.01474478044115794
0.52	-0.18380343524626638	-1.2567555734168752e-17	-0.005551476114950021	-0.014033417700403013
0.53	-0.17774237384096278	-9.528836388487591e-18	-0.005428830075106389	-0.013339660906366265
0.54	-0.17205552500382087	-1.372408822416549e-17	-0.005304964102895632	-0.012664216648663629
0.55	-0.16669620806579774	-1.4539814371660577e-17	-0.005179884828587916	-0.012007655237707157
0.56	-0.16162438817175867	-1.6346703545134245e-17	-0.005053638181167858	-0.01137041890868693
0.5700000000000001	-0.15680578514837717	-1.3053815372220348e-17	-0.004926304215685018	-0.010752830858524043
0.58	-0.15221109203089386	-2.397925729408169e-17	-0.004797991962148529	-0.010155104785677738
0.59	-0.1478152912117694	-2.2385474946536268e-17	-0.004668834438077307	-0.009577354645481323
0.6	-0.14359705726664465	-2.2848773705883542e-17	-0.004538983928610435	-0.009019604380599998
0.61	-0.1395382365417368	-2.2008873833828004e-17	-0.004408607605549314	-0.008481797433236658
0.62	-0.13562339454920383	-1.6734553798077793e-17	-0.00427788352975364	-0.007963805890118343
0.63	-0.13183942311271227	-1.8261249095681785e-17	-0.004146997059414709	-0.007465439151387518
0.64	-0.128175200035023	-1.9643551670839903e-17	-0.004016137669527797	-0.006986452049419849
0.65	-0.12462129482448639	-1.6141835213683932e-17	-0.0038854961747228633	-0.006526552373007666
0.66	-0.1211697147198404	-1.2440957669053747e-17	-0.0037552623380171235	-0.00608540777640954
0.67	-0.1178136858950921	-1.0850105196685005e-17	-0.00362562284137935	-0.005662652071853461
0.68	-0.11454746531110649	-1.0876117234923067e-17	-0.0034967595898068166	-0.005257890918725469
0.6900000000000001	-0.11136617921075778	-9.771525550585655e-18	-0.0033688483183527546	-0.00487070693347027
0.7000000000000001	-0.10826568473309876	-1.1502938586899128e-17	-0.003242057470848325	-0.004500664251781492
0.71	-0.1052424515521832	-1.2447346890176027e-17	-0.0031165473194993687	-0.004147312579540025
0.72	-0.10229346083116814	-1.4168686268361745e-17	-0.002992469295836936	-0.0038101907716938136
0.73	-0.09941611912544755	-1.2423730395560043e-17	-0.0028699655053622958	-0.003488829979326459
0.74	-0.09660818517313358	-1.0912446842752816e-17	-0.0027491684004527506	-0.0031827564049307145
0.75	-0.09386770778050181	-8.905219706962629e-18	-0.002630200588486828	-0.0028914937047239335
0.76	-0.09119297324720062	-8.411850718407908e-18	-0.002513174754620387	-0.0026145650749896158
0.77	-0.0885824609842528	-9.022429668207274e-18	-0.002398193681025937	-0.0023514950571274017
0.78	-0.08603480616001408	-1.0454334394520475e-17	-0.0022853503467007985	-0.0021018110935192152
0.79	-0.08354876836812566	-6.628925744482004e-18	-0.0021747280940550284	-0.0018650448636108046
0.8	-0.0811232054496813	-4.507007145096089e-18	-0.0020664008504014536	-0.0016407334268704115
0.81	-0.07875705172171596	-5.731535148735039e-18	-0.0019604333941745933	-0.0014284201965983662
0.8200000000000001	-0.07644929996791333	-6.235496701278744e-18	-0.0018568816572016589	-0.001227655765979268
0.8300000000000001	-0.07419898663713757	-7.125694240380467e-18	-0.0017557930556247325	-0.0010379986053309846
0.84	-0.07200517977277014	-8.837763496084596e-18	-0.0016572068431975895	-0.0008590156472369325
0.85	-0.06986696926256135	-5.427694264150246e-18	-0.0015611544815844064	-0.0006902827741641672
0.86	-0.06778345905613486	-7.754403864025397e-18	-0.0014676600230858206	-0.0005313852212754137
0.87	-0.06575376104674001	-6.351489764651762e-18	-0.001376740501854254	-0.0003819179054382442
0.88	-0.06377699035640168	-3.8004027574059356e-18	-0.0012884063301959459	-0.00024148568991357193
0.89	-0.061852261800240865	-5.326920019987342e-18	-0.0012026616970038512	-0.00010970359286095924
0.9	-0.05997868733728479	-4.726135073258687e-18	-0.0011195049657277065	1.3803053381482882e-05
0.91	-0.058155374342252264	-4.478489029142425e-18	-0.0010389290695946851	0.0001293984863109769
0.92	-0.056381424556230075	-1.4868489514988078e-18	-0.0009609219020560097	0.00023743643552166013
0.93	-0.05465593359437594	-4.013551865490099e-18	-0.0008854667006518713	0.00033826007892598386
0.9400000000000001	-0.05297799090624196	-4.830187047939369e-18	-0.0008125424226914507	0.00043220202929159234
0.9500000000000001	-0.05134668009941709	-6.8378389688698725e-18	-0.0007421241113134344	0.0005195843479911827
0.96	-0.04976107955024822	-4.910607635940134e-18	-0.0006741832506614032	0.0006007185833146685
0.97	-0.048220263236714925	-4.319976801602352e-18	-0.0006086881090600071	0.0006759058310665928
0.98	-0.04672330173833916	-4.478683275345064e-18	-0.0005456040692230213	0.0007454368154772097
0.99	-0.04526926335650623	-5.073060095461612e-18	-0.00048489394467035596	0.0008095919887031039
1.0	-0.043857215315943984	-3.058356728480647e-18	-0.00042651828166591355	0.0008686416473911244
1.01	-0.04248622501449071	-2.555754075640998e-18	-0.00037043564612572466	0.0009228460649358921
1.02	-0.041155361293816195	-4.1295611140571e-18	-0.0003166028950767688	0.0009724556381831725
1.03	-0.039863695708545546	-2.1479564868652858e-18	-0.00026497543237533755	0.0010177110474253847
1.04	-0.038610303775375124	-1.825040742496691e-18	-0.00021550744851890624	0.001058843428606727
1.05	-0.037394266187342665	-4.392751362725563e-18	-0.00016815214449894533	0.0010960745567087156
1.06	-0.03621466998148033	-3.1507048908766464e-18	-0.00012286193976372706	0.0011296170393266082
1.07	-0.035070609650728314	-1.4640830802248106e-18	-7.958866445462176e-05	0.001159674519476393
1.08	-0.03396118819323592	-4.00921649535911e-18	-3.8283736186264794e-05	0.001186441886693954
1.09	-0.03288551809410628	-4.012039681822545e-18	1.101678273565665e-06	0.0012101054955051581
1.1	-0.03184272223627183	-3.07496708977165e-18	3.86165159876814e-05	0.0012308433903598258
1.11	-0.030831934738565138	-2.0919814736459667e-18	7.430968498788049e-05	0.0012488255361356052
1.12	-0.029852301720202118	-1.3209845503067542e-18	0.0001082299449959162	0.0012642140533308654
1.1300000000000001	-0.028902981991855432	-2.0050276261680252e-18	0.00014042580110408542	0.0012771634570801532
1.1400000000000001	-0.027983147674283816	-1.1463148858765226e-18	0.00017094540974751937	0.001287820899141809
1.1500000000000001	-0.0270919847461267	-1.1917260605978546e-18	0.00019983649626747688	0.0012963264120260391
1.16	-0.026228693522987935	-1.0240283888384558e-18	0.00022714628333979706	0.001302813154453092
1.17	-0.025392489070335242	-2.467675917841555e-18	0.0002529214295242943	0.0013074076573556415
1.18	-0.024582601553055677	-1.2348363598375643e-18	0.0002772079771862744	0.001310230069666816
1.19	-0.023798276524731498	-2.5208680413314177e-18	0.0003000513090367883	0.0013113944031658857
1.2	-0.023038775159864106	-1.1550246163977903e-18	0.0003214961125473162	0.0013110087756867854
1.21	-0.02230337443237129	-1.905388374509089e-18	0.0003415863515056315	0.0013091756520307342
1.22	-0.021591367243735893	-1.8342033659204705e-18	0.0003603652439984617	0.0013059920819624856
1.23	-0.02090206250419164	-1.3159976415456156e-18	0.0003778752461294915	0.001301549934710229
1.24	-0.020234785170309334	-6.8073446575995875e-19	0.000394158040810149	0.0012959361294313293
1.25	-0.01958887624228888	-5.025199351758313e-19	0.00040925453098917056	0.0012892328611496411
1.26	-0.018963692724190594	-1.7493197724810413e-19	0.0004232048367244605	0.001281517821714726
1.27	-0.018358607550240935	-7.255721367631267e-19	0.00043604829553497634	0.0012728644153785008
1.28	-0.017773009480238522	-7.824545693460427e-19	0.0004478234655090549	0.0012633419686303095
1.29	-0.017206302966967506	4.922587842734741e-19	0.0004585681306866485	0.0012530159339767665
1.3	-0.016657907998393326	-1.1323761100274415e-18	0.0004683193082704734	0.0012419480873977042
1.31	-0.01612725991728415	-6.537966256689568e-19	0.00047711325726390585	0.0012301967192536079
1.32	-0.015613809220760975	-8.406698364369123e-19	0.00048498548817168564	0.0012178168184631482
1.33	-0.015117021342140765	-5.553844949553189e-19	0.0004919707734397892	0.0012048602498110105
1.34	-0.014636376417294854	-1.0192875670220508e-18	0.0004981031583479196	0.0011913759242864772
1.35	-0.014171369037608253	-9.628564562501125e-19	0.0005034159721070668	0.0011774099623914776
1.36	-0.013721507991485082	-9.543578618286932e-19	0.0005079418389473591	0.001163005850393168
1.37	-0.013286315996212855	-8.396092363122028e-19	0.0005117126890169486	0.0011482045895302559
1.3800000000000001	-0.012865329421866674	-7.860655403104086e-19	0.0005147597689432563	0.0011330448382141933
1.3900000000000001	-0.012458098008807001	-3.944804094464194e-19	0.0005171136519373613	0.001117563047295803
1.4000000000000001	-0.012064184580203124	-8.573274898860401e-19	0.0005188042473499629	0.0011017935884950147
1.41	-0.011683164750895881	-7.40239711227978e-19	0.000519860809611741	0.0010857688761159354
1.42	-0.011314626633801322	-2.0631662141250335e-19	0.0005203119465141248	0.0010695194821915238
1.43	-0.010958170544949178	-3.5135082049992795e-19	0.0005201856268061099	0.0010530742452217771
1.44	-0.010613408708148607	-1.1369956544832386e-19	0.0005195091871020938	0.0010364603726864252
1.45	-0.010279964960176281	-6.872339216562182e-19	0.00051830933810996	0.0010197035375279196
1.46	-0.009957474457291502	-5.568417964174034e-19	0.0005166121702039287	0.001002827968812881
1.47	-0.009645583383796605	-1.884768339010117e-19	0.0005144431583773111	0.000985856536790426
1.48	-0.009343948663280734	-3.441389071453762e-19	0.0005118271666206282	0.0009688108325737748
1.49	-0.009052237673109236	-3.0450090165400295e-19	0.0005087884517781145	0.0009517112426776619
1.5	-0.008770127962651392	-3.19940303289503e-19	0.0005053506669420744	0.0009345770186481809
1.51	-0.00849730697567318	-2.8262480063027676e-19	0.0005015368644490405	0.000917426342024088
1.52	-0.008233471777261353	1.2952629494722146e-19	0.0004973694985444185	0.0009002763848693509
1.53	-0.007978328785589434	9.936980734883442e-20	0.0004928704277847428	0.0008831433661159698
1.54	-0.007731593508784848	-2.631312699556257e-20	0.0004880609172469618	0.0008660426039539943
1.55	-0.007492990287108334	1.3927578778831003e-19	0.0004829616406131169	0.0008489885645023471
1.56	-0.007262252040614769	-1.7542874669940864e-19	0.0004775926821982829	0.0008319949069896282
1.57	-0.007039120022424586	-2.3139311739500807e-19	0.00047197353898680277	0.0008150745256686911
1.58	-0.006823343577699351	7.346807160084206e-20	0.00046612312273875377	0.000798239588682625
1.59	-0.00661467990838337	1.639480521149562e-19	0.00046005976222556356	0.0007815015740927925
1.6	-0.006412893843743979	-5.8925596924597096e-21	0.00045380120564914635	0.0007648713032721345
1.61	-0.00621775761671756	1.7864218558362606e-19	0.0004473646232947548	0.0007483589718589135
1.62	-0.006029050646045645	1.8643378947635708e-19	0.00044076661046309196	0.0007319741784577467
1.6300000000000001	-0.005846559324165043	4.9072624187211313e-20	0.000434023190722152	0.0007157259512660817
1.6400000000000001	-0.005670076810798546	4.255282978645785e-19	0.0004271498195143513	0.0006996227727954708
1.6500000000000001	-0.005499402832177315	2.659799355796492e-19	0.00042016138814942715	0.0006836726028480056
1.6600000000000001	-0.005334343485812996	3.3612899911798406e-19	0.00041307222820846905	0.0006678828998992808
1.67	-0.0051747110507264615	1.1211957387239893e-19	0.000405896116379572	0.0006522606410302866
1.68	-0.005020323803030734	1.482908734406176e-19	0.0003986462797405301	0.000636812340541727
1.69	-0.004871005836757811	3.2592026254445386e-19	0.0003913354014993325	0.0006215440673755073
1.7	-0.004726586889813438	2.518466177181821e-19	0.0003839756271990921	0.0006064614614595355
1.71	-0.004586902174938371	1.5153372055141648e-19	0.00037657857138888653	0.0005915697490836545
1.72	-0.004451792215551651	-1.486122937250244e-19	0.00036915532475876017	0.0005768737574063799
1.73	-0.004321102686348946	9.453997386671775e-20	0.0003617164617330795	0.0005623779281842975
1.74	-0.004194684258527079	6.705566191718273e-20	0.0003542720485126827	0.000548086330808451
1.75	-0.004072392449505734	1.8570348209430766e-19	0.0003468316515533726	0.0005340026747248192
1.76	-0.003954087477017247	1.6678682560021948e-19	0.0003394043464652898	0.0005201303213091093
1.77	-0.003839634117436408	-1.1814502993884523e-19	0.0003319987273151829	0.0005064722952595586
1.78	-0.0037289015682231384	-1.0537549816358252e-19	0.0003246229163108758	0.0004930312955652068
1.79	-0.0036217633143534014	1.707797342575532e-19	0.0003172845738458308	0.0004798097061012908
1.8	-0.0035180969986155983	3.316356262127161e-20	0.0003099909088795298	0.00046680960589787944
1.81	-0.003417784295652381	5.860994255619437e-20	0.0003027486896279986	0.0004540327791227129
1.82	-0.003320710789630963	-4.893849180511502e-20	0.0002955642545378499	0.0004414807248144145
1.83	-0.003226765855427809	7.33610826049908e-20	0.0002884435235159374	0.00042915466639770883
1.84	-0.0031358425432172843	6.042607315381882e-20	0.0002813920093863902	0.00041705556100816955
1.85	-0.0030478374663569585	2.7024913198562386e-20	0.00027441482954607436	0.00040518410865012866
1.86	-0.0029626506924660106	1.7646277419426865e-19	0.0002675167177894262	0.00039354076120786286
1.87	-0.0028801856375966126	9.674366739649178e-20	0.00026070203627353737	0.00038212573132690353
1.8800000000000001	-0.0028003489634018603	1.6427570368745807e-19	0.00025397478759449886	0.00037093900117935596
1.8900000000000001	-0.00272305047720736	8.768165441761074e-20	0.00024733862694639947	0.00035998033112440484
1.9000000000000001	-0.0026482030348970714	7.38870311643983e-20	0.00024079687433473237	0.00034924926827273794
1.9100000000000001	-0.002575722446527654	1.730444754788841e-19	0.0002343525268167718	0.00033874515496141186
1.92	-0.002505527384588683	8.17876824051571e-20	0.00022800827074191763	0.0003284671371437112
1.93	-0.0024375392948298344	9.281557015328556e-20	0.000221766493966288	0.0003184141726967877
1.94	-0.002371682309578972	1.5611907833892078e-19	0.0002156292980163262	0.00030858503964831816
1.95	-0.0023078831634784306	1.5027155122348488e-19	0.0002095985101775921	0.00029897834432203967
1.96	-0.002246071111569688	1.885154321983253e-19	0.00020367569548578046	0.00028959252940085337
1.97	-0.002186177849659586	1.5999803367442406e-19	0.00019786216859832024	0.00028042588190514727
1.98	-0.0021281374369038694	9.54424340335839e-20	0.0001921590055259828	0.0002714765410831397
1.99	-0.002071886220546625	2.1023091002724703e-19	0.00018656705520528664	0.0002627425062093091
2.0	-0.002017362762756582	2.8143783147453735e-19	0.0001810869508937394	0.0002542216442863974
2.0100000000000002	-0.0019645077695036074	1.7474391732689494e-19	0.000175719121371108	0.0002459116976459915
2.02	-0.0019132640214211067	2.0454233834629238e-19	0.00017046380193144403	0.00023781029144235224
2.0300000000000002	-0.0018635763066020238	1.2152271165775934e-19	0.0001653210451516827	0.00022991494103387851
2.04	-0.0018153913552782365	6.242917013876643e-20	0.00016029073142399754	0.00022222305924646005
2.05	-0.0017686577763349881	9.944557226319573e-20	0.0001553725792403822	0.000214731963512877
2.06	-0.0017233259956138279	1.0517999748316922e-19	0.00015056615521916237	0.00020743888288240987
2.07	-0.0016793481959591584	1.2238693349262595e-19	0.00014587088386434715	0.0002003409648948958
2.08	-0.0016366782589650826	1.9558670281097492e-19	0.00014128605705000688	0.00019343528231358103
2.09	-0.001595271708380703	8.319432539968399e-20	0.00013681084322289018	0.00018671883971132212
2.1	-0.0015550856551334387	1.4045275503112268e-19	0.00013244429631780168	0.0001801885799048906
2.11	-0.0015160787439311603	1.1497835830244168e-19	0.00012818536438116593	0.00017384139023243856
2.12	-0.0014782111014051498	5.505074232668298e-20	0.00012403289789932785	0.00016767410866944972
2.13	-0.0014414442857571762	1.1950340292359672e-19	0.00011998565782925783	0.00016168352977887377
2.14	-0.0014057412378746942	9.24669614384561e-20	0.000116042323329944	0.00015586641049146585
2.15	-0.0013710662338795793	7.45911335470616e-20	0.00011220149919406535	0.00015021947571276494
2.16	-0.0013373848390763575	1.4391170548027272e-19	0.00010846172298006667	0.00014473942375350905
2.17	-0.0013046638632670433	7.277078687634216e-20	0.00010482147184575122	0.00013942293158071905
2.18	-0.001272871317400265	1.556998830287908e-19	0.00010127916908513838	0.00013426665988707672
2.19	-0.0012419763715233333	1.1834814807240484e-19	9.783319037112844e-05	0.0001292672579766545
2.2	-0.0012119493140064154	1.063812647936918e-19	9.448186970709214e-05	0.00012442136846546674
2.21	-0.001182761512008844	8.69163420166117e-20	9.122350509116603e-05	0.00011972563179573809
2.22	-0.001154385373158031	8.273622263453446e-20	8.805636389754208e-05	0.00011517669056318862
2.23	-0.0011267943084121803	1.1692541389830425e-19	8.497868797953693e-05	0.00011077119365705842
2.24	-0.0010999626960785408	1.182511661328617e-19	8.198869849979236e-05	0.00010650580021297547
2.25	-0.0010738658469594013	5.534347180036744e-20	7.908460049320496e-05	0.00010237718337917877
2.2600000000000002	-0.001048479970598626	7.550343468186764e-20	7.626458716870389e-05	9.838203389696735e-05
2.27	-0.001023782142601938	1.2169588293513657e-19	7.352684395620437e-05	9.451706349662734e-05
2.2800000000000002	-0.0009997502730047082	1.3887602247777173e-19	7.086955230547933e-05	9.077900811041979e-05
2.29	-0.0009763630756613603	1.2539359732120988e-19	6.829089324379451e-05	8.716463090456153e-05
2.3000000000000003	-0.0009536000386310102	1.0034753348418318e-19	6.578905069949844e-05	8.367072513243351e-05
2.31	-0.0009314413955343356	8.57671903663316e-20	6.336221459883238e-05	8.029411681156215e-05
2.32	-0.0009098680978570676	9.309147738060893e-20	6.1008583743412314e-05	7.703166722718824e-05
2.33	-0.0008888617881759597	1.3018865007492586e-19	5.872636847597851e-05	7.388027526551125e-05
2.34	-0.0008684047742833533	8.435872964727114e-20	5.651379314196162e-05	7.083687957993162e-05
2.35	-0.0008484800041869708	1.0264416090133187e-19	5.436909835463918e-05	6.78984605938431e-05
2.36	-0.0008290710419618554	1.084498571941e-19	5.22905430715288e-05	6.506204234373409e-05
2.37	-0.0008101620444317381	9.142628889881027e-20	5.027640648972592e-05	6.232469416653718e-05
2.38	-0.0007917377386575622	1.2423190375824443e-19	4.832498976789306e-05	5.968353223534321e-05
2.39	-0.000773783400211129	1.0067812251261129e-19	4.6434617582489525e-05	5.713572094773755e-05
2.4	-0.0007562848322123044	1.0761080835660675e-19	4.4603639525830885e-05	5.4678474171152884e-05
2.41	-0.0007392283451085075	1.1786503196887104e-19	4.2830431353450024e-05	5.230905634974384e-05
2.42	-0.0007226007371755577	8.518869725178887e-20	4.1113396088102486e-05	5.002478347738572e-05
2.43	-0.0007063892757193718	5.684893935336273e-20	3.945096498772342e-05	4.782302394147667e-05
2.44	-0.0006905816789582763	6.192709350680173e-20	3.7841598384408476e-05	4.5701199242290033e-05
2.45	-0.0006751660985660952	8.404737297005585e-20	3.6283786401423274e-05	4.365678459266343e-05
2.46	-0.0006601311028565328	8.68414539816437e-20	3.477604955506408e-05	4.168730940285062e-05
2.47	-0.0006454656605896842	7.930000511702585e-20	3.3316939248013815e-05	3.979035765537228e-05
2.48	-0.0006311591253819062	9.485502214046478e-20	3.190503816069231e-05	3.7963568174711736e-05
2.49	-0.0006172012207005971	8.549881686842705e-20	3.0538960546904804e-05	3.620463479668597e-05
2.5	-0.0006035820254257972	7.850802018673977e-20	2.9217352439888256e-05	3.45113064423052e-05
2.5100000000000002	-0.0005902919599608976	1.0835457324160078e-19	2.7938891774710746e-05	3.288138710089674e-05
2.52	-0.0005773217728750649	9.835166624461246e-20	2.6702288432726138e-05	3.131273572722743e-05
2.5300000000000002	-0.0005646625280603579	9.711232153846132e-20	2.5506284213630938e-05	2.9803266057299865e-05
2.54	-0.0005523055923868905	8.009153622929818e-20	2.434965274045295e-05	2.8350946347438538e-05
2.5500000000000003	-0.0005402426238396859	1.0273801907852114e-19	2.3231199302578965e-05	2.6953799041203094e-05
2.56	-0.0005284655601213215	1.0109083433907355e-19	2.214976064178432e-05	2.5609900368590097e-05
2.57	-0.0005169666077046956	8.563861715250637e-20	2.110420468594081e-05	2.4317379881891278e-05
2.58	-0.0005057382313207127	9.317467709623968e-20	2.0093430234953402e-05	2.3074419932485015e-05
2.59	-0.0004947731438659588	6.906733787779452e-20	1.911636660322316e-05	2.1879255092734627e-05
2.6	-0.00048406429671583266	6.890946001050417e-20	1.8171973222771347e-05	2.0730171527060052e-05
2.61	-0.00047360487042892314	6.52489944224933e-20	1.7259239210927263e-05	1.962550631614074e-05
2.62	-0.00046338826582878717	5.362299891143011e-20	1.6377182906319684e-05	1.856364673808953e-05
2.63	-0.00045340809544963255	6.860210869394933e-20	1.5524851376709308e-05	1.7543029510321414e-05
2.64	-0.00044365817533272586	6.897279214272071e-20	1.470131990200256e-05	1.656213999571669e-05
2.65	-0.0004341325171607251	5.748952041784223e-20	1.3905691435617403e-05	1.5619511376557186e-05
2.66	-0.00042482532071745296	3.895006097466378e-20	1.3137096047194537e-05	1.4713723799585515e-05
2.67	-0.0004157309666609769	4.374212033349205e-20	1.239469034946736e-05	1.3843403495413025e-05
2.68	-0.0004068440095981704	5.3296193425451004e-20	1.1677656911920236e-05	1.300722187537167e-05
2.69	-0.0003981591714493091	4.9813929026101826e-20	1.0985203663742044e-05	1.2203894608778946e-05
2.7	-0.0003896713350915199	7.246863684595846e-20	1.0316563288368817e-05	1.1432180683454514e-05
2.71	-0.0003813755382702926	5.088083878776296e-20	9.670992611807453e-06	1.0690881452201523e-05
2.72	-0.0003732669677685113	5.2829080894227227e-20	9.04777198673445e-06	9.978839667835336e-06
2.73	-0.0003653409538228547	4.94075228121229e-20	8.446204674269239e-06	9.294938509219822e-06
2.74	-0.00035759296477765306	5.507437965536084e-20	7.865616225138428e-06	8.63810060064267e-06
2.75	-0.000350018601966651	4.973047744437451e-20	7.305353861846169e-06	8.007287026741467e-06
2.7600000000000002	-0.0003426135948134034	5.722271243865151e-20	6.764785863334292e-06	7.401496345068076e-06
2.77	-0.00033537379614132266	4.494540776933429e-20	6.243300953466264e-06	6.81976359826232e-06
2.7800000000000002	-0.000328295177684711	5.2266878484631953e-20	5.740307694603259e-06	6.261159327686705e-06
2.79	-0.00032137382579237997	4.619296065223069e-20	5.255233887379099e-06	5.724788590262281e-06
2.8000000000000003	-0.00031460593731574534	4.6819731949506165e-20	4.787525977710137e-06	5.209789980131596e-06
2.81	-0.0003079878156735724	4.06287283474063e-20	4.336648471958389e-06	4.7153346566685325e-06
2.82	-0.0003015158670858005	3.850777670280934e-20	3.902083361076523e-06	4.240625380247243e-06
2.83	-0.0002951865969691578	2.8535655220795207e-20	3.483329554471149e-06	3.7848955570811486e-06
2.84	-0.00028899660648754163	3.456588028446031e-20	3.0799023242472374e-06	3.3474082943432175e-06
2.85	-0.00028294258925035554	3.589900600003213e-20	2.69133276038601e-06	2.9274554666821905e-06
2.86	-0.00027702132815230764	3.863324755437393e-20	2.31716723737179e-06	2.5243567951578505e-06
2.87	-0.0002712296923483548	3.627372069904421e-20	1.956966892683004e-06	2.1374589395278803e-06
2.88	-0.00026556463435776486	4.4978294088906136e-20	1.6103071175096258e-06	1.7661346047337504e-06
2.89	-0.0002600231872914516	3.7591895894516784e-20	1.276777059982853e-06	1.4097816623502085e-06
2.9	-0.000254602462197021	4.447705385369825e-20	9.559791411707782e-07	1.067822287683894e-06
2.91	-0.00024929964551612994	3.291292537115882e-20	6.475285840056629e-07	7.397021131310172e-07
2.92	-0.0002441119966490158	3.116257843429077e-20	3.510529552869625e-07	4.248893983316445e-07
2.93	-0.00023903684562122954	3.437835561100281e-20	6.619172083097906e-08	1.2287421758931887e-07
2.94	-0.00023407159084784483	4.049579673357851e-20	-2.0740418617474338e-07	-1.6683233504072266e-07
2.95	-0.00022921369699056908	2.2973126474120934e-20	-4.7007278362870683e-07	-4.4469892265417176e-07
2.96	-0.00022446069290341382	3.14293770536666e-20	-7.221414458077685e-07	-7.111747241089346e-07
2.97	-0.00021981016966273143	2.6471090406594403e-20	-9.639272955743491e-07	-9.666901741192344e-07
2.98	-0.00021525977867763624	2.4313157833059187e-20	-1.1957375835911865e-06	-1.2116576846595433e-06
2.99	-0.0002108072298769738	3.2355088457632764e-20	-1.417870054678833e-06	-1.4464723475543784e-06
3.0	-0.0002064502899691895	2.5278524406957364e-20	-1.630613301469014e-06	-1.6715126181774414e-06
3.0100000000000002	-0.00020218678077160165	1.6978602640463372e-20	-1.8342471055295432e-06	-1.8871409802272682e-06
3.02	-0.00019801457760574271	2.327480188428455e-20	-2.0290427661603136e-06	-2.0937045915869284e-06
3.0300000000000002	-0.00019393160775558013	1.6000781953269677e-20	-2.2152634170794546e-06	-2.2915359113147095e-06
3.04	-0.00018993584898558847	1.7011143627008343e-20	-2.3931643312254417e-06	-2.480953307847416e-06
3.0500000000000003	-0.00018602532811576154	2.152562292014539e-20	-2.5629932139307847e-06	-2.6622616485315336e-06
3.06	-0.00018219811965081688	2.649661261572796e-20	-2.7249904847185863e-06	-2.8357528706278873e-06
3.0700000000000003	-0.0001784523444609532	2.066139331769794e-20	-2.8793895479954613e-06	-3.0017065339639954e-06
3.08	-0.00017478616851166335	1.5053934724914372e-20	-3.0264170529180736e-06	-3.160390355433912e-06
3.09	-0.0001711978016402109	1.5755943748874276e-20	-3.166293142722041e-06	-3.312060725569444e-06
3.1	-0.0001676854963765173	1.8067454153319942e-20	-3.299231693797757e-06	-3.456963207428175e-06
3.11	-0.00016424754680629248	1.7487146790305292e-20	-3.4254405448180347e-06	-3.5953330180635036e-06
3.12	-0.00016088228747437096	1.44631792171172e-20	-3.545121716208978e-06	-3.7273954928596493e-06
3.13	-0.00015758809232630584	1.0321732738867035e-20	-3.6584716202716153e-06	-3.8533665330303634e-06
3.14	-0.00015436337368637717	1.4580486535397874e-20	-3.76568126225199e-06	-3.9734530365946e-06
3.15	-0.00015120658127026323	1.0918653505914374e-20	-3.866936432667676e-06	-4.087853313154526e-06
3.16	-0.00014811620123071645	1.697254926722297e-20	-3.962417891186377e-06	-4.196757482812728e-06
3.17	-0.00014509075523467185	9.66241330351835e-21	-4.052301542361604e-06	-4.30034785957427e-06
3.18	-0.0001421287995702937	1.623064785837891e-20	-4.136758603521786e-06	-4.398799319588208e-06
3.19	-0.0001392289242825548	1.439892073522339e-20	-4.2159557651053644e-06	-4.49227965458885e-06
3.2	-0.00013638975233600973	1.5281182694476673e-20	-4.29005534373578e-06	-4.580949910903744e-06
3.21	-0.00013360993880349664	9.080521278636546e-21	-4.359215428323079e-06	-4.664964714398432e-06
3.22	-0.00013088817007957918	1.5886358400388013e-20	-4.423590019469407e-06	-4.744472581732358e-06
3.23	-0.00012822316311759062	1.3249540154902147e-20	-4.483329162463566e-06	-4.81961621830157e-06
3.24	-0.00012561366468922207	1.3330629298408643e-20	-4.538579074124592e-06	-4.890532803245821e-06
3.25	-0.00012305845066563556	6.858254397295285e-21	-4.589482263774643e-06	-4.957354261897284e-06
3.2600000000000002	-0.00012055632531916222	1.2792427856038705e-20	-4.636177648583643e-06	-5.020207526048212e-06
3.27	-0.00011810612064467856	1.0061301495882652e-20	-4.678800663551394e-06	-5.07921478241295e-06
3.2800000000000002	-0.00011570669569981443	1.1807367007585554e-20	-4.7174833663677e-06	-5.134493709658268e-06
3.29	-0.0001133569359631984	1.0598386131192254e-20	-4.752354537388716e-06	-5.186157704372752e-06
3.3000000000000003	-0.00011105575270997753	1.5788226744524404e-20	-4.783539774965838e-06	-5.234316096343069e-06
3.31	-0.00010880208240390926	9.25058491238654e-21	-4.8111615863484465e-06	-5.279074353500782e-06
3.3200000000000003	-0.00010659488610534974	9.678848832532466e-21	-4.8353394743799256e-06	-5.320534276899347e-06
3.33	-0.00010443314889450834	1.2449481411992723e-20	-4.856190020199874e-06	-5.358794186075525e-06
3.34	-0.00010231587930937408	1.3220651429794967e-20	-4.873826962152435e-06	-5.3939490951448384e-06
3.35	-0.00010024210879775337	1.2273125610534236e-20	-4.888361271099446e-06	-5.4260908799745945e-06
3.36	-9.82108911828883e-05	4.863244502658607e-21	-4.899901222328937e-06	-5.4553084367721025e-06
3.37	-9.622130214216208e-05	9.444675303299964e-21	-4.908552464237038e-06	-5.48168783241951e-06
3.38	-9.427243869841915e-05	6.343878324165814e-21	-4.9144180839621316e-06	-5.505312446880135e-06
3.39	-9.236341872345856e-05	9.720927752971692e-21	-4.917598670138847e-06	-5.5262631079942964e-06
3.4	-9.04933804532881e-05	7.563741958460653e-21	-4.9181923729299054e-06	-5.544618218975609e-06
3.41	-8.866148201474182e-05	9.306046882880275e-21	-4.916294961493955e-06	-5.560453878911843e-06
3.42	-8.686690096309449e-05	9.070960401672316e-21	-4.911999879035641e-06	-5.573843996566733e-06
3.43	-8.51088338303235e-05	7.98740498943767e-21	-4.905398295576975e-06	-5.584860397771976e-06
3.44	-8.338649568368872e-05	7.397336318209074e-21	-4.89657915858886e-06	-5.593572926691228e-06
3.45	-8.169911969432007e-05	1.2404281930274782e-20	-4.885629241606836e-06	-5.6000495412299404e-06
3.46	-8.004595671552139e-05	1.1231270677219158e-20	-4.87263319095513e-06	-5.6043564028576404e-06
3.47	-7.842627487051002e-05	6.962841793277933e-21	-4.8576735706962735e-06	-5.606557961101524e-06
3.48	-7.683935914933369e-05	7.720465300097415e-21	-4.8408309059148744e-06	-5.606717032962366e-06
3.49	-7.528451101471574e-05	7.759056202917498e-21	-4.8221837244400285e-06	-5.604894877496278e-06
3.5	-7.376104801659229e-05	9.166035484714134e-21	-4.8018085971093105e-06	-5.6011512657983205e-06
3.5100000000000002	-7.226830341512308e-05	1.024272315556334e-20	-4.7797801766615315e-06	-5.5955445466160696e-06
3.52	-7.080562581196076e-05	7.859269361567652e-21	-4.756171235354096e-06	-5.5881317078140044e-06
3.5300000000000002	-6.937237878957916e-05	7.553299155350477e-21	-4.7310527013849694e-06	-5.5789684339019965e-06
3.54	-6.7967940558473e-05	5.540558745907976e-21	-4.7044936941976795e-06	-5.568109159833735e-06
3.5500000000000003	-6.65917036120425e-05	7.032864455699897e-21	-4.676561558746546e-06	-5.555607121273781e-06
3.56	-6.524307438899452e-05	6.989764353546214e-21	-4.647321898789103e-06	-5.5415144015245415e-06
3.5700000000000003	-6.392147294309105e-05	4.4465239825361064e-21	-4.616838609274103e-06	-5.5258819752975875e-06
3.58	-6.262633262009058e-05	5.630915396332195e-21	-4.585173907883277e-06	-5.508759749506519e-06
3.59	-6.13570997417268e-05	3.597731832752396e-21	-4.5523883657888755e-06	-5.4901966012518706e-06
3.6	-6.011323329658486e-05	5.222200985056224e-21	-4.518540937675471e-06	-5.47024041316189e-06
3.61	-5.889420463773068e-05	6.009224061125039e-21	-4.483688991080786e-06	-5.448938106246039e-06
3.62	-5.769949718696103e-05	4.709101920802325e-21	-4.447888335100236e-06	-5.426335670412232e-06
3.63	-5.652860614554661e-05	3.900722261202361e-21	-4.4111932484979625e-06	-5.402478192791821e-06
3.64	-5.538103821133965e-05	4.502306447655418e-21	-4.373656507266187e-06	-5.3774098840106856e-06
3.65	-5.4256311302129626e-05	6.963855038138376e-21	-4.3353294116686765e-06	-5.351174102538464e-06
3.66	-5.315395428512469e-05	6.255202845673505e-21	-4.296261812804612e-06	-5.323813377242145e-06
3.67	-5.207350671245097e-05	4.5171658358258455e-21	-4.256502138721941e-06	-5.295369428264675e-06
3.68	-5.1014518562553225e-05	6.1877439711648125e-21	-4.216097420113001e-06	-5.26588318634328e-06
3.69	-4.997654998739619e-05	4.517698722419755e-21	-4.175093315614038e-06	-5.235394810677249e-06
3.7	-4.895917106535385e-05	5.253521420224368e-21	-4.133534136739846e-06	-5.203943705449301e-06
3.71	-4.796196155969223e-05	5.140554889715642e-21	-4.091462872468387e-06	-5.171568535099699e-06
3.72	-4.698451068253856e-05	6.2511855043912954e-21	-4.048921213502141e-06	-5.138307238447312e-06
3.73	-4.602641686424374e-05	6.910552947735143e-21	-4.005949576220375e-06	-5.10419704174698e-06
3.74	-4.5087287528039725e-05	5.7550632686127e-21	-3.962587126339653e-06	-5.069274470767973e-06
3.75	-4.416673886989648e-05	5.953477768190678e-21	-3.918871802299797e-06	-5.033575361973701e-06
3.7600000000000002	-4.326439564348836e-05	5.478977779333587e-21	-3.874840338384568e-06	-4.997134872878658e-06
3.77	-4.237989095017583e-05	4.757692516819214e-21	-3.830528287592676e-06	-4.959987491654251e-06
3.7800000000000002	-4.151286603391498e-05	4.5329246855508324e-21	-3.785970044265947e-06	-4.922167046051231e-06
3.79	-4.066297008100354e-05	4.972982886241165e-21	-3.7411988664875308e-06	-4.883706711702441e-06
3.8000000000000003	-3.9829860024578e-05	4.954856664937705e-21	-3.696246898254689e-06	-4.844639019865922e-06
3.81	-3.9013200353775e-05	4.922959818811002e-21	-3.6511451914343854e-06	-4.8049958646647955e-06
3.8200000000000003	-3.821266292747056e-05	3.034447828897718e-21	-3.6059237275079808e-06	-4.764808509876844e-06
3.83	-3.742792679251359e-05	4.624542137294743e-21	-3.5606114391089114e-06	-4.724107595323406e-06
3.84	-3.6658678006371295e-05	3.8289899902220755e-21	-3.5152362313566496e-06	-4.682923142903954e-06
3.85	-3.590460946410066e-05	4.367442781800519e-21	-3.469825002992954e-06	-4.641284562319767e-06
3.86	-3.516542072956796e-05	2.9770507497437726e-21	-3.4244036673192565e-06	-4.5992206565270336e-06
3.87	-3.444081787083314e-05	4.143704759841546e-21	-3.378997172938752e-06	-4.556759626957024e-06
3.88	-3.373051329961953e-05	3.944277698180428e-21	-3.3336295243049146e-06	-4.51392907853821e-06
3.89	-3.3034225614789054e-05	3.010627052013327e-21	-3.2883238020755453e-06	-4.470756024552726e-06
3.9	-3.235167944974533e-05	4.217436278836131e-21	-3.2431021832733133e-06	-4.427266891357001e-06
3.91	-3.168260532368546e-05	4.228617873683047e-21	-3.1979859612525597e-06	-4.3834875229941514e-06
3.92	-3.1026739496624184e-05	3.604651601906932e-21	-3.1529955654709707e-06	-4.339443185723525e-06
3.93	-3.0383823828113303e-05	5.092663516847481e-21	-3.1081505810661485e-06	-4.295158572490516e-06
3.94	-2.9753605639581398e-05	4.511975399067489e-21	-3.063469768234506e-06	-4.250657807357954e-06
3.95	-2.9135837580217624e-05	3.2980339125835736e-21	-3.0189710814117315e-06	-4.20596444991835e-06
3.96	-2.8530277496326474e-05	3.410940866857164e-21	-2.9746716882528854e-06	-4.1611014997044895e-06
3.97	-2.7936688304078655e-05	4.699519984931294e-21	-2.930587988410037e-06	-4.1160914006141425e-06
3.98	-2.7354837865586576e-05	3.603609497292956e-21	-2.8867356321047673e-06	-4.070956045363119e-06
3.99	-2.6784498868230694e-05	3.833700634162945e-21	-2.8431295384945547e-06	-4.025716779979237e-06
4.0	-2.622544870716686e-05	3.453222494527195e-21	-2.7997839138294878e-06	-3.9803944083484415e-06
4.01	-2.56774693709428e-05	3.0500557828290348e-21	-2.7567122693973446e-06	-3.935009196822876e-06
4.0200000000000005	-2.514034733015444e-05	3.0710282707671133e-21	-2.7139274392551336e-06	-3.889580878899479e-06
4.03	-2.4613873429073258e-05	2.8400497915736148e-21	-2.6714415977434344e-06	-3.844128659976469e-06
4.04	-2.4097842780175505e-05	2.790607955703714e-21	-2.6292662767823802e-06	-3.7986712221938657e-06
4.05	-2.359205466150647e-05	2.548101514804772e-21	-2.5874123829461716e-06	-3.753226729363313e-06
4.0600000000000005	-2.3096312416812954e-05	3.077054201130433e-21	-2.5458902143138553e-06	-3.7078128319913093e-06
4.07	-2.2610423358378626e-05	2.222655562111469e-21	-2.504709477094053e-06	-3.662446672399118e-06
4.08	-2.2134198672495595e-05	2.0523537125112637e-21	-2.4638793020220126e-06	-3.61714488994178e-06
4.09	-2.1667453327510568e-05	2.26521913610184e-21	-2.4234082605256537e-06	-3.5719236263278102e-06
4.1	-2.1210005984380436e-05	2.2560009281974155e-21	-2.383304380659648e-06	-3.5267985310404163e-06
4.11	-2.07616789096754e-05	2.065945681562215e-21	-2.343575162805669e-06	-3.481784766860479e-06
4.12	-2.032229789096938e-05	2.284797570178059e-21	-2.304227595135521e-06	-3.4368970154908327e-06
4.13	-1.9891692154554676e-05	1.6980437957475478e-21	-2.2652681688379315e-06	-3.392149483280726e-06
4.14	-1.946969428542432e-05	2.0867795932769536e-21	-2.2267028931050774e-06	-3.347555907049059e-06
4.15	-1.905614014946103e-05	2.5713370634782814e-21	-2.1885373098789627e-06	-3.3031295600042134e-06
4.16	-1.865086881777626e-05	2.0831244535992816e-21	-2.1507765083561517e-06	-3.2588832577581114e-06
4.17	-1.8253722493142112e-05	2.118447375046031e-21	-2.113425139249324e-06	-3.2148293644314836e-06
4.18	-1.786454643846102e-05	2.0100011883039934e-21	-2.0764874288047754e-06	-3.1709797988472693e-06
4.19	-1.7483188907217e-05	2.166336974013514e-21	-2.0399671925761124e-06	-3.12734604080843e-06
4.2	-1.710950107585636e-05	1.4506834753227399e-21	-2.0038678489519573e-06	-3.0839391374564443e-06
4.21	-1.6743336978043338e-05	1.829097874056246e-21	-1.9681924324382893e-06	-3.0407697097063025e-06
4.22	-1.6384553440739974e-05	1.2797249609821945e-21	-1.9329436066950064e-06	-2.9978479587537298e-06
4.23	-1.603301002205886e-05	1.5464810840149264e-21	-1.8981236773260178e-06	-2.9551836726501018e-06
4.24	-1.5688568950838797e-05	1.7229082497897943e-21	-1.8637346044236293e-06	-2.91278623294039e-06
4.25	-1.5351095067894288e-05	1.6670361764501731e-21	-1.8297780148669568e-06	-2.8706646213592828e-06
4.26	-1.502045576889182e-05	1.5263034469278964e-21	-1.7962552143745982e-06	-2.828827426580637e-06
4.2700000000000005	-1.4696520948804773e-05	1.5744307920699368e-21	-1.7631671993124853e-06	-2.7872828510151705e-06
4.28	-1.4379162947902083e-05	9.989542612789982e-22	-1.730514668257343e-06	-2.7460387176513673e-06
4.29	-1.4068256499224983e-05	1.3112741058322087e-21	-1.698298033316367e-06	-2.7051024769344597e-06
4.3	-1.3763678677508434e-05	1.3431257754258439e-21	-1.6665174312043173e-06	-2.664481213678319e-06
4.3100000000000005	-1.3465308849503844e-05	1.848551852597864e-21	-1.6351727340791192e-06	-2.6241816540051283e-06
4.32	-1.3173028625661573e-05	1.4385928637816879e-21	-1.6042635601368602e-06	-2.584210172307693e-06
4.33	-1.2886721813131555e-05	1.3482024952613705e-21	-1.5737892839680124e-06	-2.544572798229206e-06
4.34	-1.2606274370042945e-05	1.5473182524254406e-21	-1.5437490466757328e-06	-2.5052752236554353e-06
4.3500000000000005	-1.233157436102254e-05	1.4362403542452193e-21	-1.514141765758835e-06	-2.466322809714276e-06
4.36	-1.206251191391538e-05	1.2564538596350158e-21	-1.4849661447597354e-06	-2.427720593777699e-06
4.37	-1.179897917766867e-05	1.2090895518372045e-21	-1.4562206826807333e-06	-2.3894732964611453e-06
4.38	-1.154087028134436e-05	1.302942536486761e-21	-1.4279036831694585e-06	-2.351585328615618e-06
4.39	-1.1288081294224056e-05	1.1025881819901835e-21	-1.4000132634760906e-06	-2.314060798307683e-06
4.4	-1.1040510186972451e-05	1.2640756539606576e-21	-1.37254736318441e-06	-2.2769035177827695e-06
4.41	-1.079805679382575e-05	1.2665654087339555e-21	-1.3455037527187957e-06	-2.2401170104072586e-06
4.42	-1.0560622775772262e-05	1.0799559347323263e-21	-1.3188800416297606e-06	-2.2037045175849194e-06
4.43	-1.0328111584693932e-05	1.2291230923973673e-21	-1.2926736866603113e-06	-2.167669005643435e-06
4.44	-1.0100428428437809e-05	9.116720136191878e-22	-1.2668819995956659e-06	-2.1320131726868455e-06
4.45	-9.877480236787766e-06	9.171080531132092e-22	-1.2415021548989415e-06	-2.0967394554098583e-06
4.46	-9.659175628306843e-06	7.412367680591073e-22	-1.216531197135669e-06	-2.0618500358701313e-06
4.47	-9.445424878022937e-06	8.239528905855506e-22	-1.1919660481894866e-06	-2.0273468482147603e-06
4.48	-9.236139885929608e-06	8.64314477818641e-22	-1.1678035142722956e-06	-1.9932315853573576e-06
4.49	-9.031234146276128e-06	8.86205877314364e-22	-1.1440402927313312e-06	-1.9595057056022238e-06
4.5	-8.83062271762033e-06	8.177344765332407e-22	-1.1206729786563541e-06	-1.926170439212223e-06
4.51	-8.634222193619947e-06	7.53658614091659e-22	-1.0976980712897903e-06	-1.8932267949172663e-06
4.5200000000000005	-8.44195067453782e-06	8.013788349805889e-22	-1.0751119802429485e-06	-1.8606755663602301e-06
4.53	-8.253727739437668e-06	4.750486800906977e-22	-1.0529110315212687e-06	-1.828517338477476e-06
4.54	-8.069474419047663e-06	7.340553106847788e-22	-1.0310914733618009e-06	-1.7967524938111698e-06
4.55	-7.889113169269962e-06	7.393390004148065e-22	-1.0096494818859379e-06	-1.7653812187507775e-06
4.5600000000000005	-7.712567845314859e-06	7.494104998515885e-22	-9.885811665706408e-07	-1.734403509701269e-06
4.57	-7.5397636764388335e-06	5.247051189480132e-22	-9.678825755414477e-07	-1.7038191791757012e-06
4.58	-7.3706272412670325e-06	7.866582766565112e-22	-9.475497006900923e-07	-1.6736278618099358e-06
4.59	-7.20508644368034e-06	6.280897311202796e-22	-9.275784826206192e-07	-1.6438290202975045e-06
4.6000000000000005	-7.043070489249211e-06	6.766863497823674e-22	-9.079648154264002e-07	-1.6144219512426434e-06
4.61	-6.884509862195694e-06	6.518650487259712e-22	-8.887045513021237e-07	-1.5854057909297624e-06
4.62	-6.729336302866665e-06	6.155157725715708e-22	-8.697935049933781e-07	-1.5567795210076398e-06
4.63	-6.577482785701487e-06	6.654052425525497e-22	-8.512274580875178e-07	-1.5285419740869137e-06
4.64	-6.428883497678045e-06	6.434303341770215e-22	-8.330021631487955e-07	-1.5006918392493786e-06
4.65	-6.28347381722147e-06	6.567843240610485e-22	-8.15113347701175e-07	-1.473227667467914e-06
4.66	-6.141190293560639e-06	5.616720130166793e-22	-7.975567180620982e-07	-1.4461478769358584e-06
4.67	-6.0019706265180736e-06	6.273218465274708e-22	-7.803279630302788e-07	-1.419450758304818e-06
4.68	-5.865753646719242e-06	6.178948162168073e-22	-7.634227574309505e-07	-1.3931344798300284e-06
4.69	-5.732479296207851e-06	5.703841748868029e-22	-7.468367655216847e-07	-1.3671970924224582e-06
4.7	-5.602088609454353e-06	5.715329188515386e-22	-7.305656442620658e-07	-1.3416365346070234e-06
4.71	-5.474523694745005e-06	5.703704770819142e-22	-7.146050464503062e-07	-1.3164506373862775e-06
4.72	-5.349727715939849e-06	5.22313673197525e-22	-6.989506237300532e-07	-1.2916371290092083e-06
4.73	-5.227644874587917e-06	5.136419229118844e-22	-6.835980294704625e-07	-1.2671936396447094e-06
4.74	-5.1082203923886305e-06	4.536174736584313e-22	-6.685429215228182e-07	-1.2431177059595136e-06
4.75	-4.991400493988731e-06	5.416245273433321e-22	-6.537809648566107e-07	-1.2194067756003912e-06
4.76	-4.877132390104851e-06	3.75362451678694e-22	-6.393078340781221e-07	-1.19605821158058e-06
4.7700000000000005	-4.765364260961376e-06	5.878530698408538e-22	-6.251192158348671e-07	-1.1730692965704344e-06
4.78	-4.656045240034737e-06	4.617582658341666e-22	-6.112108111084614e-07	-1.1504372370924178e-06
4.79	-4.549125398094654e-06	5.947470658760716e-22	-5.975783373992283e-07	-1.1281591676206073e-06
4.8	-4.444555727533951e-06	4.715469284085858e-22	-5.842175308053091e-07	-1.1062321545849877e-06
4.8100000000000005	-4.3422881269784385e-06	5.482413181178829e-22	-5.711241479992549e-07	-1.0846532002808787e-06
4.82	-4.2422753861689885e-06	5.131824354449255e-22	-5.582939681049232e-07	-1.0634192466838971e-06
4.83	-4.144471171107997e-06	4.328472802454295e-22	-5.457227944775259e-07	-1.0425271791709378e-06
4.84	-4.048830009463033e-06	4.80518968622144e-22	-5.334064563896372e-07	-1.02197383014773e-06
4.8500000000000005	-3.955307276220513e-06	4.035154256345287e-22	-5.213408106258701e-07	-1.0017559825835787e-06
4.86	-3.863859179582757e-06	4.022605843422067e-22	-5.09521742988962e-07	-9.818703734539627e-07
4.87	-3.7744427471017752e-06	3.7920780135007644e-22	-4.979451697199142e-07	-9.623136970916986e-07
4.88	-3.687015812043747e-06	3.867102290834047e-22	-4.866070388348395e-07	-9.430826084474879e-07
4.89	-3.6015369999781564e-06	3.2353921892509192e-22	-4.7550333138109733e-07	-9.241737262606522e-07
4.9	-3.5179657155859302e-06	3.737601187903591e-22	-4.6463006261516166e-07	-9.055836361409453e-07
4.91	-3.4362621296810778e-06	2.9477359373986818e-22	-4.539832831049125e-07	-8.873088935623773e-07
4.92	-3.356387166440597e-06	2.845040393735676e-22	-4.4355907975856817e-07	-8.69346026770002e-07
4.93	-3.2783024908376944e-06	3.246820506467701e-22	-4.3335357678284574e-07	-8.516915396006932e-07
4.94	-3.2019704962734706e-06	2.885173806669095e-22	-4.23362936572639e-07	-8.34341914218947e-07
4.95	-3.127354292402497e-06	2.8933223244881715e-22	-4.1358336053451965e-07	-8.172936137687907e-07
4.96	-3.0544176931478806e-06	3.376058440206904e-22	-4.0401108984630043e-07	-8.005430849429107e-07
4.97	-2.983125204901553e-06	2.739550731165343e-22	-3.946424061550395e-07	-7.840867604701508e-07
4.98	-2.913442014905857e-06	3.0656348277155537e-22	-3.8547363221541744e-07	-7.679210615225281e-07
4.99	-2.8453339798124353e-06	3.016638005299461e-22	-3.765011324708796e-07	-7.520424000429957e-07
5.0	-2.778767614414778e-06	2.5557832087237437e-22	-3.677213135794061e-07	-7.364471809951288e-07
5.01	-2.7137100805508925e-06	2.745073169646404e-22	-3.591306248861216e-07	-7.211318045360077e-07
5.0200000000000005	-2.6501291761726344e-06	2.1277080456028196e-22	-3.507255588446202e-07	-7.060926681135305e-07
5.03	-2.5879933245785065e-06	2.513131110752787e-22	-3.425026513890542e-07	-6.913261684894521e-07
5.04	-2.527271563806702e-06	2.7550002020333914e-22	-3.344584822587871e-07	-6.768287036894013e-07
5.05	-2.46793353618548e-06	2.7455342271984304e-22	-3.2658967527760054e-07	-6.62596674881217e-07
5.0600000000000005	-2.4099494780379383e-06	2.644625145456487e-22	-3.18892898589135e-07	-6.486264881828883e-07
5.07	-2.3532902095384702e-06	2.186578589676296e-22	-3.1136486485045085e-07	-6.349145564014318e-07
5.08	-2.297927124718142e-06	2.2759619699095193e-22	-3.0400233138535685e-07	-6.214573007040216e-07
5.09	-2.2438321816166016e-06	2.0963451693376498e-22	-2.968021002992316e-07	-6.0825115222272e-07
5.1000000000000005	-2.1909778925779235e-06	2.296900569092856e-22	-2.8976101855697076e-07	-5.952925535941392e-07
5.11	-2.139337314688075e-06	2.14483544315893e-22	-2.8287597802570424e-07	-5.825779604353781e-07
5.12	-2.0888840403517967e-06	1.8769259894968647e-22	-2.7614391548370616e-07	-5.701038427575682e-07
5.13	-2.0395921880066377e-06	1.9680976347111509e-22	-2.6956181259717167e-07	-5.578666863183846e-07
5.14	-1.991436392972062e-06	1.8919319901494305e-22	-2.6312669586623394e-07	-5.458629939148509e-07
5.15	-1.9443917984316074e-06	2.0730480383070533e-22	-2.568356365416999e-07	-5.340892866177819e-07
5.16	-1.898434046546158e-06	1.691860006484335e-22	-2.5068575051387474e-07	-5.225421049491999e-07
5.17	-1.853539269696365e-06	1.550822274563686e-22	-2.446741981748121e-07	-5.112180100040433e-07
5.18	-1.8096840818525172e-06	1.5570156985847582e-22	-2.387981842553628e-07	-5.001135845175092e-07
5.19	-1.7668455700699532e-06	2.003779030791266e-22	-2.3305495763822865e-07	-4.892254338793264e-07
5.2	-1.7250012861084183e-06	1.5244351748252884e-22	-2.2744181114831238e-07	-4.785501870962868e-07
5.21	-1.6841292381736495e-06	1.7405010435853802e-22	-2.219560813215104e-07	-4.680844977043121e-07
5.22	-1.6442078827795954e-06	1.652841478627484e-22	-2.165951481531757e-07	-4.5782504463136675e-07
5.23	-1.6052161167297362e-06	1.5119246791433056e-22	-2.1135643482730803e-07	-4.4776853301248205e-07
5.24	-1.5671332692159562e-06	1.4688269963152712e-22	-2.0623740742762193e-07	-4.3791169495816757e-07
5.25	-1.5299390940335064e-06	1.479911211005108e-22	-2.0123557463150685e-07	-4.282512902774507e-07
5.26	-1.493613761910647e-06	1.2027791413432646e-22	-1.9634848738791393e-07	-4.187841071568064e-07
5.2700000000000005	-1.4581378529515271e-06	1.6283497941438488e-22	-1.9157373858018604e-07	-4.0950696279619033e-07
5.28	-1.4234923491909999e-06	1.2050824996366282e-22	-1.8690896267473095e-07	-4.0041670400339993e-07
5.29	-1.3896586272599709e-06	1.3149293744235663e-22	-1.823518353565001e-07	-3.9151020774794857e-07
5.3	-1.356618451160034e-06	1.088039758707091e-22	-1.7790007315216457e-07	-3.827843816756592e-07
5.3100000000000005	-1.3243539651461167e-06	1.2537260755682732e-22	-1.7355143304181592e-07	-3.742361645851278e-07
5.32	-1.2928476867158484e-06	1.1938928431377885e-22	-1.6930371206007447e-07	-3.658625268672213e-07
5.33	-1.2620824997044679e-06	1.3087095431855115e-22	-1.6515474688733655e-07	-3.5766047090873406e-07
5.34	-1.2320416474840622e-06	1.037511583002136e-22	-1.6110241343200057e-07	-3.496270314613388e-07
5.3500000000000005	-1.2027087262659398e-06	1.0310444024990019e-22	-1.5714462640436658e-07	-3.417592759769201e-07
5.36	-1.1740676785050203e-06	1.0118119366190091e-22	-1.5327933888294597e-07	-3.340543049103849e-07
5.37	-1.1461027864050356e-06	8.737376132174078e-23	-1.4950454187385728e-07	-3.2650925199100633e-07
5.38	-1.1187986655234714e-06	9.045315735321295e-23	-1.4581826386399332e-07	-3.191212844633636e-07
5.39	-1.0921402584751506e-06	7.006914763202075e-23	-1.4221857036854204e-07	-3.118876032988977e-07
5.4	-1.0661128287332855e-06	7.554783676326205e-23	-1.3870356347355214e-07	-3.048054433791003e-07
5.41	-1.040701954527038e-06	9.083658484494599e-23	-1.3527138137403794e-07	-2.9787207365132943e-07
5.42	-1.0158935228343733e-06	6.927793022932197e-23	-1.3192019790828154e-07	-2.910847972582226e-07
5.43	-9.91673723469332e-07	6.631113473046602e-23	-1.2864822208875247e-07	-2.8444095164167297e-07
5.44	-9.68029043262478e-07	5.895706038791616e-23	-1.2545369763030598e-07	-2.7793790862229557e-07
5.45	-9.449462603336731e-07	6.613204093975953e-23	-1.223349024760114e-07	-2.7157307445531247e-07
5.46	-9.224124384559996e-07	5.936009290155712e-23	-1.192901483211802e-07	-2.65343889863744e-07
5.47	-9.004149215099213e-07	4.132364169484916e-23	-1.1631778013600625e-07	-2.5924783004980026e-07
5.48	-8.789413280266176e-07	4.4423122659720574e-23	-1.1341617568724914e-07	-2.532824046853252e-07
5.49	-8.579795458195204e-07	5.50773449434066e-23	-1.105837450593813e-07	-2.474451578821423e-07
5.5	-8.375177267030121e-07	4.221840191843979e-23	-1.0781893017559396e-07	-2.4173366814311664e-07
5.51	-8.175442812973773e-07	5.042352105133005e-23	-1.0512020431901291e-07	-2.3614554829475175e-07
5.5200000000000005	-7.980478739189435e-07	4.745530914304822e-23	-1.024860716545076e-07	-2.3067844540209466e-07
5.53	-7.7901741755449e-07	4.5421931042969775e-23	-9.991506675142093e-08	-2.2533004066672852e-07
5.54	-7.604420689189222e-07	5.0978592208933794e-23	-9.740575410752832e-08	-2.2009804930858954e-07
5.55	-7.423112235952789e-07	5.069883768145768e-23	-9.495672767455256e-08	-2.1498022043235107e-07
5.5600000000000005	-7.246145112560737e-07	4.957472831188379e-23	-9.256661038550245e-08	-2.0997433687908e-07
5.57	-7.073417909650603e-07	4.089658485841119e-23	-9.023405368412381e-08	-2.050782150638639e-07
5.58	-6.904831465584112e-07	4.682491299046495e-23	-8.795773705671717e-08	-2.0028970480008e-07
5.59	-6.740288821044286e-07	5.964169878457719e-23	-8.573636756655374e-08	-1.9560668911097132e-07
5.6000000000000005	-6.579695174407978e-07	6.298173380060807e-23	-8.356867939113644e-08	-1.91027084029168e-07
5.61	-6.422957837884623e-07	5.141715386270761e-23	-8.145343336252538e-08	-1.8654883838477806e-07
5.62	-6.269986194411775e-07	4.922232494454052e-23	-7.938941651090049e-08	-1.8216993358264958e-07
5.63	-6.120691655298323e-07	2.7643644842517124e-23	-7.737544161158664e-08	-1.7788838336940467e-07
5.64	-5.974987618605831e-07	3.624723136728267e-23	-7.541034673570518e-08	-1.737022335908054e-07
5.65	-5.832789428258886e-07	2.985923892201556e-23	-7.34929948046198e-08	-1.6960956194001722e-07
5.66	-5.694014333875474e-07	4.6684323870551225e-23	-7.162227314832848e-08	-1.6560847769730573e-07
5.67	-5.558581451307758e-07	2.914171958071503e-23	-6.979709306795353e-08	-1.6169712146168892e-07
5.68	-5.426411723884577e-07	2.91875787617933e-23	-6.80163894024626e-08	-1.5787366487505793e-07
5.69	-5.297427884346363e-07	3.111435077771639e-23	-6.627912009974e-08	-1.5413631033925344e-07
5.7	-5.171554417463529e-07	2.8065589371980255e-23	-6.458426579212676e-08	-1.5048329072657902e-07
5.71	-5.048717523329109e-07	2.755555139827811e-23	-6.293082937653863e-08	-1.4691286908420803e-07
5.72	-4.928845081317053e-07	1.5996235498588973e-23	-6.131783559924527e-08	-1.4342333833293682e-07
5.73	-4.811866614696906e-07	2.1065087354712923e-23	-5.974433064541678e-08	-1.4001302096071302e-07
5.74	-4.697713255896226e-07	2.8144094364650353e-23	-5.8209381733497995e-08	-1.3668026871135812e-07
5.75	-4.586317712401655e-07	1.390665933434388e-23	-5.6712076714500875e-08	-1.3342346226888687e-07
5.76	-4.477614233290156e-07	2.4472760973370372e-23	-5.5251523676261246e-08	-1.302410109378173e-07
5.7700000000000005	-4.371538576381411e-07	2.1667554795871025e-23	-5.3826850552724264e-08	-1.27131352319844e-07
5.78	-4.268027976002795e-07	9.746009211315788e-24	-5.243720473831953e-08	-1.2409295198724073e-07
5.79	-4.1670211113581316e-07	1.2140175285860683e-23	-5.108175270744907e-08	-1.2112430315334177e-07
5.8	-4.0684580754919044e-07	1.294981136452006e-23	-4.975967963913029e-08	-1.1822392634043974e-07
5.8100000000000005	-3.9722803448399725e-07	8.983024518213971e-24	-4.8470189046841776e-08	-1.153903690454255e-07
5.82	-3.878430749358648e-07	-1.8358414696412085e-24	-4.721250241357181e-08	-1.1262220540348481e-07
5.83	-3.78685344322335e-07	6.203664861370225e-24	-4.598585883210464e-08	-1.0991803585014794e-07
5.84	-3.6974938760886924e-07	9.139698518538829e-24	-4.4789514650554976e-08	-1.072764867819884e-07
5.8500000000000005	-3.610298764901471e-07	8.594151537489055e-24	-4.362274312315839e-08	-1.0469621021624389e-07
5.86	-3.52521606625839e-07	7.028750094502397e-24	-4.248483406632147e-08	-1.0217588344963043e-07
5.87	-3.4421949493000884e-07	5.428241409092059e-24	-4.137509351993588e-08	-9.971420871660102e-08
5.88	-3.361185769133543e-07	8.243965846136012e-24	-4.029284341394319e-08	-9.73099128473003e-08
5.89	-3.282140040774513e-07	-3.0060894880635694e-25	-3.923742124015114e-08	-9.496174692544592e-08
5.9	-3.205010413601994e-07	1.0624121307589762e-23	-3.820817972928614e-08	-9.266848594636502e-08
5.91	-3.1297506463168395e-07	4.084105738438943e-24	-3.7204486533258654e-08	-9.04289284753991e-08
5.92	-3.056315582396337e-07	1.0737750500321034e-23	-3.622572391263152e-08	-8.824189630688386e-08
5.93	-2.9846611260371435e-07	7.506772072509211e-24	-3.5271288429262624e-08	-8.610623412390216e-08
5.94	-2.9147442185785183e-07	9.864518171765227e-24	-3.434059064409883e-08	-8.402080915899514e-08
5.95	-2.846522815398357e-07	6.281927122544752e-24	-3.343305482008789e-08	-8.198451085601327e-08
5.96	-2.779955863274056e-07	9.79392217807477e-25	-3.25481186301822e-08	-7.999625053327322e-08
5.97	-2.7150032782009024e-07	9.299317626267822e-25	-3.168523287039608e-08	-7.805496104818802e-08
5.98	-2.651625923660174e-07	-8.591871378150536e-24	-3.084386117788264e-08	-7.615959646351944e-08
5.99	-2.5897855893297706e-07	1.0529757767257621e-23	-3.0023479753983805e-08	-7.43091317154022e-08
6.0	-2.529444970229587e-07	-1.2120039810426627e-24	-2.92235770922304e-08	-7.250256228327455e-08
6.01	-2.4705676462947127e-07	1.5914830896605476e-24	-2.8443653711224474e-08	-7.073890386185021e-08
6.0200000000000005	-2.413118062368951e-07	8.284811085661614e-25	-2.768322189237857e-08	-6.901719203525312e-08
6.03	-2.3570615086114954e-07	2.7633419712757183e-24	-2.6941805422461002e-08	-6.733648195343202e-08
6.04	-2.302364101309738e-07	-4.875675792817715e-25	-2.6218939340891343e-08	-6.569584801096472e-08
6.05	-2.248992764091133e-07	8.295007949501086e-25	-2.5514169691745183e-08	-6.409438352835713e-08
6.0600000000000005	-2.1969152095271517e-07	5.540734275108678e-24	-2.4827053280414117e-08	-6.25312004359326e-08
6.07	-2.146099921122451e-07	-4.086627016960638e-25	-2.4157157434871516e-08	-6.100542896040373e-08
6.08	-2.0965161356824627e-07	7.708682342234532e-24	-2.3504059771482848e-08	-5.951621731421082e-08
6.09	-2.0481338260526558e-07	-5.647581792923598e-24	-2.286734796531946e-08	-5.806273138770753e-08
6.1000000000000005	-2.0009236842228423e-07	2.431778705230604e-25	-2.2246619524909462e-08	-5.6644154444267514e-08
6.11	-1.9548571047899815e-07	-1.5207643504501457e-24	-2.164148157137293e-08	-5.5259686818380204e-08
6.12	-1.9099061687728558e-07	-1.1474898636545598e-24	-2.1051550621893818e-08	-5.3908545616798765e-08
6.13	-1.8660436277724176e-07	-2.439774041300272e-25	-2.0476452377453713e-08	-5.2589964422800755e-08
6.140000000000001	-1.8232428884712765e-07	-4.179130120094856e-24	-1.9915821514787864e-08	-5.130319300361226e-08
6.15	-1.7814779974662084e-07	4.4328917161127555e-24	-1.9369301482494213e-08	-5.004749702104811e-08
6.16	-1.740723626427395e-07	-5.6516471952632816e-24	-1.883654430124069e-08	-4.882215774540857e-08
6.17	-1.700955057578395e-07	-3.786216909263182e-25	-1.8317210368012428e-08	-4.762647177267703e-08
6.18	-1.6621481694907882e-07	-1.529895301169512e-24	-1.7810968264337797e-08	-4.645975074505218e-08
6.19	-1.6242794231875417e-07	-5.024304960265813e-25	-1.7317494568436705e-08	-4.532132107484809e-08
6.2	-1.5873258485492867e-07	5.288329198174558e-24	-1.6836473671228296e-08	-4.4210523671790375e-08
6.21	-1.5512650310176477e-07	-6.488600910716181e-24	-1.6367597596144672e-08	-4.312671367373292e-08
6.22	-1.5160750985900513e-07	1.2278694702225575e-24	-1.5910565822681967e-08	-4.206926018081709e-08
6.23	-1.4817347091002612e-07	-3.423158980687889e-24	-1.5465085113639903e-08	-4.103754599309079e-08
6.24	-1.4482230377792314e-07	-5.5620450879621176e-24	-1.5030869345982597e-08	-4.003096735160277e-08
6.25	-1.415519765090687e-07	-1.6193787912068092e-24	-1.460763934526509e-08	-3.9048933682982177e-08
6.26	-1.3836050648361946e-07	2.831258115171685e-24	-1.4195122723565767e-08	-3.809086734751396e-08
6.2700000000000005	-1.3524595925242943e-07	-6.991356100937611e-26	-1.3793053720867923e-08	-3.7156203390714455e-08
6.28	-1.3220644739985934e-07	-3.0519115289549556e-24	-1.3401173049827131e-08	-3.624438929841131e-08
6.29	-1.2924012943195382e-07	-5.508092151355714e-24	-1.3019227743874388e-08	-3.535488475532635e-08
6.3	-1.263452086894988e-07	-5.1795292483623146e-24	-1.2646971008585256e-08	-3.4487161407162046e-08
6.3100000000000005	-1.2351993228544015e-07	-3.2636154546837096e-24	-1.2284162076272972e-08	-3.3640702626184896e-08
6.32	-1.2076259006618965e-07	-9.028109755734167e-24	-1.1930566063735328e-08	-3.281500328030054e-08
6.33	-1.1807151359632481e-07	-1.0063980790332564e-25	-1.1585953833103884e-08	-3.2009569505610727e-08
6.34	-1.1544507516621322e-07	-2.136204031249811e-24	-1.1250101855741605e-08	-3.122391848244274e-08
6.3500000000000005	-1.1288168682208876e-07	-1.226594953603324e-25	-1.0922792079129736e-08	-3.045757821483682e-08
6.36	-1.103797994181263e-07	-3.7128229674391694e-24	-1.0603811796689792e-08	-2.9710087313479215e-08
6.37	-1.0793790169005361e-07	-3.837508537825533e-24	-1.0292953520486989e-08	-2.898099478206196e-08
6.38	-1.0555451934986219e-07	-1.0960507482185109e-23	-9.990014856761197e-09	-2.826985980705372e-08
6.390000000000001	-1.0322821420117841e-07	-2.721928250797552e-24	-9.694798384229263e-09	-2.7576251550861143e-08
6.4	-1.0095758327486163e-07	-3.407004125347469e-24	-9.407111535109906e-09	-2.6899748948359795e-08
6.41	-9.874125798440769e-08	-1.0722713571748186e-23	-9.126766478815401e-09	-2.62399405067721e-08
6.42	-9.657790330074344e-08	-2.773290134175186e-25	-8.853580008261317e-09	-2.559642410886954e-08
6.43	-9.446621694600285e-08	-3.577229030246566e-24	-8.587373428739741e-09	-2.4968806819473206e-08
6.44	-9.240492860588173e-08	-5.5809670716608395e-24	-8.327972449309313e-09	-2.4356704695227023e-08
6.45	-9.039279916018014e-08	-4.863672966245822e-24	-8.075207076649515e-09	-2.3759742597616925e-08
6.46	-8.842861993113919e-08	-5.4303941362019305e-24	-7.828911511331997e-09	-2.3177554009206713e-08
6.47	-8.65112119491991e-08	-4.262875984223984e-24	-7.588924046459166e-09	-2.2609780853062963e-08
6.48	-8.46394252357991e-08	-3.774489354242021e-24	-7.3550869686225115e-09	-2.2056073315337772e-08
6.49	-8.281213810285505e-08	-5.1359751584136075e-24	-7.127246461134359e-09	-2.1516089670979403e-08
6.5	-8.102825646855216e-08	-7.162551645895344e-24	-6.905252509486197e-09	-2.0989496112538415e-08
6.51	-7.928671318910294e-08	-1.0294050390243331e-23	-6.68895880898667e-09	-2.0475966582037902e-08
6.5200000000000005	-7.75864674061192e-08	-3.826522550768876e-24	-6.478222674537028e-09	-1.9975182605874558e-08
6.53	-7.59265039092609e-08	-6.266368763493839e-24	-6.27290495249628e-09	-1.948683313271679e-08
6.54	-7.430583251382508e-08	-3.7419621595468456e-24	-6.0728699345948645e-09	-1.9010614374366275e-08
6.55	-7.272348745294788e-08	-7.698221393129683e-24	-5.8779852738533155e-09	-1.854622964954827e-08
6.5600000000000005	-7.11785267840992e-08	-2.7616108293442992e-24	-5.688121902462856e-09	-1.8093389230595578e-08
6.57	-6.967003180955274e-08	-2.5308082882414323e-24	-5.503153951587537e-09	-1.765181019299116e-08
6.58	-6.81971065105226e-08	-4.8450649854646385e-24	-5.322958673045505e-09	-1.7221216267733028e-08
6.59	-6.675887699466242e-08	-6.296886575096154e-24	-5.147416362832214e-09	-1.6801337696485888e-08
6.6000000000000005	-6.535449095663144e-08	-1.6589837015260342e-24	-4.976410286441975e-09	-1.639191108948318e-08
6.61	-6.39831171514341e-08	-6.427497263044756e-24	-4.809826605952738e-09	-1.599267928614265e-08
6.62	-6.264394488024595e-08	-8.404595816209752e-24	-4.647554308834075e-09	-1.5603391218358456e-08
6.63	-6.13361834884495e-08	-5.151425728639531e-24	-4.48948513844201e-09	-1.52238017764339e-08
6.640000000000001	-6.00590618756017e-08	-1.602606789869043e-24	-4.335513526162679e-09	-1.4853671677616155e-08
6.65	-5.881182801706583e-08	-4.850044577343252e-24	-4.185536525170571e-09	-1.4492767337197242e-08
6.66	-5.759374849704195e-08	-2.2537048841858833e-24	-4.039453745765575e-09	-1.4140860742142678e-08
6.67	-5.6404108052741275e-08	-2.6184856897225364e-24	-3.8971672922522364e-09	-1.3797729327211418e-08
6.68	-5.524220912944694e-08	-2.9902723843017982e-24	-3.758581701330644e-09	-1.3463155853529122e-08
6.69	-5.4107371446215784e-08	2.4975643256317434e-24	-3.6236038819633046e-09	-1.3136928289577543e-08
6.7	-5.299893157197881e-08	-3.398243212844416e-24	-3.4921430566856534e-09	-1.2818839694562718e-08
6.71	-5.1916242511799175e-08	-2.2048528357029125e-24	-3.364110704329493e-09	-1.2508688104124382e-08
6.72	-5.0858673303058645e-08	-6.277464292087146e-24	-3.2394205041269663e-09	-1.2206276418349591e-08
6.73	-4.9825608621342454e-08	-8.48515556128901e-25	-3.1179882811641873e-09	-1.1911412292053286e-08
6.74	-4.8816448395799493e-08	-3.604687683833919e-24	-2.9997319531561673e-09	-1.1623908027288621e-08
6.75	-4.7830607433758456e-08	-1.086236438626867e-24	-2.884571478512008e-09	-1.1343580468049991e-08
6.76	-4.6867515054388833e-08	-4.032465171348298e-24	-2.772428805662102e-09	-1.1070250897132338e-08
6.7700000000000005	-4.592661473119304e-08	5.0725277423930365e-25	-2.663227823620472e-09	-1.080374493510949e-08
6.78	-4.500736374312941e-08	-3.914243557573957e-24	-2.556894313752439e-09	-1.0543892441395551e-08
6.79	-4.4109232834161126e-08	-2.7594055057599152e-24	-2.4533559027230867e-09	-1.0290527417352503e-08
6.8	-4.3231705881037775e-08	-3.460944019471408e-24	-2.352542016599074e-09	-1.0043487911408309e-08
6.8100000000000005	-4.237427956911681e-08	-3.808722124973212e-24	-2.254383836077742e-09	-9.802615926149403e-09
6.82	-4.153646307603624e-08	-3.1267606484883582e-24	-2.1588142528201573e-09	-9.567757327352e-09
6.83	-4.0717777763055235e-08	-2.828345794600321e-24	-2.0657678268612367e-09	-9.3387617549165e-09
6.84	-3.9917756873883444e-08	-3.210528877965545e-24	-1.9751807450750692e-09	-9.115482535670254e-09
6.8500000000000005	-3.9135945240822266e-08	-1.5113566495982452e-24	-1.8869907806708e-09	-8.897776598003467e-09
6.86	-3.837189899804712e-08	-4.0917502852923806e-24	-1.801137253696378e-09	-8.68550438830373e-09
6.87	-3.762518530186074e-08	-4.574889997295065e-24	-1.717560992528572e-09	-8.478529789154775e-09
6.88	-3.689538205775516e-08	-4.859913803607105e-24	-1.6362042963264838e-09	-8.27672003926563e-09
6.890000000000001	-3.618207765412032e-08	-4.923907851193037e-25	-1.5570108984276062e-09	-8.079945655096313e-09
6.9	-3.5484870702442347e-08	-3.0981015212919335e-25	-1.4799259306656287e-09	-7.888080354146968e-09
6.91	-3.480336978383707e-08	-6.530517342159266e-25	-1.4048958885898672e-09	-7.701000979877109e-09
6.92	-3.413719320176977e-08	1.485474659940764e-24	-1.331868597565716e-09	-7.518587428222863e-09
6.93	-3.3485968740813655e-08	-2.5506481002393606e-24	-1.2607931797371132e-09	-7.340722575679604e-09
6.94	-3.284933343130257e-08	-1.768518348848927e-24	-1.1916200218319893e-09	-7.167292208918403e-09
6.95	-3.222693331973882e-08	-3.805286003852955e-24	-1.1243007437921912e-09	-6.998184955904963e-09
6.96	-3.161842324481801e-08	-1.6119734047038884e-24	-1.058788168209171e-09	-6.833292218489888e-09
6.97	-3.1023466618937624e-08	-2.7248932010027337e-24	-9.95036290547516e-10	-6.672508106440059e-09
6.98	-3.044173521505721e-08	-4.806744278680363e-25	-9.33000250139787e-10	-6.515729372881067e-09
6.99	-2.987290895878297e-08	-1.661891100699504e-24	-8.726363019347743e-10	-6.362855351121178e-09
7.0	-2.9316675725550916e-08	-2.0428444877772316e-24	-8.139017889821743e-10	-6.213787892827775e-09
7.01	-2.877273114278714e-08	-1.8187474101196877e-24	-7.567551156377149e-10	-6.068431307528022e-09
7.0200000000000005	-2.824077839692476e-08	-2.9419174606723378e-24	-7.011557214724961e-10	-5.9266923034057154e-09
7.03	-2.772052804516163e-08	-4.720997231785479e-25	-6.470640558704318e-10	-5.788479929367065e-09
7.04	-2.7211697831843577e-08	-6.109413263044021e-24	-5.944415532986337e-10	-5.6537055183484775e-09
7.05	-2.671401250936344e-08	-9.060092867552085e-25	-5.432506092348304e-10	-5.5222826318405794e-09
7.0600000000000005	-2.6227203663465336e-08	-4.394622957767793e-24	-4.93454556737487e-10	-5.394127005602516e-09
7.07	-2.5751009542848755e-08	-5.0615552375473685e-24	-4.4501764364367767e-10	-5.269156496542073e-09
7.08	-2.528517489296857e-08	-2.3706756200231046e-24	-3.9790501037966166e-10	-5.147291030736997e-09
7.09	-2.482945079392878e-08	-5.0896857704551434e-24	-3.520826683710291e-10	-5.028452552574317e-09
7.1000000000000005	-2.4383594502371712e-08	-3.898673082886034e-24	-3.075174790375908e-10	-4.912564974984549e-09
7.11	-2.3947369297265615e-08	-3.424386721180112e-24	-2.64177133359645e-10	-4.799554130748812e-09
7.12	-2.352054432949536e-08	-3.723500154734823e-24	-2.2203013200239195e-10	-4.6893477248571346e-09
7.13	-2.3102894475164898e-08	-3.1076469073249767e-24	-1.8104576598515346e-10	-4.581875287897498e-09
7.140000000000001	-2.2694200192520986e-08	-2.4995078803122593e-24	-1.4119409788259472e-10	-4.477068130455396e-09
7.15	-2.2294247382409584e-08	-3.466039019316111e-24	-1.0244594354576005e-10	-4.37485929850471e-09
7.16	-2.1902827252179068e-08	-3.591427380721847e-24	-6.47728543304713e-11	-4.275183529771261e-09
7.17	-2.151973618294729e-08	-5.2921718959654185e-25	-2.814709982095268e-11	-4.177977211051355e-09
7.18	-2.1144775600148538e-08	-3.45588712257021e-24	7.458348961753691e-12	-4.083178336468069e-09
7.19	-2.0777751847281915e-08	-3.1096554866263393e-25	4.206983587886351e-11	-3.990726466649107e-09
7.2	-2.041847606278228e-08	-3.141910896832612e-24	7.571303553013831e-11	-3.900562688810438e-09
7.21	-2.0066764059937158e-08	-1.2780146148695516e-24	1.0841296865844026e-10	-3.812629577730867e-09
7.22	-1.9722436209775474e-08	-2.7695561409508103e-24	1.4019401711161292e-10	-3.726871157603399e-09
7.23	-1.9385317326855016e-08	-6.851931677423091e-25	1.7107993837162086e-10	-3.643232864749799e-09
7.24	-1.9055236557877998e-08	-1.5589762801799805e-24	2.0109387965969634e-10	-3.5616615111856267e-09
7.25	-1.8732027273064315e-08	-1.7837543296816063e-24	2.3025839162574497e-10	-3.482105249023481e-09
7.26	-1.841552696021605e-08	-1.2696052470107708e-25	2.5859544163030875e-10	-3.404513535703094e-09
7.2700000000000005	-1.8105577121406252e-08	-2.3637454971952947e-24	2.86126426626617e-10	-3.3288371000372965e-09
7.28	-1.7802023172227587e-08	-1.4001566029222943e-24	3.128721856495478e-10	-3.2550279090637602e-09
7.29	-1.7504714343538172e-08	-1.2642082251148592e-24	3.3885301191912343e-10	-3.183039135692626e-09
7.3	-1.721350358564279e-08	-2.895760219389535e-24	3.6408866456409803e-10	-3.1128251271412616e-09
7.3100000000000005	-1.6928247474849688e-08	-2.240883529085316e-24	3.8859837997287417e-10	-3.0443413741473628e-09
7.32	-1.6648806122344473e-08	-4.796013544221992e-24	4.1240088277748197e-10	-2.9775444809525565e-09
7.33	-1.637504308532369e-08	-3.226288300808444e-24	4.3551439647710605e-10	-2.9123921360489496e-09
7.34	-1.6106825280332936e-08	-5.148004820076277e-24	4.579566537077942e-10	-2.8488430836815922e-09
7.3500000000000005	-1.5844022898754513e-08	-3.316650091338565e-24	4.797449061646873e-10	-2.7868570961003095e-09
7.36	-1.5586509324392408e-08	-2.866246140446965e-24	5.008959341848639e-10	-2.7263949465546055e-09
7.37	-1.5334161053101963e-08	-2.812545617979791e-24	5.2142605599804e-10	-2.667418383025754e-09
7.38	-1.508685761441496e-08	-1.9847512749107e-24	5.413511366547097e-10	-2.6098901026904777e-09
7.390000000000001	-1.4844481495110001e-08	-2.321516999438169e-24	5.606865966413243e-10	-2.5537737271106654e-09
7.4	-1.46069180646811e-08	-4.455103701722137e-24	5.794474201939885e-10	-2.49903377814377e-09
7.41	-1.4374055502657382e-08	-3.2994909663525735e-24	5.97648163323275e-10	-2.445635654568329e-09
7.42	-1.4145784727728602e-08	-3.247118427066957e-24	6.153029615640005e-10	-2.3935456094189527e-09
7.43	-1.3921999328632412e-08	-2.0010618845566645e-24	6.324255374657283e-10	-2.3427307280246373e-09
7.44	-1.3702595496759952e-08	-4.445519861093958e-24	6.490292078406059e-10	-2.2931589067436326e-09
7.45	-1.348747196043814e-08	-3.795178912067582e-24	6.651268907866014e-10	-2.2447988323872647e-09
7.46	-1.327652992084762e-08	-3.4588372987827106e-24	6.807311125052354e-10	-2.1976199623237968e-09
7.47	-1.3069672989536857e-08	-4.2726396312263014e-24	6.958540139326165e-10	-2.1515925052521175e-09
7.48	-1.2866807127493613e-08	-3.868660907931872e-24	7.105073572033351e-10	-2.1066874026329245e-09
7.49	-1.2667840585736412e-08	-3.529366624459822e-24	7.247025319650127e-10	-2.0628763107629386e-09
7.5	-1.2472683847389227e-08	-1.979295455943432e-24	7.384505615597136e-10	-2.0201315834748114e-09
7.51	-1.2281249571204386e-08	-3.318968098121764e-24	7.517621090857545e-10	-1.9784262554422857e-09
7.5200000000000005	-1.2093452536498903e-08	-3.108819858035135e-24	7.646474833487474e-10	-1.9377340260662876e-09
7.53	-1.1909209589470957e-08	-1.1787586330009848e-24	7.771166447055321e-10	-1.8980292439134554e-09
7.54	-1.172843959086415e-08	-7.047068341084215e-25	7.891792107984232e-10	-1.8592868916736472e-09
7.55	-1.1551063364948092e-08	-1.3968526661933487e-24	8.008444621683141e-10	-1.8214825715977156e-09
7.5600000000000005	-1.137700364978472e-08	-2.116228463671633e-24	8.121213477268158e-10	-1.7845924913708087e-09
7.57	-1.1206185048751008e-08	-2.0231172595751457e-24	8.230184900576988e-10	-1.748593450370033e-09
7.58	-1.1038533983289212e-08	-4.082014647376428e-25	8.335441905079384e-10	-1.7134628262485618e-09
7.59	-1.0873978646857194e-08	-1.462832231880032e-24	8.437064340188713e-10	-1.679178561781297e-09
7.6000000000000005	-1.0712448960051863e-08	-1.9357387281445073e-24	8.535128936408811e-10	-1.6457191519001608e-09
7.61	-1.0553876526879823e-08	-3.090959747456131e-24	8.629709346696738e-10	-1.6130636308406548e-09
7.62	-1.0398194592150113e-08	-1.5439590218554952e-24	8.720876183428832e-10	-1.5811915593158233e-09
7.63	-1.0245337999964605e-08	-2.399754614086457e-24	8.808697050425935e-10	-1.5500830116299985e-09
7.640000000000001	-1.0095243153283053e-08	-1.9867336758663136e-24	8.893236569665369e-10	-1.5197185626436171e-09
7.65	-9.947847974539366e-09	-3.206446137439127e-24	8.974556402569408e-10	-1.4900792745031187e-09
7.66	-9.803091867287723e-09	-2.116436978711718e-24	9.052715266171395e-10	-1.4611466830578003e-09
7.67	-9.660915678856998e-09	-2.8742897982596973e-24	9.127768944950283e-10	-1.432902783899954e-09
7.68	-9.521261663992847e-09	-2.590342483161413e-24	9.199770299711427e-10	-1.4053300179870885e-09
7.69	-9.38407344946755e-09	-1.8662273237526022e-24	9.268769275456068e-10	-1.3784112568367877e-09
7.7	-9.24929599963853e-09	-1.5792019725664106e-24	9.334812910626778e-10	-1.3521297873270126e-09
7.71	-9.116875582936137e-09	-3.1240941533448765e-24	9.397945350255117e-10	-1.3264692961878164e-09
7.72	-8.986759739262997e-09	-2.9141186796231854e-24	9.458207865231415e-10	-1.3014138543351282e-09
7.73	-8.858897248286636e-09	-1.2829700541681389e-24	9.515638878985652e-10	-1.276947901273288e-09
7.74	-8.733238098608506e-09	-2.7130578381942687e-24	9.570274001308355e-10	-1.2530562298814619e-09
7.75	-8.609733457791649e-09	-4.619312215497122e-24	9.622146066950853e-10	-1.2297239720004448e-09
7.76	-8.488335643230875e-09	-3.310230689666138e-24	9.671285174410694e-10	-1.2069365853518787e-09
7.7700000000000005	-8.368998093848583e-09	-2.148582712844821e-24	9.71771871846115e-10	-1.1846798424473296e-09
7.78	-8.251675342600127e-09	-2.5629114025487037e-24	9.761471409254752e-10	-1.1629398222614025e-09
7.79	-8.136322989772307e-09	-2.9494523416275364e-24	9.802565271893732e-10	-1.1417029054996743e-09
7.8	-8.022897677059083e-09	-2.721565659292477e-24	9.841019623801113e-10	-1.1209557741852318e-09
7.8100000000000005	-7.911357062398256e-09	-1.7359968466855137e-24	9.876851033416831e-10	-1.1006854158591162e-09
7.82	-7.801659795553077e-09	-1.6388250614204938e-24	9.910073272858614e-10	-1.0808791317839413e-09
7.83	-7.693765494422229e-09	-1.9570500864527147e-24	9.940697289043388e-10	-1.0615245471555373e-09
7.84	-7.587634722062114e-09	-3.203997128392714e-24	9.968731231108802e-10	-1.0426096198519836e-09
7.8500000000000005	-7.483228964404385e-09	-2.091176950686474e-24	9.994180583219354e-10	-1.0241226436182532e-09
7.86	-7.3805106086522194e-09	-3.0579528136697447e-24	1.001704845336679e-09	-1.0060522431514979e-09
7.87	-7.279442922337481e-09	-3.1427280640529595e-24	1.0037336045616427e-09	-9.883873638291094e-10
7.88	-7.17999003302195e-09	-2.623839244648961e-24	1.0055043265122107e-09	-9.711172701313828e-10
7.890000000000001	-7.082116908624123e-09	-2.0978646643579813e-24	1.007016922419431e-09	-9.542315886356625e-10
7.9	-6.985789338353572e-09	-3.489538427705484e-24	1.0082712145985668e-09	-9.377204630522472e-10
7.91	-6.890973914234303e-09	-2.369453756791015e-24	1.0092668132053388e-09	-9.215748902685073e-10
7.92	-6.797638013197959e-09	-3.5022363419697756e-24	1.0100029273172713e-09	-9.057871553415357e-10
7.930000000000001	-6.705749779727929e-09	-1.2657134445946328e-24	1.0104783779395628e-09	-8.903508313307536e-10
7.94	-6.615278109034861e-09	-2.4119205047171703e-24	1.0106921574446274e-09	-8.752595303921116e-10
7.95	-6.526192630743869e-09	-3.2401253389831276e-24	1.0106435286242944e-09	-8.605067463282938e-10
7.96	-6.438463693074113e-09	-2.526298638452504e-24	1.0103312785846366e-09	-8.460882768569027e-10
7.97	-6.352062347491062e-09	-2.7661423875703085e-24	1.0097784261472124e-09	-8.319820134048674e-10
7.98	-6.266960333812471e-09	-2.3685617282645812e-24	1.0089841808873815e-09	-8.181816733591988e-10
7.99	-6.183130065748997e-09	-1.867121216255871e-24	1.0079480395362858e-09	-8.046800222311337e-10
8.0	-6.100544616861515e-09	-2.684932397990406e-24	1.0066689718985602e-09	-7.914717076619854e-10
8.01	-6.019177706917873e-09	-1.935393061772604e-24	1.0051452120113504e-09	-7.785539644401468e-10
8.02	-5.9390036886328755e-09	-2.6790580695847915e-24	1.0033743759876137e-09	-7.659268469579515e-10
8.03	-5.8599975347766955e-09	-2.2166151380389305e-24	1.0013538391651611e-09	-7.535930029458678e-10
8.040000000000001	-5.782134825638892e-09	-2.571402357195323e-24	9.9908278233768e-10	-7.41553414210078e-10
8.05	-5.70539173683688e-09	-1.4907025477377391e-24	9.965626120440129e-10	-7.298069157920185e-10
8.06	-5.629745027460112e-09	-1.781849501755728e-24	9.937943574616277e-10	-7.183585944829643e-10
8.07	-5.555172028544181e-09	-2.478675169139314e-24	9.908695713185903e-10	-7.07137762377284e-10
8.08	-5.4816506318717415e-09	-2.71530721118173e-24	9.877879946718837e-10	-6.961414255999579e-10
8.09	-5.40915927910075e-09	-3.1417736044286478e-24	9.845499607090523e-10	-6.85362127633873e-10
8.1	-5.337676951223879e-09	-2.0188609577707515e-24	9.81153536044329e-10	-6.747964907123933e-10
8.11	-5.2671831583672915e-09	-2.6375599683680202e-24	9.775946139685315e-10	-6.644447140709803e-10
8.120000000000001	-5.1976579299407376e-09	-2.039582211470976e-24	9.73868689062661e-10	-6.543074118856516e-10
8.13	-5.129081805155608e-09	-1.5599694034381405e-24	9.69971276463286e-10	-6.443854765247572e-10
8.14	-5.061435823931463e-09	-2.2655255741662084e-24	9.658987133739092e-10	-6.346785943194813e-10
8.15	-4.9947015182165935e-09	-9.06029368852646e-25	9.616482496071994e-10	-6.251856078733305e-10
8.16	-4.928860903751798e-09	-2.3553181019819305e-24	9.572167626136246e-10	-6.15909385021542e-10
8.17	-4.863896472310448e-09	-1.4612603928507923e-24	9.526577033202471e-10	-6.068003832563854e-10
8.18	-4.799791184451674e-09	-2.7341842189483214e-24	9.479652365712192e-10	-5.978581742885808e-10
8.19	-4.736528462825304e-09	-2.3642435740961806e-24	9.431345044801413e-10	-5.890798984217479e-10
8.2	-4.674092186069184e-09	-2.3057244435911672e-24	9.381602600671765e-10	-5.804651524429209e-10
8.21	-4.612466683339401e-09	-1.899641423125363e-24	9.330368857204143e-10	-5.720160400173042e-10
8.22	-4.551636729512474e-09	-1.1849972680833482e-24	9.277593266508506e-10	-5.637357803377362e-10
8.23	-4.491587541094709e-09	-1.3172736166426673e-24	9.223234195389722e-10	-5.556285754090282e-10
8.24	-4.432304772868655e-09	-1.4927746995267538e-24	9.167269667903411e-10	-5.476972108570485e-10
8.25	-4.373774515297217e-09	-2.3682604725210686e-24	9.109698476191932e-10	-5.399430161063529e-10
8.26	-4.315983292695075e-09	-1.308513692443517e-24	9.050523556365524e-10	-5.323712481615612e-10
8.27	-4.258918062161915e-09	-1.765422514847288e-24	8.990458200968737e-10	-5.249139275188152e-10
8.28	-4.202566213254095e-09	-1.6853321842978362e-24	8.929443242377603e-10	-5.17572903891173e-10
8.290000000000001	-4.146915568350058e-09	-1.726718741275139e-24	8.867425622684117e-10	-5.103472991041071e-10
8.3	-4.091954383640655e-09	-1.8467944460653523e-24	8.804344750066905e-10	-5.032386432009061e-10
8.31	-4.037671350648115e-09	-9.508450056848953e-25	8.740135908452818e-10	-4.962502519774688e-10
8.32	-3.984055598149829e-09	-1.3377370509277373e-24	8.674744155225672e-10	-4.893850105286864e-10
8.33	-3.931096694353344e-09	-2.0355822149238782e-24	8.608124169233303e-10	-4.826461863830863e-10
8.34	-3.8787846491411784e-09	-2.0159343121063326e-24	8.540239186997035e-10	-4.760382637979733e-10
8.35	-3.8271099161793645e-09	-1.6990357287513376e-24	8.471070557304735e-10	-4.6956506562339e-10
8.36	-3.776063394664049e-09	-1.7506365322365088e-24	8.400621380120018e-10	-4.6322940729416806e-10
8.370000000000001	-3.725636430469399e-09	-5.536177120463733e-25	8.328906001072789e-10	-4.570369061655871e-10
8.38	-3.675820816460858e-09	-1.1974112280313381e-24	8.256545962840699e-10	-4.509245685201392e-10
8.39	-3.6266087917527303e-09	-8.901781850531153e-25	8.183492044318732e-10	-4.4489567781571205e-10
8.4	-3.5779930397234754e-09	-5.215125353244905e-25	8.109706411383656e-10	-4.389514830444262e-10
8.41	-3.529966684657221e-09	-1.3551697840992435e-24	8.035152507956872e-10	-4.330952561677174e-10
8.42	-3.4825232869600302e-09	-8.042977621798974e-25	7.959795569471887e-10	-4.273321809047342e-10
8.43	-3.435656837006014e-09	-1.2484787695070283e-24	7.883613068108918e-10	-4.2166780362563217e-10
8.44	-3.3893617478023988e-09	-1.963811048601098e-24	7.806598016269063e-10	-4.161079385258541e-10
8.45	-3.3436328468228386e-09	-2.1695632898123175e-24	7.728765296656933e-10	-4.106572361225472e-10
8.46	-3.2984653675432297e-09	-1.6733280927456778e-24	7.650152469052911e-10	-4.053192507784024e-10
8.47	-3.2538549414171572e-09	-6.480803482332872e-25	7.570810079640982e-10	-4.000996966813136e-10
8.48	-3.2097975912422814e-09	-1.1333410077882626e-24	7.491348123153025e-10	-3.9493395326818845e-10
8.49	-3.1662897270822445e-09	-1.2562634826337677e-24	7.41173232596601e-10	-3.898263189352545e-10
8.5	-3.1233281461058045e-09	-1.218266447961736e-24	7.331938728533423e-10	-3.8477959078056234e-10
8.51	-3.080910037866814e-09	-1.922384646493857e-24	7.251947186950564e-10	-3.7979825927444124e-10
8.52	-3.039032996650297e-09	-1.79955672084256e-24	7.171742633862159e-10	-3.748883346885933e-10
8.53	-2.9976950425218507e-09	-1.6945431131906875e-24	7.09132555077558e-10	-3.7005592173497373e-10
8.540000000000001	-2.956894652603645e-09	-7.326915882833731e-25	7.010715672274173e-10	-3.6530714037969723e-10
8.55	-2.9166308038184497e-09	-9.48372105884874e-25	6.929957226575315e-10	-3.6064710645559946e-10
8.56	-2.8769030278459637e-09	-5.986833910898631e-25	6.849120643822878e-10	-3.5608002178683085e-10
8.57	-2.8377114782729814e-09	-1.2099525037289705e-24	6.76829654094632e-10	-3.5161146121359005e-10
8.58	-2.799057008842469e-09	-9.997569326168394e-25	6.688033052923907e-10	-3.4718270080831864e-10
8.59	-2.7609412602835865e-09	-1.104520475642979e-24	6.608343764092794e-10	-3.427984786192912e-10
8.6	-2.7233667514322286e-09	-1.2387873466962079e-24	6.529263007710148e-10	-3.384627068329623e-10
8.61	-2.6863369682852393e-09	-1.0998993336056333e-24	6.450841946672589e-10	-3.3418095844281183e-10
8.620000000000001	-2.649856442417785e-09	-1.380807273412789e-24	6.373150556612813e-10	-3.2996044111785194e-10
8.63	-2.613930808103869e-09	-1.6366396004306138e-24	6.296289340838685e-10	-3.258083225295693e-10
8.64	-2.5785668259388367e-09	-1.6742435954778624e-24	6.220396050508996e-10	-3.217302810962197e-10
8.65	-2.5437723603441125e-09	-1.1742410387496953e-24	6.145644626321706e-10	-3.1773070610831675e-10
8.66	-2.5095562997076837e-09	-1.5997532938584346e-24	6.072235291142278e-10	-3.138146315676226e-10
8.67	-2.47592841171611e-09	-1.1971503441878989e-24	6.000729733860909e-10	-3.0992524033315064e-10
8.68	-2.442899133053506e-09	-1.8829105234523856e-24	5.931227733701785e-10	-3.0606706583323476e-10
8.69	-2.4104793019374017e-09	-2.031063613681855e-24	5.863843780294195e-10	-3.022441192092908e-10
8.700000000000001	-2.378679852974668e-09	-1.6314604032269806e-24	5.798700252316592e-10	-2.9846152205637247e-10
8.71	-2.347511504608213e-09	-8.927119557769656e-25	5.73592582394723e-10	-2.947252875727247e-10
8.72	-2.316984477130657e-09	-1.3118185667742593e-24	5.675662799003873e-10	-2.9104094186305746e-10
8.73	-2.2871082805303656e-09	-6.978788835662184e-25	5.61806978682496e-10	-2.8741277710582193e-10
8.74	-2.257891603264764e-09	1.3656004470904471e-25	5.563321355631125e-10	-2.838441430144123e-10
8.75	-2.2293423135633206e-09	-1.0690448096861064e-24	5.511603244951784e-10	-2.803384387561881e-10
8.76	-2.2014675539165103e-09	-1.0934404123596357e-24	5.463231923357258e-10	-2.768625365538395e-10
8.77	-2.174273868355342e-09	-1.3507101430026454e-24	5.418311145219978e-10	-2.734196494193522e-10
8.78	-2.1477672527408603e-09	-8.274086376685763e-25	5.376965681436331e-10	-2.700129881086008e-10
8.790000000000001	-2.1219529621637796e-09	-1.5671830916548696e-24	5.339337983762581e-10	-2.666465321274216e-10
8.8	-2.096834851113559e-09	-1.0041258458575084e-24	5.305583380780737e-10	-2.6332472881960035e-10
8.81	-2.072413979219918e-09	-1.1967002384408592e-24	5.275861701924642e-10	-2.600512398364565e-10
8.82	-2.0486862372156332e-09	-4.3946605390224905e-25	5.2503113023094e-10	-2.568287520883031e-10
8.83	-2.0256389154057394e-09	-4.0677196339178525e-25	5.228996219601615e-10	-2.5365958533289883e-10
8.84	-2.003246477902491e-09	-6.050629431087929e-25	5.211752808127481e-10	-2.505131750909943e-10
8.85	-1.9814660977048246e-09	-8.483030270113517e-25	5.198176810843562e-10	-2.4739148600608666e-10
8.86	-1.960233353499053e-09	-9.764938443665095e-25	5.18765841038453e-10	-2.442963543464768e-10
8.870000000000001	-1.939458377643345e-09	-1.2963653399015791e-24	5.179333398858214e-10	-2.4122977120164456e-10
8.88	-1.919024046425381e-09	-9.341996694306139e-25	5.172063539961755e-10	-2.381936541246504e-10
8.89	-1.898786893610673e-09	-9.1197845085885e-25	5.164450833876735e-10	-2.351893136461084e-10
8.9	-1.878581253839648e-09	-9.727692327479718e-25	5.154878985374723e-10	-2.3221745343503698e-10
8.91	-1.8582405507035673e-09	-3.2644370965944567e-25	5.141720647411333e-10	-2.2927840681800305e-10
8.92	-1.8379703231188702e-09	-5.995232445177215e-25	5.126943880845137e-10	-2.2637232847749064e-10
8.93	-1.8177491097300622e-09	-4.327107954812401e-25	5.110327234024341e-10	-2.2349927166704863e-10
8.94	-1.797550538725828e-09	-4.255645657683261e-25	5.091606880414833e-10	-2.206592023316266e-10
8.950000000000001	-1.7773585189005946e-09	-1.3365816261079619e-25	5.070624169687318e-10	-2.1785199870645896e-10
8.96	-1.757170184883015e-09	-3.6231250602609924e-25	5.047354153896068e-10	-2.1507745485070383e-10
8.97	-1.7369928002099365e-09	-1.8387984940395137e-25	5.021875155019101e-10	-2.1233529014553071e-10
8.98	-1.7168423243757764e-09	-1.750336235497508e-25	4.994353987808537e-10	-2.0962516239422421e-10
8.99	-1.6967405757554685e-09	-1.285390948054679e-25	4.965017415828138e-10	-2.0694668207541683e-10
9.0	-1.6767113862533854e-09	-1.4889436819069435e-25	4.934113878580349e-10	-2.0429942602164874e-10
9.01	-1.6567776155398974e-09	-1.0309511987545375e-25	4.901883695314701e-10	-2.016829494923846e-10
9.02	-1.6369593678237639e-09	-7.849090999659217e-26	4.868541145442577e-10	-1.990967961680685e-10
9.03	-1.6172731089034283e-09	-1.2775107997188197e-25	4.834265522261804e-10	-1.9654050599179002e-10
9.040000000000001	-1.5977314499574623e-09	-9.867400610352219e-26	4.799198869349181e-10	-1.9401362103171248e-10
9.05	-1.5783434593408953e-09	-5.0675085677917014e-26	4.763448996765308e-10	-1.915156896583317e-10
9.06	-1.559115345503474e-09	-7.544608688387611e-26	4.727096190995772e-10	-1.890462693650037e-10
9.07	-1.5400513169824695e-09	-6.439806414887882e-26	4.690201680033339e-10	-1.8660492854383213e-10
9.08	-1.5211544320098056e-09	-6.757685784837374e-26	4.6528159932701946e-10	-1.8419124748791643e-10
9.09	-1.5024272996377678e-09	-4.0615277070625704e-26	4.614985850182804e-10	-1.818048188414919e-10
9.1	-1.4838725606717929e-09	-3.195067944739506e-26	4.576758869480213e-10	-1.7944524767092944e-10
9.11	-1.4654931372622274e-09	-3.42610592298385e-26	4.538185988538773e-10	-1.7711215128661633e-10
9.120000000000001	-1.4472922829645302e-09	-1.3195564576416535e-26	4.499321906846658e-10	-1.7480515891029293e-10
9.13	-1.4292734880268988e-09	-3.8827982184380254e-26	4.460224093778705e-10	-1.7252391125463399e-10
9.14	-1.4114403005804776e-09	-4.9195118587613035e-28	4.420950959813004e-10	-1.7026806006089245e-10
9.15	-1.3937961183915406e-09	-2.670046006698831e-26	4.3815597315520466e-10	-1.6803726762508584e-10
9.16	-1.3763439931566619e-09	-2.4872212005960527e-26	4.342104446481696e-10	-1.6583120633215075e-10
9.17	-1.3590864744171094e-09	-1.1356396238320272e-26	4.3026343369063867e-10	-1.6364955820966985e-10
9.18	-1.3420255062136074e-09	-2.8796242274581607e-27	4.2631927351543725e-10	-1.6149201450726131e-10
9.19	-1.3251623784494688e-09	-2.161156094466923e-26	4.22381652215523e-10	-1.593582753039047e-10
9.200000000000001	-1.3084977272819422e-09	7.268636748626743e-27	4.1845360657865473e-10	-1.572480491428904e-10
9.21	-1.2920315745817252e-09	-4.149999553124584e-27	4.1453755526740336e-10	-1.5516105269243907e-10
9.22	-1.2757633949609414e-09	-2.194662950550606e-27	4.1063536013042813e-10	-1.5309701042908734e-10
9.23	-1.25969219925682e-09	4.677520462370036e-27	4.0674840474430575e-10	-1.5105565434053586e-10
9.24	-1.243816624888621e-09	-8.140286075989019e-27	4.028776807306403e-10	-1.490367236446378e-10
9.25	-1.2281350255468536e-09	5.262345026423909e-27	3.990238743529172e-10	-1.4703996452146714e-10
9.26	-1.2126455547848736e-09	1.0668539326350631e-26	3.95187447939302e-10	-1.4506512985585206e-10
9.27	-1.197346239998777e-09	2.3322284757726217e-27	3.913687125410277e-10	-1.4311197898827903e-10
9.28	-1.182235044876116e-09	-2.9518038788281985e-27	3.8756788979572325e-10	-1.411802774726397e-10
9.290000000000001	-1.1673099196346592e-09	-2.9518375771041454e-26	3.837851621868529e-10	-1.3926979683982232e-10
9.3	-1.1525688392811458e-09	1.3107762302777394e-26	3.8002071179337e-10	-1.3738031436663435e-10
9.31	-1.1380098307438458e-09	-8.566024187001066e-27	3.7627474825181886e-10	-1.3551161284993393e-10
9.32	-1.1236309901263806e-09	-7.004940643579964e-27	3.7254752705778564e-10	-1.336634803861769e-10
9.33	-1.1094304915449201e-09	1.0312701535901747e-26	3.6883935956377936e-10	-1.3183571015679438e-10
9.34	-1.0954065890906952e-09	-2.094126760446117e-26	3.651506161280059e-10	-1.30028100219963e-10
9.35	-1.081557613440887e-09	1.1741851814879288e-26	3.61481723867807e-10	-1.2824045330938564e-10
9.36	-1.0678819645518369e-09	-3.19726203675587e-27	3.578331604000197e-10	-1.2647257664069217e-10
9.370000000000001	-1.054378101731868e-09	-5.4628647330279e-27	3.5420544483001897e-10	-1.2472428172600721e-10
9.38	-1.0410445322248434e-09	1.8601815910106117e-26	3.505991270993376e-10	-1.2299538419712473e-10
9.39	-1.027879799254075e-09	2.0436538721944254e-26	3.4701477663240206e-10	-1.212857036375871e-10
9.4	-1.014882470290891e-09	6.084270870143118e-27	3.434529710474199e-10	-1.1959506342381866e-10
9.41	-1.002051126132063e-09	4.132362238442513e-27	3.399142855240648e-10	-1.1792329057529222e-10
9.42	-9.893843512020964e-10	1.5382256698285703e-26	3.3639928325796447e-10	-1.1627021561354675e-10
9.43	-9.76880725345534e-10	2.2690889340966505e-26	3.3290850728485556e-10	-1.1463567242972088e-10
9.44	-9.645388172435323e-10	1.4548428180886725e-26	3.29442473828455e-10	-1.1301949816013332e-10
9.450000000000001	-9.523571794804016e-10	2.1734573327178917e-26	3.260016672182616e-10	-1.1142153306931927e-10
9.46	-9.403343451993977e-10	2.3903364503444166e-26	3.2258653633668405e-10	-1.0984162043984798e-10
9.47	-9.284688262224309e-10	3.048253309353997e-26	3.191974924890914e-10	-1.0827960646817095e-10
9.48	-9.167591124636479e-10	2.3632202742453828e-26	3.1583490854377716e-10	-1.0673534016572298e-10
9.49	-9.052036724399706e-10	2.482564759481394e-26	3.1249911915981013e-10	-1.0520867326447051e-10
9.5	-8.938009546698734e-10	2.3301628901706855e-26	3.09190421906458e-10	-1.0369946012612033e-10
9.51	-8.825493897523407e-10	1.4328147119759774e-26	3.0590907907612e-10	-1.022075576542229e-10
9.52	-8.714473929280534e-10	2.6195254268259964e-26	3.026553200003412e-10	-1.0073282520845812e-10
9.53	-8.604933669420123e-10	1.9483727768647275e-26	2.994293436934564e-10	-9.927512452044579e-11
9.540000000000001	-8.496857050485044e-10	2.9495085941195314e-26	2.962313216680634e-10	-9.783431961049856e-11
9.55	-8.390227940235594e-10	3.2040586025016106e-26	2.9306140078900773e-10	-9.641027670481338e-11
9.56	-8.285030170750888e-10	2.373043201215912e-26	2.899197060561769e-10	-9.500286415267648e-11
9.57	-8.18124756565585e-10	1.760306243682719e-26	2.868063432298539e-10	-9.361195234335047e-11
9.58	-8.078863964853254e-10	2.753721413136586e-26	2.8372140123458253e-10	-9.22374136223849e-11
9.59	-7.977863246349466e-10	2.761288097868173e-26	2.8066495429775374e-10	-9.087912220718199e-11
9.6	-7.878229344947435e-10	3.3675934521242296e-26	2.776370637971879e-10	-8.953695410171856e-11
9.61	-7.779946267734881e-10	2.757512965764548e-26	2.746377798072224e-10	-8.821078701039928e-11
9.620000000000001	-7.682998106424849e-10	3.175477690770183e-26	2.716671423456699e-10	-8.69005002510781e-11
9.63	-7.587369046704899e-10	4.241400908930852e-26	2.6872518233401944e-10	-8.560597466734164e-11
9.64	-7.493043374828048e-10	4.227292250419158e-26	2.658119222911373e-10	-8.432709254019386e-11
9.65	-7.400005481730563e-10	4.058856778615662e-26	2.629273767861661e-10	-8.306373749932766e-11
9.66	-7.308239864995367e-10	2.8838254422542824e-26	2.6007155268005587e-10	-8.181579443419562e-11
9.67	-7.217731128996017e-10	3.7094389517058105e-26	2.572444491870993e-10	-8.05831494051222e-11
9.68	-7.128463983558972e-10	3.5151101712699946e-26	2.5444605778852913e-10	-7.936568955471782e-11
9.69	-7.040423241473287e-10	3.562132629676191e-26	2.516763620297243e-10	-7.816330301986641e-11
9.700000000000001	-6.953593815159904e-10	3.746038674119708e-26	2.489353372312577e-10	-7.697587884456738e-11
9.71	-6.86796071278929e-10	4.23819309308991e-26	2.4622295014199735e-10	-7.580330689391367e-11
9.72	-6.783509034108575e-10	3.6926226230757836e-26	2.435391585600543e-10	-7.464547776948278e-11
9.73	-6.700223966208775e-10	4.1349635122043117e-26	2.4088391094455144e-10	-7.3502282726416e-11
9.74	-6.618090779431024e-10	3.4935696446634936e-26	2.382571460383063e-10	-7.237361359244667e-11
9.75	-6.537094823578643e-10	4.034795874337164e-26	2.3565879251849373e-10	-7.125936268912643e-11
9.76	-6.457221524570751e-10	3.907515273458285e-26	2.3308876868941304e-10	-7.015942275548473e-11
9.77	-6.37845638164282e-10	3.852208094176085e-26	2.3054698222859795e-10	-6.907368687433843e-11
9.78	-6.300784965171874e-10	4.188817759601828e-26	2.280333299948269e-10	-6.80020484014511e-11
9.790000000000001	-6.224192915178034e-10	3.4411484375993935e-26	2.2554769790406154e-10	-6.69444008977198e-11
9.8	-6.148665940530598e-10	3.4546616480685073e-26	2.2308996087702122e-10	-6.590063806455186e-11
9.81	-6.074189818866291e-10	3.55486221600305e-26	2.206599828600814e-10	-6.487065368256668e-11
9.82	-6.000750397209069e-10	3.776685522862366e-26	2.1825761691930397e-10	-6.385434155374444e-11
9.83	-5.928333593265653e-10	3.7269923096708395e-26	2.1588270540589782e-10	-6.285159544711782e-11
9.84	-5.856925397357634e-10	3.864680513279242e-26	2.1353508019e-10	-6.18623090480851e-11
9.85	-5.786511874941051e-10	3.8247616649869984e-26	2.112145629586219e-10	-6.088637591140288e-11
9.86	-5.717079169655975e-10	3.7082734685732156e-26	2.0892096557268283e-10	-5.992368941789841e-11
9.870000000000001	-5.648613506842691e-10	3.7304650085928684e-26	2.066540904774009e-10	-5.897414273492162e-11
9.88	-5.58110119745715e-10	3.6920866875189257e-26	2.0441373115979846e-10	-5.80376287805428e-11
9.89	-5.51452864231607e-10	3.7452901624435924e-26	2.021996726467961e-10	-5.711404019148097e-11
9.9	-5.448882336601631e-10	3.3537109437012766e-26	2.0001169203719995e-10	-5.620326929473857e-11
9.91	-5.384148874555923e-10	3.3710578791262975e-26	1.9784955906084141e-10	-5.5305208082897566e-11
9.92	-5.320314954298031e-10	3.715526309510976e-26	1.9571303665829614e-10	-5.441974819302502e-11
9.93	-5.25736738269867e-10	3.521352939195053e-26	1.9360188157473892e-10	-5.3546780889118e-11
9.94	-5.195293080251644e-10	3.400285174830615e-26	1.9151584496183205e-10	-5.26861970480119e-11
9.950000000000001	-5.134079085885414e-10	3.1370657821195875e-26	1.894546729818816e-10	-5.1837887148663395e-11
9.96	-5.073712561663162e-10	3.583255044506758e-26	1.8741810740892318e-10	-5.10017412647117e-11
9.97	-5.014180797324446e-10	3.3773804501334727e-26	1.8540588622182797e-10	-5.0177649060211544e-11
9.98	-4.95547121462766e-10	3.567933152738043e-26	1.834177441850412e-10	-4.936549978842949e-11
9.99	-4.897571371457215e-10	3.705403585793919e-26	1.814534134130258e-10	-4.856518229358333e-11
10.0	-4.840468965665346e-10	3.635054061212032e-26	1.795126239150027e-10	-4.7776585015404134e-11
