# Supplementary material for: Ab Initio Calculation of Coupling-Constant Averaged Exchange–Correlation Holes for Spherically Symmetric Atoms
Source: J Phys Chem A. 2024 Sep 23;128(39):8521–32. doi: 10.1021/acs.jpca.4c02717 (PMC11457219; doi:10.1021/acs.jpca.4c02717)
Supplement: Supplementary file 1 — jp4c02717_si_001.zip [file jp4c02717_si_001.zip › data/Be_DFT.csv]

Be_u_dft	Be_hx_lda	Be_hc_lda	Be_hx_pbe	Be_hc_pbe
1e-06	-1.0474858342670728	-0.10748824360152374	-1.0474858342670728	-0.10748824360136269
0.009999999999999787	-1.0465969427376522	-0.10302547873063174	-1.0467109620971202	-0.10300952244837114
0.019999999999999574	-1.0439336690165824	-0.09870759128934319	-1.0443930784254332	-0.09864394179185748
0.02999999999999936	-1.0395118177374172	-0.09455369146063221	-1.040557547384281	-0.0944111352255157
0.03999999999999915	-1.033359072789866	-0.09057810083107762	-1.0352465754859452	-0.09032628517805187
0.049999999999998934	-1.0255176802960853	-0.08679086644365366	-1.0285199317456304	-0.08640062006590539
0.05999999999999872	-1.016045864302616	-0.08319792189953398	-1.020453901983707	-0.08264155244531432
0.06999999999999851	-1.0050175617241541	-0.07980134445306772	-1.0111383121196629	-0.07905290778388545
0.0799999999999983	-0.9925200484210691	-0.07659969359301572	-1.0006714619343473	-0.07563523016584311
0.08999999999999808	-0.9786496134031795	-0.07358841456556396	-0.9891533884178526	-0.07238614932067933
0.09999999999999787	-0.9635059477122503	-0.07076028907013046	-0.9766783528769066	-0.06930079221726887
0.10999999999999766	-0.9471862169793643	-0.06810591495391544	-0.9633276918390238	-0.0663722220995232
0.11999999999999744	-0.9297798355524832	-0.06561419711016048	-0.9491641494162759	-0.06359188821969229
0.12999999999999723	-0.9113647848601174	-0.06327283287354202	-0.9342285563061759	-0.06095007057845397
0.13999999999999702	-0.8920059954520796	-0.061068776898717876	-0.9185393229536822	-0.05843630560506656
0.1499999999999968	-0.871755931800004	-0.058988672675717564	-0.9020947702077845	-0.05603978078127844
0.1599999999999966	-0.850657162579104	-0.057019240336313406	-0.8848779170405591	-0.05374968859305697
0.16999999999999638	-0.8287464245161855	-0.055147613091366156	-0.8668630426505425	-0.05155553274294122
0.17999999999999616	-0.8060595251550121	-0.05336161736731994	-0.8480231704778315	-0.04944738213691515
0.18999999999999595	-0.7826363840558632	-0.051649994349610075	-0.8283375876853989	-0.0474160706482746
0.19999999999999574	-0.7585255687402782	-0.05000256307851175	-0.8077985977248704	-0.045453342950431574
0.20999999999999552	-0.7337878147230865	-0.0484103273888347	-0.7864168745999716	-0.043551948716020895
0.2199999999999953	-0.7084981966216763	-0.04686553077355131	-0.7642250085570154	-0.04170568914080276
0.2299999999999951	-0.6827468084863318	-0.045361664644070016	-0.7412790680731018	-0.03990942103220371
0.23999999999999488	-0.6566379897166459	-0.04389343644231845	-0.7176582214981393	-0.03815902459267738
0.24999999999999467	-0.6302882789260573	-0.04245670464099039	-0.6934626411039153	-0.0364513415374778
0.25999999999999446	-0.6038233806593808	-0.04104838787613363	-0.6688100394840624	-0.03478409034365111
0.26999999999999424	-0.5773744854126389	-0.03966635533413019	-0.6438312590355988	-0.03315576527454615
0.27999999999999403	-0.5510742948046972	-0.03830930511654483	-0.6186653528958431	-0.03156552541448932
0.2899999999999938	-0.5250530784427315	-0.03697663669142468	-0.5934545688564784	-0.0300130793392739
0.2999999999999936	-0.49943503706122655	-0.03566832276988193	-0.5683395881950102	-0.028498570299070908
0.3099999999999934	-0.4743351787369855	-0.03438478508220765	-0.5434552918194964	-0.027022465958299716
0.3199999999999932	-0.44985684154059435	-0.03312677762312331	-0.5189272386515102	-0.025585455874051265
0.32999999999999297	-0.42608992531101914	-0.03189528003913945	-0.49486895587063395	-0.02418835904583945
0.33999999999999275	-0.40310983349690205	-0.030691402981428053	-0.4713800649952477	-0.022832043071365164
0.34999999999999254	-0.38097707695389016	-0.02951630647544647	-0.4485452064688117	-0.02151735572335376
0.3599999999999923	-0.35973745676629837	-0.02837113168446837	-0.426433680552342	-0.020245069140105713
0.3699999999999921	-0.33942272231047754	-0.027256945880373848	-0.40509969384197997	-0.01901583630761189
0.3799999999999919	-0.3200515923316027	-0.02617469998601605	-0.3845830870184476	-0.017830159107104792
0.3899999999999917	-0.3016310284183255	-0.025125197717007323	-0.3649104179059397	-0.016688366905684003
0.3999999999999915	-0.28415765926189906	-0.024109075119762572	-0.3460962815519323	-0.015590604471397448
0.40999999999999126	-0.26761926785234613	-0.023126789166103306	-0.3281447628139157	-0.01453682788671604
0.41999999999999105	-0.2519962699642299	-0.022178614009339414	-0.3110509341316378	-0.013526807102460077
0.42999999999999083	-0.23726312902961225	-0.02126464351815652	-0.2948023295308583	-0.01256013380361189
0.4399999999999906	-0.22338966839044885	-0.02038479876802791	-0.2793803437556422	-0.011636233334964361
0.4499999999999904	-0.2103422560501769	-0.019538839271424777	-0.2647615216137838	-0.010754379544669516
0.4599999999999902	-0.19808484890425812	-0.0187263768550057	-0.25091871647876735	-0.009913711535401175
0.46999999999999	-0.18657989285559498	-0.017946891233141457	-0.23782210814707666	-0.009113251455488728
0.47999999999998977	-0.17578908228838902	-0.017199746473349323	-0.22544007891719536	-0.008351922607460998
0.48999999999998956	-0.1656739873170769	-0.016484207693071542	-0.21373995304575588	-0.00762856729214038
0.49999999999998934	-0.15619656036503546	-0.01579945746328285	-0.2026886089688481	-0.006941963937750229
0.5099999999999891	-0.1473195353113478	-0.015144611518735052	-0.1922529762212945	-0.0062908431821593795
0.5199999999999889	-0.1390067330147277	-0.01451873348492602	-0.18240043021340502	-0.005673902680317162
0.5299999999999887	-0.13122328678994288	-0.013920848426915466	-0.17309909827329764	-0.005089820497391089
0.5399999999999885	-0.12393580063553565	-0.0133499551048044	-0.1643180899269198	-0.0045372670211683685
0.5499999999999883	-0.11711245190347554	-0.012805036885508618	-0.15602766350807212	-0.004014915385730053
0.5599999999999881	-0.11072304882363751	-0.012285071311600452	-0.14819934005506524	-0.003521450443453484
0.5699999999999878	-0.10473905196715272	-0.01178903836678653	-0.1408059741994201	-0.003055576355618725
0.5799999999999876	-0.09913356743439856	-0.01131592750570052	-0.1338217904847081	-0.0026160228948888856
0.5899999999999874	-0.09388131833794007	-0.010864743534709785	-0.12722239233655572	-0.002201550567429164
0.5999999999999872	-0.08895860004801752	-0.01043451144201435	-0.12098474977870777	-0.0018109546699937042
0.609999999999987	-0.08434322369172506	-0.010024280280909778	-0.1150871709764608	-0.001443068399430417
0.6199999999999868	-0.08001445154903997	-0.009633126211056763	-0.10950926179591723	-0.0010967651300578516
0.6299999999999866	-0.07595292726425111	-0.009260154800121592	-0.10423187679439609	-0.000770959969364611
0.6399999999999864	-0.07214060318049331	-0.00890450268321651	-0.09923706439735809	-0.0004646106954432229
0.6499999999999861	-0.06856066659629495	-0.008565338670983377	-0.09450800846046697	-0.00017671817125771978
0.6599999999999859	-0.06519746632368259	-0.008241864389618882	-0.09002896795060818	9.367367812554807e-05
0.6699999999999857	-0.06203644058514601	-0.007933314528111983	-0.08578521609511562	0.00034747824836844443
0.6799999999999855	-0.05906404701001337	-0.007638956759880323	-0.08176298003292	0.0005855669307724189
0.6899999999999853	-0.05626769526908168	-0.007358091398087582	-0.07794938174442369	0.0008087700198790637
0.6999999999999851	-0.05363568271037469	-0.007090050836460819	-0.07433238082929863	0.0010178778023892548
0.7099999999999849	-0.05115713322066369	-0.006834198820443177	-0.07090071953492597	0.00121364178338913
0.7199999999999847	-0.048821939429988095	-0.006589929587173347	-0.06764387030574955	0.0013967760125223076
0.7299999999999844	-0.04662070829407422	-0.006356666907032636	-0.06455198601937588	0.0015679584786828593
0.7399999999999842	-0.04454471002742027	-0.006133863054396786	-0.06161585299371062	0.0017278325470426448
0.749999999999984	-0.042585830313866584	-0.005920997730719052	-0.05882684678650826	0.0018770084168069222
0.7599999999999838	-0.04073652568840399	-0.005717576959129177	-0.05617689076086587	0.002016064582060659
0.7699999999999836	-0.038989781961068726	-0.005523131966317856	-0.05365841735448467	0.002145549281480744
0.7799999999999834	-0.03733907553883074	-0.00533721806453342	-0.051264331964517296	0.0022659819256026976
0.7899999999999832	-0.03577833749261801	-0.005159413544005907	-0.04898797934154456	0.002377854492796161
0.799999999999983	-0.034301920212590375	-0.004989318583971357	-0.04682311237405879	0.0024816328869578528
0.8099999999999827	-0.032904566494336894	-0.004826554188671096	-0.04476386313744903	0.002577758253245952
0.8199999999999825	-0.03158138090089703	-0.004670761153180235	-0.042804716077832705	0.002666648244921216
0.8299999999999823	-0.0303278032496753	-0.004521599062657942	-0.040940483200281354	0.0027486982433239863
0.8399999999999821	-0.02913958407885526	-0.004378745327566681	-0.03916628113237086	0.00282428252628093
0.8499999999999819	-0.02801276195437705	-0.004241894256535983	-0.03747750993697548	0.0028937553856117904
0.8599999999999817	-0.026943642485575278	-0.004110756167850328	-0.03586983355239779	0.0029574521935262312
0.8699999999999815	-0.02592877892491164	-0.0039850565399593574	-0.03433916174291605	0.0030156904184169596
0.8799999999999812	-0.024964954234683943	-0.003864535200953893	-0.03288163344837197	0.0030687705909548395
0.889999999999981	-0.024049164510991046	-0.0037489455565818995	-0.03149360142729703	0.0031169772216884345
0.8999999999999808	-0.02317860366247701	-0.0036380538560958553	-0.030171618094109585	0.0031605796715849918
0.9099999999999806	-0.022350649248386253	-0.003531638494999048	-0.028912422456993193	0.00319983297711075
0.9199999999999804	-0.02156284938717925	-0.003429489353595407	-0.02771292806907506	0.003234978631564892
0.9299999999999802	-0.020812910653353157	-0.003331407170124581	-0.026570211911404407	0.003266245324454599
0.93999999999998	-0.02009868688616134	-0.0032372029471835944	-0.025481504131919772	0.0032938496407368765
0.9499999999999797	-0.019418168839619207	-0.003146697390079458	-0.02444417857006009	0.0033179967217649114
0.9599999999999795	-0.018769474608526845	-0.003059720375732661	-0.023455744001891377	0.003338736582092387
0.9699999999999793	-0.0181508407702269	-0.0029761104507393644	-0.02251383604557026	0.0033565441875108475
0.9799999999999791	-0.01756061418646853	-0.00289571435720874	-0.02161620967164353	0.0033712914713655336
0.9899999999999789	-0.016997244414072347	-0.002818386585010488	-0.020760732267083738	0.003383457974112123
0.9999999999999787	-0.016459276677102962	-0.002743988949097225	-0.0199453772060877	0.0026894817909339144
1.0099999999999785	-0.01594534535697247	-0.0026723901906011067	-0.01916821788452436	0.002231089757427541
1.0199999999999783	-0.015454167960335892	-0.002603465600447078	-0.018427422178515042	0.001174037647523344
1.029999999999978	-0.014984539527815203	-0.0025370966642693717	-0.017721247290975902	-0.0006497479367606133
1.0399999999999778	-0.014535327449520347	-0.00247317072746688	-0.01704803495305625	-0.0008376241240811374
1.0499999999999776	-0.014105466656037366	-0.002411580679281114	-0.01640620695028265	-0.0008283086527227988
1.0599999999999774	-0.013693955156044725	-0.0023522246548317266	-0.015794260945873988	-0.0008186877841552301
1.0699999999999772	-0.013299849894012094	-0.0022950057540951354	-0.015210766576144829	-0.0008088379460148301
1.079999999999977	-0.012922262903546146	-0.0022398317768594347	-0.01465436179516948	-0.000799068944295783
1.0899999999999768	-0.01256035773388994	-0.0021866149727405616	-0.014123749447953624	-0.0007893811506082463
1.0999999999999766	-0.012213346128868182	-0.002135271805390043	-0.013617694053262902	-0.0007797857718852411
1.1099999999999763	-0.011880484939212052	-0.002085722730072217	-0.01313501877900052	-0.0007702612037311257
1.1199999999999761	-0.01156107325070709	-0.0020378919838330654	-0.012674602594619952	-0.0007608187695505633
1.129999999999976	-0.011254449711994553	-0.0019917073875260175	-0.0122353775865132	-0.000751458714769293
1.1399999999999757	-0.010959990047130292	-0.001947100159000099	-0.011816326423642009	-0.0007421812540831865
1.1499999999999755	-0.010677104739178418	-0.0019040047367985772	-0.011416479961884954	-0.0007329865718256671
1.1599999999999753	-0.010405236872191019	-0.0018623586137483754	-0.011034914976670406	-0.0007238748223502019
1.169999999999975	-0.010143860119916094	-0.0018221021798619612	-0.01067075201445896	-0.0007148461304272083
1.1799999999999748	-0.009892476870483363	-0.0017831785740028698	-0.01032315335453889	-0.0008144930006454617
1.1899999999999746	-0.009650616477153597	-0.0017455335438012805	-0.009991321073412203	-0.0008079013865806683
1.1999999999999744	-0.00941783362598412	-0.0017091153133344582	-0.009674495204782625	-0.0008013366855874803
1.2099999999999742	-0.00919370681196934	-0.0016738744581165819	-0.009371951988818576	-0.0007948042693207419
1.219999999999974	-0.008977836915863567	-0.0016397637869701056	-0.009083002204959065	-0.0007882936842370685
1.2299999999999738	-0.008769845874489977	-0.001606738230374679	-0.008806989583064707	-0.0007818103808595519
1.2399999999999736	-0.00856937543788816	-0.0015747547349164058	-0.008543289288194988	-0.0007753544727979112
1.2499999999999734	-0.00837608600715774	-0.0015437721634807605	-0.008291306474722034	-0.000768926069319897
1.2599999999999731	-0.008189655547319288	-0.0015137512008548619	-0.00805047490587384	-0.0007625252754095729
1.269999999999973	-0.008009778569942038	-0.0014846542644251135	-0.007820255635142671	-0.000756152191826437
1.2799999999999727	-0.007836165180680517	-0.0014564454196752093	-0.007600135746298654	-0.0007498069151651571
1.2899999999999725	-0.00766854018722526	-0.0014290903002064455	-0.00738962714902066	-0.0007434895528359467
1.2999999999999723	-0.007506642263506064	-0.0014025560320206755	-0.00718826542739732	-0.0007372001639941683
1.309999999999972	-0.0073502231662939885	-0.0013768111618198634	-0.00699560873876616	-0.0007309388474786814
1.3199999999999719	-0.0071990470006317725	-0.0013518255890933415	-0.006811236760548896	-0.0007247056838325063
1.3299999999999716	-0.0070528895307834715	-0.0013275705017757454	-0.0066347496829099045	-0.000718500749739975
1.3399999999999714	-0.006911537533635465	-0.0013040183152729183	-0.006465767245215263	-0.0007123241180889435
1.3499999999999712	-0.006774788191703009	-0.001281142614664423	-0.006303927814402337	-0.0007061782277656396
1.359999999999971	-0.006642448523102006	-0.0012589180999033245	-0.006148887503488503	-0.0007000583658815064
1.3699999999999708	-0.006514334846035	-0.0012373205338450932	-0.00600031932855243	-0.0006939670035600568
1.3799999999999706	-0.006390272275515417	-0.0012163266929459133	-0.00585791240261513	-0.0006879041991265089
1.3899999999999704	-0.006270094250215819	-0.0011959143204821102	-0.005721371164931178	-0.0006818700074232646
1.3999999999999702	-0.006153642087475255	-0.0011760620821503324	-0.005590414644275606	-0.0006758644798728577
1.40999999999997	-0.006040764564639027	-0.0011567495239159786	-0.005464775754878674	-0.0006698876645407996
1.4199999999999697	-0.00593131752503186	-0.0011379570319864354	-0.005344200623721548	-0.0006639396061984362
1.4299999999999695	-0.005825163506984038	-0.0011196657947922057	-0.005228447947960338	-0.0006580203463854737
1.4399999999999693	-0.005722171394438899	-0.0011018577668654122	-0.005117288381296189	-0.0006521299234723996
1.449999999999969	-0.005622216087771934	-0.0010845156345135056	-0.005010503948154595	-0.0006462683727226283
1.4599999999999689	-0.005525178193545597	-0.0010676227831890146	-0.004907887484579153	-0.0006404357263542946
1.4699999999999687	-0.005430943732010397	-0.0010511632664658216	-0.004809242104784299	-0.0006346320136017701
1.4799999999999685	-0.005339403861244094	-0.0010351217765332472	-0.0047143806923478585	-0.0006288572607768031
1.4899999999999682	-0.005250454616895239	-0.0010194836161286607	-0.004623125415058552	-0.0006231114913291763
1.499999999999968	-0.005163996666566799	-0.0010042346718305824	-0.004535307262466193	-0.0006173947259070068
1.5099999999999678	-0.005079935077939906	-0.0009893613886404154	-0.004450765605213088	-0.0006117069824165005
1.5199999999999676	-0.004998179099797632	-0.0009748507457852294	-0.004369347775254869	-0.0006060482760812088
1.5299999999999674	-0.004918641955164165	-0.0009606902336764763	-0.004290908666107429	-0.0006004196198816385
1.5399999999999672	-0.00484124064582637	-0.0009468678319645879	-0.004215310352284192	-0.0005948190070707254
1.549999999999967	-0.0047658957675525615	-0.0009333719886324768	-0.004142421727114807	-0.0005892474618397754
1.5599999999999667	-0.004692531335368064	-0.0009201916000734602	-0.004072118158162251	-0.0005837049892594869
1.5699999999999665	-0.004621074618288492	-0.0009073159921033016	-0.004004281159481072	-0.0005781915920053827
1.5799999999999663	-0.0045514559829501755	-0.0008947349018579873	-0.003938798079984079	-0.0005727072704132648
1.589999999999966	-0.004483608745613336	-0.0008824384605319993	-0.0038755618072096433	-0.0005672520225341808
1.599999999999966	-0.00441746903204683	-0.0008704171769141902	-0.0038144704858054275	-0.0005618258441884478
1.6099999999999657	-0.004352975644834402	-0.0008586619216808842	-0.00375542725006811	-0.0005564287290191005
1.6199999999999655	-0.004290069937671712	-0.000847163912407999	-0.0036983399699018283	-0.0005510606685443903
1.6299999999999653	-0.004228695696250045	-0.0008359146992656999	-0.0036431210095807685	-0.0005926833895694359
1.639999999999965	-0.00416879902534829	-0.0008249061513619609	-0.003589686998723688	-0.0005879598824030446
1.6499999999999648	-0.004110328241777839	-0.0008141304437022536	-0.003537958614910147	-0.000583249685219451
1.6599999999999646	-0.004053233772847495	-0.000803580044735018	-0.0034878603773897325	-0.0005785528839402006
1.6699999999999644	-0.003997468060035586	-0.0007932477044539785	-0.003439320451356632	-0.0005738695655427317
1.6799999999999642	-0.003942985467575931	-0.0007831264430298759	-0.0033922704622826026	-0.000569199818030667
1.689999999999964	-0.0038897421956819193	-0.0007732095399458388	-0.003346645319821674	-0.0005645437304031843
1.6999999999999638	-0.0038376961981499906	-0.0007634905236116303	-0.0033023830508195095	-0.0005599013926234731
1.7099999999999635	-0.0037868071040990992	-0.0007539631614338797	-0.0032594246409798243	-0.000555272895586418
1.7199999999999633	-0.0037370361436176113	-0.0007446214503199576	-0.003217713884758901	-0.0005506583310853772
1.7299999999999631	-0.003688346077102692	-0.0007354596075949331	-0.0031771972430776987	-0.0005460577917782675
1.739999999999963	-0.0036407011280898617	-0.000726472062311629	-0.003137823708458651	-0.00054147137115281
1.7499999999999627	-0.0035940669193826958	-0.0007176534469352267	-0.003099544677211756	-0.0005368991634911169
1.7599999999999625	-0.003548410412303566	-0.0007089985893845648	-0.003062313828311153	-0.000532341263833518
1.7699999999999623	-0.0035036998488969582	-0.0007005025054133211	-0.003026087008619703	-0.0005277981572022167
1.779999999999962	-0.003459904696926776	-0.0006921603913151305	-0.0029908221241348315	-0.0005232691555826562
1.7899999999999618	-0.003416995597518172	-0.0006839676169373521	-0.0029564790369439853	-0.0005187547513660475
1.7999999999999616	-0.0033749443153032023	-0.0006759197189894448	-0.0029230194675928444	-0.0005142550422498184
1.8099999999999614	-0.003333723690937592	-0.000668012394631679	-0.0028904069025834566	-0.0005097701264996172
1.8199999999999612	-0.003293307595863706	-0.000660241495332077	-0.0028586065067331616	-0.0005053001029096134
1.829999999999961	-0.003253670889201748	-0.00065260302097844	-0.002827585040138255	-0.0005008454592332561
1.8399999999999608	-0.0032147893766580906	-0.0006450931142341649	-0.0027973107794988373	-0.0004964055284164584
1.8499999999999606	-0.003176639771345866	-0.0006377080551269894	-0.0027677534435736344	-0.0004919807889604089
1.8599999999999604	-0.0031391996564188542	-0.0006304442558594486	-0.0027388841225447977	-0.00048757134136769384
1.8699999999999601	-0.003102447449425365	-0.0006232982558317255	-0.0027106752110842096	-0.0004831772864646122
1.87999999999996	-0.0030663623682938798	-0.000616266716866689	-0.0026831003449231017	-0.00047879872535913973
1.8899999999999597	-0.0030309243988672968	-0.0006093464186287085	-0.002656134340737235	-0.000474435759398573
1.8999999999999595	-0.0029961142639071134	-0.000602534254226984	-0.0026297531391694185	-0.0004700884901269451
1.9099999999999593	-0.0029619133934933404	-0.0005958272259957609	-0.002603933750820558	-0.000465757019242176
1.919999999999959	-0.002928303896749892	-0.0005892224414430465	-0.0025786542050492264	-0.0004614414485531019
1.9299999999999589	-0.0028952685348292203	-0.0005827171093610177	-0.002553893501428148	-0.0004571418799362157
1.9399999999999586	-0.002862790695093417	-0.0005763085360904869	-0.0025296315637141115	-0.0004528584152924153
1.9499999999999584	-0.0028308543664324723	-0.0005699941219329507	-0.0025058491961954654	-0.00044859115650352057
1.9599999999999582	-0.0027994441156636986	-0.0005637713577039587	-0.002482528042288543	-0.0004443402053888051
1.969999999999958	-0.0027685450649590614	-0.0005576378214212764	-0.0024596505452613793	-0.0004401056636614166
1.9799999999999578	-0.0027381428702504367	-0.0005515911751224241	-0.002437199910969646	-0.00043588763288482884
1.9899999999999576	-0.002708223700565001	-0.0005456291618058592	-0.0024151600724959576	-0.00043168621442926983
1.9999999999999574	-0.0026787742182459405	-0.0005397496024904858	-0.0023935156565895142	-0.0004275015094282142
2.009999999999957	-0.0026497815600157086	-0.0005339503933886129	-0.0023722519518089335	-0.0004233336187349268
2.019999999999957	-0.0026212333188415193	-0.0005282295031873152	-0.0023513548782761453	-0.00041918264287912373
2.0299999999999567	-0.0025931175265647773	-0.0005225849704339275	-0.0023308109589544896	-0.0004150486820237282
2.0399999999999565	-0.0025654226372581407	-0.0005170149010209913	-0.002310607292368749	-0.00041093183592180374
2.0499999999999563	-0.002538137511275908	-0.0005115174657667141	-0.0022907315266895776	-0.00040683220387365584
2.059999999999956	-0.0025112513999650614	-0.0005060908980868925	-0.0022711718351089154	-0.0004027498846841419
2.069999999999956	-0.002484753931006015	-0.0005007334917543951	-0.0022519168924369365	-0.0003986851196318231
2.0799999999999557	-0.0024586350943538253	-0.0004954435987428379	-0.002232955852855289	-0.00039463771834983457
2.0899999999999554	-0.002432885228751926	-0.0004902196271507867	-0.0022142783287644255	-0.00039060792297792923
2.0999999999999552	-0.0024074950087919966	-0.00048506003920310896	-0.0021958743706668154	-0.00038659582991663535
2.109999999999955	-0.002382455432494956	-0.0004799633493266689	-0.00217773444803061	-0.00038260153486152014
2.119999999999955	-0.002357757809389093	-0.0004749281222970815	-0.0021598494310816683	-0.000378625132762256
2.1299999999999546	-0.002333393749062927	-0.0004699529714535802	-0.002142210573474531	-0.0003746667177820625
2.1399999999999544	-0.002309355150171142	-0.00046503655697958257	-0.0021248094957958706	-0.00037072638325754017
2.149999999999954	-0.002285634189873319	-0.00046017758424600887	-0.0021076381698561532	-0.00036680422165892644
2.159999999999954	-0.002262223313685955	-0.00045537480221497536	-0.002090688903728132	-0.0003629003245508036
2.1699999999999537	-0.002239115225729486	-0.00045062700190148444	-0.0020739543274926678	-0.0003590147825532524
2.1799999999999535	-0.0022163028793526413	-0.00044593301489076644	-0.002057427379654764	-0.0003551476853035085
2.1899999999999533	-0.0021937794681176235	-0.00044129171190911414	-0.0020411012941946257	-0.00035129912141810643
2.199999999999953	-0.0021715384171302034	-0.0004367020014460567	-0.002024969588220562	-0.0003474691784555714
2.209999999999953	-0.002149573374699705	-0.0004321628284259805	-0.002009026050192269	-0.00034365794287962337
2.2199999999999527	-0.0021278782043145476	-0.00042767317292705055	-0.0019932647286848423	-0.0003398655000229491
2.2299999999999525	-0.0021064469769198012	-0.0004232320489459494	-0.00197767992166534	-0.00033609193405157833
2.2399999999999523	-0.0020852739634837107	-0.00041883850320631206	-0.0019622661662554376	-0.00033233732792982467
2.249999999999952	-0.002064353627840952	-0.00041449161400935547	-0.0019470182289549694	-0.0003286017633858415
2.259999999999952	-0.0020436806198008274	-0.0004101904901251367	-0.001931931096302635	-0.0003248853208778273
2.2699999999999516	-0.0020232497685093533	-0.0004059342697227234	-0.0019169999659513497	-0.0003211880795608345
2.2799999999999514	-0.002003056076054466	-0.00040172211933801427	-0.0019022202381370264	-0.00031751011725429776
2.289999999999951	-0.001983094711304425	-0.00039755323287751207	-0.00188758750752062	-0.0003138515104101588
2.299999999999951	-0.0019633610039696218	-0.0003934268306569995	-0.0018730975553844333	-0.00031021233408173984
2.3099999999999508	-0.0019438504388787704	-0.0003893421584736535	-0.0018587463421646591	-0.0003065926618932648
2.3199999999999505	-0.00192455865046067	-0.00038529848671032315	-0.0018445300003031274	-0.000302992566010135
2.3299999999999503	-0.00190548141742329	-0.0003812951094707685	-0.0018304448274021438	-0.00029941782252769494
2.33999999999995	-0.0018866146576222008	-0.0003773313437449776	-0.0018164872796671526	-0.00029585720369866575
2.34999999999995	-0.001867954423110857	-0.0003734065286030031	-0.0018026539656228271	-0.00029231636898847724
2.3599999999999497	-0.0018494968953655542	-0.00036952002441669054	-0.0017889416400889094	-0.0002887953844428343
2.3699999999999495	-0.0018312383806781427	-0.0003656712121080666	-0.0017753471984029072	-0.0002852943145109184
2.3799999999999493	-0.001813175305710037	-0.0003618594924234334	-0.0017618676708774199	-0.0002818132220201373
2.389999999999949	-0.0017953042132012377	-0.00035808428523232696	-0.0017485002174805761	-0.00027835216815163974
2.399999999999949	-0.0017776217578284667	-0.00035434502885030365	-0.0017352421227286431	-0.00027491121241661454
2.4099999999999486	-0.0017601247022066989	-0.0003506411793849172	-0.0017220907907804619	-0.0002714904126334037
2.4199999999999484	-0.0017428099130287048	-0.00034697221010377365	-0.0017090437407240075	-0.00026808982490539405
2.429999999999948	-0.0017256743573374408	-0.0003433376108241997	-0.0016960986020457692	-0.0002647095035997249
2.439999999999948	-0.0017087150989263113	-0.00033973688732340967	-0.0016832531102743211	-0.0002613495013267965
2.4499999999999478	-0.0016919292948626217	-0.0003361695607688075	-0.0016705051027897477	-0.00025800991844253943
2.4599999999999476	-0.0016753141921297143	-0.00033263516716741626	-0.0016578525147912552	-0.00025469070430299815
2.4699999999999473	-0.0016588671243834578	-0.0003291332568339596	-0.001645293375415506	-0.0002513919563041069
2.479999999999947	-0.0016425855088189592	-0.00032566339387686316	-0.0016328258039988077	-0.000248113719840706
2.489999999999947	-0.001626466843143598	-0.0003222251557015555	-0.0016204480064766131	-0.0002448560384607866
2.4999999999999467	-0.0016105087026525484	-0.0003188181325304657	-0.0016081582719140624	-0.0002416189538499424
2.5099999999999465	-0.0015947087374032364	-0.0003154419269392738	-0.0015959549691618663	-0.00023840250581667893
2.5199999999999463	-0.0015790646694852275	-0.00031209615340859745	-0.0015838365436318862	-0.00023520673227850176
2.529999999999946	-0.0015635742903822188	-0.0003087804378908324	-0.001571801514187307	-0.00023203166924889534
2.539999999999946	-0.001548235458423006	-0.00030549441739152674	-0.001559848470142501	-0.00022887735082509285
2.5499999999999456	-0.001533046096318327	-0.00030223773956478925	-0.0015479760683678736	-0.00022574380917668788
2.5599999999999454	-0.0015180041887806787	-0.00029901006232228486	-0.001536183030495494	-0.00022263107453508564
2.569999999999945	-0.001503107780224296	-0.0002958110534553273	-0.001524468140221217	-0.00021953917518376855
2.579999999999945	-0.0014883549725425733	-0.00029264039026974294	-0.0015128302406996065	-0.00021646813744938948
2.589999999999945	-0.0014737439229604115	-0.0002894977592329024	-0.001501268232027834	-0.00021341798569369865
2.5999999999999446	-0.0014592728419588934	-0.0002863828556325988	-0.0014897810688152698	-0.00021038874230627208
2.6099999999999444	-0.0014449399912699991	-0.0002832953832475184	-0.001478367757835402	-0.00020738042769806727
2.619999999999944	-0.001430743681938988	-0.00028023505402861404	-0.0014670273557570825	-0.00020439306029579224
2.629999999999944	-0.0014166822724522988	-0.0002772015877913709	-0.0014557589669522018	-0.00020142665653706714
2.6399999999999437	-0.0014027541669287664	-0.00027419471191829787	-0.0014445617413770156	-0.00019848123086640423
2.6499999999999435	-0.0013889578133721924	-0.000271214161071539	-0.0014334348725246564	-0.0001955567957319725
2.6599999999999433	-0.0013752917019832069	-0.00026825967691514673	-0.0014223775954462737	-0.00019265336158315896
2.669999999999943	-0.001361754363528614	-0.0002653310078467917	-0.001411389184838594	-0.00018977093686890824
2.679999999999943	-0.0013483443677663155	-0.0002624279087384585	-0.001400468953195697	-0.0001869095280368522
2.6899999999999427	-0.0013350603219240754	-0.0002595501406860734	-0.0013896162490229143	-0.00018406913953319078
2.6999999999999424	-0.0013219008692304589	-0.0002566974707675367	-0.0013788304551109877	-0.00018124977380334822
2.7099999999999422	-0.0013088646874962304	-0.00025386967180898604	-0.0013681109868685323	-0.00017845143129339237
2.719999999999942	-0.0012959504877447189	-0.0002510665221591568	-0.0013574572907111247	-0.00017567411045218064
2.729999999999942	-0.0012831570128895428	-0.00024828780547132427	-0.0013468688425053294	-0.00017291780773425738
2.7399999999999416	-0.0012704830364582674	-0.0002455333104927719	-0.00133634514606603	-0.00017018251760349075
2.7499999999999414	-0.0012579273613605739	-0.00024280283086155563	-0.0013258857317056214	-0.00016746823253740512
2.759999999999941	-0.001245488818699522	-0.00024009616491016235	-0.0013154901548335805	-0.00016477494303225053
2.769999999999941	-0.001233166266624649	-0.00023741311547609278	-0.0013051579946049806	-0.00016210263760875699
2.7799999999999407	-0.0012209585892255504	-0.00023475348971889974	-0.0012948888526167469	-0.0001594513028185981
2.7899999999999405	-0.0012088646954647498	-0.00023211709894366706	-0.00128468235165025	-0.00015682092325151783
2.7999999999999403	-0.0011968835181486333	-0.000229503758430637	-0.0012745381344591088	-0.00015426490361766657
2.80999999999994	-0.0011850140129353232	-0.00022691328727084028	-0.0012644558626009655	-0.00015167723193070532
2.81999999999994	-0.0011732551573783144	-0.00022434550820746708	-0.0012544352153121446	-0.00014911045872108755
2.8299999999999397	-0.0011616059500048394	-0.00022180024748288634	-0.0012444758884240406	-0.00014656456080076134
2.8399999999999395	-0.0011500654094278972	-0.00021927733469112522	-0.001234577593320253	-0.0001440395130652954
2.8499999999999392	-0.001138632573490902	-0.0002167766026355576	-0.001224740055933323	-0.00014153528850489273
2.859999999999939	-0.0011273064984439949	-0.00021429788719173732	-0.0012149630157801908	-0.0001390518582159856
2.869999999999939	-0.0011160862581510746	-0.00021184102717518305	-0.0012052462250353101	-0.00013658919141343851
2.8799999999999386	-0.0011049709433265805	-0.00020940586421395045	-0.001195589447640476	-0.00013414725544332786
2.8899999999999384	-0.00109395966080116	-0.00020699224262583376	-0.0011859924584505365	-0.00013172601579628022
2.899999999999938	-0.0010830515328153626	-0.00020460000930010017	-0.0011764550424138687	-0.00012932543612138316
2.909999999999938	-0.001072245696340488	-0.00020222901358357584	-0.0011669769937869671	-0.00012694547824061562
2.9199999999999378	-0.0010615413024257679	-0.00019987910717099138	-0.0011575581153821283	-0.00012458610216383614
2.9299999999999375	-0.0010509375155711273	-0.00019755014399935815	-0.00114819821784739	-0.0001222472661042678
2.9399999999999373	-0.0010404335131247314	-0.00019524198014639086	-0.0011388971189778589	-0.00011992894256604128
2.949999999999937	-0.0010300284847045377	-0.00019295447373278193	-0.001129654643057759	-0.00011763105389068778
2.959999999999937	-0.0010197216316431832	-0.00019068748482815794	-0.0011204706202321065	-0.00011535356925732005
2.9699999999999367	-0.0010095121664554702	-0.00018844087536070095	-0.0011113448859074659	-0.00011309643985739312
2.9799999999999365	-0.0009993993123277466	-0.00018621450903026155	-0.0011022772801808258	-0.00011085961517049232
2.9899999999999363	-0.0009893823026285622	-0.00018400825122488512	-0.001093267647295915	-0.00010864304298265831
2.999999999999936	-0.0009794603804399028	-0.00018182196894061395	-0.0010843158351261102	-0.0001064466694051292
3.009999999999936	-0.0009696327981083907	-0.00017965553070451953	-0.0010754216946832129	-0.00010427043889350494
3.0199999999999356	-0.0009598988168158494	-0.00017750880650078087	-0.0010665850796513722	-0.00010211429426730547
3.0299999999999354	-0.0009502577061686155	-0.00017538166769982366	-0.0010578058459453112	-9.997817672991216e-05
3.039999999999935	-0.000940708743805007	-0.00017327398699029385	-0.00104908385129224	-9.786202588888025e-05
3.049999999999935	-0.0009312512150204263	-0.00017118563831394754	-0.0010404189548366576	-9.576577977661873e-05
3.0599999999999348	-0.0009218844124094818	-0.0001691164968031425	-0.0010318110167673714	-9.368937487140412e-05
3.0699999999999346	-0.0009126076355246426	-0.00016706643872111283	-0.0010232598979659623	-9.163274611873073e-05
3.0799999999999343	-0.0009034201905508832	-0.00016503534140470118	-0.001014765459676119	-8.959582695297799e-05
3.089999999999934	-0.0008943213899957899	-0.00016302308320962302	-0.0010063275631930213	-8.757854931938183e-05
3.099999999999934	-0.0008853105523946543	-0.0001610295434581074	-0.0009979460695721926	-8.558084369629908e-05
3.1099999999999337	-0.0008763870020300685	-0.00015905460238892178	-0.0009896208393571238	-8.360263911774831e-05
3.1199999999999335	-0.000867550068665537	-0.00015709814110955838	-0.0009813517323250067	-8.164386319621445e-05
3.1299999999999333	-0.0008587990872926247	-0.0001551600415507049	-0.0009731386072499389	-7.970444214570681e-05
3.139999999999933	-0.0008501333978912413	-0.00015324018642274523	-0.0009649813216829864	-7.778430080505212e-05
3.149999999999933	-0.0008415523452025839	-0.00015133845917438153	-0.0009568797317484306	-7.588336266141871e-05
3.1599999999999326	-0.0008330552785143	-0.0001494547439531554	-0.000948833691955637	-7.400154987404774e-05
3.1699999999999324	-0.0008246415514574931	-0.0001475889255679574	-0.0009408430550259407	-7.213878329818484e-05
3.179999999999932	-0.0008163105218151277	-0.00014574088945335556	-0.0009329076717338986	-7.029498250919878e-05
3.189999999999932	-0.0008080615513414482	-0.00014391052163571118	-0.0009250273907624219	-6.847006582687551e-05
3.199999999999932	-0.0007998940055920204	-0.0001420977087010532	-0.0009172020585711463	-6.66639503398698e-05
3.2099999999999316	-0.0007918072537640238	-0.00014030233776462524	-0.0009094315192775224	-6.487655193030947e-05
3.2199999999999314	-0.0007838006685463984	-0.0001385242964420286	-0.0009017156145500723	-6.310778529853595e-05
3.229999999999931	-0.0007758736259795371	-0.00013676347282197323	-0.0008940541835132823	-6.135756398796461e-05
3.239999999999931	-0.0007680255053240955	-0.00013501975544049174	-0.0008864470626636191	-5.9625800410061505e-05
3.2499999999999307	-0.0007602556889386609	-0.00013329303325670196	-0.0008788940857961632	-5.791240586941853e-05
3.2599999999999305	-0.0007525635621658625	-0.0001315831956298748	-0.0008713950839413347	-5.6217290588918305e-05
3.2699999999999303	-0.0007449485132266614	-0.00012989013229794752	-0.0008639498853112903	-5.4540363734972246e-05
3.27999999999993	-0.0007374099331224576	-0.00012821373335733684	-0.000856558315255469	-5.2881533442827316e-05
3.28999999999993	-0.0007299472155447334	-0.00012655388924400548	-0.0008492201962248564	-5.124070684192508e-05
3.2999999999999297	-0.0007225597567918975	-0.0001249104907157746	-0.0008419353477445121	-4.961779008130008e-05
3.3099999999999294	-0.0007152469556930684	-0.00012328342883580735	-0.0008347035863939513	-4.801268835501586e-05
3.3199999999999292	-0.0007080082135384765	-0.00012167259495724383	-0.0008275247257949155	-4.642530592761476e-05
3.329999999999929	-0.0007008429340162299	-0.00012007788070893224	-0.0008203985766061995	-5.515417404845959e-05
3.339999999999929	-0.0006937505231551562	-0.0001184991779822402	-0.0008133249465250555	-5.3571769355598915e-05
3.3499999999999286	-0.0006867303892734522	-0.00011693637891882288	-0.0008063036402948758	-5.2006009317647575e-05
3.3599999999999284	-0.0006797819429328845	-0.0001153893758994594	-0.0007993344597187155	-5.0456817357740436e-05
3.369999999999928	-0.0006729045968983031	-0.00011385806153377704	-0.0007924172036783501	-4.925782690543201e-05
3.379999999999928	-0.000666097766102185	-0.00011234232865091611	-0.0007855516681585012	-4.7745514281683806e-05
3.3899999999999277	-0.0006593608676140095	-0.0001108420702910368	-0.0007787376462758931	-4.624953082847336e-05
3.3999999999999275	-0.0006526933206142081	-0.00010935717969771074	-0.0007719749283128357	-4.4769795757824e-05
3.4099999999999273	-0.0006460945463724658	-0.00010788755031108685	-0.0007652633017550155	-4.330622730482986e-05
3.419999999999927	-0.0006395639682301598	-0.00010643307576183904	-0.0007586025513332037	-4.185874275170239e-05
3.429999999999927	-0.000633101011586714	-0.00010499364986588527	-0.0007519924590685739	-4.042725845184337e-05
3.4399999999999267	-0.0006267051038896728	-0.0001035691666197653	-0.0007454328043214004	-3.9011689853929464e-05
3.4499999999999265	-0.0006203756746282678	-0.00010215952019677209	-0.0007389233638428222	-3.761195152600477e-05
3.4599999999999262	-0.0006141121553303287	-0.00010076460494368323	-0.0007324639118294468	-3.6227957179563865e-05
3.469999999999926	-0.0006079139795622853	-9.938431537814598e-05	-0.0007260542199805665	-3.4859619693624106e-05
3.479999999999926	-0.0006017805829321421	-9.801854618665096e-05	-0.000719694057557698	-3.3506851138771524e-05
3.4899999999999256	-0.0005957114030951774	-9.666719222310628e-05	-0.0007133831914463028	-3.2169562801172185e-05
3.4999999999999254	-0.0005897058797622771	-9.53301485079159e-05	-0.0007071213862194057	-3.084766520654611e-05
3.509999999999925	-0.0005837634547106491	-9.400731022762214e-05	-0.0007009084042029369	-2.954106814408556e-05
3.519999999999925	-0.0005778835717968172	-9.26985727350262e-05	-0.0006947440055426293	-2.8249680690316216e-05
3.5299999999999248	-0.0005720656769717243	-9.140383154977945e-05	-0.0006886279482722338	-2.697341123288877e-05
3.5399999999999245	-0.0005663092182977683	-9.0122982359458e-05	-0.0006825599883829173	-2.5712167494295506e-05
3.5499999999999243	-0.0005606136459676574	-8.885592102102487e-05	-0.0006765398798936638	-2.4465856555502244e-05
3.559999999999924	-0.0005549784123249265	-8.760254356273575e-05	-0.0006705673749225164	-2.323438487948609e-05
3.569999999999924	-0.0005494029718859756	-8.636274618641242e-05	-0.0006646422237585217	-2.2017663253662667e-05
3.5799999999999237	-0.0005438867813635082	-8.513642527008733e-05	-0.0006587641749342084	-2.0815587088538164e-05
3.5899999999999235	-0.0005384292996912406	-8.392347737101281e-05	-0.0006529329752985093	-1.9628066101612583e-05
3.5999999999999233	-0.0005330299880497567	-8.27237992289628e-05	-0.0006471483700899387	-1.8455004517169084e-05
3.609999999999923	-0.0005276883098933891	-8.153728776988454e-05	-0.000641410103009968	-1.7296306057540312e-05
3.619999999999923	-0.0005224037309780119	-8.036384010981616e-05	-0.0006357179162964381	-1.615187396593439e-05
3.6299999999999226	-0.0005171757193896628	-7.920335355908038e-05	-0.0006300715507969153	-1.5021611029117351e-05
3.6399999999999224	-0.0005120037455738359	-7.805572562674453e-05	-0.0006244707460419152	-1.3905419599943822e-05
3.649999999999922	-0.0005068872823654047	-7.692085402532735e-05	-0.0006189152403178558	-1.2803201619733149e-05
3.659999999999922	-0.000501825805019034	-7.579863667570225e-05	-0.0006134047707396787	-1.1714858640481426e-05
3.6699999999999218	-0.0004968187912400157	-7.468897171223425e-05	-0.0006079390733230482	-1.0640291846904587e-05
3.6799999999999216	-0.0004918657212154281	-7.359175748811677e-05	-0.0006025178830560673	-9.579402078308202e-06
3.6899999999999213	-0.00048696607764553483	-7.25068925808563e-05	-0.0005971409339704029	-8.532089850275304e-06
3.699999999999921	-0.0004821193457753483	-7.14342757979658e-05	-0.0005918079592117865	-7.498255376168356e-06
3.709999999999921	-0.000477325013426274	-7.037380618276306e-05	-0.0005865186911097941	-6.4777985884418535e-06
3.7199999999999207	-0.00047258257102777187	-6.932538302034965e-05	-0.0005812728612468969	-5.470619159756123e-06
3.7299999999999205	-0.00046789151164895303	-6.828890584369944e-05	-0.0005760702005266777	-4.4766165238911875e-06
3.7399999999999203	-0.00046325133103005105	-6.726427443984667e-05	-0.0005709104392411836	-3.4956898964541524e-06
3.74999999999992	-0.00045866152761371294	-6.625138885619686e-05	-0.0005657933071374008	-2.527738295375529e-06
3.75999999999992	-0.0004541216025760287	-6.52501494069333e-05	-0.000560718533482728	-1.572660561190538e-06
3.7699999999999196	-0.00044963105985727195	-6.426045667946937e-05	-0.0005556858471295241	-6.303553771008123e-07
3.7799999999999194	-0.00044518940619226697	-6.32822115410111e-05	-0.0005506949765785764	2.9927871118750265e-07
3.789999999999919	-0.00044079615114035633	-6.23153151451409e-05	-0.000545745650041562	1.2163432758533358e-06
3.799999999999919	-0.0004364508071149093	-6.135966893848775e-05	-0.0005408375955024058	2.1209399875814583e-06
3.809999999999919	-0.00043215288941232715	-6.041517466739245e-05	-0.0005359705407775361	3.0131705964183376e-06
3.8199999999999186	-0.0004279019162405013	-5.948173438464677e-05	-0.0005311442135750174	3.893136912866068e-06
3.8299999999999184	-0.00042369740874669936	-5.8559250456218515e-05	-0.0005263583415525284	4.7609407892182415e-06
3.839999999999918	-0.0004195388910448149	-5.7647625568003396e-05	-0.000521612652374193	5.616684101140161e-06
3.849999999999918	-0.00041542589024197576	-5.674676273258511e-05	-0.0005169068737662076	6.460468729496887e-06
3.8599999999999177	-0.00041135793646445784	-5.585656529598578e-05	-0.0005122407335713078	7.29239654243152e-06
3.8699999999999175	-0.0004073345628828845	-5.497693694439004e-05	-0.0005076139598020049	8.11256937769633e-06
3.8799999999999173	-0.0004033553057366793	-5.410778171088542e-05	-0.0005030262806926418	8.921089025239798e-06
3.889999999999917	-0.00039941970435775857	-5.324900398213388e-05	-0.0004984774247502251	9.718057210050466e-06
3.899999999999917	-0.00039552730119341766	-5.240050850504537e-05	-0.0004939671208040248	1.0503575575261112e-05
3.9099999999999167	-0.0003916776418284148	-5.156220039338701e-05	-0.0004894950980539742	1.127774566551508e-05
3.9199999999999164	-0.0003878702750062228	-5.073398513436918e-05	-0.00048506108611784133	1.2040668910595083e-05
3.9299999999999162	-0.0003841047526494195	-4.991576859515135e-05	-0.00048066481507718175	1.2792446609318308e-05
3.939999999999916	-0.00038038062987923226	-4.910745702932024e-05	-0.00047630601552206607	1.353317991369759e-05
3.949999999999916	-0.00037669746503418445	-4.830895708328504e-05	-0.0004719844185946022	1.426296981337093e-05
3.9599999999999156	-0.00037305481968787156	-4.7520175802606155e-05	-0.0004676997560312409	1.498191712030077e-05
3.9699999999999154	-0.00036945225866581944	-4.674102063826534e-05	-0.00046345176020388935	1.5690122453742666e-05
3.979999999999915	-0.00036588935006145275	-4.597139945283883e-05	-0.0004592401641598049	1.638768622548665e-05
3.989999999999915	-0.00036236566525112835	-4.521122052660175e-05	-0.00045506470166032574	1.7074708625369307e-05
3.9999999999999147	-0.0003588807789082652	-4.446039256354212e-05	-0.0004509251072184067	1.7751289607060647e-05
4.0099999999999145	-0.0003554342690165419	-4.371882469727806e-05	-0.00044682111613499146	1.841752887412177e-05
4.019999999999914	-0.0003520257168821646	-4.298642649689328e-05	-0.0004427524645342216	1.907352586633864e-05
4.029999999999914	-0.0003486547071452102	-4.226310797266096e-05	-0.0004387188893974949	1.9719379746328877e-05
4.039999999999914	-0.0003453208277900428	-4.1548779581674866e-05	-0.0004347201285964072	2.0355189386422805e-05
4.049999999999914	-0.00034202367015479483	-4.084335223337624e-05	-0.0004307559209245425	2.098105335581893e-05
4.0599999999999135	-0.00033876282893992657	-4.0146737294966316e-05	-0.00042682600612817717	2.1597069908013718e-05
4.069999999999913	-0.00033553790221586523	-3.945884659671252e-05	-0.0004229301249358809	2.0901705660232693e-05
4.079999999999913	-0.0003323484914297233	-3.877959243714436e-05	-0.00041906801908703196	2.148756392851302e-05
4.089999999999913	-0.0003291942014110965	-3.8108887588124684e-05	-0.00041523943135927645	2.2063899898203012e-05
4.099999999999913	-0.0003260746403769738	-3.7446645299814445e-05	-0.0004114441055949265	2.2630810491624917e-05
4.109999999999912	-0.00032298941993572517	-3.679277930551126e-05	-0.00040768178672633617	2.3188392255321786e-05
4.119999999999912	-0.00031993815509021235	-3.614720382636142e-05	-0.00040395222080023976	2.3736741349134832e-05
4.129999999999912	-0.0003169204642400104	-3.550983357595947e-05	-0.00040025515500111293	2.4275953535548593e-05
4.139999999999912	-0.0003139359691827545	-3.4880583764810144e-05	-0.0003965903376735191	2.4806124169309945e-05
4.1499999999999115	-0.0003109842951146259	-3.425937010467612e-05	-0.00039295751834351165	2.53273481873098e-05
4.159999999999911	-0.0003080650706299795	-3.364610881278268e-05	-0.00038935644773906494	2.5839720098737147e-05
4.169999999999911	-0.00030517792772013634	-3.304071661590756e-05	-0.00038578687780958614	2.6343333975494156e-05
4.179999999999911	-0.000302322501771341	-3.244311075432647e-05	-0.00038224856174449485	2.6838283442879373e-05
4.189999999999911	-0.0002994984315619	-3.185320898564197e-05	-0.00037874125399090956	2.732466167053277e-05
4.1999999999999105	-0.00029670535925852416	-3.1270929588465385e-05	-0.00037526471027045334	2.7802561363640735e-05
4.20999999999991	-0.00029394293041186734	-3.0696191365975894e-05	-0.00037181868759518744	2.8272074754403066e-05
4.21999999999991	-0.0002912107939512977	-3.0128913649343058e-05	-0.0003684029442827043	2.8733293593757386e-05
4.22999999999991	-0.00028850860217890503	-2.9569016301012343e-05	-0.0003650172399703808	2.9186309143359185e-05
4.23999999999991	-0.00028583601076275276	-2.9016419717859753e-05	-0.00036166133562883196	2.9631212167817615e-05
4.249999999999909	-0.0002831926787294054	-2.8471044834212727e-05	-0.0003583349935745571	3.0068092927182975e-05
4.259999999999909	-0.00028057826845573043	-2.793281312473471e-05	-0.00035503797748181944	3.0497041169684767e-05
4.269999999999909	-0.0002779924456600045	-2.740164660717356e-05	-0.0003517700523937543	3.091814612472023e-05
4.279999999999909	-0.0002754348793923255	-2.6877467844980415e-05	-0.00034853098473275064	3.1331496496086074e-05
4.2899999999999086	-0.0002729052420243605	-2.6360199949787513e-05	-0.000345320542310092	3.1737180455456565e-05
4.299999999999908	-0.0002704032092384342	-2.5849766583760374e-05	-0.0003421384943349017	3.2135285636104236e-05
4.309999999999908	-0.00026792846001598024	-2.5346091961806406e-05	-0.00033898461142239076	3.2525899126858136e-05
4.319999999999908	-0.0002654806766253754	-2.4849100853660644e-05	-0.00033585866560144	3.29091074663006e-05
4.329999999999908	-0.00026305954460916024	-2.4358718585833045e-05	-0.0003327604303215177	3.328499663719934e-05
4.3399999999999075	-0.00026066475277067796	-2.3874871043422885e-05	-0.00032968968045896547	3.365365206117201e-05
4.349999999999907	-0.0002582959931601387	-2.3397484671808424e-05	-0.00032664619232266066	3.401515859357771e-05
4.359999999999907	-0.00025595296106012806	-2.2926486478196946e-05	-0.0003236297436590723	3.436960051864146e-05
4.369999999999907	-0.00025363535497057994	-2.246180403305543e-05	-0.00032064011365672376	3.4717060103805836e-05
4.379999999999907	-0.00025134287659322714	-2.2003365471405068e-05	-0.0003176770829500905	3.5057623371394244e-05
4.389999999999906	-0.0002490752308155454	-2.155109949398987e-05	-0.0003147404336229381	3.539137141194354e-05
4.399999999999906	-0.0002468321256942125	-2.110493536832461e-05	-0.00031182994921111754	3.5718386180803894e-05
4.409999999999906	-0.0002446132724380946	-2.0664802929607104e-05	-0.00030894541470483984	3.6038749041113636e-05
4.419999999999906	-0.00024241838539077989	-2.0230632581514363e-05	-0.00030608661655043187	3.635254076022848e-05
4.429999999999906	-0.00024024718201267188	-1.980235529687537e-05	-0.0003032533426516181	3.665984150635905e-05
4.439999999999905	-0.00023809938286266429	-1.937990261821708e-05	-0.0003004453823702986	3.696073084541206e-05
4.449999999999905	-0.0002359747115794092	-1.8963206658194956e-05	-0.0002976625265268851	3.725528773803724e-05
4.459999999999905	-0.00023387289486219786	-1.8552200099905007e-05	-0.00029490456740017255	3.754359053687105e-05
4.469999999999905	-0.00023179366245146656	-1.8146816197070798e-05	-0.000292171298726787	3.782571698397829e-05
4.4799999999999045	-0.00022973674710895085	-1.7746988774127736e-05	-0.0002894625157002083	3.8101744208488956e-05
4.489999999999904	-0.0002277018845974938	-1.7352652226178474e-05	-0.0002867780149693885	3.8371748724421244e-05
4.499999999999904	-0.0002256888136605327	-1.696374151884871e-05	-0.00028411759463697515	3.863580642869798e-05
4.509999999999904	-0.0002236972760012744	-1.6580192188018935e-05	-0.0002814810542571649	3.889399259934278e-05
4.519999999999904	-0.00022172701626157757	-1.6201940339459374e-05	-0.00027886819483318175	3.914638189386134e-05
4.529999999999903	-0.00021977778200055632	-1.5828922648343037e-05	-0.00027627881881441436	3.939304834779925e-05
4.539999999999903	-0.0002178493236729178	-1.546107635866916e-05	-0.00027371273009319723	3.963406537347844e-05
4.549999999999903	-0.00021594139460705147	-1.5098339282565176e-05	-0.0002711697340012967	3.9869505758900804e-05
4.559999999999903	-0.00021405375098288267	-1.4740649799494687e-05	-0.0002686496373060483	4.00994416668268e-05
4.569999999999903	-0.00021218615180950624	-1.4387946855366846e-05	-0.0002661522482062231	4.032394463401896e-05
4.579999999999902	-0.00021033835890261319	-1.4040169961538207e-05	-0.0002636773763275815	4.0543085570645365e-05
4.589999999999902	-0.00020851013686172255	-1.3697259193725186e-05	-0.00026122483271817404	4.0756934759848275e-05
4.599999999999902	-0.00020670125304723638	-1.3359155190812907e-05	-0.00025879442984334924	4.096556185746762e-05
4.609999999999902	-0.0002049114775573256	-1.3025799153578182e-05	-0.0002563859815805348	4.1169035891917136e-05
4.6199999999999015	-0.00020314058320466586	-1.2697132843314232e-05	-0.0002539993032137543	4.136742526421768e-05
4.629999999999901	-0.0002013883454930295	-1.2373098580368991e-05	-0.00025163421142793	4.1560797748167894e-05
4.639999999999901	-0.00019965454259375225	-1.2053639242591614e-05	-0.0002492905243029484	4.174922049067308e-05
4.649999999999901	-0.00019793895532208136	-1.1738698263696843e-05	-0.00024696806130751947	4.1932760012201784e-05
4.659999999999901	-0.00019624136711342507	-1.1428219631541449e-05	-0.00024466664329285024	4.211148220739657e-05
4.6699999999999005	-0.00019456156399950308	-1.1122147886317947e-05	-0.00024238609248610258	4.2285452345805635e-05
4.6799999999999	-0.00019289933458442246	-1.0820428118671947e-05	-0.0002401262324836898	4.245473507275825e-05
4.6899999999999	-0.00019125447002068133	-1.052300596773288e-05	-0.00023788688824439178	4.261939441036565e-05
4.6999999999999	-0.00018962676398511386	-1.0229827619076364e-05	-0.00023566788608231246	4.2779493758647594e-05
4.7099999999999	-0.00018801601265478978	-9.940839802604622e-06	-0.00023346905365968215	4.2935095896785767e-05
4.719999999999899	-0.00018642201468287446	-9.655989790357343e-06	-0.0002312902199795157	4.308626298449622e-05
4.729999999999899	-0.00018484457117446147	-9.375225394250386e-06	-0.00022913121537813572	4.3233056563520324e-05
4.739999999999899	-0.00018328348566238985	-9.098494963744402e-06	-0.0002269918715175686	4.3375537559229474e-05
4.749999999999899	-0.00018173856408305216	-8.825747383447884e-06	-0.00022487202137781901	4.3513766282344505e-05
4.7599999999998985	-0.00018020961475220348	-8.556932070651247e-06	-0.00022277149924903754	4.364780243076243e-05
4.769999999999898	-0.0001786964483407816	-8.291998972800087e-06	-0.0002206901407235811	4.377770509148846e-05
4.779999999999898	-0.0001771988778507472	-8.030898564906826e-06	-0.00021862778268797709	4.39035327426739e-05
4.789999999999898	-0.0001757167185909519	-7.773581846897818e-06	-0.0002165842633148032	4.4025343255753634e-05
4.799999999999898	-0.00017424978815303968	-7.5200003409094304e-06	-0.00021455942205447784	4.41431938976815e-05
4.8099999999998975	-0.00017279790638739594	-7.270106088520377e-06	-0.00021255309962698327	4.4257141333259874e-05
4.819999999999897	-0.00017136089537914657	-7.023851647935269e-06	-0.00021056513801351982	4.104694914415172e-05
4.829999999999897	-0.0001699385794242172	-6.7811900911120185e-06	-0.00020859538044809109	4.113555256235015e-05
4.839999999999897	-0.00016853078500545903	-6.542075000839529e-06	-0.00020664367140904203	4.122052043727921e-05
4.849999999999897	-0.00016713734076884482	-6.306460467766183e-06	-0.0002047098566105434	4.130190691524595e-05
4.859999999999896	-0.00016575807749975329	-6.074301087381709e-06	-0.0002027937829940328	4.137976555245893e-05
4.869999999999896	-0.00016439282809933018	-5.8455519569514545e-06	-0.00020089529871962337	4.145414931788879e-05
4.879999999999896	-0.00016304142756095073	-5.620168672408393e-06	-0.00019901425315746696	4.152511059619962e-05
4.889999999999896	-0.00016170371294677713	-5.398107325203414e-06	-0.0001971504968791055	4.159270119075648e-05
4.8999999999998956	-0.00016037952336442026	-5.179324499112861e-06	-0.00019530388164879002	4.1656972326701876e-05
4.909999999999895	-0.0001590686999437162	-4.963777267009444e-06	-0.00019347426041478922	4.171797465410179e-05
4.919999999999895	-0.00015777108581361315	-4.751423187596138e-06	-0.00019166148730067746	4.1775758251159085e-05
4.929999999999895	-0.000156486526079183	-4.542220302102743e-06	-0.0001898654175966239	4.1830372627488094e-05
4.939999999999895	-0.00015521486779875756	-4.33612713094995e-06	-0.00018808590775067319	4.188186672745072e-05
4.9499999999998945	-0.00015395595996119465	-4.133102670381732e-06	-0.00018632281536002987	4.193028893355375e-05
4.959999999999894	-0.0001527096534632789	-3.933106389065987e-06	-0.00018457599916234092	4.1975687069898836e-05
4.969999999999894	-0.00015147580108726454	-3.7360982246661364e-06	-0.0001828453190269988	4.201810840569015e-05
4.979999999999894	-0.0001502542574785584	-3.5420385803867602e-06	-0.00018113063594644532	4.20575996587913e-05
4.989999999999894	-0.00014904487912354957	-3.350888321490512e-06	-0.00017943181202749944	4.209420699933232e-05
4.999999999999893	-0.0001478475243275942	-3.162608771794019e-06	-0.00017774871048270092	4.212797605336632e-05
5.009999999999893	-0.00014666205319314738	-2.9771617101379167e-06	-0.0001760811956216773	4.215895190656766e-05
5.019999999999893	-0.00014548832759806235	-2.79450936683662e-06	-0.00017442913284254082	4.218717910797601e-05
5.029999999999893	-0.00014432621117403853	-2.614614420107821e-06	-0.00017279238862330678	4.2212701673779005e-05
5.039999999999893	-0.00014317556928524356	-2.4374399924839145e-06	-0.00017117083051334996	4.223556309113815e-05
5.049999999999892	-0.00014203626900709558	-2.262949647204388e-06	-0.00016956432712489266	4.225580632204372e-05
5.059999999999892	-0.0001409081791052151	-2.0911073845949414e-06	-0.00016797274812453193	4.2273473807214085e-05
5.069999999999892	-0.0001397911700145526	-1.9218776384290804e-06	-0.0001663959642248046	4.22886074700194e-05
5.079999999999892	-0.00013868511381867984	-1.755225272279247e-06	-0.0001648338471757942	4.2301248720440104e-05
5.0899999999998915	-0.00013758988422926977	-1.5911155758541831e-06	-0.000163286269756783	4.231143845905688e-05
5.099999999999891	-0.00013650535656574086	-1.4295142613259567e-06	-0.00016175310576794946	4.231921708106097e-05
5.109999999999891	-0.00013543140773509155	-1.2703874596484318e-06	-0.0001602342300221169	4.232462448029623e-05
5.119999999999891	-0.00013436791621190892	-1.1137017168661777e-06	-0.00015872951833654228	4.232770005332017e-05
5.129999999999891	-0.00013331476201856112	-9.594239904176521e-07	-0.00015723884752477047	4.232848270349123e-05
5.13999999999989	-0.0001322718267055752	-8.075216454319956e-07	-0.00015576209538853316	4.232701084506954e-05
5.14999999999989	-0.00013123899333219877	-6.579624510207673e-07	-0.00015429914070970162	4.232332240734271e-05
5.15999999999989	-0.00013021614644714692	-5.107145765676304e-07	-0.0001528498632423017	4.231745483876396e-05
5.16999999999989	-0.00012920317206953903	-3.6574658801350214e-07	-0.0001514141437045812	4.230944511110613e-05
5.17999999999989	-0.0001281999576700186	-2.2302744414196812e-07	-0.00014999186377113918	4.22993297236314e-05
5.189999999999889	-0.00012720639215206683	-8.252649286398674e-08	-0.00014858290606511166	4.228714470726689e-05
5.199999999999889	-0.0001262223658335021	5.578653249649669e-08	-0.0001471871541504228	4.227292562879927e-05
5.209999999999889	-0.00012524777042816946	1.919415169157606e-07	-0.0001458044925240925	4.2256707595068974e-05
5.219999999999889	-0.0001242824990278215	3.2596796737994244e-07	-0.00014443480660861305	4.223852525717893e-05
5.2299999999998885	-0.00012332644608418903	4.578950165919886e-07	-0.00014307798274438224	4.2218412814704405e-05
5.239999999999888	-0.0001223795073912406	5.877514266722153e-07	-0.00014173390818220512	4.219640401991073e-05
5.249999999999888	-0.00012144158006763587	7.155655928553072e-07	-0.00014040247107586086	4.2172532181971684e-05
5.259999999999888	-0.00012051256253936622	8.413655471795647e-07	-0.00013908356047473086	4.21468301711914e-05
5.269999999999888	-0.00011959235452258788	9.651789621685642e-07	-0.00013777706631649706	4.2119330423225525e-05
5.2799999999998875	-0.00011868085700664518	1.0870331545060542e-06	-0.00013648287941990295	4.2090064943302186e-05
5.289999999999887	-0.00011777797223728317	1.206955088700103e-06	-0.00013520089147758309	4.205906531044149e-05
5.299999999999887	-0.00011688360370004994	1.3249713807389814e-06	-0.00013393099504895872	4.202636268166978e-05
5.309999999999887	-0.0001159976561038887	1.4411083017346382e-06	-0.000132673083553201	4.19919877962337e-05
5.319999999999887	-0.00011512003536491887	1.5553917815569681e-06	-0.0001314270512622582	4.195597097980254e-05
5.329999999999886	-0.00011425064859040436	1.6678474124537729e-06	-0.00013019279329395592	4.191834214867149e-05
5.339999999999886	-0.00011338940406290967	1.7785004526597105e-06	-0.00012897020560515685	4.187913081394987e-05
5.349999999999886	-0.00011253621122464397	1.887375829990394e-06	-0.00012775918498499504	4.183836608574636e-05
5.359999999999886	-0.00011169098066198945	1.994498145423177e-06	-0.0001265596290481739	4.1796076677340256e-05
5.3699999999998855	-0.00011085362409021618	2.099891676662706e-06	-0.00012537143622832792	4.1752290909345085e-05
5.379999999999885	-0.00011002405433838178	2.2035803816907446e-06	-0.00012419450577145854	4.170703671385987e-05
5.389999999999885	-0.00010920218533441152	2.305587902300515e-06	-0.0001230287377294317	4.166034163860547e-05
5.399999999999885	-0.00010838793209036557	2.4059375676139834e-06	-0.00012187403295353955	4.1612232851050955e-05
5.409999999999885	-0.0001075812106878838	2.5046523975817854e-06	-0.00012073029308813542	4.1562736742465394e-05
5.4199999999998845	-0.00010678193826381199	2.601755106465634e-06	-0.00011959742056432875	4.151188053504435e-05
5.429999999999884	-0.00010599003299600829	2.6972681063023854e-06	-0.00011847531859374696	4.14596898772147e-05
5.439999999999884	-0.00010520541408932635	2.7912135103489676e-06	-0.00011736389116236163	3.532580946522917e-05
5.449999999999884	-0.00010442800176177602	2.8836131365084498e-06	-0.00011626304302438276	3.525487396629764e-05
5.459999999999884	-0.00010365771723085878	2.9744885107354026e-06	-0.0001151726796962112	3.518290195792761e-05
5.469999999999883	-0.000102894482700079	3.063860870422385e-06	-0.00011409270745045972	3.510991735066817e-05
5.479999999999883	-0.00010213822134562631	3.1517511677648047e-06	-0.0001130230333100348	3.5035943704355396e-05
5.489999999999883	-0.00010138885730323114	3.238180073104091e-06	-0.00011196356504228187	3.4961004232100164e-05
5.499999999999883	-0.00010064631565518931	3.323167978251547e-06	-0.00011091421115319244	3.488512180424969e-05
5.5099999999998825	-9.991052241755629e-05	3.4067349997872573e-06	-0.00010987488088167157	3.480831895233256e-05
5.519999999999882	-9.918140452750847e-05	3.4889009823396057e-06	-0.00010884548419386681	3.473061787297832e-05
5.529999999999882	-9.845888983087072e-05	3.5696855018402903e-06	-0.00010782593177755985	3.4652040431814844e-05
5.539999999999882	-9.774290706980784e-05	3.649107868757221e-06	-0.000106816135036613	3.4572608167345254e-05
5.549999999999882	-9.703338587068022e-05	3.727187131303775e-06	-0.00010581600608547813	3.449234229479716e-05
5.5599999999998815	-9.633025673205882e-05	3.8039420786253387e-06	-0.00010482545774376236	3.441126370995259e-05
5.569999999999881	-9.563345101290294e-05	3.879391243960444e-06	-0.00010384440353085263	3.432939299294611e-05
5.579999999999881	-9.494290092089445e-05	3.953552907779536e-06	-0.00010287275766059491	3.424675041204745e-05
5.589999999999881	-9.425853950092849e-05	4.026445100898179e-06	-0.00010191043503603246	3.416335592741048e-05
5.599999999999881	-9.358030062376194e-05	4.0980856075660405e-06	-0.00010095735124419694	3.407922919479992e-05
5.60999999999988	-9.290811897481329e-05	4.168491968531415e-06	-0.0001000134225509551	3.3994389569291716e-05
5.61999999999988	-9.224193004311597e-05	4.237681484080322e-06	-9.90785658959109e-05	3.390885610894554e-05
5.62999999999988	-9.158167011041951e-05	4.305671217049986e-06	-9.815269888735827e-05	3.382264757845317e-05
5.63999999999988	-9.092727624044636e-05	4.372477995818181e-06	-9.72357397972894e-05	3.373578245275424e-05
5.64999999999988	-9.027868626828611e-05	4.438118417265548e-06	-9.632760755645161e-05	3.364827892062883e-05
5.659999999999879	-8.963583878994528e-05	4.502608849713066e-06	-9.5428221749458e-05	3.356015488826256e-05
5.669999999999879	-8.89986731520344e-05	4.565965435833727e-06	-9.453750260994701e-05	3.3471427982778996e-05
5.679999999999879	-8.83671294416005e-05	4.628204095537625e-06	-9.365537101579092e-05	3.338211555574893e-05
5.689999999999879	-8.77411484760999e-05	4.689340528831039e-06	-9.278174848435547e-05	3.329223468666642e-05
5.6999999999998785	-8.712067179351077e-05	4.749390218650364e-06	-9.19165571678048e-05	3.320180218639884e-05
5.709999999999878	-8.650564164258238e-05	4.808368433668017e-06	-9.105971984845493e-05	3.3110834600606595e-05
5.719999999999878	-8.589600097322072e-05	4.866290231073104e-06	-9.021115993417348e-05	3.301934821313458e-05
5.729999999999878	-8.529169342700868e-05	4.923170459325737e-06	-8.937080145382603e-05	3.2927359049372114e-05
5.739999999999878	-8.469266332785901e-05	4.979023760883696e-06	-8.85385690527659e-05	3.2834882879585654e-05
5.749999999999877	-8.409885567279902e-05	5.0338645749042126e-06	-8.771438798836987e-05	3.2741935222220545e-05
5.759999999999877	-8.35102161228822e-05	5.087707139917216e-06	-8.689818412561511e-05	3.264853134717185e-05
5.769999999999877	-8.292669099423245e-05	5.1405654964738605e-06	-8.608988393270147e-05	3.25546862790277e-05
5.779999999999877	-8.234822724920989e-05	5.192453489766802e-06	-8.528941447671435e-05	3.2460414800279734e-05
5.789999999999877	-8.177477248770422e-05	5.2433847722253835e-06	-8.44967034193292e-05	3.236573145450557e-05
5.799999999999876	-8.120627493855162e-05	5.2933728060822e-06	-8.371167901255622e-05	3.227065054952013e-05
5.809999999999876	-8.06426834510706e-05	5.342430865914701e-06	-8.293427009452575e-05	3.217518616049566e-05
5.819999999999876	-8.008394748672082e-05	5.390572041160198e-06	-8.216440608531196e-05	3.2079352133053553e-05
5.829999999999876	-7.953001711087881e-05	5.437809238602249e-06	-8.140201698279533e-05	3.1983162086323504e-05
5.8399999999998755	-7.898084298473137e-05	5.4841551848337294e-06	-8.064703335856351e-05	3.188662941597407e-05
5.849999999999875	-7.843637635728317e-05	5.52962242868977e-06	-7.989938635384849e-05	3.1789767297210696e-05
5.859999999999875	-7.789656905748057e-05	5.57422334365711e-06	-7.91590076755e-05	3.169258868774595e-05
5.869999999999875	-7.736137348644521e-05	5.617970130255651e-06	-7.842582959199502e-05	2.3763612034484605e-05
5.879999999999875	-7.683074260982015e-05	5.66087481839413e-06	-7.76997849294822e-05	2.3669036770841627e-05
5.8899999999998744	-7.630462995022499e-05	5.702949269699525e-06	-7.698080706786223e-05	2.35744584295309e-05
5.899999999999874	-7.578298957981893e-05	5.74420517981953e-06	-7.626882993689878e-05	2.347988656536652e-05
5.909999999999874	-7.52657761129696e-05	5.784654080700397e-06	-7.556378801236506e-05	2.338533053416594e-05
5.919999999999874	-7.475294469902852e-05	5.824307342837283e-06	-7.486561631222273e-05	2.329079949567967e-05
5.929999999999874	-7.424445101520807e-05	5.863176177499653e-06	-7.417425039283087e-05	2.319630241649045e-05
5.939999999999873	-7.374025125956188e-05	5.901271638930494e-06	-7.348962634518928e-05	2.3101848072879268e-05
5.949999999999873	-7.324030214406558e-05	5.938604626520525e-06	-7.281168079120938e-05	2.3007445053663036e-05
5.959999999999873	-7.274456088779703e-05	5.975185886955114e-06	-7.214035088001692e-05	2.2913101762998804e-05
5.969999999999873	-7.225298521021335e-05	6.011026016338153e-06	-7.14755742842841e-05	2.2818826423159273e-05
5.9799999999998725	-7.176553332452739e-05	6.046135462288575e-06	-7.081728919659081e-05	2.2724627077276195e-05
5.989999999999872	-7.12821639311739e-05	6.080524526012958e-06	-7.016543432581254e-05	2.2630511592053448e-05
5.999999999999872	-7.080283621137725e-05	6.114203364352684e-06	-6.951994889353952e-05	2.2536487660450123e-05
6.009999999999872	-7.032750982080305e-05	6.147181991805701e-06	-6.888077263051957e-05	2.2442562804332292e-05
6.019999999999872	-6.985614488330807e-05	6.179470282524396e-06	-6.824784577313035e-05	2.2348744377095902e-05
6.0299999999998715	-6.938870198477621e-05	6.211077972288792e-06	-6.76211090598762e-05	2.225503956625745e-05
6.039999999999871	-6.892514216704313e-05	6.24201466045425e-06	-6.700050372791351e-05	2.216145539601711e-05
6.049999999999871	-6.846542692191021e-05	6.272289811876643e-06	-6.638597150959701e-05	2.2067998729789697e-05
6.059999999999871	-6.800951818524195e-05	6.30191275881154e-06	-6.577745462905501e-05	2.197467627270705e-05
6.069999999999871	-6.755737833115073e-05	6.330892702790699e-06	-6.517489579878736e-05	2.1881494574091614e-05
6.07999999999987	-6.710897016626248e-05	6.359238716474479e-06	-6.457823821628657e-05	2.178846002989874e-05
6.08999999999987	-6.666425692406667e-05	6.386959745480693e-06	-6.398742556068429e-05	2.1695578885131008e-05
6.09999999999987	-6.622320225934647e-05	6.414064610189507e-06	-6.340240198941876e-05	2.1602857236223908e-05
6.10999999999987	-6.578577024268922e-05	6.440562007525836e-06	-6.282311213492663e-05	2.151030103340103e-05
6.1199999999998695	-6.535192535507522e-05	6.4664605127187275e-06	-6.224950110135637e-05	2.141791608300162e-05
6.129999999999869	-6.492163248254386e-05	6.4917685810365695e-06	-6.16815144613025e-05	2.13257080497798e-05
6.139999999999869	-6.449485691093755e-05	6.516494549501064e-06	-6.111909825256282e-05	2.1233682459174938e-05
6.149999999999869	-6.407156432071973e-05	6.540646638577912e-06	-6.056219897491582e-05	2.1141844699553607e-05
6.159999999999869	-6.365172078186696e-05	6.564232953846274e-06	-6.0010763586918186e-05	2.1050200024424724e-05
6.1699999999998685	-6.323529274883448e-05	6.587261487643705e-06	-5.9464739502724314e-05	2.0958753554625205e-05
6.179999999999868	-6.282224705559441e-05	6.609740120692026e-06	-5.892407458892394e-05	2.086751028048008e-05
6.189999999999868	-6.241255091074371e-05	6.63167662369948e-06	-5.838871716140026e-05	2.0776475063933046e-05
6.199999999999868	-6.200617189268231e-05	6.6530786589421625e-06	-5.7858615982207035e-05	2.0685652640652e-05
6.209999999999868	-6.160307794486101e-05	6.6739537818241655e-06	-5.7333720256464986e-05	2.059504762210582e-05
6.219999999999867	-6.12032373710958e-05	6.694309442415502e-06	-5.681397962927623e-05	2.0504664497615734e-05
6.229999999999867	-6.080661883094958e-05	6.714152986971477e-06	-5.629934418265778e-05	2.0414507636379717e-05
6.239999999999867	-6.0413191335179856e-05	6.733491659428658e-06	-5.5789764432491886e-05	2.0324581289470182e-05
6.249999999999867	-6.0022924241250945e-05	6.752332602881369e-06	-5.528519132549552e-05	2.023488959180612e-05
6.259999999999867	-5.963578724890993e-05	6.770682861038851e-06	-5.4785576236206156e-05	2.0145436564098797e-05
6.269999999999866	-5.925175039582553e-05	6.788549379660814e-06	-5.429087096398557e-05	2.005622611477315e-05
6.279999999999866	-5.887078405328897e-05	6.8059390079739965e-06	-5.380102773003954e-05	1.9967262041861666e-05
6.289999999999866	-5.849285892197556e-05	6.822858500067987e-06	-5.331599917445551e-05	1.9878548034874983e-05
6.299999999999866	-5.811794602776656e-05	6.83931451627348e-06	-5.283573835325559e-05	1.9790087676646588e-05
6.3099999999998655	-5.774601671763031e-05	6.855313624518624e-06	-5.2360198735466086e-05	1.9701884445152942e-05
6.319999999999865	-5.737704265556107e-05	6.870862301669168e-06	-5.1889334200203384e-05	1.3047216749384307e-05
6.329999999999865	-5.701099581857547e-05	6.885966934846458e-06	-5.142309903377489e-05	1.2983479746009116e-05
6.339999999999865	-5.6647848492765904e-05	6.900633822730471e-06	-5.096144792679606e-05	1.2920060967589648e-05
6.349999999999865	-5.6287573269408674e-05	6.914869176840898e-06	-5.050433597132215e-05	1.2856960771658761e-05
6.359999999999864	-5.593014304112797e-05	6.928679122802224e-06	-5.0051718657995905e-05	1.2794179452252996e-05
6.369999999999864	-5.5575530998112426e-05	6.94206970159023e-06	-4.960355187320952e-05	1.273171724148217e-05
6.379999999999864	-5.5223710624386724e-05	6.9550468707596355e-06	-4.915979189628138e-05	1.266957431107409e-05
6.389999999999864	-5.487465569413356e-05	6.967616505656361e-06	-4.872039539664778e-05	1.2607750773891352e-05
6.399999999999864	-5.452834026806846e-05	6.97978440060913e-06	-4.828531943106893e-05	1.2546246685424398e-05
6.409999999999863	-5.4184738689864676e-05	6.9915562701073115e-06	-4.785452144084883e-05	1.2485062045257734e-05
6.419999999999863	-5.384382558262893e-05	7.002937749959116e-06	-4.742795924906946e-05	1.2424196798511501e-05
6.429999999999863	-5.350557584542484e-05	7.013934398433996e-06	-4.7005591057839304e-05	1.2363650837258363e-05
6.439999999999863	-5.316996464984696e-05	7.024551697388985e-06	-4.658737544555499e-05	1.230342400191548e-05
6.4499999999998625	-5.2836967436640286e-05	7.034795053377334e-06	-4.6173271364177175e-05	1.224351608261234e-05
6.459999999999862	-5.250655991236889e-05	7.044669798741993e-06	-4.576323813651941e-05	1.2183926820534777e-05
6.469999999999862	-5.21787180461294e-05	7.054181192692726e-06	-4.535723545355097e-05	1.2124655909244835e-05
6.479999999999862	-5.185341806631039e-05	7.063334422366864e-06	-4.4955223371712334e-05	1.2065702995977553e-05
6.489999999999862	-5.1530636457397435e-05	7.072134603875824e-06	-4.455716231024467e-05	1.2007067682914536e-05
6.4999999999998614	-5.12103499568215e-05	7.080586783334809e-06	-4.416301304853188e-05	1.1948749528434656e-05
6.509999999999861	-5.0892535551851415e-05	7.08869593787793e-06	-4.377273672345486e-05	1.1890748048342031e-05
6.519999999999861	-5.0577170476529175e-05	7.096466976658253e-06	-4.338629482676047e-05	1.183306271707169e-05
6.529999999999861	-5.02642322086473e-05	7.10390474183347e-06	-4.3003649202441156e-05	1.177569296887361e-05
6.539999999999861	-4.9953698466767985e-05	7.111014009535139e-06	-4.262476204412936e-05	1.1718638198974482e-05
6.54999999999986	-4.964554720728344e-05	7.117799490826822e-06	-4.224959589250251e-05	1.1661897764718239e-05
6.55999999999986	-4.933975662151618e-05	7.124265832644092e-06	-4.187811363270163e-05	1.1605470986685682e-05
6.56999999999986	-4.903630513285939e-05	7.130417618723333e-06	-4.1510278491763044e-05	1.154935714979234e-05
6.57999999999986	-4.873517139395645e-05	7.136259370515688e-06	-4.114605403605986e-05	1.1493555504366629e-05
6.5899999999998595	-4.8436334283918995e-05	7.141795548086393e-06	-4.078540416875948e-05	1.1438065267207173e-05
6.599999999999859	-4.813977290558261e-05	7.1470305510033465e-06	-4.042829312728962e-05	1.1382885622620177e-05
6.609999999999859	-4.784546658280071e-05	7.15196871920838e-06	-4.007468548081956e-05	1.1328015723436392e-05
6.619999999999859	-4.7553394857774594e-05	7.156614333879509e-06	-3.972454612775112e-05	1.1273454692009732e-05
6.629999999999859	-4.726353748842041e-05	7.160971618277045e-06	-3.937784029322325e-05	1.1219201621195382e-05
6.6399999999998585	-4.697587444577105e-05	7.165044738578746e-06	-3.903453352662841e-05	1.1165255575309084e-05
6.649999999999858	-4.669038591141398e-05	7.168837804701409e-06	-3.869459169913949e-05	1.1111615591068845e-05
6.659999999999858	-4.640705227496392e-05	7.172354871110705e-06	-3.835798100125112e-05	1.1058280678516167e-05
6.669999999999858	-4.612585413156871e-05	7.175599937618763e-06	-3.802466794033039e-05	1.100524982192056e-05
6.679999999999858	-4.5846772279450026e-05	7.178576950168966e-06	-3.7694619338181525e-05	1.095252198066552e-05
6.689999999999857	-4.556978771747649e-05	7.181289801609673e-06	-3.736780232862011e-05	1.0900096090116647e-05
6.699999999999857	-4.529488164276953e-05	7.183742332455329e-06	-3.704418435506178e-05	1.0847971062472741e-05
6.709999999999857	-4.502203544834191e-05	7.1859383316372105e-06	-3.672373316811952e-05	1.0796145787598732e-05
6.719999999999857	-4.475123072076737e-05	7.187881537241517e-06	-3.640641682321592e-05	1.0744619133842945e-05
6.7299999999998565	-4.4482449237881926e-05	7.1895756372372296e-06	-3.6092203678204605e-05	1.0693389948836451e-05
6.739999999999856	-4.42156729665155e-05	7.191024270192418e-06	-3.57810623910047e-05	1.0642457060276565e-05
6.749999999999856	-4.395088406025436e-05	7.192231025979154e-06	-3.547296191724596e-05	1.0591819276693911e-05
6.759999999999856	-4.368806485723332e-05	7.193199446469054e-06	-3.516787150792664e-05	1.0541475282155125e-05
6.769999999999856	-4.342719787795684e-05	7.1939330262171e-06	-3.486576070708197e-05	1.0491424061798766e-05
6.7799999999998555	-4.3168265823149805e-05	7.194435213134949e-06	-3.456659934946476e-05	1.0441664264438907e-05
6.789999999999855	-4.291125157163633e-05	7.194709409154945e-06	-3.4270357558237564e-05	1.03921946292933e-05
6.799999999999855	-4.265613817824715e-05	7.194758970883041e-06	-3.3977005742676134e-05	1.0343013880013376e-05
6.809999999999855	-4.240290887175432e-05	7.194587210242219e-06	-3.3686514595884414e-05	1.0294120725358326e-05
6.819999999999855	-4.215154705283345e-05	7.194197395106107e-06	-3.33988550925217e-05	1.024551385985512e-05
6.829999999999854	-4.1902036292052974e-05	7.1935927499226365e-06	-3.311399848654017e-05	1.0197191964444462e-05
6.839999999999854	-4.165436032788938e-05	7.192776456328453e-06	-3.2831916308935274e-05	1.0149153707111789e-05
6.849999999999854	-4.140850306476935e-05	7.19175165375372e-06	-3.255258036550654e-05	1.0101397743505167e-05
6.859999999999854	-4.1164448571137043e-05	7.190521440017506e-06	-3.227596273463073e-05	1.005392271753912e-05
6.869999999999854	-4.092218107754669e-05	7.189088871915841e-06	-3.200203576504556e-05	1.0006727261984574e-05
6.879999999999853	-4.068168497478105e-05	7.1874569657966945e-06	-3.173077207364595e-05	9.95980999904643e-06
6.889999999999853	-4.0442944811993355e-05	7.185628698130754e-06	-3.146214454329105e-05	9.91316954092724e-06
6.899999999999853	-4.020594529487426e-05	7.183607006071376e-06	-3.1196126320622966e-05	9.866804490378313e-06
6.909999999999853	-3.9970671283842225e-05	7.18139478800514e-06	-3.093269081389739e-05	9.820713441238644e-06
6.9199999999998525	-3.973710779225809e-05	7.178994904095773e-06	-3.067181169082493e-05	9.774894978960672e-06
6.929999999999852	-3.950523998466253e-05	7.176410176818248e-06	-3.0413462876424556e-05	9.729347681123981e-06
6.939999999999852	-3.927505317503574e-05	7.173643391486279e-06	-3.015761855088844e-05	9.68407011793747e-06
6.949999999999852	-3.904653282508151e-05	7.170697296770065e-06	-2.9904253147458132e-05	9.639060852729379e-06
6.959999999999852	-3.881966454253092e-05	7.16757460520783e-06	-2.9653341350312236e-05	9.594318442425393e-06
6.969999999999851	-3.8594434079470695e-05	7.1642779937078776e-06	-2.9404858092465968e-05	9.549841438015501e-06
6.979999999999851	-3.837082733069096e-05	7.160810104044104e-06	-2.9158778553681506e-05	9.505628385010421e-06
6.989999999999851	-3.814883033205539e-05	7.157173543344269e-06	-2.891507815839078e-05	9.461677823885028e-06
6.999999999999851	-3.7928429258892436e-05	7.1533708845688595e-06	-2.8673732573628785e-05	9.417988290513667e-06
7.009999999999851	-3.7709610424406464e-05	7.1494046669855325e-06	-2.8434717706979184e-05	9.374558316591707e-06
7.01999999999985	-3.74923602781097e-05	7.145277396634244e-06	-2.8198009704531277e-05	9.331386430049446e-06
7.02999999999985	-3.727666540427484e-05	7.140991546785426e-06	-2.79635849488478e-05	9.288471155453629e-06
7.03999999999985	-3.706251252040603e-05	7.136549558392205e-06	-2.7731420056945295e-05	9.24581101440006e-06
7.04999999999985	-3.6849888475730994e-05	7.131953840535619e-06	-2.7501491878285423e-05	9.20340452589573e-06
7.0599999999998495	-3.663878024971121e-05	7.127206770861442e-06	-2.727377749277766e-05	9.161250206731372e-06
7.069999999999849	-3.642917495057149e-05	7.1223106960128455e-06	-2.7048254208793937e-05	9.119346571843852e-06
7.079999999999849	-3.622105981384877e-05	7.117267932054668e-06	-2.6824899561194732e-05	9.077692134670527e-06
7.089999999999849	-3.601442220095786e-05	7.112080764892082e-06	-2.6603691309366217e-05	9.036285407492424e-06
7.099999999999849	-3.5809249597777073e-05	7.106751450682366e-06	-2.6384607435269673e-05	8.99512490177025e-06
7.109999999999848	-3.560552961325087e-05	7.101282216241775e-06	-2.6167626141501866e-05	8.954209128469902e-06
7.119999999999848	-3.5403249978009903e-05	7.095675259443774e-06	-2.5952725849367314e-05	8.913536598380031e-06
7.129999999999848	-3.52023985430097e-05	7.089932749614406e-06	-2.5739885196961875e-05	8.873105822420806e-06
7.139999999999848	-3.500296327818463e-05	7.084056827918977e-06	-2.5529083037267877e-05	8.832915311944576e-06
7.149999999999848	-3.480493227112068e-05	7.078049607744282e-06	-2.5320298436261036e-05	8.792963579027316e-06
7.159999999999847	-3.4608293725743704e-05	7.071913175075258e-06	-2.5113510671028578e-05	8.753249136753188e-06
7.169999999999847	-3.441303596102465e-05	7.065649588865341e-06	-2.4908699227899163e-05	8.71377049948996e-06
7.179999999999847	-3.42191474097006e-05	7.059260881400698e-06	-2.4705843800584172e-05	8.674526183157255e-06
7.189999999999847	-3.402661661701265e-05	7.05274905866159e-06	-2.450492428833056e-05	8.635514705487152e-06
7.1999999999998465	-3.383543223945819e-05	7.046116100674443e-06	-2.4305920794085408e-05	8.596734586276597e-06
7.209999999999846	-3.36455830435603e-05	7.0393639618621516e-06	-2.4108813622671674e-05	5.458092239902315e-06
7.219999999999846	-3.3457057904651385e-05	7.032494571387358e-06	-2.3913583278975696e-05	5.434943337557615e-06
7.229999999999846	-3.326984580567201e-05	7.0255098334908085e-06	-2.372021046614641e-05	5.411928253181635e-06
7.239999999999846	-3.3083935835985435e-05	7.018411627825137e-06	-2.3528676083805353e-05	5.389045905705678e-06
7.2499999999998455	-3.2899317190205624e-05	7.0112018097829346e-06	-2.333896122626927e-05	5.366295223127169e-06
7.259999999999845	-3.2715979167041374e-05	7.003882210821171e-06	-2.3151047180783056e-05	5.343675142510563e-06
7.269999999999845	-3.2533911168152974e-05	6.996454638779254e-06	-2.2964915425765016e-05	5.3211846099855935e-06
7.279999999999845	-3.2353102697024394e-05	6.988920878194032e-06	-2.2780547629063372e-05	5.298822580741885e-06
7.289999999999845	-3.2173543357848324e-05	6.9812826906079825e-06	-2.2597925646224086e-05	5.276588019020835e-06
7.299999999999844	-3.199522285442586e-05	6.973541814875791e-06	-2.2417031518770235e-05	5.254479898104631e-06
7.309999999999844	-3.1818130989079215e-05	6.9656999674634774e-06	-2.2237847472493305e-05	5.232497200302346e-06
7.319999999999844	-3.164225766157745e-05	6.957758842744856e-06	-2.206035591575459e-05	5.2106389169334e-06
7.329999999999844	-3.146759286807636e-05	6.949720113293354e-06	-2.188453943780026e-05	5.188904048308488e-06
7.3399999999998435	-3.129412670007025e-05	6.941585430169097e-06	-2.171038080708514e-05	5.167291603708038e-06
7.349999999999843	-3.112184934335725e-05	6.933356423202566e-06	-2.1537862969610543e-05	5.145800601357962e-06
7.359999999999843	-3.095075107701699e-05	6.9250347012724144e-06	-2.1366969047271254e-05	5.124430068403572e-06
7.369999999999843	-3.0780822272400783e-05	6.916621852582222e-06	-2.11976823362155e-05	5.103179040880835e-06
7.379999999999843	-3.0612053392133926e-05	6.908119444930011e-06	-2.1029986305215517e-05	5.082046563685809e-06
7.3899999999998425	-3.0444434989130563e-05	6.899529025975605e-06	-2.086386459404959e-05	5.061031690541813e-06
7.399999999999842	-3.0277957705620014e-05	6.8908521235040105e-06	-2.069930101189537e-05	5.0401334839647e-06
7.409999999999842	-3.0112612272185032e-05	6.882090245684431e-06	-2.0536279535734944e-05	5.01935101522634e-06
7.419999999999842	-2.994838950681214e-05	6.873244881326068e-06	-2.0374784308770363e-05	4.998683364316015e-06
7.429999999999842	-2.9785280313952656e-05	6.864317500129734e-06	-2.021479963885142e-05	4.978129619900475e-06
7.439999999999841	-2.9623275683595792e-05	6.8553095529357895e-06	-2.0056309996913778e-05	4.9576888792818925e-06
7.449999999999841	-2.9462366690352416e-05	6.846222471969702e-06	-1.9899300015429286e-05	4.937360248354602e-06
7.459999999999841	-2.9302544492550197e-05	6.837057671082356e-06	-1.9743754486866413e-05	4.917142841560109e-06
7.469999999999841	-2.9143800331339225e-05	6.827816545987905e-06	-1.9589658362162813e-05	4.897035781840724e-06
7.4799999999998406	-2.8986125529808814e-05	6.818500474497923e-06	-1.9436996749208644e-05	4.877038200591794e-06
7.48999999999984	-2.8829511492114605e-05	6.809110816753028e-06	-1.9285754911340934e-05	4.857149237612626e-06
7.49999999999984	-2.8673949702616202e-05	6.799648915449071e-06	-1.913591826584947e-05	4.837368041056149e-06
7.50999999999984	-2.8519431725024914e-05	6.790116096062682e-06	-1.8987472382493385e-05	4.817693767377496e-06
7.51999999999984	-2.836594920156215e-05	6.780513667072358e-06	-1.8840402982028947e-05	4.798125581281147e-06
7.5299999999998395	-2.821349385212731e-05	6.770842920175966e-06	-1.869469593474841e-05	4.7786626556675046e-06
7.539999999999839	-2.8062057473475906e-05	6.761105130505788e-06	-1.8550337259029945e-05	4.759304171577923e-06
7.549999999999839	-2.7911631938407247e-05	6.751301556841004e-06	-1.840731311989837e-05	4.7400493181391505e-06
7.559999999999839	-2.7762209194962242e-05	6.741433441815922e-06	-1.8265609827597212e-05	4.7208972925068415e-06
7.569999999999839	-2.7613781265629628e-05	6.731502012125887e-06	-1.81252138361711e-05	4.7018472998078765e-06
7.579999999999838	-2.7466340246563164e-05	6.721508478731185e-06	-1.798611174205959e-05	4.682898553082501e-06
7.589999999999838	-2.7319878306806625e-05	6.7114540370564785e-06	-1.7848290282701748e-05	4.664050273224972e-06
7.599999999999838	-2.7174387687528688e-05	6.701339867188259e-06	-1.7711736335151158e-05	4.6453016889243455e-06
7.609999999999838	-2.70298607012668e-05	6.69116713407013e-06	-1.757643691470251e-05	4.6266520366037085e-06
7.619999999999838	-2.6886289731179715e-05	6.6809369876942116e-06	-1.7442379173528005e-05	4.6081005603596725e-06
7.629999999999837	-2.674366723030912e-05	6.670650563290286e-06	-1.7309550399325403e-05	4.589646511900671e-06
7.639999999999837	-2.6601985720849446e-05	6.6603089815128326e-06	-1.7177938013976143e-05	4.571289150485047e-06
7.649999999999837	-2.64612377934269e-05	6.649913348625099e-06	-1.704752957221428e-05	4.553027742858636e-06
7.659999999999837	-2.6321416106386348e-05	6.639464756680017e-06	-1.6918312760306294e-05	4.534861563191916e-06
7.6699999999998365	-2.6182513385086922e-05	6.628964283699915e-06	-1.6790275394741063e-05	4.516789893016613e-06
7.679999999999836	-2.6044522421205562e-05	6.6184129938527776e-06	-1.666340542093081e-05	4.498812021162149e-06
7.689999999999836	-2.590743607204897e-05	6.607811937625961e-06	-1.653769091192242e-05	4.480927243691744e-06
7.699999999999836	-2.577124725987336e-05	6.597162151998305e-06	-1.6413120067118835e-05	4.463134863838169e-06
7.709999999999836	-2.5635948971212176e-05	6.586464660609499e-06	-1.6289681211011644e-05	4.445434191939202e-06
7.719999999999835	-2.5501534256211677e-05	6.575720473927106e-06	-1.6167362791923452e-05	4.4278245453732e-06
7.729999999999835	-2.5367996227974338e-05	6.56493058941103e-06	-1.6046153380760866e-05	4.41030524849385e-06
7.739999999999835	-2.523532806190937e-05	6.554095991676214e-06	-1.5926041669777722e-05	4.392875632565523e-06
7.749999999999835	-2.510352299509146e-05	6.543217652652775e-06	-1.5807016471348553e-05	4.375535035698095e-06
7.759999999999835	-2.497257432562623e-05	6.532296531744775e-06	-1.568906671675248e-05	4.358282802781578e-06
7.769999999999834	-2.4842475412023713e-05	6.521333575985233e-06	-1.5572181454967008e-05	4.3411182854210855e-06
7.779999999999834	-2.4713219672578385e-05	6.510329720190805e-06	-1.5456349851472136e-05	4.3240408418712766e-06
7.789999999999834	-2.4584800584756746e-05	6.499285887112844e-06	-1.5341561187064674e-05	4.3070498369714955e-06
7.799999999999834	-2.4457211684591862e-05	6.488202987588102e-06	-1.5227804856682217e-05	4.290144642080031e-06
7.8099999999998335	-2.433044656608486e-05	6.477081920685374e-06	-1.5115070368237558e-05	4.273324635009249e-06
7.819999999999833	-2.4204498880612992e-05	6.465923573852107e-06	-1.5003347341462982e-05	4.256589199960345e-06
7.829999999999833	-2.4079362336345146e-05	6.454728823057747e-06	-1.4892625506764148e-05	4.239937727458154e-06
7.839999999999833	-2.3955030697663324e-05	6.443498532935838e-06	-1.4782894704084346e-05	4.223369614286495e-06
7.849999999999833	-2.383149778459115e-05	6.432233556924147e-06	-1.4674144881778101e-05	4.206884263423218e-06
7.8599999999998325	-2.3708757472228828e-05	6.420934737402019e-06	-1.4566366095494996e-05	4.190481083975521e-06
7.869999999999832	-2.3586803690194325e-05	6.40960290582831e-06	-1.445954850707279e-05	4.1741594911157414e-06
7.879999999999832	-2.346563042207136e-05	6.398238882873421e-06	-1.4353682383440623e-05	4.157918906016721e-06
7.889999999999832	-2.3345231704863105e-05	6.386843478554454e-06	-1.4248758095531591e-05	4.141758755788279e-06
7.899999999999832	-2.322560162845244e-05	6.375417492364745e-06	-1.4144766117204971e-05	4.125678473412945e-06
7.909999999999831	-2.310673433506854e-05	6.363961713403564e-06	-1.4041697024178e-05	4.1096774976827355e-06
7.919999999999831	-2.2988624018758776e-05	6.3524769205033645e-06	-1.3939541492967254e-05	4.093755273135654e-06
7.929999999999831	-2.287126492486727e-05	6.340963882356119e-06	-1.3838290299839152e-05	4.077911249992935e-06
7.939999999999831	-2.2754651349519127e-05	6.329423357636768e-06	-1.3737934319770188e-05	4.062144884096186e-06
7.9499999999998305	-2.2638777639110338e-05	6.317856095126933e-06	-1.3638464525416295e-05	4.046455636844962e-06
7.95999999999983	-2.2523638189803593e-05	6.306262833834428e-06	-1.3539871986091616e-05	4.030842975134972e-06
7.96999999999983	-2.24092274470298e-05	6.2946443031143555e-06	-1.3442147866756348e-05	4.015306371296031e-06
7.97999999999983	-2.2295539904994914e-05	6.2830012227850846e-06	-1.3345283427013938e-05	3.999845303031014e-06
7.98999999999983	-2.2182570106192637e-05	6.271334303246134e-06	-1.324927002011726e-05	3.984459253354622e-06
7.9999999999998295	-2.20703126409226e-05	6.259644245592663e-06	-1.315409909198406e-05	3.9691477105329196e-06
8.00999999999983	-2.195876214681346e-05	6.247931741727636e-06	-1.305976218022117e-05	3.953910168022998e-06
8.019999999999829	-2.1847913308351896e-05	6.236197474475686e-06	-1.2966250913157948e-05	3.938746124413167e-06
8.029999999999829	-2.1737760856416555e-05	6.224442117691704e-06	-1.2873557008888498e-05	3.9236550833635525e-06
8.039999999999829	-2.162829956781733e-05	6.212666336370612e-06	-1.2781672274322723e-05	3.908636553547106e-06
8.049999999999828	-2.1519524264839507e-05	6.200870786755007e-06	-1.2690588604246287e-05	3.893690048590826e-06
8.059999999999828	-2.141142981479341e-05	6.189056116441786e-06	-1.260029798038926e-05	3.878815087017801e-06
8.069999999999828	-2.1304011129568842e-05	6.177222964485607e-06	-1.2510792470503606e-05	3.864011192189406e-06
8.079999999999828	-2.119726316519407e-05	6.165371961504275e-06	-1.2422064227449072e-05	3.849277892248067e-06
8.089999999999828	-2.1091180921400703e-05	6.1535037297791415e-06	-1.2334105488287982e-05	3.834614720060198e-06
8.099999999999827	-2.0985759441192072e-05	6.141618883357442e-06	-1.2246908573388252e-05	3.820021213160327e-06
8.109999999999827	-2.0880993810417647e-05	6.129718028151251e-06	-1.216046588553518e-05	3.8054969136946093e-06
8.119999999999827	-2.077687915735136e-05	6.117801762035617e-06	-1.2074769909051458e-05	3.7910413683658e-06
8.129999999999827	-2.067341065227454e-05	6.1058706749462616e-06	-1.1989813208925688e-05	3.7766541283781433e-06
8.139999999999826	-2.0570583507064256e-05	6.093925348974677e-06	-1.190558842994917e-05	3.762334749382935e-06
8.149999999999826	-2.0468392974785245e-05	6.081966358464376e-06	-1.1822088295860972e-05	3.7480827914244864e-06
8.159999999999826	-2.036683434928672e-05	6.06999427010195e-06	-1.173930560850116e-05	3.7338978188866435e-06
8.169999999999826	-2.0265902964803796e-05	6.058009643011465e-06	-1.1657233246972323e-05	3.7197794004397937e-06
8.179999999999826	-2.0165594195562983e-05	6.046013028844399e-06	-1.1575864166809056e-05	3.7057271089883354e-06
8.189999999999825	-2.006590345539195e-05	6.034004971870459e-06	-1.1495191399155518e-05	3.6917405216186497e-06
8.199999999999825	-1.9966826197334138e-05	6.021986009065882e-06	-1.1415208049951009e-05	3.6778192195475332e-06
8.209999999999825	-1.9868357913266716e-05	6.009956670201029e-06	-1.133590729912357e-05	3.6639627880713012e-06
8.219999999999825	-1.9770494133523462e-05	5.997917477927671e-06	-1.1257282399791249e-05	3.6501708165151555e-06
8.229999999999825	-1.967323042652116e-05	5.985868947864286e-06	-1.1179326677471411e-05	3.636442898183266e-06
8.239999999999824	-1.9576562398390567e-05	5.97381158868048e-06	-1.1102033529297665e-05	3.6227786303092137e-06
8.249999999999824	-1.9480485692611194e-05	5.961745902180195e-06	-1.1025396423244558e-05	3.609177614007091e-06
8.259999999999824	-1.938499598964983e-05	5.949672383384888e-06	-1.0949408897360005e-05	3.5956394542228875e-06
8.269999999999824	-1.929008900660332e-05	5.937591520614357e-06	-1.0874064559005124e-05	3.582163759686678e-06
8.279999999999824	-1.9195760496845096e-05	5.925503795566877e-06	-1.0799357084101831e-05	3.568750142865034e-06
8.289999999999823	-1.9102006249675485e-05	5.9134096833996535e-06	-1.0725280216387783e-05	3.555398219914199e-06
8.299999999999823	-1.9008822089975777e-05	5.90130965280594e-06	-1.0651827766678815e-05	3.542107610633572e-06
8.309999999999823	-1.8916203877866107e-05	5.889204166093731e-06	-1.0578993612138763e-05	3.528877938419832e-06
8.319999999999823	-1.882414750836716e-05	5.8770936792608375e-06	-1.0506771695556532e-05	3.515708830221536e-06
8.329999999999822	-1.8732648911065096e-05	5.864978642072028e-06	-1.0435156024630582e-05	3.5025999164941826e-06
8.339999999999822	-1.864170404978052e-05	5.852859498132787e-06	-1.0364140671260418e-05	3.489550831155868e-06
8.349999999999822	-1.8551308922240743e-05	5.840736684962761e-06	-1.0293719770845474e-05	3.476561211543387e-06
8.359999999999822	-1.8461459559755632e-05	5.828610634069151e-06	-1.0223887521590873e-05	3.4636306983688586e-06
8.369999999999822	-1.837215202689722e-05	5.816481771018435e-06	-1.0154638183820425e-05	3.4507589356768376e-06
8.379999999999821	-1.828338242118207e-05	5.8043505155077285e-06	-1.008596607929644e-05	3.4379455708020496e-06
8.389999999999821	-1.819514687275777e-05	5.79221728143407e-06	-1.0017865590546653e-05	3.4251902543273853e-06
8.399999999999821	-1.810744154409212e-05	5.780082476964499e-06	-9.950331160197873e-06	3.4124926400426353e-06
8.40999999999982	-1.802026262966643e-05	5.7679465046048785e-06	-9.883357290316565e-06	3.399852384903637e-06
8.41999999999982	-1.7933606355671232e-05	5.755809761266519e-06	-9.81693854175615e-06	3.3872691489918265e-06
8.42999999999982	-1.784746897970577e-05	5.743672638333337e-06	-9.75106953351104e-06	3.3747425954745177e-06
8.43999999999982	-1.7761846790480626e-05	5.731535521728676e-06	-9.685744942077332e-06	3.3622723905653513e-06
8.44999999999982	-1.767673610752311e-05	5.719398791979222e-06	-9.620959500820091e-06	3.3498582034855104e-06
8.45999999999982	-1.759213328088655e-05	5.707262824280692e-06	-9.556707999347244e-06	3.3374997064252984e-06
8.46999999999982	-1.7508034690861795e-05	5.695127988560649e-06	-9.492985282889905e-06	3.3251965745061793e-06
8.47999999999982	-1.742443674769246e-05	5.682994649541574e-06	-9.429786251689183e-06	3.312948485743465e-06
8.489999999999819	-1.734133589129255e-05	5.670863166803216e-06	-9.367105860389321e-06	3.300755121009125e-06
8.499999999999819	-1.7258728590967807e-05	5.658733894843355e-06	-9.304939117437333e-06	3.288616163995569e-06
8.509999999999819	-1.717661134513939e-05	5.646607183139614e-06	-9.243281084488741e-06	3.2765312739819112e-06
8.519999999999818	-1.709498068107067e-05	5.634483376208307e-06	-9.182126875819564e-06	3.2645001947142376e-06
8.529999999999818	-1.7013833154596937e-05	5.622362813663331e-06	-9.12147165774471e-06	3.2525225908076758e-06
8.539999999999818	-1.6933165349857953e-05	5.610245830276638e-06	-9.06131064804212e-06	3.2405981568803663e-06
8.549999999999818	-1.685297387903319e-05	5.598132756033239e-06	-9.001639115383369e-06	3.228726590195289e-06
8.559999999999818	-1.6773255382080185e-05	5.5860239161908004e-06	-8.942452378769956e-06	3.2169075906265946e-06
8.569999999999817	-1.669400652647497e-05	5.573919631334275e-06	-8.88374580697578e-06	3.2051408606263665e-06
8.579999999999817	-1.661522400695601e-05	5.561820217432672e-06	-8.825514817995491e-06	3.1934261051917872e-06
8.589999999999817	-1.6536904545270194e-05	5.5497259858936826e-06	-8.7677548784986e-06	3.1817630318327664e-06
8.599999999999817	-1.645904488992189e-05	5.537637243618148e-06	-8.710461503289519e-06	3.1701513505400327e-06
8.609999999999816	-1.638164181592443e-05	5.525554293053737e-06	-8.65363025477332e-06	3.1585907737536366e-06
8.619999999999816	-1.6304692124554113e-05	5.513477432248584e-06	-8.597256742427186e-06	3.1470810163318413e-06
8.629999999999816	-1.622819264310679e-05	5.501406954903093e-06	-8.541336622277504e-06	3.1356217955206284e-06
8.639999999999816	-1.6152140224657427e-05	5.489343150422092e-06	-8.485865596382687e-06	3.124212830923263e-06
8.649999999999816	-1.6076531747821393e-05	5.477286303966282e-06	-8.43083941232135e-06	3.11285384447071e-06
8.659999999999815	-1.6001364116518683e-05	5.465236696502475e-06	-8.376253862686161e-06	3.1015445603922217e-06
8.669999999999815	-1.5926634259740767e-05	5.453194604853948e-06	-8.32210478458307e-06	3.0902847051862276e-06
8.679999999999815	-1.5852339131319347e-05	5.441160301749903e-06	-8.268388059136006e-06	3.079074007591966e-06
8.689999999999815	-1.577847570969777e-05	5.429134055874235e-06	-8.215099610996812e-06	3.0679121985612494e-06
8.699999999999815	-1.5705040997705e-05	5.417116131913836e-06	-8.162235407860603e-06	3.056799011230667e-06
8.709999999999814	-1.5632032022331498e-05	5.405106790606244e-06	-8.109791459986374e-06	3.045734180894351e-06
8.719999999999814	-1.5559445834507687e-05	5.393106288786927e-06	-8.057763819722707e-06	3.03471744497686e-06
8.729999999999814	-1.5487279508884715e-05	5.38111487943594e-06	-8.006148581038763e-06	3.0237485430066953e-06
8.739999999999814	-1.5415530143617205e-05	5.369132811723659e-06	-7.954941879060365e-06	3.0128272165901416e-06
8.749999999999813	-1.5344194860148678e-05	5.3571603310567075e-06	-7.90413988961104e-06	3.00195320938528e-06
8.759999999999813	-1.527327080299869e-05	5.345197679122769e-06	-7.853738828758242e-06	2.991126267076717e-06
8.769999999999813	-1.5202755139552456e-05	5.333245093934738e-06	-7.803734952364377e-06	2.9803461373504383e-06
8.779999999999813	-1.5132645059852579e-05	5.32130280987528e-06	-7.754124555642886e-06	2.9696125698690326e-06
8.789999999999813	-1.506293777639283e-05	5.309371057739559e-06	-7.704903972719128e-06	2.9589253162475065e-06
8.799999999999812	-1.499363052391411e-05	5.297450064778615e-06	-7.656069576196097e-06	2.9482841300291257e-06
8.809999999999812	-1.4924720559202474e-05	5.28554005474176e-06	-7.607617776724938e-06	2.937688766661788e-06
8.819999999999812	-1.4856205160889104e-05	5.273641247917995e-06	-7.5595450225802255e-06	2.927138983474937e-06
8.829999999999812	-1.4788081629252579e-05	5.2617538611781314e-06	-7.511847799239829e-06	2.916634539656293e-06
8.839999999999812	-1.472034728602282e-05	5.249878108014869e-06	-7.464522628969536e-06	2.9061751962295362e-06
8.849999999999811	-1.4652999474187322e-05	5.2380141985843576e-06	-7.417566070412242e-06	2.8957607160318244e-06
8.859999999999811	-1.4586035557799093e-05	5.226162339744965e-06	-7.370974718181631e-06	2.8853908636919886e-06
8.869999999999811	-1.4519452921786811e-05	5.214322735097637e-06	-7.324745202460446e-06	2.8750654056088413e-06
8.87999999999981	-1.4453248971766686e-05	5.2024955850247276e-06	-7.278874188603183e-06	2.864784109929935e-06
8.88999999999981	-1.4387421133856245e-05	5.190681086728341e-06	-7.233358376743203e-06	2.8545467465305547e-06
8.89999999999981	-1.4321966854490147e-05	5.1788794342689866e-06	-7.188194501404249e-06	2.8443530869930797e-06
8.90999999999981	-1.4256883600237736e-05	5.167090818602633e-06	-7.143379331116257e-06	2.8342029045866477e-06
8.91999999999981	-1.4192168857622364e-05	5.1553154276182804e-06	-7.098909668035478e-06	2.8240959742471034e-06
8.92999999999981	-1.4127820132942687e-05	5.143553446175468e-06	-7.054782347568857e-06	2.814032072557235e-06
8.93999999999981	-1.4063834952095718e-05	5.131805056139115e-06	-7.010994238002583e-06	2.8040109777274294e-06
8.94999999999981	-1.4000210860401607e-05	5.120070436416877e-06	-6.967542240134821e-06	2.79403246957639e-06
8.959999999999809	-1.3936945422430144e-05	5.108349762994386e-06	-6.924423286912583e-06	2.784096329512392e-06
8.969999999999809	-1.3874036221829104e-05	5.096643208969816e-06	-6.8816343430726255e-06	2.774202340514745e-06
8.979999999999809	-1.3811480861154257e-05	5.084950944589447e-06	-6.839172404786427e-06	2.7643502871153578e-06
8.989999999999808	-1.374927696170108e-05	5.0732731372813535e-06	-6.797034499309135e-06	2.7545399553808987e-06
8.999999999999808	-1.3687422163338153e-05	5.061609951689682e-06	-6.7552176846324985e-06	2.744771132894941e-06
9.009999999999808	-1.3625914124342166e-05	5.0499615497081595e-06	-6.713719049141665e-06	2.73504360874063e-06
9.019999999999808	-1.3564750521234673e-05	5.03832809051281e-06	-6.672535711275886e-06	2.725357173483351e-06
9.029999999999808	-1.3503929048620425e-05	5.026709730595916e-06	-6.631664819193062e-06	2.715711619153917e-06
9.039999999999807	-1.3443447419027214e-05	5.015106623796656e-06	-6.5911035504380345e-06	2.706106739231829e-06
9.049999999999807	-1.3383303362747468e-05	5.003518921334756e-06	-6.550849111614705e-06	2.696542328628923e-06
9.059999999999807	-1.3323494627681291e-05	4.991946771841092e-06	-6.510898738061782e-06	2.6870181836731505e-06
9.069999999999807	-1.3264018979181173e-05	4.980390321389398e-06	-6.4712496935322735e-06	2.6775341020926858e-06
9.079999999999806	-1.3204874199898078e-05	4.968849713527326e-06	-6.431899269876599e-06	2.668089883000321e-06
9.089999999999806	-1.3146058089629262e-05	4.9573250893068265e-06	-6.392844786729278e-06	2.6586853268779153e-06
9.099999999999806	-1.3087568465167309e-05	4.9458165873134186e-06	-6.354083591199188e-06	2.6493202355612974e-06
9.109999999999806	-1.3029403160151012e-05	4.934324343698563e-06	-6.315613057563407e-06	2.639994412225303e-06
9.119999999999806	-1.2971560024917385e-05	4.922848492206288e-06	-6.277430586964412e-06	2.630707661369027e-06
9.129999999999805	-1.2914036926355417e-05	4.911389164204061e-06	-6.239533607110889e-06	2.621459788801339e-06
9.139999999999805	-1.2856831747760954e-05	4.899946488711266e-06	-6.201919571981794e-06	2.6122506016266043e-06
9.149999999999805	-1.2799942388693347e-05	4.888520592427824e-06	-6.164585961533945e-06	2.6030799082306315e-06
9.159999999999805	-1.2743366764833273e-05	4.8771115997618465e-06	-6.127530281412821e-06	2.5939475182667977e-06
9.169999999999805	-1.2687102807841945e-05	4.865719632858119e-06	-6.090750062666755e-06	2.5848532426425046e-06
9.179999999999804	-1.263114846522189e-05	4.854344811625437e-06	-6.054242861464378e-06	2.5757968935057223e-06
9.189999999999804	-1.2575501700178913e-05	4.842987253763699e-06	-6.0180062588152525e-06	1.6067524508186092e-06
9.199999999999804	-1.2520160491485438e-05	4.831647074790717e-06	-5.9820378602937605e-06	1.6011339338269078e-06
9.209999999999804	-1.246512283334519e-05	4.820324388069214e-06	-5.9463352957661565e-06	1.5955385428307948e-06
9.219999999999803	-1.2410386735259363e-05	4.809019304832568e-06	-5.910896219120675e-06	1.5899661707459208e-06
9.229999999999803	-1.2355950221893669e-05	4.7977319342114286e-06	-5.875718308000847e-06	1.5844167110544038e-06
9.239999999999803	-1.2301811332947282e-05	4.786462383259091e-06	-5.84079926354178e-06	1.5788900578004898e-06
9.249999999999803	-1.224796812302236e-05	4.775210756976564e-06	-5.806136810109566e-06	1.5733861055863079e-06
9.259999999999803	-1.219441866149556e-05	4.763977158338154e-06	-5.7717286950435686e-06	1.5679047495676906e-06
9.269999999999802	-1.2141161032390103e-05	4.752761688315999e-06	-5.737572688401768e-06	1.5624458854499737e-06
9.279999999999802	-1.2088193334249677e-05	4.741564445905101e-06	-5.703666582709013e-06	1.5570094094839824e-06
9.289999999999802	-1.2035513680013092e-05	4.7303855281465135e-06	-5.670008192708153e-06	1.5515952184619899e-06
9.299999999999802	-1.1983120196890468e-05	4.7192250301525794e-06	-5.636595355114061e-06	1.5462032097137792e-06
9.309999999999802	-1.1931011026240415e-05	4.708083045129675e-06	-5.603425928370467e-06	1.540833281102714e-06
9.319999999999801	-1.1879184323448529e-05	4.696959664402204e-06	-5.570497792409616e-06	1.5354853310219487e-06
9.329999999999801	-1.1827638257806916e-05	4.685854977435105e-06	-5.5378088484146985e-06	1.5301592583905821e-06
9.339999999999801	-1.1776371012395147e-05	4.674769071857531e-06	-5.505357018585021e-06	1.5248549626499982e-06
9.3499999999998	-1.17253807839619e-05	4.663702033485018e-06	-5.473140245903869e-06	1.5195723437601085e-06
9.3599999999998	-1.1674665782808235e-05	4.6526539463418404e-06	-5.441156493909094e-06	1.5143113021957923e-06
9.3699999999998	-1.1624224232671674e-05	4.641624892683383e-06	-5.409403746466302e-06	1.509071738943283e-06
9.3799999999998	-1.1574054370611408e-05	4.630614953017436e-06	-5.377880007544718e-06	1.5038535554966327e-06
9.3899999999998	-1.1524154446894869e-05	4.6196242061265685e-06	-5.346583300995591e-06	1.498656653854266e-06
9.3999999999998	-1.1474522724884928e-05	4.608652729088806e-06	-5.31551167033319e-06	1.4934809365155376e-06
9.4099999999998	-1.1425157480928639e-05	4.597700597299142e-06	-5.2846631785183465e-06	1.4883263064773206e-06
9.4199999999998	-1.1376057004246707e-05	4.5867678844904505e-06	-5.254035907744478e-06	1.4831926672307062e-06
9.429999999999799	-1.1327219596824235e-05	4.575854662753881e-06	-5.223627959226099e-06	1.4780799227576647e-06
9.439999999999799	-1.1278643573302287e-05	4.5649610025590546e-06	-5.1934374529898e-06	1.4729879775278079e-06
9.449999999999799	-1.1230327260870717e-05	4.5540869727749825e-06	-5.163462527667615e-06	1.4679167364951917e-06
9.459999999999798	-1.1182268999161834e-05	4.5432326406891475e-06	-5.133701340292802e-06	1.4628661050951415e-06
9.469999999999798	-1.1134467140145135e-05	4.532398072027838e-06	-5.104152066098019e-06	1.4578359892410817e-06
9.479999999999798	-1.1086920048023145e-05	4.521583330975036e-06	-5.0748128983157655e-06	1.452826295321521e-06
9.489999999999798	-1.1039626099127988e-05	4.51078848019258e-06	-5.04568204798124e-06	1.4478369301969126e-06
9.499999999999797	-1.0992583681819205e-05	4.500013580837751e-06	-5.01675774373739e-06	1.4428678011966965e-06
9.509999999999797	-1.0945791196382358e-05	4.489258692584058e-06	-4.988038231642289e-06	1.4379188161163147e-06
9.519999999999797	-1.089924705492864e-05	4.4785238736378294e-06	-4.95952177497871e-06	1.4329898832142423e-06
9.529999999999797	-1.0852949681295547e-05	4.467809180757832e-06	-4.931206654065942e-06	1.4280809112091124e-06
9.539999999999797	-1.080689751094818e-05	4.457114669273215e-06	-4.903091166073757e-06	1.4231918092768119e-06
9.549999999999796	-1.0761088990881913e-05	4.446440393101507e-06	-4.875173624838577e-06	1.4183224870476757e-06
9.559999999999796	-1.0715522579525544e-05	4.435786404765905e-06	-4.847452360681729e-06	1.4134728546036532e-06
9.569999999999796	-1.06701967466456e-05	4.425152755413212e-06	-4.819925720229845e-06	1.4086428224755578e-06
9.579999999999796	-1.062510997325159e-05	4.414539494831884e-06	-4.79259206623733e-06	1.4038323016402796e-06
9.589999999999796	-1.058026075150179e-05	4.403946671467531e-06	-4.765449777410923e-06	1.3990412035181431e-06
9.599999999999795	-1.0535647584610464e-05	4.393374332441373e-06	-4.738497248236248e-06	1.3942694399701775e-06
9.609999999999795	-1.0491268986755394e-05	4.382822523566733e-06	-4.71173288880641e-06	1.3895169232954583e-06
9.619999999999795	-1.0447123482986679e-05	4.372291289364576e-06	-4.685155124652579e-06	1.3847835662285252e-06
9.629999999999795	-1.0403209609136118e-05	4.3617806730813795e-06	-4.658762396576543e-06	1.3800692819367566e-06
9.639999999999795	-1.0359525911727621e-05	4.351290716704366e-06	-4.632553160485196e-06	1.3753739840178223e-06
9.649999999999794	-1.0316070947888414e-05	4.340821460977982e-06	-4.6065258872269475e-06	1.3706975864971084e-06
9.659999999999794	-1.027284328526082e-05	4.330372945419259e-06	-4.580679062430057e-06	1.3660400038252529e-06
9.669999999999794	-1.0229841501915372e-05	4.319945208334051e-06	-4.555011186342805e-06	1.361401150875628e-06
9.679999999999794	-1.0187064186264232e-05	4.30953828683187e-06	-4.529520773675572e-06	1.3567809429418847e-06
9.689999999999793	-1.014450993697564e-05	4.299152216841933e-06	-4.504206353444692e-06	1.3521792957355182e-06
9.699999999999793	-1.0102177362889169e-05	4.28878703312789e-06	-4.479066468818163e-06	1.3475961253834542e-06
9.709999999999793	-1.0060065082931723e-05	4.27844276930219e-06	-4.4540996769631564e-06	1.343031348425668e-06
9.719999999999793	-1.001817172603423e-05	4.268119457841843e-06	-4.429304548895222e-06	1.3384848818128114e-06
9.729999999999793	-9.976495931049259e-06	4.257817130102848e-06	-4.40467966932935e-06	1.3339566429038738e-06
9.739999999999792	-9.935036346669297e-06	4.247535816333888e-06	-4.3802236365326895e-06	1.3294465494638515e-06
9.749999999999792	-9.893791631345754e-06	4.237275545691407e-06	-4.3559350621789675e-06	1.3249545196614767e-06
9.759999999999792	-9.852760453208841e-06	4.2270363462536e-06	-4.331812571204677e-06	1.3204804720669198e-06
9.769999999999792	-9.811941489988028e-06	4.216818245033853e-06	-4.307854801666819e-06	1.316024325649541e-06
9.779999999999792	-9.7713334289333e-06	4.206621267995162e-06	-4.284060404602414e-06	1.3115859997756632e-06
9.789999999999791	-9.730934966737197e-06	4.196445440063098e-06	-4.260428043889527e-06	1.3071654142063568e-06
9.799999999999791	-9.690744809457526e-06	4.186290785140301e-06	-4.2369563961099975e-06	1.3027624890952186e-06
9.80999999999979	-9.650761672440545e-06	4.1761573261187815e-06	-4.213644150413712e-06	1.2983771449862623e-06
9.81999999999979	-9.610984280245446e-06	4.1660450848933615e-06	-4.190490008384441e-06	1.2940093028116838e-06
9.82999999999979	-9.571411366568752e-06	4.155954082375192e-06	-4.167492683907268e-06	1.2896588838897892e-06
9.83999999999979	-9.53204167417006e-06	4.145884338504229e-06	-4.144650903037535e-06	1.2853258099228531e-06
9.84999999999979	-9.492873954798162e-06	4.13583587226156e-06	-4.121963403871259e-06	1.2810100029950058e-06
9.85999999999979	-9.453906969117767e-06	4.125808701682825e-06	-4.09942893641716e-06	1.276711385570176e-06
9.86999999999979	-9.415139486637063e-06	4.1158028438701534e-06	-4.077046262470034e-06	1.2724298804900277e-06
9.87999999999979	-9.376570285635912e-06	4.105818315004558e-06	-4.0548141554856865e-06	1.2681654109718836e-06
9.88999999999979	-9.338198153094572e-06	4.095855130358093e-06	-4.032731400457296e-06	1.263917900606716e-06
9.899999999999789	-9.300021884623277e-06	4.085913304305601e-06	-4.01079679379315e-06	1.2596872733571443e-06
9.909999999999789	-9.262040284392125e-06	4.075992850337223e-06	-3.989009143195864e-06	1.2554734535554146e-06
9.919999999999789	-9.224252165062057e-06	4.066093781069299e-06	-3.967367267542947e-06	1.2512763659014359e-06
9.929999999999788	-9.186656347715928e-06	4.056216108256822e-06	-3.94586999676878e-06	1.24709593546079e-06
9.939999999999788	-9.1492516617907e-06	4.046359842804291e-06	-3.924516171747922e-06	1.2429320876628158e-06
9.949999999999788	-9.112036945009965e-06	4.036524994777318e-06	-3.903304644179783e-06	1.2387847482986423e-06
9.959999999999788	-9.07501104331703e-06	4.0267115734138665e-06	-3.882234276474615e-06	1.234653843519298e-06
9.969999999999787	-9.03817281080885e-06	4.01691958713517e-06	-3.8613039416408325e-06	1.2305392998337623e-06
9.979999999999787	-9.001521109670354e-06	4.007149043556583e-06	-3.8405125231736076e-06	1.2264410441071264e-06
9.989999999999787	-8.965054810109393e-06	3.9973999494990944e-06	-3.81985891494477e-06	1.222359003558667e-06
9.999999999999787	-8.928772790292314e-06	3.987672310998975e-06	-3.7993420210939466e-06	1.218293105760021e-06
10.009999999999787	-8.892673936280231e-06	3.977966133319332e-06	-3.7789607559209783e-06	1.2142432786333003e-06
10.019999999999786	-8.856757141965448e-06	3.9682814209599405e-06	-3.758714043779558e-06	1.2102094504493038e-06
10.029999999999786	-8.821021309009003e-06	3.958618177667758e-06	-3.738600818972096e-06	1.206191549825619e-06
10.039999999999786	-8.785465346778411e-06	3.9489764064474e-06	-3.718620025645788e-06	1.202189505724893e-06
10.049999999999786	-8.750088172286014e-06	3.939356109570647e-06	-3.6987706176898733e-06	1.1982032474529814e-06
10.059999999999786	-8.714888710127982e-06	3.929757288587545e-06	-3.6790515586340816e-06	1.1942327046571828e-06
10.069999999999785	-8.6798658924238e-06	3.920179944334628e-06	-3.659461821548228e-06	1.1902778073244586e-06
10.079999999999785	-8.6450186587562e-06	3.910624076946183e-06	-3.640000388942971e-06	1.1863384857796747e-06
10.089999999999785	-8.610345956111905e-06	3.901089685863217e-06	-3.620666252671697e-06	1.1824146706838499e-06
10.099999999999785	-8.575846738822492e-06	3.891576769842933e-06	-3.601458413833525e-06	1.1785062930324336e-06
10.109999999999784	-8.54151996850624e-06	3.882085326968455e-06	-3.582375882677439e-06	1.1746132841535578e-06
10.119999999999784	-8.507364614010022e-06	3.872615354657887e-06	-3.5634176785074786e-06	1.1707355757063432e-06
10.129999999999784	-8.473379651352141e-06	3.863166849673716e-06	-3.5445828295890566e-06	1.1668730996791825e-06
10.139999999999784	-8.43956406366537e-06	3.85373980813208e-06	-3.5258703730563044e-06	1.1630257883880502e-06
10.149999999999784	-8.405916841140662e-06	3.844334225510898e-06	-3.507279354820494e-06	1.1591935744748355e-06
10.159999999999783	-8.372436980971262e-06	3.834950096660009e-06	-3.488808829479512e-06	1.155376390905646e-06
10.169999999999783	-8.339123487297429e-06	3.825587415809047e-06	-3.470457860228329e-06	1.1515741709691946e-06
10.179999999999783	-8.305975371151435e-06	3.816246176576417e-06	-3.4522255187705304e-06	1.1477868482750972e-06
10.189999999999783	-8.272991650403277e-06	3.8069263719780253e-06	-3.4341108852308168e-06	1.144014356752263e-06
10.199999999999783	-8.240171349706838e-06	3.797627994435672e-06	-3.4161130480685217e-06	1.1402566306472703e-06
10.209999999999782	-8.207513500446287e-06	3.788351035785449e-06	-3.398231103992092e-06	1.1365136045227428e-06
10.219999999999782	-8.175017140683291e-06	3.779095487285841e-06	-3.380464157874564e-06	1.1327852132557354e-06
10.229999999999782	-8.142681315104427e-06	3.769861339626435e-06	-3.3628113226699497e-06	1.1290713920361483e-06
10.239999999999782	-8.11050507496911e-06	3.760648582935247e-06	-3.3452717193306397e-06	1.125372076365111e-06
10.249999999999782	-8.078487478058223e-06	3.7514572067875356e-06	-3.3278444767256626e-06	1.1216872020534566e-06
10.259999999999781	-8.046627588622698e-06	3.742287200213302e-06	-3.310528731559933e-06	1.1180167052200916e-06
10.269999999999781	-8.014924477333085e-06	3.7331385517051893e-06	-3.2933236282943656e-06	1.1143605222904872e-06
10.27999999999978	-7.983377221229196e-06	3.7240112492262377e-06	-3.2762283190669275e-06	1.1107185899951112e-06
10.28999999999978	-7.95198490367038e-06	3.7149052802174493e-06	-3.259241963614549e-06	1.1070908453678474e-06
10.29999999999978	-7.920746614286097e-06	3.705820631605493e-06	-3.242363729195927e-06	1.1034772257445307e-06
10.30999999999978	-7.889661448927044e-06	3.6967572898102597e-06	-3.2255927905152023e-06	1.0998776687613902e-06
10.31999999999978	-7.858728509616664e-06	3.6877152407517147e-06	-3.2089283296464946e-06	1.0962921123535348e-06
10.32999999999978	-7.827946904502963e-06	3.6786944698580755e-06	-3.1923695359592685e-06	1.092720494753426e-06
10.33999999999978	-7.797315747810996e-06	3.6696949620721697e-06	-3.17591560604456e-06	1.0891627544894274e-06
10.34999999999978	-7.76683415979556e-06	3.660716701859145e-06	-3.159565743642013e-06	1.0856188303842969e-06
10.35999999999978	-7.736501266694299e-06	3.6517596732131927e-06	-3.143319159567737e-06	1.0820886615536845e-06
10.369999999999779	-7.70631620068138e-06	3.642823859664738e-06	-3.127175071642995e-06	1.0785721874046956e-06
10.379999999999779	-7.676278099821418e-06	3.6339092442872273e-06	-3.111132704623633e-06	1.075069347634391e-06
10.389999999999779	-7.646386108023864e-06	3.625015809703875e-06	-3.0951912901303744e-06	1.071580082228386e-06
10.399999999999778	-7.616639374997716e-06	3.616143538094635e-06	-3.0793500665798182e-06	1.0681043314593205e-06
10.409999999999778	-7.587037056206773e-06	3.607292411202391e-06	-3.0636082791162623e-06	1.0646420358855165e-06
10.419999999999778	-7.557578312825134e-06	3.598462410340094e-06	-3.0479651795442486e-06	1.0611931363494563e-06
10.429999999999778	-7.52826231169313e-06	3.5896535163968485e-06	-3.032420026261887e-06	1.0577575739764352e-06
10.439999999999777	-7.499088225273646e-06	3.5808657098443977e-06	-3.016972084194901e-06	1.0543352901730972e-06
10.449999999999777	-7.470055231608805e-06	3.5720989707437414e-06	-3.0016206247314126e-06	1.0509262266260436e-06
10.459999999999777	-7.44116251427706e-06	3.5633532787512362e-06	-2.986364925657456e-06	1.0475303253004385e-06
10.469999999999777	-7.4124092623505745e-06	3.554628613124373e-06	-2.971204271093197e-06	1.0441475284386056e-06
10.479999999999777	-7.38379467035306e-06	3.5459249527288313e-06	-2.9561379514298613e-06	1.0407777785586459e-06
10.489999999999776	-7.355317938217935e-06	3.537242276043636e-06	-2.9411652632673712e-06	1.0374210184530714e-06
10.499999999999776	-7.326978271246848e-06	3.528580561167678e-06	-2.926285509352649e-06	1.034077191187401e-06
10.509999999999776	-7.298774880068534e-06	3.519939785825393e-06	-2.9114979985186283e-06	1.030746240098868e-06
10.519999999999776	-7.270706980598057e-06	3.5113199273727975e-06	-2.8968020456239106e-06	1.0274281087949764e-06
10.529999999999776	-7.242773793996439e-06	3.5027209628030825e-06	-2.8821969714931174e-06	1.0241227411522219e-06
10.539999999999775	-7.21497454663046e-06	3.4941428687522603e-06	-2.8676821028578646e-06	1.020830081314698e-06
10.549999999999775	-7.187308470033107e-06	3.485585621505276e-06	-2.853256772298416e-06	1.017550073692825e-06
10.559999999999775	-7.159774800863993e-06	3.477049197000934e-06	-2.838920318185954e-06	1.0142826629619569e-06
10.569999999999775	-7.1323727808704615e-06	3.468533570837902e-06	-2.8246720846255052e-06	1.0110277940611e-06
10.579999999999774	-7.1051016568487575e-06	3.460038718279818e-06	-2.8105114213994716e-06	1.0077854121915905e-06
10.589999999999774	-7.077960680605694e-06	3.451564614261165e-06	-2.7964376839117908e-06	1.0045554628157953e-06
10.599999999999774	-7.050949108920572e-06	3.443111233392075e-06	-2.78245023313271e-06	1.0013378916557979e-06
10.609999999999774	-7.024066203507428e-06	3.434678549963632e-06	-2.7685484355441427e-06	9.981326446921086e-07
10.619999999999774	-6.997311230977665e-06	3.4262665379534383e-06	-2.7547316630856543e-06	9.949396681623867e-07
10.629999999999773	-6.97068346280288e-06	3.4178751710305353e-06	-2.7409992931010146e-06	9.917589085601653e-07
10.639999999999773	-6.944182175278129e-06	3.4095044225603795e-06	-2.7273507082853123e-06	9.885903126335687e-07
10.649999999999773	-6.917806649485439e-06	3.401154265610056e-06	-2.7137852966327156e-06	9.854338273840288e-07
10.659999999999773	-6.891556171257681e-06	3.3928246729530396e-06	-2.7003024513847024e-06	9.822894000650752e-07
10.669999999999773	-6.865430031142614e-06	3.3845156170741393e-06	-2.6869015709789334e-06	9.79156978181029e-07
10.679999999999772	-6.839427524367464e-06	3.3762270701746723e-06	-2.6735820589986405e-06	9.76036509485779e-07
10.689999999999772	-6.813547950803558e-06	3.367959004176771e-06	-2.6603433241225705e-06	9.729279419815651e-07
10.699999999999772	-6.787790614931492e-06	3.3597113907281237e-06	-2.64718478007547e-06	9.698312239176792e-07
10.709999999999772	-6.762154825806313e-06	3.35148420120716e-06	-2.634105845579097e-06	9.667463037893167e-07
10.719999999999771	-6.73663989702332e-06	3.343277406727312e-06	-2.6211059443037877e-06	9.636731303362817e-07
10.729999999999771	-6.711245146683854e-06	3.3350909781412188e-06	-2.608184504820508e-06	9.606116525418392e-07
10.739999999999771	-6.685969897361611e-06	3.326924886046067e-06	-2.5953409605534554e-06	9.575618196314434e-07
10.74999999999977	-6.660813476069063e-06	3.3187791007873555e-06	-2.5825747497331407e-06	9.545235810715735e-07
10.75999999999977	-6.635775214224307e-06	3.3106535924636304e-06	-2.5698853153499944e-06	9.514968865685428e-07
10.76999999999977	-6.610854447618048e-06	3.302548330930699e-06	-2.5572721051084634e-06	9.484816860672643e-07
10.77999999999977	-6.586050516381002e-06	3.29446328580576e-06	-2.544734571381604e-06	9.454779297501117e-07
10.78999999999977	-6.561362764951447e-06	3.2863984264723424e-06	-2.5322721711661394e-06	9.424855680357054e-07
10.79999999999977	-6.536790542043172e-06	3.2783537220835758e-06	-2.5198843660380365e-06	9.395045515777712e-07
10.80999999999977	-6.5123332006135505e-06	3.2703291415670055e-06	-2.5075706221085137e-06	9.365348245552488e-07
10.81999999999977	-6.4879900978320205e-06	3.2623246536283604e-06	-2.495330409980562e-06	9.335763515305984e-07
10.82999999999977	-6.4637605950487655e-06	3.254340226755648e-06	-2.48316320470588e-06	9.306290771223615e-07
10.839999999999769	-6.439644057763591e-06	3.246375829223432e-06	-2.4710684857423103e-06	9.276929529129999e-07
10.849999999999769	-6.415639855595211e-06	3.2384314290963066e-06	-2.459045736911708e-06	9.247679307142975e-07
10.859999999999769	-6.391747362250647e-06	3.2305069942332386e-06	-2.4470944463582503e-06	9.218539625661983e-07
10.869999999999768	-6.36796595549501e-06	3.2226024922911557e-06	-2.435214106507202e-06	9.189510007356955e-07
10.879999999999768	-6.344295017121414e-06	3.2147178907288433e-06	-2.423404214024121e-06	9.160589977156992e-07
10.889999999999768	-6.32073393292118e-06	3.206853156810771e-06	-2.411664269774465e-06	9.131779062239e-07
10.899999999999768	-6.297282092654406e-06	3.1990082576107535e-06	-2.3999937787836617e-06	9.10307679201678e-07
10.909999999999767	-6.273938890020554e-06	3.1911831600154744e-06	-2.3883922501975784e-06	9.074482698129789e-07
10.919999999999767	-6.250703722629493e-06	3.18337783072843e-06	-2.376859197243419e-06	9.045996314431992e-07
10.929999999999767	-6.227575991972646e-06	3.1755922362734014e-06	-2.3653941371910077e-06	9.01761717698113e-07
10.939999999999767	-6.204555103394492e-06	3.1678263429979327e-06	-2.353996591314535e-06	8.989344824027587e-07
10.949999999999767	-6.181640466064148e-06	3.1600801170767257e-06	-2.3426660848546404e-06	8.961178796003536e-07
10.959999999999766	-6.1588314929473976e-06	3.1523535245153544e-06	-2.3314021469809177e-06	8.933118635512176e-07
10.969999999999766	-6.136127600778688e-06	3.144646531153556e-06	-2.3202043107548457e-06	8.905163887316955e-07
10.979999999999766	-6.113528210033631e-06	3.1369591026686434e-06	-2.3090721130930495e-06	8.877314098330691e-07
10.989999999999766	-6.0910327449015505e-06	3.1292912045787646e-06	-2.2980050947309872e-06	8.849568817605206e-07
10.999999999999766	-6.0686406332583e-06	3.121642802246443e-06	-2.2870028001870053e-06	8.821927596320396e-07
11.009999999999765	-6.046351306639345e-06	3.1140138608811904e-06	-2.276064777726753e-06	8.794389987773863e-07
11.019999999999765	-6.02416420021302e-06	3.1064043455438324e-06	-2.2651905793279874e-06	8.766955547370382e-07
11.029999999999765	-6.002078752753983e-06	3.098814221148389e-06	-2.2543797606457375e-06	8.739623832611387e-07
11.039999999999765	-5.980094406617065e-06	3.091243452466393e-06	-2.2436318809778305e-06	8.712394403084568e-07
11.049999999999764	-5.9582106077110215e-06	3.0836920041291056e-06	-2.232946503230769e-06	8.685266820453673e-07
11.059999999999764	-5.936426805472809e-06	3.076159840631138e-06	-2.222323193885969e-06	8.658240648447913e-07
11.069999999999764	-5.91474245284186e-06	3.068646926333169e-06	-2.211761522966345e-06	8.631315452851998e-07
11.079999999999764	-5.893157006234764e-06	3.061153225465194e-06	-2.2012610640032414e-06	8.604490801495816e-07
11.089999999999764	-5.8716699255198674e-06	3.0536787021289698e-06	-2.190821394003716e-06	8.577766264244224e-07
11.099999999999763	-5.8502806739924094e-06	3.046223320301805e-06	-2.1804420934181273e-06	8.551141412987047e-07
11.109999999999763	-5.828988718349681e-06	3.038787043838523e-06	-2.170122746108094e-06	8.524615821629062e-07
11.119999999999763	-5.807793528666341e-06	3.0313698364750688e-06	-2.159862939314766e-06	8.49818906607988e-07
11.129999999999763	-5.7866945783701056e-06	3.023971661830307e-06	-2.1496622636274244e-06	8.471860724244001e-07
11.139999999999763	-5.765691344217474e-06	3.0165924834102735e-06	-2.1395203129523924e-06	8.445630376011071e-07
11.149999999999762	-5.744783306269753e-06	3.009232264609655e-06	-2.1294366844822976e-06	8.419497603245877e-07
11.159999999999762	-5.723969947869223e-06	3.0018909687149465e-06	-2.1194109786655953e-06	8.393461989778616e-07
11.169999999999762	-5.703250755615537e-06	2.9945685589073105e-06	-2.1094427991764734e-06	8.367523121395125e-07
11.179999999999762	-5.682625219342266e-06	2.9872649982647707e-06	-2.0995317528849935e-06	8.341680585827134e-07
11.189999999999761	-5.662092832093712e-06	2.979980249765333e-06	-2.089677449827594e-06	8.31593397274272e-07
11.199999999999761	-5.641653090101818e-06	2.972714276289307e-06	-2.0798795031778516e-06	6.914503586410389e-07
11.209999999999761	-5.621305492763318e-06	2.9654670406216744e-06	-2.0701375292175676e-06	6.893265920784002e-07
11.21999999999976	-5.601049542617045e-06	2.9582385054549576e-06	-2.0604511473081463e-06	6.872106567532205e-07
11.22999999999976	-5.580884745321499e-06	2.9510286333914844e-06	-2.0508199798622406e-06	6.851025195943857e-07
11.23999999999976	-5.5608106096324855e-06	2.9438373869458906e-06	-2.0412436523157197e-06	6.830021476843464e-07
11.24999999999976	-5.540826647380991e-06	2.936664728547602e-06	-2.031721793099893e-06	6.809095082583736e-07
11.25999999999976	-5.520932373451264e-06	2.929510620543121e-06	-2.022254033614024e-06	6.788245687038087e-07
11.26999999999976	-5.501127305759027e-06	2.9223750251984315e-06	-2.0128400081981366e-06	6.767472965593268e-07
11.27999999999976	-5.481410965229871e-06	2.9152579047012836e-06	-2.0034793541060712e-06	6.746776595141916e-07
11.28999999999976	-5.4617828757778615e-06	2.9081592211638426e-06	-1.99417171147883e-06	6.726156254075225e-07
11.29999999999976	-5.442242564284268e-06	2.901078936624315e-06	-1.9849167233181833e-06	6.705611622275585e-07
11.309999999999759	-5.422789560576517e-06	2.89401701304977e-06	-1.9757140354605494e-06	6.685142381109355e-07
11.319999999999759	-5.40342339740724e-06	2.886973412338056e-06	-1.9665632965511285e-06	6.664748213419599e-07
11.329999999999758	-5.3841436104335905e-06	2.879948096320053e-06	-1.9574641580183087e-06	6.644428803518803e-07
11.339999999999758	-5.3649497381966005e-06	2.872941026762043e-06	-1.948416274048301e-06	6.624183837181888e-07
11.349999999999758	-5.345841322100881e-06	2.865952165367474e-06	-1.9394193015600743e-06	6.604013001638774e-07
11.359999999999758	-5.326817906394263e-06	2.8589814737793657e-06	-1.9304729001804916e-06	6.583915985567512e-07
11.369999999999758	-5.307879038147776e-06	2.852028913582127e-06	-1.921576732219742e-06	6.563892479087156e-07
11.379999999999757	-5.289024267235748e-06	2.845094446304148e-06	-1.912730462646972e-06	6.543942173750522e-07
11.389999999999757	-5.270253146316016e-06	2.838178033418873e-06	-1.9039337590662037e-06	6.524064762537594e-07
11.399999999999757	-5.251565230810321e-06	2.8312796363478355e-06	-1.8951862916924634e-06	6.504259939848118e-07
11.409999999999757	-5.2329600788848775e-06	2.8243992164621985e-06	-1.886487733328156e-06	6.484527401494907e-07
11.419999999999757	-5.214437251431077e-06	2.81753673508429e-06	-1.877837759339683e-06	6.46486684469692e-07
11.429999999999756	-5.195996312046327e-06	2.810692153490347e-06	-1.8692360476342852e-06	6.445277968072292e-07
11.439999999999756	-5.177636827015142e-06	2.8038654329119046e-06	-1.8606822786371127e-06	6.42576047163157e-07
11.449999999999756	-5.159358365290224e-06	2.7970565345375537e-06	-1.8521761352685314e-06	6.406314056770959e-07
11.459999999999756	-5.141160498473838e-06	2.7902654195152385e-06	-1.8437173029216499e-06	6.386938426265381e-07
11.469999999999756	-5.123042800799254e-06	2.783492048953912e-06	-1.8353054694400665e-06	6.367633284261913e-07
11.479999999999755	-5.105004849112344e-06	2.776736383925153e-06	-1.8269403250958427e-06	6.348398336272976e-07
11.489999999999755	-5.087046222853387e-06	2.769998385465124e-06	-1.8186215625676894e-06	6.329233289169734e-07
11.499999999999755	-5.069166504038955e-06	2.7632780145763813e-06	-1.8103488769193695e-06	6.310137851175396e-07
11.509999999999755	-5.051365277243911e-06	2.7565752322294828e-06	-1.802121965578319e-06	6.291111731858591e-07
11.519999999999754	-5.033642129583643e-06	2.749889999364772e-06	-1.7939405283144702e-06	6.272154642126897e-07
11.529999999999754	-5.015996650696448e-06	2.743222276893997e-06	-1.7858042672192875e-06	6.253266294220169e-07
11.539999999999754	-4.9984284327258565e-06	2.736572025702223e-06	-1.7777128866850155e-06	6.234446401704189e-07
11.549999999999754	-4.980937070303365e-06	2.7299392066491885e-06	-1.7696660933841202e-06	6.215694679463959e-07
11.559999999999754	-4.9635221605311675e-06	2.723323780571027e-06	-1.7616635962489456e-06	6.197010843697447e-07
11.569999999999753	-4.946183302964923e-06	2.7167257082817997e-06	-1.7537051064515504e-06	6.178394611909109e-07
11.579999999999753	-4.928920099596947e-06	2.710144950575516e-06	-1.7457903373837634e-06	6.159845702903506e-07
11.589999999999753	-4.911732154839204e-06	2.703581468227028e-06	-1.7379190046374264e-06	6.141363836778895e-07
11.599999999999753	-4.8946190755066625e-06	2.6970352219940575e-06	-1.7300908259848268e-06	6.122948734921075e-07
11.609999999999753	-4.877580470800733e-06	2.6905061726186685e-06	-1.7223055213593203e-06	6.104600119996797e-07
11.619999999999752	-4.860615952292692e-06	2.683994280828444e-06	-1.7145628128361565e-06	6.08631771594792e-07
11.629999999999752	-4.843725133907486e-06	2.677499507338296e-06	-1.7068624246134767e-06	6.068101247984693e-07
11.639999999999752	-4.8269076319074846e-06	2.6710218128519744e-06	-1.6992040829935042e-06	6.049950442580041e-07
11.649999999999752	-4.810163064876334e-06	2.664561158063105e-06	-1.6915875163639193e-06	6.031865027462968e-07
11.659999999999751	-4.793491053703145e-06	2.6581175036572185e-06	-1.6840124551794078e-06	6.013844731612772e-07
11.669999999999751	-4.776891221566504e-06	2.6516908103125936e-06	-1.6764786319434057e-06	5.995889285252731e-07
11.679999999999751	-4.7603631939189155e-06	2.645281038701934e-06	-1.6689857811899978e-06	5.977998419844047e-07
11.68999999999975	-4.7439065984711325e-06	2.638888149493634e-06	-1.6615336394660162e-06	5.960171868079825e-07
11.69999999999975	-4.727521065176725e-06	2.6325121033533027e-06	-1.6541219453132964e-06	5.942409363879115e-07
11.70999999999975	-4.71120622621675e-06	2.626152860944799e-06	-1.6467504392511118e-06	5.924710642380795e-07
11.71999999999975	-4.694961715984515e-06	2.619810382931927e-06	-1.639418863758778e-06	5.907075439937762e-07
11.72999999999975	-4.678787171070486e-06	2.613484629979267e-06	-1.632126963258429e-06	5.889503494110882e-07
11.73999999999975	-4.662682230247265e-06	2.607175562753929e-06	-1.624874484097952e-06	5.871994543663096e-07
11.74999999999975	-4.646646534454819e-06	2.600883141926494e-06	-1.6176611745340964e-06	5.854548328553651e-07
11.75999999999975	-4.630679726785596e-06	2.594607328172486e-06	-1.6104867847157363e-06	5.837164589932146e-07
11.769999999999749	-4.614781452469946e-06	2.588348082173272e-06	-1.6033510666673122e-06	5.819843070132773e-07
11.779999999999749	-4.598951358861619e-06	2.582105364617601e-06	-1.5962537742724067e-06	5.802583512668554e-07
11.789999999999749	-4.583189095423316e-06	2.5758791362027393e-06	-1.5891946632575016e-06	5.78538566222552e-07
11.799999999999748	-4.567494313712373e-06	2.5696693576354596e-06	-1.582173491175887e-06	5.768249264657019e-07
11.809999999999748	-4.5518666673665974e-06	2.5634759896333013e-06	-1.5751900173917096e-06	5.751174066978036e-07
11.819999999999748	-4.536305812090133e-06	2.5572989929259656e-06	-1.5682440030642006e-06	5.734159817359454e-07
11.829999999999748	-4.520811405639549e-06	2.5511383282560904e-06	-1.5613352111320276e-06	5.717206265122553e-07
11.839999999999748	-4.505383107809883e-06	2.544993956380379e-06	-1.5544634062978267e-06	5.700313160733177e-07
11.849999999999747	-4.490020580420974e-06	2.538865838070919e-06	-1.5476283550128555e-06	5.68348025579639e-07
11.859999999999747	-4.474723487303695e-06	2.5327539341163037e-06	-1.5408298254618121e-06	5.666707303050729e-07
11.869999999999747	-4.459491494286497e-06	2.526658205322281e-06	-1.534067587547787e-06	5.649994056362731e-07
11.879999999999747	-4.444324269181889e-06	2.5205786125133634e-06	-1.5273414128773775e-06	5.633340270721489e-07
11.889999999999747	-4.429221481773086e-06	2.514515116533358e-06	-1.5206510747459265e-06	5.616745702233106e-07
11.899999999999746	-4.41418280380081e-06	2.508467678246837e-06	-1.5139963481229057e-06	5.600210108115204e-07
11.909999999999746	-4.399207908950126e-06	2.5024362585396963e-06	-1.5073770096374523e-06	5.583733246691676e-07
11.919999999999746	-4.384296472837323e-06	2.4964208183206632e-06	-1.500792837564031e-06	5.567314877387025e-07
11.929999999999746	-4.369448172997068e-06	2.490421318521769e-06	-1.4942436118082297e-06	5.55095476072132e-07
11.939999999999745	-4.354662688869506e-06	2.484437720099643e-06	-1.487729113892716e-06	5.534652658304543e-07
11.949999999999745	-4.339939701787469e-06	2.4784699840362484e-06	-1.4812491269432887e-06	5.518408332831416e-07
11.959999999999745	-4.325278894963888e-06	2.472518071340202e-06	-1.4748034356751061e-06	5.502221548076182e-07
11.969999999999745	-4.310679953479205e-06	2.46658194304714e-06	-1.4683918263790055e-06	5.486092068887239e-07
11.979999999999745	-4.29614256426886e-06	2.4606615602211297e-06	-1.4620140869079844e-06	5.47001966118185e-07
11.989999999999744	-4.2816664161109945e-06	2.4547568839554156e-06	-1.4556700066637892e-06	5.454004091941095e-07
11.999999999999744	-4.2672511996141e-06	2.4488678753729723e-06	-1.4493593765836509e-06	5.438045129204575e-07
12.009999999999744	-4.252896607204861e-06	2.442994495627924e-06	-1.4430819891271231e-06	5.422142542065256e-07
12.019999999999744	-4.238602333116099e-06	2.4371367059059576e-06	-1.4368376382630733e-06	5.406296100664396e-07
12.029999999999744	-4.224368073374682e-06	2.4312944674255628e-06	-1.430626119456779e-06	5.390505576186385e-07
12.039999999999743	-4.210193525789637e-06	2.425467741438476e-06	-1.4244472296571461e-06	5.374770740853697e-07
12.049999999999743	-4.1960783899403715e-06	2.419656489230822e-06	-1.4183007672840554e-06	5.359091367921765e-07
12.059999999999743	-4.1820223671649125e-06	2.413860672123682e-06	-1.4121865322158414e-06	5.343467231674023e-07
12.069999999999743	-4.168025160548186e-06	2.408080251473844e-06	-1.4061043257768604e-06	5.327898107416884e-07
12.079999999999742	-4.154086474910543e-06	2.4023151886752346e-06	-1.4000539507252012e-06	5.312383771474732e-07
12.089999999999742	-4.140206016796245e-06	2.3965654451587517e-06	-1.394035211240508e-06	5.296924001185017e-07
12.099999999999742	-4.126383494462077e-06	2.3908309823935785e-06	-1.388047912911902e-06	5.281518574893241e-07
12.109999999999742	-4.112618617866015e-06	2.3851117618878324e-06	-1.38209186272605e-06	5.266167271948145e-07
12.119999999999742	-4.098911098656024e-06	2.3794077451893848e-06	-1.3761668690553145e-06	5.250869872696721e-07
12.129999999999741	-4.08526065015891e-06	2.3737188938865213e-06	-1.3702727416460252e-06	5.235626158479506e-07
12.139999999999741	-4.0716669873693006e-06	2.3680451696084592e-06	-1.3644092916068785e-06	5.220435911625534e-07
12.149999999999741	-4.0581298269385935e-06	2.362386534026404e-06	-1.3585763313974262e-06	5.205298915447729e-07
12.15999999999974	-4.044648887164113e-06	2.356742948853972e-06	-1.3527736748166778e-06	5.190214954238052e-07
12.16999999999974	-4.031223887978279e-06	2.351114375848141e-06	-1.3470011369918212e-06	5.175183813262628e-07
12.17999999999974	-4.01785455093788e-06	2.34550077680951e-06	-1.3412585343670311e-06	5.160205278757224e-07
12.18999999999974	-4.0045405992134e-06	2.3399021135835068e-06	-1.3355456846924067e-06	5.145279137922302e-07
12.19999999999974	-3.991281757578457e-06	2.334318348060477e-06	-1.3298624070129927e-06	5.130405178918546e-07
12.20999999999974	-3.97807775239928e-06	2.3287494421767574e-06	-1.3242085216579183e-06	5.115583190861986e-07
12.21999999999974	-3.964928311624334e-06	2.3231953579152005e-06	-1.3185838502296288e-06	5.100812963819572e-07
12.22999999999974	-3.951833164773915e-06	2.3176560573054545e-06	-1.312988215593228e-06	5.08609428880434e-07
12.239999999999739	-3.9387920429299135e-06	2.312131502425244e-06	-1.3074214418659107e-06	5.071426957770977e-07
12.249999999999739	-3.9258046787256014e-06	2.3066216554002764e-06	-1.3018833544065097e-06	5.056810763611157e-07
12.259999999999739	-3.912870806335526e-06	2.3011264784054226e-06	-1.2963737798051263e-06	5.042245500148986e-07
12.269999999999738	-3.899990161465441e-06	2.2956459336647804e-06	-1.2908925458728604e-06	5.027730962136601e-07
12.279999999999738	-3.887162481342368e-06	2.2901799834525824e-06	-1.2854394816316528e-06	5.013266945249465e-07
12.289999999999738	-3.874387504704649e-06	2.284728590093625e-06	-1.2800144173042052e-06	4.998853246082056e-07
12.299999999999738	-3.861664971792144e-06	2.2792917159640692e-06	-1.274617184304001e-06	4.984489662143318e-07
12.309999999999738	-3.848994624336479e-06	2.2738693234916685e-06	-1.2692476152254273e-06	4.970175991852246e-07
12.319999999999737	-3.83637620555133e-06	2.268461375156296e-06	-1.2639055438339755e-06	4.955912034533421e-07
12.329999999999737	-3.823809460122821e-06	2.2630678334906905e-06	-1.2585908050565501e-06	4.941697590412739e-07
12.339999999999737	-3.811294134200001e-06	2.257688661080991e-06	-1.253303234971853e-06	4.927532460612911e-07
12.349999999999737	-3.7988299753853195e-06	2.2523238205668544e-06	-1.2480426708008704e-06	4.913416447149197e-07
12.359999999999737	-3.7864167327252343e-06	2.2469732746425677e-06	-1.2428089508974492e-06	4.899349352924993e-07
12.369999999999736	-3.7740541567008903e-06	2.241636986056922e-06	-1.2376019147389447e-06	4.885330981727628e-07
12.379999999999736	-3.7617419992188144e-06	2.2363149176142567e-06	-1.2324214029169794e-06	4.871361138224032e-07
12.389999999999736	-3.749480013601713e-06	2.231007032174418e-06	-1.2272672571282772e-06	4.857439627956425e-07
12.399999999999736	-3.737267954579354e-06	2.225713292653571e-06	-1.222139320165575e-06	4.84356625733819e-07
12.409999999999735	-3.725105578279456e-06	2.220433662024621e-06	-1.2170374359086445e-06	4.82974083364947e-07
12.419999999999735	-3.7129926422186985e-06	2.215168103317455e-06	-1.2119614493153678e-06	4.815963165033249e-07
12.429999999999735	-3.700928905293771e-06	2.209916579619712e-06	-1.2069112064129165e-06	4.802233060490874e-07
12.439999999999735	-3.688914127772479e-06	2.204679054076815e-06	-1.2018865542890142e-06	4.788550329878056e-07
12.449999999999735	-3.6769480712849524e-06	2.1994554898926923e-06	-1.1968873410832645e-06	4.774914783900791e-07
12.459999999999734	-3.6650304988148567e-06	2.1942458503302787e-06	-1.1919134159785823e-06	4.7613262341110305e-07
12.469999999999734	-3.6531611746907075e-06	2.1890500987116982e-06	-1.186964629192683e-06	4.747784492902868e-07
12.479999999999734	-3.6413398645772724e-06	2.183868198418524e-06	-1.1820408319696683e-06	4.7342893735082186e-07
12.489999999999734	-3.629566335466949e-06	2.178700112892674e-06	-1.1771418765716856e-06	4.7208406899929137e-07
12.499999999999734	-3.6178403556712853e-06	2.173545805636295e-06	-1.1722676162706616e-06	4.707438257252599e-07
12.509999999999733	-3.6061616948125274e-06	2.168405240212481e-06	-1.1674179053401139e-06	4.694081891008745e-07
12.519999999999733	-3.594530123815225e-06	2.1632783802456904e-06	-1.1625925990470485e-06	4.680771407804695e-07
12.529999999999733	-3.582945414897927e-06	2.158165189421561e-06	-1.1577915536439167e-06	4.6675066250015997e-07
12.539999999999733	-3.5714073415648495e-06	2.153065631487932e-06	-1.153014626360666e-06	4.654287360774528e-07
12.549999999999732	-3.55991567859774e-06	2.1479796702549334e-06	-1.148261675396845e-06	4.64111343410857e-07
12.559999999999732	-3.54847020204767e-06	2.142907269595244e-06	-1.1435325599137995e-06	4.627984664794833e-07
12.569999999999732	-3.5370706892269657e-06	2.1378483934445714e-06	-1.1388271400269354e-06	4.61490087342661e-07
12.579999999999732	-3.525716918701143e-06	2.1328030058017873e-06	-1.134145276798045e-06	4.601861881395489e-07
12.589999999999732	-3.5144086702809546e-06	2.127771070729682e-06	-1.1294868322277198e-06	4.5888675108875425e-07
12.599999999999731	-3.50314572501446e-06	2.1227525523547375e-06	-1.1248516692478242e-06	4.5759175848793707e-07
12.609999999999731	-3.4919278651791273e-06	2.117747414867655e-06	-1.1202396517140425e-06	4.5630119271344623e-07
12.619999999999731	-3.4807548742740408e-06	2.11275562252404e-06	-1.1156506443984943e-06	4.550150362199237e-07
12.62999999999973	-3.4696265370121297e-06	2.107777139644096e-06	-1.111084512982419e-06	4.5373327153994e-07
12.63999999999973	-3.458542639312494e-06	2.1028119306131996e-06	-1.1065411240489244e-06	4.5245588128360876e-07
12.64999999999973	-3.4475029682926975e-06	2.097859959882283e-06	-1.1020203450758169e-06	4.511828481382151e-07
12.65999999999973	-3.436507312261217e-06	2.0929211919680433e-06	-1.0975220444284792e-06	4.4991415486784975e-07
12.66999999999973	-3.42555546070985e-06	2.0879955914528945e-06	-1.0930460913528282e-06	4.486497843130321e-07
12.67999999999973	-3.4146472043062884e-06	2.0830831229860404e-06	-1.088592355968328e-06	4.473897193903396e-07
12.68999999999973	-3.403782334886615e-06	2.0781837512827048e-06	-1.0841607092610816e-06	4.4613394309205797e-07
12.69999999999973	-3.392960645447947e-06	2.073297441125341e-06	-1.0797510230769713e-06	4.448824384857932e-07
12.709999999999729	-3.382181930141087e-06	2.068424157363101e-06	-1.0753631701148739e-06	4.436351887141278e-07
12.719999999999729	-3.371445984263248e-06	2.063563864912694e-06	-1.0709970239199315e-06	4.423921769942488e-07
12.729999999999729	-3.360752604250805e-06	2.0587165287583203e-06	-1.0666524588768923e-06	4.4115338661759343e-07
12.739999999999728	-3.350101587672117e-06	2.053882113951868e-06	-1.062329350203504e-06	4.3991880094949437e-07
12.749999999999728	-3.339492733220385e-06	2.0490605856132197e-06	-1.0580275739439785e-06	4.3868840342881694e-07
12.759999999999728	-3.3289258407065887e-06	2.044251908930752e-06	-1.0537470069625056e-06	4.374621775676121e-07
12.769999999999728	-3.318400711052411e-06	2.0394560491608272e-06	-1.0494875269368419e-06	4.3624010695076193e-07
12.779999999999728	-3.3079171462832866e-06	2.0346729716289966e-06	-1.0452490123519412e-06	4.3502217523563164e-07
12.789999999999727	-3.2974749495214325e-06	2.0299026417292958e-06	-1.0410313424936578e-06	4.33808366151718e-07
12.799999999999727	-3.287073924978988e-06	2.0251450249249224e-06	-1.036834397442503e-06	4.32598663500302e-07
12.809999999999727	-3.27671387795113e-06	2.020400086748658e-06	-1.032658058067454e-06	4.313930511541126e-07
12.819999999999727	-3.2663946148093124e-06	2.015667792802214e-06	-1.0285022060198379e-06	4.301915130569715e-07
12.829999999999727	-3.2561159429944942e-06	2.010948108757463e-06	-1.0243667237272434e-06	4.2899403322346545e-07
12.839999999999726	-3.2458776710104525e-06	2.006241000355676e-06	-1.0202514943875142e-06	4.2780059573859065e-07
12.849999999999726	-3.2356796084170934e-06	2.0015464334086112e-06	-1.0161564019627925e-06	4.2661118475743014e-07
12.859999999999726	-3.225521565823884e-06	1.9968643737978772e-06	-1.0120813311736e-06	4.254257845048091e-07
12.869999999999726	-3.2154033548832473e-06	1.9921947874755023e-06	-1.0080261674930004e-06	4.242443792749625e-07
12.879999999999725	-3.20532478828405e-06	1.9875376404641065e-06	-1.0039907971407928e-06	4.2306695343120076e-07
12.889999999999725	-3.1952856797451454e-06	1.982892898856986e-06	-9.999751070777705e-07	4.2189349140558355e-07
12.899999999999725	-3.1852858440089228e-06	1.9782605288181755e-06	-9.959789850000385e-07	4.207239776985841e-07
12.909999999999725	-3.175325096834901e-06	1.9736404965830627e-06	-9.920023193333547e-07	4.195583968787645e-07
12.919999999999725	-3.165403254993429e-06	1.9690327684575663e-06	-9.880449992275594e-07	4.1839673358245294e-07
12.929999999999724	-3.1555201362593423e-06	1.9644373108194817e-06	-9.841069145510406e-07	4.172389725134091e-07
12.939999999999724	-3.1456755594057264e-06	1.9598540901175874e-06	-9.801879558852364e-07	4.160850984425159e-07
12.949999999999724	-3.1358693441976917e-06	1.9552830728725567e-06	-9.76288014519208e-07	4.1493509620744544e-07
12.959999999999724	-3.1261013113862024e-06	1.9507242256764006e-06	-9.72406982444258e-07	4.1378895071234825e-07
12.969999999999724	-3.1163712827019486e-06	1.946177515193159e-06	-9.685447523485893e-07	4.126466469275259e-07
12.979999999999723	-3.1066790808492494e-06	1.941642908158806e-06	-9.647012176120172e-07	4.1150816988912703e-07
12.989999999999723	-3.0970245294999943e-06	1.937120371381266e-06	-9.60876272300734e-07	4.103735046988194e-07
12.999999999999723	-3.0874074532876656e-06	1.9326098717405743e-06	-9.57069811162125e-07	4.092426365234918e-07
13.009999999999723	-3.0778276778013477e-06	1.928111376189161e-06	-9.532817296196123e-07	4.08115550594925e-07
13.019999999999722	-3.0682850295798107e-06	1.923624851751646e-06	-9.495119237675656e-07	4.0699223220949636e-07
13.029999999999722	-3.058779336105607e-06	1.9191502655253985e-06	-9.457602903662554e-07	4.0587266672786404e-07
13.039999999999722	-3.049310425799249e-06	1.914687584680073e-06	-9.420267268368437e-07	4.047568395746632e-07
13.049999999999722	-3.0398781280133935e-06	1.9102367764579885e-06	-9.383111312564277e-07	4.036447362381964e-07
13.059999999999722	-3.0304822730270716e-06	1.9057978081745105e-06	-9.346134023531287e-07	4.025363422701365e-07
13.069999999999721	-3.0211226920399413e-06	1.9013706472174412e-06	-9.30933439501223e-07	4.014316432852196e-07
13.079999999999721	-3.0117992171666496e-06	1.8969552610477488e-06	-9.272711427163162e-07	4.003306249609433e-07
13.089999999999721	-3.002511681431129e-06	1.8925516171993202e-06	-9.236264126505652e-07	3.9923327303727074e-07
13.09999999999972	-2.993259918760994e-06	1.8881596832790893e-06	-9.199991505879375e-07	3.981395733163351e-07
13.10999999999972	-2.9840437639819977e-06	1.8837794269671077e-06	-9.16389258439524e-07	3.9704951166213455e-07
13.11999999999972	-2.9748630528124565e-06	1.8794108160167327e-06	-9.127966387388814e-07	2.0677651093385287e-07
13.12999999999972	-2.9657176218577624e-06	1.8750538182544125e-06	-9.092211946374244e-07	2.0621101339789607e-07
13.13999999999972	-2.9566073086049323e-06	1.870708401580104e-06	-9.056628298998608e-07	2.0564739284436925e-07
13.14999999999972	-2.9475319514171626e-06	1.866374533967108e-06	-9.021214488996595e-07	2.0508564203197686e-07
13.15999999999972	-2.93849138952844e-06	1.8620521834620141e-06	-8.985969566145726e-07	2.0452575375084136e-07
13.16999999999972	-2.92948546303821e-06	1.8577413181850868e-06	-8.950892586221822e-07	2.0396772082234936e-07
13.179999999999719	-2.9205140129060146e-06	1.8534419063300621e-06	-8.915982610955014e-07	2.0341153609900672e-07
13.189999999999719	-2.9115768809462546e-06	1.8491539161641727e-06	-8.881238707986058e-07	2.0285719246428884e-07
13.199999999999719	-2.902673909822923e-06	1.8448773160284512e-06	-8.846659950823084e-07	2.023046828324936e-07
13.209999999999718	-2.893804943044396e-06	1.8406120743374568e-06	-8.812245418798704e-07	2.017540001486012e-07
13.219999999999718	-2.8849698249582434e-06	1.8363581595794686e-06	-8.777994197027569e-07	2.0120513738812146e-07
13.229999999999718	-2.8761684007460935e-06	1.8321155403165346e-06	-8.743905376364206e-07	2.0065808755695505e-07
13.239999999999718	-2.8674005164185453e-06	1.8278841851843955e-06	-8.709978053361323e-07	2.001128436912458e-07
13.249999999999718	-2.8586660188100473e-06	1.8236640628926775e-06	-8.676211330228419e-07	1.9956939885724223e-07
13.259999999999717	-2.8499647555739224e-06	1.8194551422246698e-06	-8.64260431479087e-07	1.990277461511498e-07
13.269999999999717	-2.841296575177297e-06	1.8152573920376754e-06	-8.609156120449197e-07	1.984878786989946e-07
13.279999999999717	-2.8326613268961635e-06	1.8110707812626752e-06	-8.575865866138904e-07	1.9794978965647928e-07
13.289999999999717	-2.824058860810439e-06	1.8068952789046467e-06	-8.542732676290515e-07	1.9741347220884536e-07
13.299999999999716	-2.8154890277990444e-06	1.802730854042299e-06	-8.509755680790061e-07	1.968789195707321e-07
13.309999999999716	-2.806951679535039e-06	1.7985774758284062e-06	-8.476934014939874e-07	1.963461249860363e-07
13.319999999999716	-2.7984466684807815e-06	1.7944351134893677e-06	-8.444266819419728e-07	1.958150817277786e-07
13.329999999999716	-2.7899738478831107e-06	1.7903037363257943e-06	-8.411753240248363e-07	1.9528578309796243e-07
13.339999999999716	-2.781533071768574e-06	1.7861833137119569e-06	-8.379392428745301e-07	1.9475822242743968e-07
13.349999999999715	-2.7731241949386845e-06	1.782073815096124e-06	-8.34718354149304e-07	1.9423239307577325e-07
13.359999999999715	-2.7647470729651954e-06	1.7779752100004424e-06	-8.315125740299538e-07	1.937082884311037e-07
13.369999999999715	-2.7564015621854337e-06	1.7738874680209524e-06	-8.283218192161087e-07	1.931859019100101e-07
13.379999999999715	-2.7480875196976347e-06	1.7698105588275327e-06	-8.251460069225441e-07	1.9266522695738303e-07
13.389999999999715	-2.7398048033563194e-06	1.7657444521640118e-06	-8.219850548755362e-07	1.9214625704628573e-07
13.399999999999714	-2.7315532717677217e-06	1.7616891178479166e-06	-8.188388813092382e-07	1.9162898567782406e-07
13.409999999999714	-2.723332784285201e-06	1.7576445257708588e-06	-8.157074049620946e-07	1.9111340638101227e-07
13.419999999999714	-2.7151432010047505e-06	1.7536106458979684e-06	-8.125905450732886e-07	1.9059951271264614e-07
13.429999999999714	-2.7069843827604467e-06	1.7495874482684639e-06	-8.094882213792141e-07	1.900872982571688e-07
13.439999999999714	-2.698856191120042e-06	1.7455749029951488e-06	-8.064003541099842e-07	1.8957675662654023e-07
13.449999999999713	-2.6907584883804524e-06	1.741572980264717e-06	-8.033268639859663e-07	1.890678814601119e-07
13.459999999999713	-2.6826911375634096e-06	1.737581650337412e-06	-8.002676722143525e-07	1.8856066642449313e-07
13.469999999999713	-2.674654002411061e-06	1.7336008835473526e-06	-7.972227004857524e-07	1.8805510521342682e-07
13.479999999999713	-2.666646947381587e-06	1.7296306503023255e-06	-7.94191870970823e-07	1.8755119154766134e-07
13.489999999999712	-2.658669837644914e-06	1.7256709210835974e-06	-7.91175106316922e-07	1.8704891917482188e-07
13.499999999999712	-2.6507225390784065e-06	1.7217216664461e-06	-7.881723296447954e-07	1.8654828186928728e-07
13.509999999999712	-2.642804918262595e-06	1.7177828570184199e-06	-7.85183464545287e-07	1.8604927343206117e-07
13.519999999999712	-2.6349168424769484e-06	1.7138544635025691e-06	-7.82208435076083e-07	1.8555188769065132e-07
13.529999999999712	-2.627058179695641e-06	1.7099364566741165e-06	-7.792471657584844e-07	1.8505611849894112e-07
13.539999999999711	-2.61922879858341e-06	1.7060288073819854e-06	-7.762995815741978e-07	1.8456195973706898e-07
13.549999999999711	-2.611428568491358e-06	1.7021314865485164e-06	-7.733656079621669e-07	1.840694053113039e-07
13.559999999999711	-2.603657359452832e-06	1.69824446516942e-06	-7.704451708154203e-07	1.835784491539228e-07
13.56999999999971	-2.595915042179365e-06	1.6943677143136985e-06	-7.675381964779571e-07	1.830890852230917e-07
13.57999999999971	-2.58820148805654e-06	1.6905012051236888e-06	-7.646446117416465e-07	1.8260130750274e-07
13.58999999999971	-2.580516569139993e-06	1.6866449088147239e-06	-7.617643438431643e-07	1.821151100024442e-07
13.59999999999971	-2.5728601581513682e-06	1.6827987966754436e-06	-7.588973204609503e-07	1.8163048675730302e-07
13.60999999999971	-2.5652321284743136e-06	1.6789628400674804e-06	-7.560434697121929e-07	1.811474318278241e-07
13.61999999999971	-2.5576323541505615e-06	1.6751370104256398e-06	-7.532027201498418e-07	1.8066593929980146e-07
13.62999999999971	-2.550060709875926e-06	1.6713212792574821e-06	-7.503750007596369e-07	1.8018600328419626e-07
13.63999999999971	-2.5425170709964386e-06	1.6675156181435954e-06	-7.475602409571768e-07	1.797076179170237e-07
13.649999999999709	-2.535001313504418e-06	1.6637199987374186e-06	-7.447583705850031e-07	1.792307773592313e-07
13.659999999999709	-2.5275133140346387e-06	1.6599343927652045e-06	-7.419693199097021e-07	1.787554757965851e-07
13.669999999999709	-2.5200529498604857e-06	1.6561587720257982e-06	-7.391930196190507e-07	1.7828170743955375e-07
13.679999999999708	-2.512620098890107e-06	1.6523931083907006e-06	-7.364294008191679e-07	1.7780946652319184e-07
13.689999999999708	-2.5052146396626813e-06	1.6486373738041874e-06	-7.336783950316977e-07	1.7733874730702785e-07
13.699999999999708	-2.49783645134463e-06	1.6448915402828037e-06	-7.309399341910188e-07	1.7686954407494662e-07
13.709999999999708	-2.4904854137258336e-06	1.6411555799156557e-06	-7.282139506414698e-07	1.7640185113507762e-07
13.719999999999708	-2.483161407216005e-06	1.6374294648642177e-06	-7.255003771346026e-07	1.7593566281968303e-07
13.729999999999707	-2.475864312840944e-06	1.6337131673621556e-06	-7.227991468264577e-07	1.7547097348504458e-07
13.739999999999707	-2.468594012238849e-06	1.630006659715465e-06	-7.201101932748644e-07	1.7500777751134867e-07
13.749999999999707	-2.4613503876567533e-06	1.6263099143020693e-06	-7.174334504367558e-07	1.7454606930257962e-07
13.759999999999707	-2.4541333219468537e-06	1.6226229035722086e-06	-7.147688526655192e-07	1.7408584328640857e-07
13.769999999999706	-2.4469426985629016e-06	1.6189456000479248e-06	-7.12116334708351e-07	1.7362709391407885e-07
13.779999999999706	-2.43977840155668e-06	1.615277976323232e-06	-7.094758317036504e-07	1.7316981566030054e-07
13.789999999999706	-2.432640315574433e-06	1.6116200050638637e-06	-7.068472791784221e-07	1.7271400302314026e-07
13.799999999999706	-2.425528325853323e-06	1.6079716590073314e-06	-7.042306130457091e-07	1.722596505239131e-07
13.809999999999706	-2.418442318217982e-06	1.6043329109627946e-06	-7.016257696020373e-07	1.7180675270707147e-07
13.819999999999705	-2.4113821790769853e-06	1.6007037338109242e-06	-6.990326855248923e-07	1.7135530414010246e-07
13.829999999999705	-2.4043477954194154e-06	1.597084100503822e-06	-6.964512978702074e-07	1.7090529941341773e-07
13.839999999999705	-2.397339054811441e-06	1.593473984065081e-06	-6.93881544069875e-07	1.7045673314024906e-07
13.849999999999705	-2.390355845392877e-06	1.5898733575894437e-06	-6.913233619292789e-07	1.7000959839722443e-07
13.859999999999705	-2.383398055873844e-06	1.5862821942428572e-06	-6.887766896248477e-07	1.6956389296602435e-07
13.869999999999704	-2.37646557553135e-06	1.582700467262482e-06	-6.862414657016241e-07	1.691196099638737e-07
13.879999999999704	-2.369558294205986e-06	1.5791281499563444e-06	-6.837176290708583e-07	1.6867674409422531e-07
13.889999999999704	-2.362676102298591e-06	1.5755652157034184e-06	-6.812051190076177e-07	1.6823529008282719e-07
13.899999999999704	-2.3558188907669583e-06	1.5720116379534947e-06	-6.787038751484147e-07	1.6779524267761895e-07
13.909999999999703	-2.348986551122542e-06	1.5684673902270901e-06	-6.762138374888609e-07	1.673565966486289e-07
13.919999999999703	-2.34217897542724e-06	1.5649324461152958e-06	-6.737349463813281e-07	1.6691934678787177e-07
13.929999999999703	-2.33539605629009e-06	1.5614067792796917e-06	-6.712671425326381e-07	1.6648348790924708e-07
13.939999999999703	-2.328637686864137e-06	1.5578903634523866e-06	-6.688103670017685e-07	1.6604901484843784e-07
13.949999999999703	-2.321903760843186e-06	1.554383172435656e-06	-6.663645611975722e-07	1.6561592246281007e-07
13.959999999999702	-2.31519417245863e-06	1.5508851801020989e-06	-6.639296668765178e-07	1.6518420563131187e-07
13.969999999999702	-2.308508816476354e-06	1.5473963603943266e-06	-6.615056261404522e-07	1.6475385925437454e-07
13.979999999999702	-2.301847588193517e-06	1.543916687325036e-06	-6.59092381434375e-07	1.643248782538126e-07
13.989999999999702	-2.2952103834355275e-06	1.5404461349767014e-06	-6.566898755442305e-07	1.6389725757272562e-07
13.999999999999702	-2.288597098552903e-06	1.5369846775017038e-06	-6.542980515947185e-07	1.6347099217539955e-07
14.009999999999701	-2.2820076304182054e-06	1.533532289122042e-06	-6.519168530471273e-07	1.6304607704720888e-07
14.019999999999701	-2.275441876423013e-06	1.5300889441293194e-06	-6.495462236971702e-07	1.6262250719451966e-07
14.029999999999701	-2.2688997344748828e-06	1.5266546168845434e-06	-6.471861076728589e-07	1.622002776445928e-07
14.0399999999997	-2.2623811029943074e-06	1.5232292818181418e-06	-6.44836449432369e-07	1.6177938344548673e-07
14.0499999999997	-2.255885880911788e-06	1.5198129134296968e-06	-6.424971937619431e-07	1.6135981966596347e-07
14.0599999999997	-2.2494139676648107e-06	1.5164054862880693e-06	-6.401682857738004e-07	1.6094158139539077e-07
14.0699999999997	-2.242965263194914e-06	1.513006975030979e-06	-6.378496709040633e-07	1.6052466374364928e-07
14.0799999999997	-2.2365396679447646e-06	1.5096173543651165e-06	-6.355412949107e-07	1.6010906184103718e-07
14.0899999999997	-2.2301370828552294e-06	1.5062365990659614e-06	-6.332431038714817e-07	1.596947708381761e-07
14.0999999999997	-2.2237574093625057e-06	1.5028646839777258e-06	-6.309550441819609e-07	1.5928178590591796e-07
14.1099999999997	-2.2174005493952018e-06	1.499501584013094e-06	-6.286770625534592e-07	1.5887010223525188e-07
14.119999999999699	-2.211066405371545e-06	1.4961472741532333e-06	-6.264091060110688e-07	1.5845971503721148e-07
14.129999999999699	-2.2047548801964776e-06	1.4928017294476234e-06	-6.241511218916809e-07	1.580506195427827e-07
14.139999999999699	-2.1984658772588757e-06	1.489464925013984e-06	-6.219030578420126e-07	1.576428110028121e-07
14.149999999999698	-2.1921993004287617e-06	1.4861368360381284e-06	-6.196648618166622e-07	1.5723628468791597e-07
14.159999999999698	-2.1859550540544783e-06	1.4828174377737416e-06	-6.174364820761688e-07	1.56831035888389e-07
14.169999999999698	-2.1797330429599614e-06	1.4795067055425878e-06	-6.152178671850984e-07	1.5642705991411484e-07
14.179999999999698	-2.1735331724419798e-06	1.476204614733903e-06	-6.130089660101318e-07	1.56024352094475e-07
14.189999999999698	-2.167355348267399e-06	1.472911140804736e-06	-6.108097277181732e-07	1.5562290777826025e-07
14.199999999999697	-2.1611994766704964e-06	1.4696262592795183e-06	-6.086201017744727e-07	1.5522272233358146e-07
14.209999999999697	-2.1550654643502325e-06	1.4663499457500784e-06	-6.064400379407643e-07	1.5482379114778104e-07
14.219999999999697	-2.148953218467614e-06	1.463082175875477e-06	-6.042694862734099e-07	1.5442610962734509e-07
14.229999999999697	-2.1428626466429985e-06	1.4598229253820195e-06	-6.021083971215679e-07	1.540296731978151e-07
14.239999999999696	-2.136793656953491e-06	1.4565721700628244e-06	-5.999567211253675e-07	1.5363447730370077e-07
14.249999999999696	-2.1307461579302864e-06	1.4533298857779811e-06	-5.978144092140961e-07	1.5324051740839377e-07
14.259999999999696	-2.124720058556099e-06	1.4500960484543836e-06	-5.956814126044086e-07	1.5284778899408111e-07
14.269999999999696	-2.118715268262532e-06	1.4468706340854382e-06	-5.935576827985393e-07	1.5245628756165877e-07
14.279999999999696	-2.1127316969275323e-06	1.4436536187311586e-06	-5.914431715825311e-07	1.5206600863064696e-07
14.289999999999695	-2.10676925487283e-06	1.4404449785178356e-06	-5.8933783102448e-07	1.5167694773910354e-07
14.299999999999695	-2.1008278528614127e-06	1.4372446896381019e-06	-5.872416134727887e-07	1.512891004435418e-07
14.309999999999695	-2.094907402094968e-06	1.4340527283506507e-06	-5.851544715544327e-07	1.5090246231884257e-07
14.319999999999695	-2.089007814211407e-06	1.4308690709802176e-06	-5.830763581732448e-07	1.505170289581742e-07
14.329999999999695	-2.083129001282361e-06	1.427693693917297e-06	-5.810072265082012e-07	1.5013279597290663e-07
14.339999999999694	-2.0772708758107303e-06	1.4245265736183455e-06	-5.789470300117311e-07	1.497497589925291e-07
14.349999999999694	-2.07143335072818e-06	1.4213676866051535e-06	-5.768957224080294e-07	1.4936791366456677e-07
14.359999999999694	-2.0656163393927466e-06	1.4182170094651496e-06	-5.748532576913878e-07	1.4898725565450065e-07
14.369999999999694	-2.0598197555863805e-06	1.4150745188510876e-06	-5.728195901245358e-07	1.486077806456828e-07
14.379999999999693	-2.0540435135125688e-06	1.411940191480991e-06	-5.707946742369901e-07	1.4822948433925706e-07
14.389999999999693	-2.0482875277938995e-06	1.408814004137865e-06	-5.687784648234191e-07	1.4785236245407714e-07
14.399999999999693	-2.0425517134697054e-06	1.4056959336696796e-06	-5.667709169420188e-07	1.4747641072662663e-07
14.409999999999693	-2.036835985993716e-06	1.4025859569893536e-06	-5.647719859129012e-07	1.471016249109373e-07
14.419999999999693	-2.031140261231672e-06	1.3994840510743989e-06	-5.627816273164871e-07	1.467280007785113e-07
14.429999999999692	-2.025464455459025e-06	1.396390192966897e-06	-5.607997969919203e-07	1.4635553411824005e-07
14.439999999999692	-2.01980848535861e-06	1.3933043597734718e-06	-5.588264510354879e-07	1.459842207363261e-07
14.449999999999692	-2.01417226801833e-06	1.390226528664831e-06	-5.568615457990437e-07	1.4561405645620394e-07
14.459999999999692	-2.0085557209288847e-06	1.3871566768761262e-06	-5.549050378884619e-07	1.4524503711846235e-07
14.469999999999692	-2.0029587619814943e-06	1.3840947817062447e-06	-5.529568841620782e-07	1.4487715858076562e-07
14.479999999999691	-1.9973813094656314e-06	1.381040820518193e-06	-5.510170417291609e-07	1.4451041671777677e-07
14.489999999999691	-1.9918232820667933e-06	1.3779947707386846e-06	-5.490854679483841e-07	1.441448074210801e-07
14.499999999999691	-1.9862845988642686e-06	1.3749566098580022e-06	-5.47162120426305e-07	1.4378032659910415e-07
14.50999999999969	-1.9807651793288954e-06	1.3719263154300024e-06	-5.45246957015868e-07	1.4341697017704623e-07
14.51999999999969	-1.975264943320917e-06	1.3689038650718962e-06	-5.43339935814904e-07	1.4305473409679548e-07
14.52999999999969	-1.96978381108774e-06	1.365889236464124e-06	-5.414410151646427e-07	1.4269361431685753e-07
14.53999999999969	-1.9643217032617925e-06	1.3628824073501369e-06	-5.395501536482469e-07	1.423336068122791e-07
14.54999999999969	-1.9588785408583646e-06	1.3598833555364835e-06	-5.376673100893382e-07	1.4197470757457368e-07
14.55999999999969	-1.9534542452734535e-06	1.3568920588924442e-06	-5.357924435505449e-07	1.416169126116463e-07
14.56999999999969	-1.9480487382816463e-06	1.3539084953499829e-06	-5.339255133320571e-07	1.412602179477196e-07
14.57999999999969	-1.942661942033989e-06	1.3509326429036786e-06	-5.320664789701919e-07	1.4090461962326042e-07
14.589999999999689	-1.9372937790559e-06	1.3479644796104525e-06	-5.302153002359637e-07	1.4055011369490534e-07
14.599999999999689	-1.931944172245066e-06	1.345003983589571e-06	-5.283719371336706e-07	1.4019669623538908e-07
14.609999999999689	-1.926613044869385e-06	1.3420511330224192e-06	-5.265363498994848e-07	1.3984436333347e-07
14.619999999999688	-1.921300320564882e-06	1.3391059061523895e-06	-5.24708499000055e-07	1.3949311109385924e-07
14.629999999999688	-1.916005923333675e-06	1.3361682812847338e-06	-5.228883451311182e-07	1.3914293563714816e-07
14.639999999999688	-1.910729777541939e-06	1.3332382367864409e-06	-5.210758492161189e-07	1.3879383309973646e-07
14.649999999999688	-1.905471807917878e-06	1.330315751086113e-06	-5.192709724048409e-07	1.384457996337609e-07
14.659999999999688	-1.90023193954972e-06	1.327400802673788e-06	-5.174736760720394e-07	1.3809883140702468e-07
14.669999999999687	-1.8950100978837147e-06	1.3244933701009018e-06	-5.156839218160957e-07	1.3775292460292638e-07
14.679999999999687	-1.889806208722156e-06	1.3215934319799525e-06	-5.139016714576652e-07	1.3740807542039014e-07
14.689999999999687	-1.8846201982214065e-06	1.3187009669845825e-06	-5.121268870383518e-07	1.3706428007379536e-07
14.699999999999687	-1.879451992889949e-06	1.3158159538492351e-06	-5.103595308193683e-07	1.3672153479290688e-07
14.709999999999686	-1.8743015195864277e-06	1.3129383713693234e-06	-5.085995652802307e-07	1.3637983582280676e-07
14.719999999999686	-1.869168705517721e-06	1.3100681984007216e-06	-5.068469531174399e-07	1.3603917942382385e-07
14.729999999999686	-1.8640534782370268e-06	1.30720541385979e-06	-5.051016572431831e-07	1.356995618714667e-07
14.739999999999686	-1.8589557656419354e-06	1.3043499967234005e-06	-5.033636407840419e-07	1.3536097945635395e-07
14.749999999999686	-1.8538754959725642e-06	1.3015019260285477e-06	-5.016328670797058e-07	1.3502342848414793e-07
14.759999999999685	-1.8488125978096414e-06	1.298661180872264e-06	-4.99909299681696e-07	1.346869052754852e-07
14.769999999999685	-1.8437670000726574e-06	1.2958277404116415e-06	-4.981929023520957e-07	1.3435140616591112e-07
14.779999999999685	-1.838738632017992e-06	1.2930015838634688e-06	-4.964836390622909e-07	1.340169275058115e-07
14.789999999999685	-1.833727423237077e-06	1.2901826905043362e-06	-4.947814739917188e-07	1.3368346566034722e-07
14.799999999999685	-1.8287333036545487e-06	1.2873710396701359e-06	-4.930863715266217e-07	1.3335101700938676e-07
14.809999999999684	-1.8237562035264264e-06	1.2845666107564533e-06	-4.913982962588067e-07	1.33019577947441e-07
14.819999999999684	-1.8187960534383131e-06	1.2817693832178405e-06	-4.897172129844241e-07	1.326891448835975e-07
14.829999999999684	-1.8138527843035782e-06	1.2789793365681653e-06	-4.880430867027402e-07	1.3235971424145508e-07
14.839999999999684	-1.808926327361571e-06	1.2761964503802066e-06	-4.863758826149238e-07	1.3203128245905847e-07
14.849999999999683	-1.8040166141758457e-06	1.2734207042855326e-06	-4.847155661228427e-07	1.3170384598883417e-07
14.859999999999683	-1.799123576632407e-06	1.27065207797448e-06	-4.830621028278622e-07	1.3137740129752577e-07
14.869999999999683	-1.7942471469379277e-06	1.2678905511959065e-06	-4.814154585296552e-07	1.3105194486613008e-07
14.879999999999683	-1.7893872576180188e-06	1.2651361037571398e-06	-4.797755992250178e-07	1.3072747318983334e-07
14.889999999999683	-1.7845438415155078e-06	1.2623887155236654e-06	-4.781424911066912e-07	1.3040398277794727e-07
14.899999999999682	-1.7797168317887012e-06	1.2596483664192899e-06	-4.7651610056219374e-07	1.3008147015384688e-07
14.909999999999682	-1.7749061619096735e-06	1.2569150364257532e-06	-4.7489639417265845e-07	1.2975993185490679e-07
14.919999999999682	-1.7701117656625737e-06	1.2541887055825452e-06	-4.732833387116763e-07	1.29439364432439e-07
14.929999999999682	-1.7653335771419388e-06	1.2514693539871003e-06	-4.716769011441495e-07	1.2911976445163095e-07
14.939999999999682	-1.7605715307510048e-06	1.2487569617942595e-06	-4.700770486251495e-07	1.288011284914834e-07
14.949999999999681	-1.755825561200039e-06	1.2460515092164228e-06	-4.684837484987831e-07	1.2848345314474848e-07
14.959999999999681	-1.7510956035047009e-06	1.243352976523254e-06	-4.6689696829706387e-07	1.281667350178687e-07
14.969999999999681	-1.7463815929843703e-06	1.2406613440416569e-06	-4.653166757387936e-07	1.278509707309161e-07
14.97999999999968	-1.7416834652605323e-06	1.2379765921554463e-06	-4.637428387284456e-07	1.2753615691753086e-07
14.98999999999968	-1.7370011562551333e-06	1.2352987013055044e-06	-4.6217542535506097e-07	1.2722229022486204e-07
14.99999999999968	-1.732334602188978e-06	1.2326276519893225e-06	-4.606144038911444e-07	1.2690936731350592e-07
15.00999999999968	-1.7276837395801244e-06	1.229963424761097e-06	-4.5905974279157283e-07	1.2659738485744737e-07
15.01999999999968	-1.7230485052422732e-06	1.2273060002315384e-06	-4.5751141069250693e-07	1.2628633954399964e-07
15.02999999999968	-1.7184288362832024e-06	1.2246553590675933e-06	-4.559693764103112e-07	1.2597622807374544e-07
15.03999999999968	-1.7138246701031787e-06	1.222011481992518e-06	-4.5443360894047835e-07	1.2566704716047753e-07
15.04999999999968	-1.7092359443934005e-06	1.2193743497855377e-06	-4.5290407745656125e-07	1.2535879353114034e-07
15.059999999999679	-1.7046625971344317e-06	1.2167439432819745e-06	-4.513807513091128e-07	1.2505146392577169e-07
15.069999999999679	-1.700104566594671e-06	1.2141202433727945e-06	-4.498636000246284e-07	1.2474505509744427e-07
15.079999999999679	-1.6955617913288073e-06	1.2115032310046512e-06	-4.4835259330449823e-07	1.2443956381220803e-07
15.089999999999678	-1.6910342101762875e-06	1.2088928871797555e-06	-4.468477010239634e-07	1.2413498684903207e-07
15.099999999999678	-1.6865217622598134e-06	1.2062891929556814e-06	-4.453488932310794e-07	1.2383132099974845e-07
15.109999999999678	-1.6820243869838278e-06	1.2036921294452835e-06	-4.4385614014568615e-07	1.235285630689941e-07
15.119999999999678	-1.6775420240330146e-06	1.2011016778164666e-06	-4.423694121583806e-07	1.232267098741544e-07
15.129999999999677	-1.6730746133708167e-06	1.1985178192921296e-06	-4.408886798295018e-07	1.2292575824530706e-07
15.139999999999677	-1.6686220952379542e-06	1.1959405351499899e-06	-4.3941391388811536e-07	1.2262570502516515e-07
15.149999999999677	-1.6641844101509462e-06	1.1933698067224755e-06	-4.3794508523100683e-07	1.2232654706902191e-07
15.159999999999677	-1.6597614989006765e-06	1.1908056153965997e-06	-4.364821649216829e-07	1.2202828124469487e-07
15.169999999999677	-1.6553533025509097e-06	1.1882479426137691e-06	-4.350251241893729e-07	1.2173090443246984e-07
15.179999999999676	-1.6509597624368707e-06	1.1856967698696781e-06	-4.3357393442804245e-07	1.214344135250472e-07
15.189999999999676	-1.6465808201638023e-06	1.1831520787141534e-06	-4.321285671954071e-07	1.2113880542748526e-07
15.199999999999676	-1.6422164176055552e-06	1.1806138507510574e-06	-4.3068899421195735e-07	1.2084407705714665e-07
15.209999999999676	-1.6378664969031428e-06	1.1780820676381236e-06	-4.29255187359984e-07	1.205502253436444e-07
15.219999999999676	-1.633531000463371e-06	1.1755567110868573e-06	-4.2782711868261286e-07	1.2025724722878687e-07
15.229999999999675	-1.6292098709574107e-06	1.173037762862278e-06	-4.26404760382842e-07	1.199651396665243e-07
15.239999999999675	-1.6249030513194378e-06	1.1705252047829886e-06	-4.2498808482258846e-07	1.1967389962289566e-07
15.249999999999675	-1.6206104847452165e-06	1.1680190187208158e-06	-4.2357706452173664e-07	1.1938352407597454e-07
15.259999999999675	-1.6163321146907654e-06	1.1655191866008496e-06	-4.2217167215719344e-07	1.1909401001581674e-07
15.269999999999675	-1.612067884870962e-06	1.1630256904012674e-06	-4.2077188056194984e-07	1.1880535444440755e-07
15.279999999999674	-1.6078177392582192e-06	1.1605385121529942e-06	-4.193776627241468e-07	1.1851755437560838e-07
15.289999999999674	-1.6035816220811055e-06	1.15805763394004e-06	-4.179889917861481e-07	1.182306068351053e-07
15.299999999999674	-1.5993594778230365e-06	1.155583037898844e-06	-4.166058410436137e-07	1.1794450886035706e-07
15.309999999999674	-1.59515125122092e-06	1.1531147062184163e-06	-4.152281839445851e-07	1.1765925750054214e-07
15.319999999999673	-1.5909568872638646e-06	1.1506526211401363e-06	-4.138559940885717e-07	1.1737484981650892e-07
15.329999999999673	-1.5867763311918345e-06	1.1481967649577209e-06	-4.1248924522564304e-07	1.1709128288072268e-07
15.339999999999673	-1.5826095284943612e-06	1.1457471200169063e-06	-4.11127911255526e-07	1.1680855377721594e-07
15.349999999999673	-1.578456424909245e-06	1.143303668715466e-06	-4.097719662267087e-07	1.1652665960153665e-07
15.359999999999673	-1.5743169664212717e-06	1.1408663935029787e-06	-4.084213843355483e-07	1.1624559746069835e-07
15.369999999999672	-1.5701910992609082e-06	1.1384352768807786e-06	-4.0707613992538184e-07	1.1596536447312917e-07
15.379999999999672	-1.5660787699030573e-06	1.1360103014017517e-06	-4.057362074856469e-07	1.1568595776862238e-07
15.389999999999672	-1.5619799250657771e-06	1.1335914496701964e-06	-4.044015616510043e-07	1.1540737448828612e-07
15.399999999999672	-1.557894511709023e-06	1.131178704341838e-06	-4.0307217720046345e-07	1.1512961178449405e-07
15.409999999999672	-1.5538224770334044e-06	1.1287720481234361e-06	-4.0174802905651785e-07	1.148526668208358e-07
15.419999999999671	-1.5497637684789355e-06	1.1263714637729288e-06	-4.0042909228428197e-07	1.1457653677206773e-07
15.429999999999671	-1.545718333723803e-06	1.1239769340990198e-06	-3.991153420906328e-07	1.1430121882406457e-07
15.43999999999967	-1.5416861206831366e-06	1.1215884419612986e-06	-3.978067538233598e-07	1.1402671017377026e-07
15.44999999999967	-1.5376670775077975e-06	1.1192059702699914e-06	-3.965033029703133e-07	1.1375300802914936e-07
15.45999999999967	-1.5336611525831571e-06	1.1168295019857784e-06	-3.952049651585662e-07	1.1348010960913929e-07
15.46999999999967	-1.5296682945278933e-06	1.1144590201197818e-06	-3.939117161535707e-07	1.1320801214360244e-07
15.47999999999967	-1.5256884521927943e-06	1.1120945077333454e-06	-3.926235318583287e-07	1.1293671287327788e-07
15.48999999999967	-1.5217215746595675e-06	1.1097359479379556e-06	-3.9134038831256144e-07	1.1266620904973412e-07
15.49999999999967	-1.5177676112396644e-06	1.107383323895026e-06	-3.900622616918846e-07	1.123964979353223e-07
15.50999999999967	-1.5138265114730841e-06	1.1050366188158993e-06	-3.8878912830698876e-07	1.12127576803128e-07
15.51999999999967	-1.5098982251272296e-06	1.1026958159615306e-06	-3.875209646028268e-07	1.1185944293692543e-07
15.529999999999669	-1.5059827021957258e-06	1.10036089864256e-06	-3.8625774715779996e-07	1.1159209363113054e-07
15.539999999999669	-1.5020798928972782e-06	1.0980318502190862e-06	-3.8499945268295334e-07	1.1132552619075411e-07
15.549999999999669	-1.498189747674517e-06	1.095708654100487e-06	-3.8374605802117596e-07	1.1105973793135646e-07
15.559999999999668	-1.4943122171928546e-06	1.0933912937453374e-06	-3.8249754014640087e-07	1.107947261790005e-07
15.569999999999668	-1.4904472523393638e-06	1.0910797526613276e-06	-3.812538761628162e-07	1.1053048827020699e-07
15.579999999999668	-1.4865948042216339e-06	1.0887740144050408e-06	-3.800150433040737e-07	1.1026702155190834e-07
15.589999999999668	-1.4827548241666703e-06	1.0864740625818399e-06	-3.787810189325073e-07	1.1000432338140346e-07
15.599999999999667	-1.4789272637197553e-06	1.0841798808458454e-06	-3.7755178053835396e-07	1.0974239112631279e-07
15.609999999999667	-1.4751120746433684e-06	1.0818914528996878e-06	-3.7632730573897595e-07	1.0948122216453292e-07
15.619999999999667	-1.4713092089160625e-06	1.0796087624943498e-06	-3.751075722780939e-07	1.0922081388419292e-07
15.629999999999667	-1.467518618731386e-06	1.0773317934291688e-06	-3.738925580250196e-07	1.0896116368360902e-07
15.639999999999667	-1.4637402564967854e-06	1.075060529551636e-06	-3.726822409738914e-07	1.0870226897124081e-07
15.649999999999666	-1.459974074832531e-06	1.0727949547573091e-06	-3.714765992429188e-07	1.0844412716564672e-07
15.659999999999666	-1.4562200265706435e-06	1.070535052989503e-06	-3.70275611073631e-07	1.0818673569544067e-07
15.669999999999666	-1.4524780647538143e-06	1.0682808082394275e-06	-3.690792548301223e-07	1.0793009199924871e-07
15.679999999999666	-1.448748142634362e-06	1.0660322045459091e-06	-3.6788750899831087e-07	1.0767419352566445e-07
15.689999999999666	-1.4450302136731565e-06	1.063789225995224e-06	-3.6670035218519775e-07	1.0741903773320712e-07
15.699999999999665	-1.4413242315385914e-06	1.0615518567212585e-06	-3.6551776311812657e-07	1.0716462209027823e-07
15.709999999999665	-1.4376301501055277e-06	1.0593200809047413e-06	-3.6433972064405657e-07	1.0691094407511776e-07
15.719999999999665	-1.4339479234542547e-06	1.0570938827739635e-06	-3.631662037288281e-07	1.0665800117576347e-07
15.729999999999665	-1.4302775058694686e-06	1.0548732466039067e-06	-3.6199719145644203e-07	1.0640579089000673e-07
15.739999999999664	-1.4266188518392416e-06	1.0526581567166048e-06	-3.608326630283374e-07	1.0615431072535089e-07
15.749999999999664	-1.4229719160540184e-06	1.0504485974808057e-06	-3.596725977626756e-07	1.0590355819897048e-07
15.759999999999664	-1.4193366534055685e-06	1.0482445533118239e-06	-3.5851697509362736e-07	1.0565353083766692e-07
15.769999999999664	-1.4157130189860214e-06	1.0460460086715265e-06	-3.5736577457066637e-07	1.0540422617782949e-07
15.779999999999664	-1.4121009680868384e-06	1.0438529480680647e-06	-3.5621897585786034e-07	1.0515564176539254e-07
15.789999999999663	-1.408500456197834e-06	1.0416653560559305e-06	-3.550765587331748e-07	1.0490777515579385e-07
15.799999999999663	-1.4049114390061693e-06	1.0394832172356892e-06	-3.5393850308777424e-07	1.0466062391393534e-07
15.809999999999663	-1.4013338723953879e-06	1.0373065162538743e-06	-3.5280478892533044e-07	1.0441418561414057e-07
15.819999999999663	-1.397767712444424e-06	1.0351352378029208e-06	-3.516753963613313e-07	1.0416845784011492e-07
15.829999999999663	-1.394212915426641e-06	1.0329693666209676e-06	-3.505503056224002e-07	1.0392343818490503e-07
15.839999999999662	-1.3906694378088592e-06	1.0308088874918378e-06	-3.494294970456077e-07	1.0367912425085855e-07
15.849999999999662	-1.3871372362503952e-06	1.0286537852447232e-06	-3.483129510778042e-07	1.0343551364958376e-07
15.859999999999662	-1.3836162676021102e-06	1.0265040447542321e-06	-3.4720064827493494e-07	1.0319260400191041e-07
15.869999999999662	-1.3801064889054617e-06	1.024359650940261e-06	-3.460925693013797e-07	1.029503929378494e-07
15.879999999999661	-1.3766078573915587e-06	1.0222205887677988e-06	-3.4498869492928127e-07	1.0270887809655341e-07
15.889999999999661	-1.3731203304802155e-06	1.0200868432467572e-06	-3.438890060378857e-07	1.0246805712627802e-07
15.899999999999661	-1.3696438657790325e-06	1.017958399431997e-06	-3.427934836128811e-07	1.0222792768434197e-07
15.90999999999966	-1.3661784210824586e-06	1.015835242423055e-06	-3.417021087457465e-07	1.0198848743708848e-07
15.91999999999966	-1.3627239543708695e-06	1.0137173573641514e-06	-3.406148626330978e-07	1.0174973405984654e-07
15.92999999999966	-1.3592804238096657e-06	1.011604729443949e-06	-3.3953172657604036e-07	1.015116652368924e-07
15.93999999999966	-1.3558477877483344e-06	1.009497343895503e-06	-3.3845268197952664e-07	1.0127427866141147e-07
15.94999999999966	-1.3524260047195598e-06	1.0073951859961007e-06	-3.373777103517153e-07	1.010375720354588e-07
15.95999999999966	-1.3490150334383287e-06	1.0052982410672288e-06	-3.3630679330333323e-07	1.0080154306992257e-07
15.96999999999966	-1.3456148328010197e-06	1.0032064944742944e-06	-3.3523991254704445e-07	1.0056618948448552e-07
15.97999999999966	-1.3422253618845155e-06	1.001119931626557e-06	-3.341770498968195e-07	1.0033150900758765e-07
15.98999999999966	-1.3388465799453166e-06	9.990385379770868e-07	-3.3311818726731084e-07	1.0009749937638783e-07
15.999999999999659	-1.33547844641868e-06	9.96962299022685e-07	-3.3206330667322724e-07	9.986415833672747e-08
16.009999999999657	-1.3321209209177087e-06	9.9489120030353e-07	-3.3101239022872016e-07	9.963148364309319e-08
16.01999999999966	-1.3287739632325086e-06	9.928252274032122e-07	-3.2996542014676195e-07	9.939947305857912e-08
16.02999999999966	-1.3254375333293075e-06	9.907643659486861e-07	-3.289223787385408e-07	9.916812435485085e-08
16.039999999999658	-1.3221115913496114e-06	9.88708601609968e-07	-3.2788324841284653e-07	9.893743531210877e-08
16.049999999999656	-1.3187960976093186e-06	9.866579201000772e-07	-3.2684801167546974e-07	9.870740371905113e-08
16.059999999999658	-1.3154910125979017e-06	9.84612307175091e-07	-3.258166511285978e-07	9.847802737283788e-08
16.06999999999966	-1.312196296977547e-06	9.825717486337307e-07	-3.2478914947021824e-07	9.824930407905509e-08
16.079999999999657	-1.3089119115822998e-06	9.80536230317468e-07	-3.2376548949352474e-07	9.802123165167824e-08
16.089999999999655	-1.3056378174172494e-06	9.785057381103054e-07	-3.22745654086322e-07	9.779380791303677e-08
16.099999999999657	-1.3023739756576863e-06	9.764802579386556e-07	-3.2172962623044344e-07	9.756703069377854e-08
16.10999999999966	-1.29912034764827e-06	9.744597757712708e-07	-3.207173890011625e-07	9.734089783283475e-08
16.119999999999656	-1.2958768949022218e-06	9.724442776190085e-07	-3.197089255666131e-07	9.711540717738327e-08
16.129999999999654	-1.292643579100484e-06	9.704337495349972e-07	-3.187042191872121e-07	9.689055658281524e-08
16.139999999999656	-1.2894203620909297e-06	9.684281776140918e-07	-3.1770325321508325e-07	9.666634391269886e-08
16.149999999999658	-1.2862072058875354e-06	9.664275479931455e-07	-3.167060110934878e-07	9.644276703874535e-08
16.159999999999656	-1.2830040726695895e-06	9.64431846850633e-07	-3.1571247635625633e-07	9.621982384077392e-08
16.169999999999654	-1.2798109247808803e-06	9.624410604066825e-07	-3.147226326272218e-07	9.59975122066773e-08
16.179999999999655	-1.2766277247289074e-06	9.604551749228769e-07	-3.1373646361966134e-07	9.577583003238755e-08
16.189999999999657	-1.2734544351840905e-06	9.584741767021225e-07	-3.127539531357362e-07	9.555477522184172e-08
16.199999999999655	-1.2702910189789826e-06	9.564980520886702e-07	-3.117750850659367e-07	9.53343456869487e-08
16.209999999999653	-1.267137439107478e-06	9.545267874678102e-07	-3.107998433885324e-07	9.51145393475539e-08
16.219999999999654	-1.263993658724047e-06	9.525603692659166e-07	-3.0982821216901895e-07	9.489535413140635e-08
16.229999999999656	-1.2608596411429585e-06	9.505987839501337e-07	-3.088601755595796e-07	9.4676787974126e-08
16.239999999999654	-1.257735349837505e-06	9.486420180285428e-07	-3.0789571779853785e-07	9.445883881916876e-08
16.249999999999652	-1.254620748439236e-06	9.466900580497836e-07	-3.0693482320981894e-07	9.424150461779435e-08
16.259999999999653	-1.2515158007372117e-06	9.447428906030341e-07	-3.059774762024156e-07	9.402478332903302e-08
16.269999999999655	-1.2484204706772284e-06	9.428005023179641e-07	-3.0502366126985454e-07	9.380867291965247e-08
16.279999999999653	-1.2453347223610663e-06	9.408628798645203e-07	-3.040733629896665e-07	9.359317136412531e-08
16.28999999999965	-1.2422585200457606e-06	9.389300099528231e-07	-3.031265660228607e-07	9.337827664459647e-08
16.299999999999653	-1.2391918281428296e-06	9.370018793331224e-07	-3.0218325511339746e-07	9.316398675085006e-08
16.309999999999654	-1.2361346112175545e-06	9.350784747955855e-07	-3.0124341508767523e-07	9.295029968027828e-08
16.319999999999652	-1.233086833988231e-06	9.331597831702944e-07	-3.003070308540057e-07	9.273721343784877e-08
16.32999999999965	-1.2300484613254428e-06	9.312457913269855e-07	-2.993740874021032e-07	9.252472603607173e-08
16.33999999999965	-1.2270194582513337e-06	9.293364861750698e-07	-2.9844456980257194e-07	9.231283549496944e-08
16.349999999999653	-1.2239997899388713e-06	9.274318546634631e-07	-2.975184632063997e-07	9.210153984204372e-08
16.35999999999965	-1.2209894217111438e-06	9.255318837804903e-07	-2.9659575284445076e-07	9.189083711224455e-08
16.36999999999965	-1.217988319040632e-06	9.236365605536783e-07	-2.956764240269635e-07	9.168072534793875e-08
16.37999999999965	-1.214996447548487e-06	9.217458720498179e-07	-2.94760462143051e-07	9.147120259887873e-08
16.389999999999652	-1.2120137730038524e-06	9.198598053746809e-07	-2.938478526602068e-07	9.126226692217115e-08
16.39999999999965	-1.2090402613231168e-06	9.179783476730053e-07	-2.929385811238079e-07	9.105391638224622e-08
16.40999999999965	-1.2060758785692501e-06	9.161014861284017e-07	-2.920326331566275e-07	9.084614905082659e-08
16.41999999999965	-1.2031205909510837e-06	9.142292079631089e-07	-2.9112999445834485e-07	9.063896300689679e-08
16.42999999999965	-1.2001743648226184e-06	9.123615004379655e-07	-2.9023065080506194e-07	9.043235633667275e-08
16.43999999999965	-1.1972371666823455e-06	9.104983508524252e-07	-2.8933458804882285e-07	9.022632713357151e-08
16.449999999999648	-1.194308963172543e-06	9.086397465441744e-07	-2.8844179211713015e-07	9.002087349818027e-08
16.45999999999965	-1.191389721078608e-06	9.067856748892252e-07	-2.875522490124739e-07	8.981599353822722e-08
16.46999999999965	-1.1884794073283698e-06	9.04936123301744e-07	-2.8666594481185685e-07	8.961168536855047e-08
16.47999999999965	-1.1855779889914103e-06	9.030910792339363e-07	-2.857828656663228e-07	8.940794711106963e-08
16.489999999999647	-1.1826854332784035e-06	9.01250530175917e-07	-2.849029978004905e-07	8.920477689475472e-08
16.49999999999965	-1.1798017075404344e-06	8.994144636556537e-07	-2.8402632751208674e-07	8.900217285559705e-08
16.50999999999965	-1.1769267792683436e-06	8.975828672387944e-07	-2.831528411714881e-07	8.880013313657998e-08
16.519999999999648	-1.1740606160920545e-06	8.957557285285812e-07	-2.822825252212583e-07	8.859865588764968e-08
16.529999999999646	-1.17120318577993e-06	8.939330351657784e-07	-2.8141536617569344e-07	8.839773926568553e-08
16.539999999999647	-1.1683544562381042e-06	8.921147748284786e-07	-2.8055135062036744e-07	8.81973814344712e-08
16.54999999999965	-1.1655143955098358e-06	8.903009352320785e-07	-2.796904652116835e-07	8.799758056466609e-08
16.559999999999647	-1.1626829717748681e-06	8.884915041291336e-07	-2.788326966764224e-07	8.779833483377623e-08
16.569999999999645	-1.1598601533487708e-06	8.866864693091899e-07	-2.779780318112996e-07	8.759964242612577e-08
16.579999999999647	-1.1570459086823073e-06	8.848858185988078e-07	-2.771264574825222e-07	8.740150153282804e-08
16.589999999999648	-1.154240206360802e-06	8.830895398613363e-07	-2.762779606253487e-07	8.720391035175796e-08
16.599999999999646	-1.1514430151034888e-06	8.812976209968409e-07	-2.7543252824365076e-07	8.700686708752349e-08
16.609999999999644	-1.1486543037628972e-06	8.795100499420255e-07	-2.7459014740948085e-07	8.681036995143682e-08
16.619999999999646	-1.1458740413242138e-06	8.777268146700599e-07	-2.73750805262637e-07	8.661441716148755e-08
16.629999999999647	-1.143102196904671e-06	8.759479031905228e-07	-2.729144890102371e-07	8.641900694231368e-08
16.639999999999645	-1.1403387397529072e-06	8.741733035492968e-07	-2.720811859262904e-07	8.622413752517504e-08
16.649999999999643	-1.1375836392483638e-06	8.724030038284314e-07	-2.712508833512725e-07	8.602980714792446e-08
16.659999999999645	-1.1348368649006624e-06	8.706369921460455e-07	-2.704235686917059e-07	8.5836014054981e-08
16.669999999999646	-1.1320983863489983e-06	8.68875256656211e-07	-2.695992294197395e-07	8.564275649730297e-08
16.679999999999644	-1.12936817336153e-06	8.671177855488893e-07	-2.6877785307273477e-07	8.545003273235973e-08
16.689999999999642	-1.1266461958347725e-06	8.653645670497432e-07	-2.679594272528485e-07	8.525784102410517e-08
16.699999999999644	-1.123932423792991e-06	8.63615589420127e-07	-2.6714393962662506e-07	8.506617964295063e-08
16.709999999999646	-1.1212268273876166e-06	8.618708409568858e-07	-2.66331377924587e-07	8.487504686573794e-08
16.719999999999644	-1.1185293768966356e-06	8.601303099923328e-07	-2.6552172994082727e-07	8.468444097571302e-08
16.72999999999964	-1.1158400427240007e-06	8.583939848940838e-07	-2.647149835326083e-07	8.449436026249867e-08
16.739999999999643	-1.1131587953990435e-06	8.566618540649933e-07	-2.639111266199592e-07	8.430480302206874e-08
16.749999999999645	-1.1104856055758858e-06	8.549339059430212e-07	-2.631101471852785e-07	8.411576755672105e-08
16.759999999999643	-1.1078204440328567e-06	8.532101290010869e-07	-2.6231203327293867e-07	8.392725217505197e-08
16.76999999999964	-1.1051632816719092e-06	8.514905117470848e-07	-2.615167729888912e-07	8.373925519192954e-08
16.779999999999642	-1.102514089518051e-06	8.497750427236721e-07	-2.6072435450027554e-07	8.355177492846768e-08
16.789999999999644	-1.0998728387187487e-06	8.480637105081706e-07	-2.599347660350329e-07	8.33648097120005e-08
16.799999999999642	-1.0972395005433852e-06	8.463565037125646e-07	-2.59147995881519e-07	8.317835787605663e-08
16.80999999999964	-1.0946140463826632e-06	8.446534109832347e-07	-2.583640323881192e-07	8.29924177603329e-08
16.81999999999964	-1.0919964477480603e-06	8.4295442100099e-07	-2.5758286396286816e-07	8.280698771066917e-08
16.829999999999643	-1.0893866762712471e-06	8.412595224809198e-07	-2.568044790730735e-07	8.26220660790233e-08
16.83999999999964	-1.0867847037035481e-06	8.395687041722599e-07	-2.5602886624493563e-07	8.243765122344522e-08
16.84999999999964	-1.0841905019153556e-06	8.378819548583283e-07	-2.5525601406317533e-07	8.225374150805231e-08
16.85999999999964	-1.081604042895602e-06	8.361992633563728e-07	-2.544859111706645e-07	8.207033530300332e-08
16.869999999999642	-1.0790252987511957e-06	8.345206185175915e-07	-2.537185462680535e-07	8.188743098447482e-08
16.87999999999964	-1.0764542417064688e-06	8.328460092268377e-07	-2.529539081134057e-07	8.170502693463523e-08
16.889999999999638	-1.0738908441026365e-06	8.311754244026962e-07	-2.521919855218338e-07	8.152312154162031e-08
16.89999999999964	-1.0713350783972517e-06	8.295088529972452e-07	-2.5143276736513605e-07	8.13417131995089e-08
16.90999999999964	-1.0687869171636623e-06	8.278462839960792e-07	-2.506762425714393e-07	8.116080030829839e-08
16.91999999999964	-1.0662463330904774e-06	8.261877064180693e-07	-2.4992240012483866e-07	8.098038127387948e-08
16.929999999999637	-1.0637132989810228e-06	8.245331093153948e-07	-2.4917122906504304e-07	8.080045450801288e-08
16.93999999999964	-1.0611877877528176e-06	8.228824817733572e-07	-2.4842271848702315e-07	8.062101842830465e-08
16.94999999999964	-1.0586697724370438e-06	8.212358129102836e-07	-2.476768575406601e-07	8.04420714581821e-08
16.95999999999964	-1.0561592261779987e-06	8.195930918775192e-07	-2.469336354303982e-07	8.026361202687034e-08
16.969999999999636	-1.05365612223261e-06	8.179543078591422e-07	-2.4619304141489683e-07	8.008563856936746e-08
16.979999999999638	-1.0511604339698702e-06	8.163194500720585e-07	-2.454550648066887e-07	7.990814952642148e-08
16.98999999999964	-1.0486721348703418e-06	8.146885077657776e-07	-2.4471969497183805e-07	7.973114334450663e-08
16.999999999999638	-1.0461911985256427e-06	8.130614702223595e-07	-2.4398692132960027e-07	7.955461847579963e-08
17.009999999999636	-1.043717598637907e-06	8.114383267563047e-07	-2.43256733352084e-07	7.937857337815664e-08
17.019999999999637	-1.0412513090193051e-06	8.098190667144828e-07	-2.4252912056391946e-07	7.920300651508916e-08
17.02999999999964	-1.038792303591503e-06	8.082036794759456e-07	-2.418040725419236e-07	7.902791635574169e-08
17.039999999999637	-1.036340556385188e-06	8.065921544519418e-07	-2.410815789147687e-07	7.885330137486807e-08
17.049999999999635	-1.0338960415395302e-06	8.049844810857412e-07	-2.403616293626557e-07	7.867916005280856e-08
17.059999999999636	-1.031458733301706e-06	8.033806488525342e-07	-2.3964421361698804e-07	7.850549087546692e-08
17.069999999999638	-1.0290286060263879e-06	8.017806472594324e-07	-2.389293214600458e-07	7.833229233428794e-08
17.079999999999636	-1.0266056341752492e-06	8.001844658452059e-07	-2.3821694272466593e-07	7.815956292623425e-08
17.089999999999634	-1.024189792316467e-06	7.985920941803491e-07	-2.3750706729392145e-07	7.798730115376406e-08
17.099999999999635	-1.0217810551242323e-06	7.970035218668622e-07	-2.3679968510080314e-07	7.781550552480834e-08
17.109999999999637	-1.019379397378264e-06	7.954187385381921e-07	-2.3609478612790601e-07	7.764417455274885e-08
17.119999999999635	-1.0169847939633153e-06	7.938377338591501e-07	-2.3539236040711427e-07	7.74733067563955e-08
17.129999999999633	-1.0145972198686854e-06	7.922604975258771e-07	-2.3469239801929034e-07	7.730290065996431e-08
17.139999999999635	-1.0122166501877564e-06	7.90687019265561e-07	-2.339948890939647e-07	7.713295479305514e-08
17.149999999999636	-1.0098430601174834e-06	7.891172888365021e-07	-2.3329982380903126e-07	7.696346769062997e-08
17.159999999999634	-1.0074764249579438e-06	7.875512960280094e-07	-2.3260719239043983e-07	7.679443789299087e-08
17.169999999999632	-1.0051167201118454e-06	7.859890306601891e-07	-2.3191698511189355e-07	7.662586394575819e-08
17.179999999999634	-1.0027639210840564e-06	7.844304825840025e-07	-2.3122919229454803e-07	7.64577443998486e-08
17.189999999999635	-1.000418003481143e-06	7.828756416809959e-07	-2.3054380430671318e-07	7.629007781145409e-08
17.199999999999633	-9.98078943010885e-07	7.813244978634003e-07	-2.2986081156355476e-07	7.612286274201984e-08
17.20999999999963	-9.957467154818286e-07	7.797770410738282e-07	-2.2918020452679959e-07	7.59560977582233e-08
17.219999999999633	-9.934212968027988e-07	7.782332612853858e-07	-2.2850197370444302e-07	7.578978143195248e-08
17.229999999999634	-9.911026629824636e-07	7.766931485013831e-07	-2.2782610965045877e-07	7.562391234028487e-08
17.239999999999633	-9.88790790128861e-07	7.751566927554119e-07	-2.2715260296450811e-07	7.545848906546674e-08
17.24999999999963	-9.864856544489292e-07	7.736238841111332e-07	-2.264814442916534e-07	7.529351019489126e-08
17.259999999999632	-9.84187232248077e-07	7.720947126622124e-07	-2.2581262432207255e-07	7.512897432107814e-08
17.269999999999634	-9.818954999297177e-07	7.705691685322249e-07	-2.2514613379077765e-07	7.496488004165275e-08
17.27999999999963	-9.796104339948124e-07	7.690472418746112e-07	-2.244819634773317e-07	7.480122595932551e-08
17.28999999999963	-9.773320110414353e-07	7.675289228725068e-07	-2.2382010420556921e-07	7.463801068187048e-08
17.29999999999963	-9.750602077643144e-07	7.660142017387054e-07	-2.2316054684332044e-07	7.44752328221056e-08
17.309999999999633	-9.72795000954397e-07	7.645030687155008e-07	-2.2250328230213399e-07	7.43128909978723e-08
17.31999999999963	-9.705363674984043e-07	7.629955140747015e-07	-2.2184830153700528e-07	7.415098383201416e-08
17.32999999999963	-9.682842843783854e-07	7.61491528117441e-07	-2.2119559554610134e-07	7.398950995235766e-08
17.33999999999963	-9.660387286712912e-07	7.599911011740739e-07	-2.205451553704955e-07	7.382846799169133e-08
17.349999999999632	-9.637996775485267e-07	7.58494223604208e-07	-2.1989697209389482e-07	7.366785658774595e-08
17.35999999999963	-9.6156710827553e-07	7.57000885796466e-07	-2.1925103684237758e-07	7.350767438317454e-08
17.369999999999628	-9.59340998211328e-07	7.555110781684699e-07	-2.1860734078412604e-07	7.334792002553214e-08
17.37999999999963	-9.571213248081126e-07	7.540247911667577e-07	-2.1796587512916543e-07	7.318859216725614e-08
17.38999999999963	-9.549080656108165e-07	7.525420152666619e-07	-2.1732663112910326e-07	7.302968946564667e-08
17.39999999999963	-9.527011982566841e-07	7.510627409722353e-07	-2.1668960007687043e-07	7.287121058284706e-08
17.409999999999627	-9.505007004748479e-07	7.495869588161081e-07	-2.1605477330646312e-07	7.271315418582337e-08
17.41999999999963	-9.483065500859076e-07	7.481146593594844e-07	-2.154221421926882e-07	7.25555189463462e-08
17.42999999999963	-9.461187250015105e-07	7.466458331919886e-07	-2.1479169815090974e-07	7.239830354097015e-08
17.43999999999963	-9.439372032239407e-07	7.451804709315883e-07	-2.141634326367983e-07	7.224150665101532e-08
17.449999999999626	-9.417619628456921e-07	7.437185632245351e-07	-2.1353733714607797e-07	7.208512696254758e-08
17.459999999999628	-9.39592982049062e-07	7.422601007451916e-07	-2.1291340321428017e-07	7.192916316635952e-08
17.46999999999963	-9.374302391057409e-07	7.408050741961038e-07	-2.1229162241649847e-07	7.177361395795162e-08
17.479999999999627	-9.352737123764008e-07	7.39353474307685e-07	-2.1167198636714068e-07	7.161847803751301e-08
17.489999999999625	-9.331233803102878e-07	7.379052918382968e-07	-2.1105448671968779e-07	7.146375410990274e-08
17.499999999999627	-9.309792214448156e-07	7.364605175741228e-07	-2.1043911516645194e-07	7.130944088463078e-08
17.50999999999963	-9.288412144051686e-07	7.350191423290472e-07	-2.0982586343833722e-07	7.115553707583945e-08
17.519999999999627	-9.267093379038872e-07	7.33581156944638e-07	-2.0921472330460153e-07	7.1002041402285e-08
17.529999999999625	-9.245835707404835e-07	7.321465522899135e-07	-2.0860568657261966e-07	7.084895258731851e-08
17.539999999999626	-9.224638918010324e-07	7.307153192614011e-07	-2.0799874508764913e-07	7.069626935886769e-08
17.549999999999628	-9.203502800577761e-07	7.292874487830147e-07	-2.073938907325983e-07	7.054399044941877e-08
17.559999999999626	-9.182427145687433e-07	7.278629318058617e-07	-2.0679111542779286e-07	7.039211459599769e-08
17.569999999999624	-9.161411744773371e-07	7.264417593083581e-07	-2.0619041113074843e-07	7.024064054015211e-08
17.579999999999625	-9.140456390119587e-07	7.250239222959165e-07	-2.0559176983593985e-07	7.00895670279333e-08
17.589999999999627	-9.119560874856132e-07	7.236094118010422e-07	-2.0499518357457839e-07	6.993889280987799e-08
17.599999999999625	-9.098724992955302e-07	7.221982188831202e-07	-2.044006444143836e-07	6.978861664099045e-08
17.609999999999623	-9.077948539227666e-07	7.207903346284095e-07	-2.038081444593618e-07	6.963873728072438e-08
17.619999999999624	-9.05723130931834e-07	7.193857501498758e-07	-2.0321767584958402e-07	6.948925349296527e-08
17.629999999999626	-9.036573099703171e-07	7.179844565872288e-07	-2.026292307609661e-07	6.934016404601272e-08
17.639999999999624	-9.015973707684829e-07	7.165864451066848e-07	-2.0204280140505091e-07	6.919146771256255e-08
17.649999999999622	-8.995432931389232e-07	7.151917069010211e-07	-2.0145838002879002e-07	6.904316326968926e-08
17.659999999999624	-8.97495056976157e-07	7.138002331893924e-07	-2.0087595891432906e-07	6.889524949882846e-08
17.669999999999625	-8.954526422562752e-07	7.124120152172613e-07	-2.0029553037879461e-07	6.874772518575975e-08
17.679999999999623	-8.934160290365573e-07	7.110270442563594e-07	-1.9971708677408142e-07	6.860058912058888e-08
17.68999999999962	-8.913851974550997e-07	7.096453116045907e-07	-1.9914062048664184e-07	6.845384009773078e-08
17.699999999999623	-8.893601277304592e-07	7.08266808585893e-07	-1.9856612393727507e-07	6.830747691589222e-08
17.709999999999624	-8.873408001612705e-07	7.068915265501647e-07	-1.979935895809229e-07	6.81614983780548e-08
17.719999999999622	-8.853271951258957e-07	7.055194568733084e-07	-1.9742300990646098e-07	6.801590329145766e-08
17.72999999999962	-8.833192930820473e-07	7.041505909569476e-07	-1.9685437743649393e-07	6.787069046758074e-08
17.739999999999622	-8.813170745664367e-07	7.027849202284714e-07	-1.962876847271534e-07	6.772585872212756e-08
17.749999999999623	-8.793205201944094e-07	7.014224361409222e-07	-1.9572292436789569e-07	6.758140687500884e-08
17.75999999999962	-8.77329610659589e-07	7.000631301729301e-07	-1.9516008898130258e-07	6.743733375032533e-08
17.76999999999962	-8.753443267335148e-07	6.987069938285414e-07	-1.9459917122288043e-07	6.729363817635119e-08
17.77999999999962	-8.733646492652951e-07	6.973540186372765e-07	-1.9404016378086423e-07	6.715031898551758e-08
17.789999999999623	-8.713905591812501e-07	6.960041961539623e-07	-1.934830593760218e-07	6.700737501439578e-08
17.79999999999962	-8.69422037484558e-07	6.946575179585878e-07	-1.9292785076145899e-07	6.686480510368127e-08
17.80999999999962	-8.674590652549081e-07	6.93313975656389e-07	-1.9237453072242605e-07	6.672260809817647e-08
17.81999999999962	-8.65501623648149e-07	6.919735608776286e-07	-1.918230920761261e-07	6.658078284677529e-08
17.82999999999962	-8.635496938959465e-07	6.906362652775646e-07	-1.9127352767152648e-07	6.643932820244626e-08
17.83999999999962	-8.616032573054393e-07	6.893020805363538e-07	-1.907258303891673e-07	6.629824302221698e-08
17.849999999999618	-8.596622952588878e-07	6.879709983589824e-07	-1.9017999314097643e-07	6.615752616715715e-08
17.85999999999962	-8.577267892133358e-07	6.866430104751947e-07	-1.8963600887008055e-07	6.601717650236316e-08
17.86999999999962	-8.557967207002787e-07	6.853181086393799e-07	-1.8909387055062358e-07	6.58771928969418e-08
17.87999999999962	-8.538720713253102e-07	6.839962846304938e-07	-1.8855357118758089e-07	6.573757422399485e-08
17.889999999999617	-8.51952822767797e-07	6.826775302520601e-07	-1.8801510381657836e-07	6.559831936060262e-08
17.89999999999962	-8.500389567805366e-07	6.813618373319591e-07	-1.8747846150371092e-07	6.545942718780832e-08
17.90999999999962	-8.481304551894284e-07	6.800491977224488e-07	-1.869436373453644e-07	6.532089659060284e-08
17.919999999999618	-8.462272998931386e-07	6.78739603300015e-07	-1.8641062446803594e-07	6.518272645790863e-08
17.929999999999616	-8.443294728627658e-07	6.774330459653751e-07	-1.858794160281587e-07	6.504491568256417e-08
17.939999999999618	-8.424369561415218e-07	6.761295176433043e-07	-1.8535000521192462e-07	6.490746316130873e-08
17.94999999999962	-8.405497318443914e-07	6.748290102826342e-07	-1.8482238523511266e-07	6.477036779476675e-08
17.959999999999617	-8.386677821578189e-07	6.735315158561187e-07	-1.842965493429139e-07	6.463362848743262e-08
17.969999999999615	-8.367910893393751e-07	6.722370263603842e-07	-1.837724908097604e-07	6.44972441476553e-08
17.979999999999617	-8.349196357174343e-07	6.709455338158707e-07	-1.8325020293915614e-07	6.436121368762293e-08
17.98999999999962	-8.330534036908577e-07	6.69657030266666e-07	-1.8272967906350608e-07	6.42255360233481e-08
17.999999999999616	-8.31192375728671e-07	6.683715077805375e-07	-1.8221091254395004e-07	6.409021007465249e-08
18.009999999999614	-8.293365343697429e-07	6.6708895844882e-07	-1.816938967701945e-07	6.395523476515175e-08
18.019999999999616	-8.274858622224763e-07	6.658093743862968e-07	-1.8117862516034927e-07	6.382060902224063e-08
18.029999999999617	-8.256403419644782e-07	6.645327477311309e-07	-1.8066509116076103e-07	6.368633177707843e-08
18.039999999999615	-8.237999563422634e-07	6.632590706448587e-07	-1.8015328824585338e-07	6.355240196457327e-08
18.049999999999613	-8.219646881709311e-07	6.619883353121949e-07	-1.7964320991796206e-07	6.34188185233685e-08
18.059999999999615	-8.201345203338508e-07	6.607205339410914e-07	-1.7913484970717638e-07	6.328558039582703e-08
18.069999999999617	-8.183094357823674e-07	6.594556587625682e-07	-1.7862820117118008e-07	6.315268652801725e-08
18.079999999999615	-8.164894175354729e-07	6.581937020306369e-07	-1.7812325789509258e-07	6.302013586969826e-08
18.089999999999613	-8.146744486795182e-07	6.569346560222768e-07	-1.7762001349131208e-07	6.288792737430522e-08
18.099999999999614	-8.128645123678943e-07	6.556785130372782e-07	-1.771184615993597e-07	6.275605999893531e-08
18.109999999999616	-8.110595918207368e-07	6.544252653983149e-07	-1.7661859588572614e-07	6.262453270433283e-08
18.119999999999614	-8.09259670324622e-07	6.531749054506825e-07	-1.7612041004371621e-07	6.249334445487537e-08
18.12999999999961	-8.074647312322608e-07	6.519274255623739e-07	-1.7562389779329883e-07	6.236249421855902e-08
18.139999999999613	-8.056747579622046e-07	6.506828181238926e-07	-1.7512905288095422e-07	6.223198096698475e-08
18.149999999999615	-8.038897339985434e-07	6.494410755482818e-07	-1.74635869079525e-07	6.210180367534389e-08
18.159999999999613	-8.021096428906145e-07	6.482021902709846e-07	-1.7414434018806619e-07	6.197196132240412e-08
18.16999999999961	-8.003344682527005e-07	6.469661547497346e-07	-1.7365446003169875e-07	6.184245289049547e-08
18.179999999999612	-7.985641937637379e-07	6.457329614646094e-07	-1.7316622246146184e-07	6.171327736549647e-08
18.189999999999614	-7.967988031670294e-07	6.445026029178261e-07	-1.7267962135416786e-07	6.158443373682013e-08
18.199999999999612	-7.950382802699396e-07	6.43275071633735e-07	-1.7219465061225833e-07	6.145592099740012e-08
18.20999999999961	-7.932826089436226e-07	6.420503601587317e-07	-1.717113041636596e-07	6.132773814367698e-08
18.21999999999961	-7.91531773122714e-07	6.408284610611854e-07	-1.7122957596164124e-07	6.11998841755845e-08
18.229999999999613	-7.897857568050662e-07	6.396093669313273e-07	-1.7074945998467417e-07	6.107235809653602e-08
18.23999999999961	-7.880445440514433e-07	6.383930703813114e-07	-1.7027095023629237e-07	6.094515891341075e-08
18.24999999999961	-7.863081189852418e-07	6.371795640449481e-07	-1.697940407449505e-07	6.081828563654035e-08
18.25999999999961	-7.845764657922161e-07	6.359688405777723e-07	-1.6931872556388878e-07	6.069173727969541e-08
18.269999999999612	-7.828495687201837e-07	6.347608926569073e-07	-1.6884499877099463e-07	6.056551286007185e-08
18.27999999999961	-7.811274120787557e-07	6.335557129810438e-07	-1.6837285446866714e-07	6.043961139827804e-08
18.28999999999961	-7.794099802390506e-07	6.323532942703427e-07	-1.679022867836818e-07	6.031403191832088e-08
18.29999999999961	-7.776972576334182e-07	6.311536292663016e-07	-1.6743328986705602e-07	6.018877344759301e-08
18.30999999999961	-7.759892287551662e-07	6.299567107318159e-07	-1.669658578939179e-07	6.006383501685938e-08
18.31999999999961	-7.742858781582811e-07	6.287625314509969e-07	-1.6649998506337227e-07	5.993921566024429e-08
18.329999999999607	-7.725871904571553e-07	6.275710842291563e-07	-1.660356655983714e-07	5.981491441521791e-08
18.33999999999961	-7.70893150326315e-07	6.26382361892685e-07	-1.6557289374558323e-07	5.969093032258401e-08
18.34999999999961	-7.692037425001473e-07	6.251963572890492e-07	-1.651116637752646e-07	5.956726242646619e-08
18.35999999999961	-7.675189517726356e-07	6.24013063286671e-07	-1.6465196998113177e-07	5.9443909774295376e-08
18.369999999999607	-7.658387629970846e-07	6.228324727749111e-07	-1.6419380668023297e-07	5.9320871416797134e-08
18.379999999999608	-7.641631610858467e-07	6.216545786638963e-07	-1.6373716821282384e-07	5.9198146407978176e-08
18.38999999999961	-7.624921310100789e-07	6.20479373884588e-07	-1.6328204894224094e-07	5.90757338051146e-08
18.399999999999608	-7.608256577994508e-07	6.193068513885989e-07	-1.6282844325477838e-07	5.895363266873837e-08
18.409999999999606	-7.591637265418957e-07	6.181370041481819e-07	-1.6237634555956437e-07	5.8831842062625066e-08
18.419999999999607	-7.575063223833482e-07	6.169698251561514e-07	-1.6192575028843792e-07	5.871036105378108e-08
18.42999999999961	-7.558534305274749e-07	6.158053074258085e-07	-1.6147665189582929e-07	5.8589188712431415e-08
18.439999999999607	-7.542050362354228e-07	6.146434439908682e-07	-1.6102904485863794e-07	5.846832411200711e-08
18.449999999999605	-7.525611248255543e-07	6.134842279054289e-07	-1.605829236761138e-07	5.834776632913237e-08
18.459999999999607	-7.509216816731931e-07	6.12327652243808e-07	-1.601382828697376e-07	5.822751444361291e-08
18.469999999999608	-7.492866922103674e-07	6.111737101006449e-07	-1.5969511698310434e-07	5.810756753842307e-08
18.479999999999606	-7.476561419255518e-07	6.100223945906258e-07	-1.5925342058180556e-07	5.7987924699693854e-08
18.489999999999604	-7.46030016363418e-07	6.088736988485888e-07	-1.5881318825331367e-07	5.7868585016700694e-08
18.499999999999606	-7.444083011245781e-07	6.077276160293559e-07	-1.5837441460686602e-07	5.774954758185109e-08
18.509999999999607	-7.427909818653343e-07	6.065841393076985e-07	-1.579370942733518e-07	5.763081149067271e-08
18.519999999999605	-7.411780442974318e-07	6.054432618783686e-07	-1.575012219051984e-07	5.7512375841801436e-08
18.529999999999603	-7.395694741878028e-07	6.043049769557347e-07	-1.570667921762578e-07	5.739423973696889e-08
18.539999999999605	-7.379652573583207e-07	6.031692777741287e-07	-1.5663379978169548e-07	5.727640228099099e-08
18.549999999999606	-7.3636537968556e-07	6.020361575874421e-07	-1.5620223943787977e-07	5.715886258175573e-08
18.559999999999604	-7.347698271005413e-07	6.009056096692372e-07	-1.557721058822723e-07	5.7041619750211705e-08
18.569999999999602	-7.331785855884942e-07	5.997776273126157e-07	-1.5534339387331716e-07	5.6924672900355706e-08
18.579999999999604	-7.315916411886063e-07	5.986522038301741e-07	-1.5491609819033346e-07	5.680802114922151e-08
18.589999999999606	-7.300089799937859e-07	5.975293325539414e-07	-1.5449021363340844e-07	5.6691663616867875e-08
18.599999999999604	-7.284305881504251e-07	5.964090068353069e-07	-1.5406573502328948e-07	5.657559942636737e-08
18.6099999999996	-7.268564518581487e-07	5.952912200449726e-07	-1.536426572012786e-07	5.6459827703793785e-08
18.619999999999603	-7.252865573695818e-07	5.941759655728063e-07	-1.5322097502912733e-07	5.6344347578211695e-08
18.629999999999605	-7.237208909901213e-07	5.930632368279419e-07	-1.5280068338893197e-07	5.6229158181664265e-08
18.639999999999603	-7.221594390776761e-07	5.919530272385658e-07	-1.5238177718303125e-07	5.611425864916209e-08
18.6499999999996	-7.206021880424573e-07	5.90845330251914e-07	-1.5196425133390137e-07	5.5999648118671624e-08
18.659999999999602	-7.190491243467276e-07	5.89740139334203e-07	-1.515481007840558e-07	5.588532573110382e-08
18.669999999999604	-7.175002345045702e-07	5.886374479705469e-07	-1.5113332049594298e-07	5.57712906303031e-08
18.679999999999602	-7.15955505081666e-07	5.875372496649618e-07	-1.5071990545184633e-07	5.565754196303586e-08
18.6899999999996	-7.144149226950503e-07	5.864395379402135e-07	-1.503078506537836e-07	5.55440788789791e-08
18.6999999999996	-7.128784740128892e-07	5.853443063378061e-07	-1.4989715112340913e-07	5.543090053070971e-08
18.709999999999603	-7.113461457542556e-07	5.842515484179178e-07	-1.4948780190191458e-07	5.5318006073692834e-08
18.7199999999996	-7.0981792468889e-07	5.831612577593211e-07	-1.4907979804993134e-07	5.520539466627132e-08
18.7299999999996	-7.08293797636983e-07	5.820734279593451e-07	-1.4867313464743462e-07	5.50930654696542e-08
18.7399999999996	-7.067737514689454e-07	5.809880526337756e-07	-1.482678067936461e-07	5.498101764790619e-08
18.749999999999602	-7.05257773105188e-07	5.799051254168675e-07	-1.478638096069393e-07	5.486925036793641e-08
18.7599999999996	-7.037458495158927e-07	5.788246399611698e-07	-1.474611382247447e-07	5.475776279948754e-08
18.769999999999598	-7.022379677207958e-07	5.777465899375674e-07	-1.4705978780345577e-07	5.4646554115125194e-08
18.7799999999996	-7.007341147889584e-07	5.766709690351831e-07	-1.4665975351833559e-07	5.453562349022682e-08
18.7899999999996	-6.992342778385604e-07	5.755977709613261e-07	-1.462610305634243e-07	5.442497010297138e-08
18.7999999999996	-6.977384440366653e-07	5.745269894413807e-07	-1.4586361415144726e-07	5.4314593134328175e-08
18.809999999999597	-6.962466005990124e-07	5.734586182188174e-07	-1.4546749951372397e-07	5.4204491768046405e-08
18.8199999999996	-6.947587347897966e-07	5.723926510551187e-07	-1.4507268190007677e-07	5.409466519064466e-08
18.8299999999996	-6.93274833921453e-07	5.713290817296855e-07	-1.4467915657874183e-07	5.398511259140032e-08
18.8399999999996	-6.917948853544425e-07	5.702679040398037e-07	-1.4428691883628023e-07	5.387583316233882e-08
18.849999999999596	-6.903188764970336e-07	5.692091118005541e-07	-1.4389596397748754e-07	5.3766826098223315e-08
18.859999999999598	-6.888467948050959e-07	5.681526988447997e-07	-1.4350628732530782e-07	5.365809059654443e-08
18.8699999999996	-6.873786277818826e-07	5.670986590231343e-07	-1.4311788422074576e-07	5.3549625857509484e-08
18.879999999999598	-6.859143629778292e-07	5.66046986203734e-07	-1.427307500227796e-07	5.344143108403246e-08
18.889999999999596	-6.844539879903253e-07	5.649976742723841e-07	-1.4234488010827626e-07	5.3333505481723735e-08
18.899999999999597	-6.829974904635238e-07	5.639507171324277e-07	-1.4196026987190422e-07	5.322584825887938e-08
18.9099999999996	-6.815448580881272e-07	5.629061087046389e-07	-1.4157691472605094e-07	5.3118458626471404e-08
18.919999999999597	-6.800960786011752e-07	5.618638429272339e-07	-1.411948101007367e-07	5.301133579813765e-08
18.929999999999595	-6.786511397858476e-07	5.608239137557255e-07	-1.408139514435331e-07	5.290447899017103e-08
18.939999999999596	-6.772100294712517e-07	5.597863151630037e-07	-1.404343342194782e-07	5.279788742151011e-08
18.949999999999598	-6.757727355322247e-07	5.587510411391253e-07	-1.400559539109959e-07	5.269156031372879e-08
18.959999999999596	-6.743392458891256e-07	5.577180856913913e-07	-1.3967880601781302e-07	5.258549689102622e-08
18.969999999999594	-6.729095485076373e-07	5.566874428441631e-07	-1.3930288605687985e-07	5.2479696380217095e-08
18.979999999999595	-6.714836313985604e-07	5.556591066389407e-07	-1.389281895622871e-07	5.237415801072144e-08
18.989999999999597	-6.700614826176222e-07	5.546330711342119e-07	-1.3855471208518896e-07	5.226888101455499e-08
18.999999999999595	-6.686430902652641e-07	5.536093304053825e-07	-1.381824491937218e-07	5.2163864626319176e-08
19.009999999999593	-6.672284424864628e-07	5.525878785448001e-07	-1.3781139647292578e-07	5.205910808319131e-08
19.019999999999595	-6.658175274705078e-07	5.515687096616802e-07	-1.3744154952466687e-07	5.1954610624915014e-08
19.029999999999596	-6.644103334508317e-07	5.505518178819707e-07	-1.3707290396755975e-07	5.1850371493790456e-08
19.039999999999594	-6.630068487047959e-07	5.495371973484231e-07	-1.3670545543688995e-07	5.174638993466457e-08
19.049999999999592	-6.616070615535034e-07	5.48524842220393e-07	-1.3633919958453754e-07	5.164266519492157e-08
19.059999999999594	-6.602109603616052e-07	5.475147466739443e-07	-1.3597413207890122e-07	5.1539196524473e-08
19.069999999999595	-6.588185335371064e-07	5.465069049016463e-07	-1.356102486048239e-07	5.1435983175748765e-08
19.079999999999593	-6.574297695311794e-07	5.455013111126249e-07	-1.3524754486351563e-07	5.133302440368726e-08
19.08999999999959	-6.560446568379664e-07	5.444979595324442e-07	-1.34886016572482e-07	5.1230319465725835e-08
19.099999999999593	-6.546631839943915e-07	5.434968444031135e-07	-1.3452565946544776e-07	5.112786762179162e-08
19.109999999999594	-6.532853395799792e-07	5.424979599829426e-07	-1.3416646929228504e-07	5.102566813429173e-08
19.119999999999592	-6.519111122166557e-07	5.415013005465964e-07	-1.3380844181894162e-07	5.092372026810464e-08
19.12999999999959	-6.505404905685689e-07	5.405068603849745e-07	-1.334515728273655e-07	5.0822023290569856e-08
19.139999999999592	-6.491734633418978e-07	5.395146338051457e-07	-1.3309585811543582e-07	5.072057647147958e-08
19.149999999999594	-6.478100192846755e-07	5.385246151303729e-07	-1.3274129349689201e-07	5.061937908306908e-08
19.15999999999959	-6.464501471865933e-07	5.375367986999599e-07	-1.3238787480126037e-07	5.051843040000722e-08
19.16999999999959	-6.450938358788299e-07	5.365511788692669e-07	-1.3203559787378664e-07	5.041772969938785e-08
19.17999999999959	-6.43741074233856e-07	5.355677500096531e-07	-1.3168445857536473e-07	5.031727626072023e-08
19.189999999999593	-6.423918511652632e-07	5.345865065083986e-07	-1.3133445278246807e-07	5.021706936592024e-08
19.19999999999959	-6.410461556275819e-07	5.3360744276867e-07	-1.3098557638708064e-07	5.011710829930123e-08
19.20999999999959	-6.397039766160926e-07	5.326305532094492e-07	-1.306378252966292e-07	5.001739234756485e-08
19.21999999999959	-6.38365303166657e-07	5.31655832265531e-07	-1.3029119543391468e-07	4.991792079979244e-08
19.229999999999592	-6.37030124355536e-07	5.306832743873996e-07	-1.2994568273704543e-07	4.981869294743561e-08
19.23999999999959	-6.356984292992141e-07	5.297128740412366e-07	-1.2960128315937146e-07	4.9719708084308026e-08
19.249999999999588	-6.343702071542188e-07	5.287446257088464e-07	-1.292579926694154e-07	4.962096550657581e-08
19.25999999999959	-6.330454471169504e-07	5.27778523887587e-07	-1.289158072508086e-07	4.95224645127491e-08
19.26999999999959	-6.317241384235039e-07	5.26814563090395e-07	-1.2857472290222535e-07	4.942420440367331e-08
19.27999999999959	-6.304062703494954e-07	5.258527378456186e-07	-1.2823473563731847e-07	4.932618448252037e-08
19.289999999999587	-6.290918322098929e-07	5.24893042697074e-07	-1.278958414846531e-07	4.92284040547798e-08
19.29999999999959	-6.277808133588346e-07	5.239354722039103e-07	-1.2755803648764365e-07	4.913086242825003e-08
19.30999999999959	-6.264732031894752e-07	5.229800209406756e-07	-1.2722131670449017e-07	4.90335589130302e-08
19.319999999999588	-6.251689911337941e-07	5.220266834970763e-07	-1.26885678208115e-07	4.89364928215111e-08
19.329999999999586	-6.238681666624431e-07	5.210754544781669e-07	-1.2655111708610072e-07	4.883966346836662e-08
19.339999999999588	-6.225707192845669e-07	5.201263285041095e-07	-1.2621762944062562e-07	4.8743070170545535e-08
19.34999999999959	-6.2127663854764e-07	5.191793002101774e-07	-1.258852113884039e-07	4.864671224726275e-08
19.359999999999587	-6.199859140372999e-07	5.182343642467628e-07	-1.255538590606234e-07	4.855058901999095e-08
19.369999999999585	-6.186985353771789e-07	5.172915152793016e-07	-1.252235686028841e-07	4.8454699812452026e-08
19.379999999999587	-6.174144922287359e-07	5.163507479881812e-07	-1.2489433617513844e-07	4.83590439506088e-08
19.38999999999959	-6.161337742910992e-07	5.15412057068678e-07	-1.2456615795163002e-07	4.826362076265658e-08
19.399999999999586	-6.148563713008979e-07	5.144754372310874e-07	-1.2423903012083418e-07	4.8168429579015185e-08
19.409999999999584	-6.13582273032096e-07	5.135408832003871e-07	-1.2391294888539806e-07	4.807346973232003e-08
19.419999999999586	-6.12311469295835e-07	5.126083897164689e-07	-1.2358791046208204e-07	4.7978740557414296e-08
19.429999999999588	-6.110439499402724e-07	5.116779515338723e-07	-1.2326391108170107e-07	4.7884241391340784e-08
19.439999999999586	-6.097797048504176e-07	5.107495634219184e-07	-1.2294094698906616e-07	4.7789971573333375e-08
19.449999999999584	-6.085187239479725e-07	5.098232201644632e-07	-1.2261901444292676e-07	4.769593044480911e-08
19.459999999999585	-6.072609971911735e-07	5.088989165601325e-07	-1.2229810971591188e-07	4.760211734936e-08
19.469999999999587	-6.060065145746371e-07	5.079766474219498e-07	-1.21978229094475e-07	4.7508531632745065e-08
19.479999999999585	-6.047552661291931e-07	5.070564075774962e-07	-1.2165936887883602e-07	4.741517264288206e-08
19.489999999999583	-6.03507241921733e-07	5.06138191868876e-07	-1.213415253829248e-07	4.7322039729839614e-08
19.499999999999584	-6.022624320550588e-07	5.052219951525206e-07	-1.2102469493432556e-07	4.722913224582919e-08
19.509999999999586	-6.01020826667717e-07	5.043078122992882e-07	-1.2070887387422103e-07	4.713644954519711e-08
19.519999999999584	-5.997824159338546e-07	5.033956381943142e-07	-1.2039405855733755e-07	4.704399098441678e-08
19.529999999999582	-5.985471900630559e-07	5.024854677370802e-07	-1.200802453518897e-07	4.695175592208044e-08
19.539999999999583	-5.973151393001976e-07	5.015772958412486e-07	-1.1976743063952503e-07	4.6859743718891684e-08
19.549999999999585	-5.960862539252904e-07	5.0067111743468e-07	-1.1945561081527095e-07	4.6767953737657555e-08
19.559999999999583	-5.948605242533303e-07	4.997669274594007e-07	-1.1914478228748064e-07	4.667638534328066e-08
19.56999999999958	-5.936379406341492e-07	4.988647208714691e-07	-1.1883494147777856e-07	4.658503790275138e-08
19.579999999999583	-5.924184934522616e-07	4.979644926411144e-07	-1.1852608482100831e-07	4.6493910785140234e-08
19.589999999999584	-5.91202173126718e-07	4.970662377524403e-07	-1.1821820876517929e-07	4.640300336159001e-08
19.599999999999582	-5.899889701109526e-07	4.961699512036328e-07	-1.1791130977141457e-07	4.631231500530859e-08
19.60999999999958	-5.887788748926419e-07	4.952756280067182e-07	-1.1760538431389773e-07	4.622184509156061e-08
19.61999999999958	-5.87571877993548e-07	4.943832631876538e-07	-1.1730042887982167e-07	4.613159299766022e-08
19.629999999999583	-5.863679699693831e-07	4.934928517861644e-07	-1.1699643996933712e-07	4.6041558102963824e-08
19.63999999999958	-5.851671414096581e-07	4.926043888558501e-07	-1.1669341409550121e-07	4.595173978886196e-08
19.64999999999958	-5.839693829375328e-07	4.91717869463965e-07	-1.1639134778422624e-07	4.586213743877208e-08
19.65999999999958	-5.827746852096827e-07	4.90833288691532e-07	-1.1609023757422967e-07	4.577275043813095e-08
19.669999999999582	-5.815830389161451e-07	4.899506416332373e-07	-1.1579008001698377e-07	4.568357817438749e-08
19.67999999999958	-5.803944347801844e-07	4.890699233973284e-07	-1.154908716766651e-07	4.5594620036995034e-08
19.68999999999958	-5.792088635581458e-07	4.881911291056572e-07	-1.1519260913010519e-07	4.550587541740403e-08
19.69999999999958	-5.780263160393102e-07	4.873142538936305e-07	-1.1489528896674117e-07	4.54173437090547e-08
19.70999999999958	-5.76846783045763e-07	4.864392929101131e-07	-1.1459890778856655e-07	4.5329024307369764e-08
19.71999999999958	-5.756702554322458e-07	4.855662413174081e-07	-1.1430346221008319e-07	4.52409166097472e-08
19.729999999999578	-5.744967240860206e-07	4.846950942912806e-07	-1.1400894885825142e-07	4.515302001555268e-08
19.73999999999958	-5.733261799267276e-07	4.83825847020784e-07	-1.1371536437244303e-07	4.506533392611268e-08
19.74999999999958	-5.721586139062552e-07	4.829584947083148e-07	-1.1342270540439337e-07	4.497785774470694e-08
19.75999999999958	-5.709940170085936e-07	4.820930325696047e-07	-1.131309686181529e-07	4.4890590876561703e-08
19.769999999999577	-5.698323802497028e-07	4.81229455833557e-07	-1.1284015069004058e-07	4.4803532728842045e-08
19.77999999999958	-5.686736946773733e-07	4.803677597423079e-07	-1.125502483085964e-07	4.4716682710645225e-08
19.78999999999958	-5.675179513711011e-07	4.795079395510982e-07	-1.12261258174535e-07	4.4630040232993356e-08
19.799999999999578	-5.663651414419373e-07	4.786499905283718e-07	-1.1197317700069927e-07	4.4543604708826344e-08
19.809999999999576	-5.652152560323651e-07	4.777939079555738e-07	-1.1168600151201362e-07	4.445737555299491e-08
19.819999999999578	-5.640682863161618e-07	4.769396871272059e-07	-1.1139972844543817e-07	4.43713521822535e-08
19.82999999999958	-5.629242234982715e-07	4.760873233507703e-07	-1.1111435454992371e-07	4.428553401525349e-08
19.839999999999577	-5.617830588146659e-07	4.752368119467222e-07	-1.1082987658636557e-07	4.4199920472536063e-08
19.849999999999575	-5.606447835322184e-07	4.743881482484101e-07	-1.1054629132755866e-07	4.411451097652528e-08
19.859999999999577	-5.595093889485695e-07	4.73541327602083e-07	-1.1026359555815284e-07	4.40293049515212e-08
19.869999999999578	-5.583768663919991e-07	4.7269634536680843e-07	-1.0998178607460804e-07	4.39443018236933e-08
19.879999999999576	-5.572472072213006e-07	4.7185319691443907e-07	-1.097008596851501e-07	4.385950102107322e-08
19.889999999999574	-5.561204028256421e-07	4.7101187762960336e-07	-1.0942081320972627e-07	4.377490197354807e-08
19.899999999999576	-5.549964446244484e-07	4.7017238290964276e-07	-1.0914164347996166e-07	4.369050411285392e-08
19.909999999999577	-5.538753240672664e-07	4.6933470816454765e-07	-1.0886334733911598e-07	4.36063068725685e-08
19.919999999999575	-5.527570326336463e-07	4.684988488169802e-07	-1.0858592164203935e-07	4.3522309688105274e-08
19.929999999999573	-5.516415618330041e-07	4.676648003021839e-07	-1.0830936325512979e-07	4.3438511996705835e-08
19.939999999999575	-5.505289032045056e-07	4.668325580679525e-07	-1.0803366905628983e-07	4.335491323743385e-08
19.949999999999577	-5.494190483169397e-07	4.6600211757462527e-07	-1.0775883593488469e-07	4.327151285116822e-08
19.959999999999575	-5.48311988768587e-07	4.651734742950052e-07	-1.0748486079169898e-07	4.3188310280596534e-08
19.969999999999573	-5.47207716187103e-07	4.6434662371436544e-07	-1.0721174053889506e-07	4.310530497020831e-08
19.979999999999574	-5.461062222293985e-07	4.6352156133034556e-07	-1.0693947209997067e-07	4.302249636628848e-08
[truncated: 18,002 more rows]
