# Supplementary material for: Ab Initio Calculation of Coupling-Constant Averaged Exchange–Correlation Holes for Spherically Symmetric Atoms
Source: J Phys Chem A. 2024 Sep 23;128(39):8521–32. doi: 10.1021/acs.jpca.4c02717 (PMC11457219; doi:10.1021/acs.jpca.4c02717)
Supplement: Supplementary file 1 — jp4c02717_si_001.zip [file jp4c02717_si_001.zip › data/Be_CCSD.csv]

Br_u_ccsd	Be_hxss_ccsd	Be_hxos_ccsd	Be_hcss_ccsd	Be_hcos_ccsd
0.0	-1.047490704344567	7.418415565675356e-17	5.217360115050695e-07	-0.07764505882671185
0.01	-1.0464634943645257	5.654207914689086e-17	4.0648574284318784e-07	-0.07748045434603895
0.02	-1.0434019768161211	6.320297121488343e-17	5.1573489923129046e-08	-0.07699364649062872
0.03	-1.0383658799619238	6.15961727467111e-17	-5.376219269770388e-07	-0.0762026079341121
0.04	-1.031418187194524	5.0896120156653904e-17	-1.3669292946438816e-06	-0.07512735326050174
0.05	-1.0226519228540338	5.052058791225033e-17	-2.424239585074872e-06	-0.07379110346479714
0.06	-1.0121723799731512	4.6437814210901125e-17	-3.711011233420436e-06	-0.07221821846488224
0.07	-1.000095445369126	4.6660087645341236e-17	-5.235682801973951e-06	-0.07043432534594858
0.08	-0.9865431834557814	4.381273432822774e-17	-7.013376724263054e-06	-0.06846549573478578
0.09	-0.9716413474696781	4.536412476184788e-17	-9.061938263332792e-06	-0.0663373694215243
0.1	-0.9555170849515372	4.6347181434215094e-17	-1.1397004335167438e-05	-0.06407462122851898
0.11	-0.9382971115508992	4.898086252173721e-17	-1.402797572158665e-05	-0.06170084064062545
0.12	-0.920106217162961	4.9735855319882397e-17	-1.6955853374467367e-05	-0.05923857799910393
0.13	-0.9010660267938526	5.0674625841901446e-17	-2.017294997669339e-05	-0.05670935168823694
0.14	-0.881293997453785	4.631515504948974e-17	-2.3664079748741962e-05	-0.05413355494935189
0.15	-0.8609026489813979	4.4862525198839046e-17	-2.740864376926666e-05	-0.05153029961057044
0.16	-0.8399990107404269	4.548999081639436e-17	-3.138304470884368e-05	-0.04891726219394678
0.17	-0.8186842517083204	5.043329713649814e-17	-3.556299370877092e-05	-0.04631058140504794
0.18	-0.7970534568973328	4.720813576706823e-17	-3.9925434051513164e-05	-0.04372482510095854
0.19	-0.7751955167606793	4.4283127490153524e-17	-4.4449949931690824e-05	-0.04117301917385714
0.2	-0.7531931036200683	4.4930855627170764e-17	-4.911963376608153e-05	-0.03866671767025217
0.21	-0.7311227164740574	3.921547464378768e-17	-5.3921451524829855e-05	-0.03621609171290246
0.22	-0.7090547809995907	4.30801459459408e-17	-5.8846181349991866e-05	-0.033830019810582763
0.23	-0.6870537949285367	4.1426878253601963e-17	-6.388801658530063e-05	-0.031516169437624836
0.24	-0.6651785108101326	4.009039834485312e-17	-6.904392804751858e-05	-0.029281066404317404
0.25	-0.6434821491109588	3.9986610449550917e-17	-7.43128765522405e-05	-0.02713015320566447
0.26	-0.6220126351399076	3.769326308417105e-17	-7.969495823045847e-05	-0.02506784003547697
0.27	-0.6008128537038536	3.6113451248088095e-17	-8.519055284361698e-05	-0.02309755287020884
0.28	-0.5799209158435408	3.9524102599627604e-17	-9.079953109403238e-05	-0.021221782541664676
0.29	-0.5593704325255244	3.4807248880668376e-17	-9.65205620018228e-05	-0.01944213758831558
0.3	-0.5391907907808638	3.106901131720578e-17	-0.00010235054681329014	-0.017759402343913887
0.31	-0.5194074284607397	2.834386103079195e-17	-0.00010828419309860671	-0.016173600489761113
0.32	-0.5000421044855975	2.9610823536531406e-17	-0.00011431373183412585	-0.014684063331784274
0.33	-0.4811131621559301	2.674061738986675e-17	-0.00012042877190060475	-0.013289501428568025
0.34	-0.4626357837320709	2.317966231155913e-17	-0.00012661628042814899	-0.011988077881084646
0.35000000000000003	-0.44462223504985154	2.3402034769371645e-17	-0.00013286067341261587	-0.010777481544945532
0.36	-0.4270820994022062	2.3218582761379145e-17	-0.00013914399895353924	-0.009654998568656366
0.37	-0.41002250027983606	1.976739862771175e-17	-0.00014544619460132857	-0.008617580922663905
0.38	-0.393448312831724	1.985121282921937e-17	-0.0001517454006152441	-0.007661910899881621
0.39	-0.3773623640912645	1.715887060523093e-17	-0.00015801831194345306	-0.0067844608898329105
0.4	-0.3617656221320543	1.8157620994277865e-17	-0.00016424055321367925	-0.00598154802245801
0.41000000000000003	-0.3466573743863083	1.4262874600135097e-17	-0.00017038706282951344	-0.00524938352517837
0.42	-0.33203539539450716	1.2546774600071712e-17	-0.00017643247421067487	-0.004584116830508472
0.43	-0.31789610427081416	1.231824453640489e-17	-0.00018235148416684277	-0.003981874611903457
0.44	-0.304234712175249	1.210938193267443e-17	-0.00018811920029926377	-0.003438795018225846
0.45	-0.29104536008751103	1.1052810397415034e-17	-0.00019371146118102311	-0.002951057430395605
0.46	-0.2783212471827962	9.171997669068078e-18	-0.00019910512467424812	-0.0025149080864493
0.47000000000000003	-0.26605475011854796	7.09870558093886e-18	-0.00020427832129227275	-0.0021266819219863072
0.48	-0.2542375335529563	6.973380489666227e-18	-0.00020921067083251588	-0.0017828209593588004
0.49	-0.24286065223025577	7.410358814192317e-18	-0.0002138834616412233	-0.0014798895571097883
0.5	-0.23191464498304126	5.60567642472579e-18	-0.0002182797928516056	-0.0012145868057654105
0.51	-0.2213896210164432	5.6342037269471206e-18	-0.00022238468074495255	-0.0009837563304683486
0.52	-0.21127533885182845	4.098590291173514e-18	-0.00022618513098859871	-0.0007843937372451668
0.53	-0.20156127831757675	5.29373617191368e-18	-0.00022967017903696707	-0.0006136519191191498
0.54	-0.1922367059808558	5.5087641669171876e-18	-0.00023283090128981	-0.0004688444212646106
0.55	-0.18329073441674365	5.5666100537974355e-18	-0.0002356603998699136	-0.00034744705087383615
0.56	-0.17471237570951184	4.8736867662917515e-18	-0.00023815376399846655	-0.0002470979069514942
0.5700000000000001	-0.1664905895755693	3.941003068908985e-18	-0.00024030801098484655	-0.00016559599724441407
0.58	-0.15861432648874862	4.348531671542753e-18	-0.00024212200983922405	-0.00010089860325731504
0.59	-0.15107256617688042	3.2075916612031402e-18	-0.0002435963903960614	-5.111754910559374e-05
0.6	-0.14385435184428866	3.618737773369806e-18	-0.00024473344074890657	-1.451452519056184e-05
0.61	-0.13694882045869972	2.025281076098233e-18	-0.0002455369955803033	1.05043871681868e-05
0.62	-0.13034522942340696	3.051664763075356e-18	-0.00024601231782372945	2.5394849338579188e-05
0.63	-0.12403297993705037	3.1835204777372213e-18	-0.00024616597585401523	3.148092249139374e-05
0.64	-0.11800163732436517	2.4311205704541775e-18	-0.0002460057182153558	2.996212046335943e-05
0.65	-0.11224094860221626	2.5895899956182882e-18	-0.00024554034765980615	2.1920738502024338e-05
0.66	-0.10674085752643708	2.791761892709164e-18	-0.00024477959606175603	8.329346799508111e-06
0.67	-0.10149151734671803	3.036539383811501e-18	-0.0002437340015677275	-9.941652747163448e-06
0.68	-0.09648330147926217	3.3009239395440947e-18	-0.0002424147891380568	-3.211649799200028e-05
0.6900000000000001	-0.09170681229028742	2.7823820335248315e-18	-0.00024083375544244057	-5.7506647144952956e-05
0.7000000000000001	-0.08715288816779113	2.939935103788448e-18	-0.00023900315890908186	-8.550353876829075e-05
0.71	-0.08281260904441598	2.234589994327748e-18	-0.00023693561554817555	-0.00011557159074661415
0.72	-0.07867730052072151	2.0139141848767683e-18	-0.00023464400102991834	-0.00014724148737928295
0.73	-0.07473853672572411	2.7328898822476053e-18	-0.00023214135936047708	-0.0001801037937145478
0.74	-0.07098814204015146	2.775193094195828e-18	-0.00022944081837418528	-0.00021380292676992482
0.75	-0.06741819179743123	2.425564073572411e-18	-0.00022655551215544634	-0.00024803150448510377
0.76	-0.06402101206792862	2.529393123983445e-18	-0.0002234985104073023	-0.0002825250852236609
0.77	-0.0607891786233002	1.8942268808772573e-18	-0.0002202827546996175	-0.00031705730344012853
0.78	-0.05771551516995192	1.8953345720878047e-18	-0.00021692100146295662	-0.0003514354007940086
0.79	-0.054793090933425645	2.3053771681544366e-18	-0.00021342577152958647	-0.0003854961465312054
0.8	-0.05201521766898583	2.229324462585881e-18	-0.00020980930597988556	-0.00041910213635374625
0.81	-0.049375446167706796	1.724826093516362e-18	-0.00020608352800327578	-0.0004521384552294487
0.8200000000000001	-0.046867562321853434	1.9792361735698074e-18	-0.00020226001046692865	-0.0004845096866089975
0.8300000000000001	-0.044485582808312066	2.051887691047387e-18	-0.00019834994884571078	-0.0005161372482618097
0.84	-0.042223750444144864	1.730615521894957e-18	-0.00019436413916461281	-0.0005469570333495509
0.85	-0.04007652926402022	2.1826600156224244e-18	-0.00019031296058830138	-0.000576917334357514
0.86	-0.03803859936523811	1.8218450401827705e-18	-0.0001862063622893595	-0.0006059770270275723
0.87	-0.03610485156230858	1.5617220527360683e-18	-0.00018205385423323422	-0.0006341039914099564
0.88	-0.03427038188952472	1.5261247849933253e-18	-0.0001778645015158703	-0.000661273747504548
0.89	-0.03253048598666918	1.5806072654425976e-18	-0.00017364692190439263	-0.0006874682836287662
0.9	-0.03088065339989273	1.6430082287721799e-18	-0.0001694092862405787	-0.0007126750565656352
0.91	-0.029316561826892115	1.6334467208175761e-18	-0.0001651593213810587	-0.0007368861436547504
0.92	-0.02783407133276828	1.204399025458621e-18	-0.00016090431536767633	-0.0007600975282384969
0.93	-0.0264292185603799	1.1601920413870172e-18	-0.00015665112453143448	-0.0007823085012198525
0.9400000000000001	-0.025098210956577435	1.0967922336148911e-18	-0.00015240618226108546	-0.0008035211628860528
0.9500000000000001	-0.02383742103344178	1.0678380915856573e-18	-0.00014817550917922348	-0.0008237400105698372
0.96	-0.02264338068152343	1.2800989985616665e-18	-0.0001439647244909567	-0.0008429715991278436
0.97	-0.0215127755500932	1.0302040437085158e-18	-0.0001397790582896713	-0.0008612242625902472
0.98	-0.02044243950756608	9.71087438822148e-19	-0.00013562336462269453	-0.0008785078866578767
0.99	-0.01942934919354019	1.0615768962726297e-18	-0.0001315021351368656	-0.0008948337229782239
1.0	-0.018470618672297264	9.933466906413814e-19	-0.00012741951314597377	-0.000910214237309193
1.01	-0.017563494196142983	1.0119482721865037e-18	-0.00012337930797315377	-0.0009246629847717862
1.02	-0.016705349085606745	1.0053670187168861e-18	-0.00011938500944339708	-0.0009381945063958632
1.03	-0.01589367873228175	9.753018620803646e-19	-0.000115439802412097	-0.0009508242420747675
1.04	-0.01512609572894887	1.1094114632804142e-18	-0.00011154658123349072	-0.0009625684558651847
1.05	-0.014400325130598194	9.794838741008983e-19	-0.00010770796408302377	-0.0009734441703000794
1.06	-0.013714199849026415	9.494891372962717e-19	-0.00010392630706222705	-0.0009834691070281976
1.07	-0.013065656182845699	1.0448286726423832e-18	-0.00010020371802511689	-0.0009926616316577525
1.08	-0.012452729483985608	1.002831113729222e-18	-9.654207007486759e-05	-0.0010010407011696114
1.09	-0.011873549961094059	9.737715182619776e-19	-9.294301469012223e-05	-0.0010086258126821598
1.1	-0.011326338619646242	8.998810374010751e-19	-8.94079944478484e-05	-0.0010154369527019154
1.11	-0.010809403338044487	9.774900165431882e-19	-8.59382553166383e-05	-0.0010214945462869197
1.12	-0.010321135078528693	8.818220012926081e-19	-8.253485850240327e-05	-0.001026819405790012
1.1300000000000001	-0.009860004231317599	9.675445578492747e-19	-7.91986918336051e-05	-0.0010314326790420187
1.1400000000000001	-0.00942455709005649	9.093558290485084e-19	-7.59304806774233e-05	-0.0010353557969865266
1.1500000000000001	-0.009013412456350721	9.38110700830595e-19	-7.273079838487732e-05	-0.0010386104208933928
1.16	-0.008625258370919	9.475715019605007e-19	-6.960007626435373e-05	-0.001041218389362678
1.17	-0.008258848968692254	9.596359606656015e-19	-6.653861308813548e-05	-0.0010432016653887852
1.18	-0.00791300145501719	8.316140370687656e-19	-6.354658413849738e-05	-0.0010445822837905406
1.19	-0.0075865931999887105	8.538327636869821e-19	-6.0624049802245235e-05	-0.001045382299330635
1.2	-0.007278558947832168	8.620723055636049e-19	-5.777096372477659e-05	-0.001045623735850647
1.21	-0.006987888138179345	7.617312658765263e-19	-5.4987180535856495e-05	-0.0010453285367388256
1.22	-0.0067136223360292	8.164342675259975e-19	-5.227246316103027e-05	-0.0010445185170297757
1.23	-0.0064548527671526535	8.855768234589724e-19	-4.962648973301075e-05	-0.001043215317410178
1.24	-0.006210717955687029	7.607748352718228e-19	-4.704886011827787e-05	-0.0010414403603750478
1.25	-0.005980401460668417	7.745454500468838e-19	-4.453910207430009e-05	-0.0010392148087461765
1.26	-0.005763129708265565	7.813832846188536e-19	-4.209667705373614e-05	-0.0010365595267299486
1.27	-0.005558169916508048	7.216429726093977e-19	-3.9720985670871345e-05	-0.0010334950436566633
1.28	-0.005364828109338306	7.621943681579867e-19	-3.741137284645098e-05	-0.0010300415205090078
1.29	-0.005182447216863567	7.428264030649819e-19	-3.516713264677205e-05	-0.0010262187193137932
1.3	-0.005010405258737581	7.271451257486213e-19	-3.298751283184204e-05	-0.0010220459754395467
1.31	-0.004848113607660244	7.756517749337261e-19	-3.087171912805921e-05	-0.0010175421728129178
1.32	-0.004695015330046847	7.798000391836684e-19	-2.8818919240027746e-05	-0.0010127257220399386
1.33	-0.004550583600986716	8.197931592501914e-19	-2.682824661512373e-05	-0.0010076145413937098
1.34	-0.004414320190679697	6.906634208657155e-19	-2.4898803975035612e-05	-0.0010022260406084564
1.35	-0.004285754019612162	7.172757462152523e-19	-2.3029666626817914e-05	-0.0009965771074010236
1.36	-0.004164439779806838	7.470405288752296e-19	-2.1219885566271628e-05	-0.000990684096624636
1.37	-0.004049956619555533	6.984571704796459e-19	-1.94684903856001e-05	-0.00098456282194628
1.3800000000000001	-0.003941906889118701	6.473984554623844e-19	-1.7774491996398398e-05	-0.0009782285499279468
1.3900000000000001	-0.003839914944950076	7.122224620177853e-19	-1.6136885179223685e-05	-0.0009716959963833092
1.4000000000000001	-0.0037436260100797755	6.406255847202577e-19	-1.455465096961324e-05	-0.000964979324874884
1.41	-0.003652705088362711	6.567895502180602e-19	-1.3026758890498803e-05	-0.0009580921472122308
1.42	-0.003566835930372489	5.832313205856473e-19	-1.1552169040103272e-05	-0.0009510475258090067
1.43	-0.003485720048793356	6.28192998967516e-19	-1.0129834043907937e-05	-0.0009438579777556568
1.44	-0.003409075781233405	6.292408140219816e-19	-8.758700878971817e-06	-0.0009365354804648548
1.45	-0.003336637398452482	5.730459877768526e-19	-7.437712578167374e-06	-0.0009290914787484376
1.46	-0.003268154256066515	6.111936354423212e-19	-6.165809821568995e-06	-0.0009215368931872979
1.47	-0.0032033899878571594	6.062322524104675e-19	-4.941932421813865e-06	-0.0009138821296592865
1.48	-0.0031421217388812673	5.733900044069779e-19	-3.765020709723191e-06	-0.000906137089894619
1.49	-0.0030841394366389733	6.090603489617126e-19	-2.6340168261898035e-06	-0.000898311182933269
1.5	-0.0030292450986216845	5.297553908537141e-19	-1.5478659258763225e-06	-0.0008904133373643703
1.51	-0.002977252174622436	4.591240466718689e-19	-5.055172980312703e-07	-0.0008824520142335539
1.52	-0.0029279849222507777	4.6275249847097e-19	4.940745907820905e-07	-0.0008744352205103092
1.53	-0.00288127781415227	4.744501114203876e-19	1.4519491273799583e-06	-0.0008663705230138458
1.54	-0.002836974975489295	5.660068857145674e-19	2.36913865187113e-06	-0.000858265062702369
1.55	-0.00279492965029468	4.615991800395847e-19	3.246667622603186e-06	-0.0008501255692371823
1.56	-0.0027550036953635504	4.9072528215416e-19	4.085551842628477e-06	-0.0008419583757394636
1.57	-0.002717067100400323	5.382920395715817e-19	4.8867977439416045e-06	-0.0008337694336639439
1.58	-0.0026809975331886747	4.439824534843855e-19	5.651401726373701e-06	-0.0008255643277199038
1.59	-0.0026466799086010927	4.628375229430279e-19	6.380349547929504e-06	-0.0008173482907759946
1.6	-0.0026140059803124787	4.485857883704611e-19	7.074615763794263e-06	-0.0008091262186911876
1.61	-0.0025828739541281735	3.9006291692091333e-19	7.73516321115773e-06	-0.0008009026850198048
1.62	-0.002553188121881989	4.878272651450945e-19	8.362942537575805e-06	-0.0007926819555439507
1.6300000000000001	-0.002524858514902662	4.0085480127920005e-19	8.958891770138519e-06	-0.0007844680025917335
1.6400000000000001	-0.0024978005760897606	3.6551009226822646e-19	9.523935923519671e-06	-0.0007762645191045582
1.6500000000000001	-0.0024719348496804383	3.682417265086138e-19	1.0058986644664262e-05	-0.0007680749324212835
1.6600000000000001	-0.002447186687827886	4.1737761351317337e-19	1.0564941892169093e-05	-0.0007599024177513515
1.67	-0.002423485973150476	3.4334686129899665e-19	1.1042685648503421e-05	-0.0007517499113129826
1.68	-0.0024007668564473804	3.5248183379545963e-19	1.1493087663329727e-05	-0.0007436201231162806
1.69	-0.002378967508811974	3.902519551838572e-19	1.1917003226265786e-05	-0.0007355155493745292
1.7	-0.0023580298874087257	3.1904102169835824e-19	1.2315272967559736e-05	-0.0007274384845301938
1.71	-0.002337899514212394	3.5917496155308977e-19	1.2688722685230518e-05	-0.0007193910328850612
1.72	-0.0023185252670402216	3.9610956846398047e-19	1.3038163197209591e-05	-0.0007113751198266765
1.73	-0.002299859182238698	3.8476769023348647e-19	1.3364390217280014e-05	-0.0007033925026456807
1.74	-0.0022818562684160863	4.3792083320010145e-19	1.366818425351142e-05	-0.0006954447809409314
1.75	-0.002264474330640405	4.000926159206852e-19	1.3950310528047273e-05	-0.0006875334066112765
1.76	-0.0022476738045500598	4.369578245204591e-19	1.4211518917141112e-05	-0.0006796596934347283
1.77	-0.002231417599850639	3.414184062795043e-19	1.4452543910322031e-05	-0.0006718248262374022
1.78	-0.002215670952696897	3.7737069658045353e-19	1.4674104587826791e-05	-0.0006640298696560338
1.79	-0.0022004012864830363	3.2924404817035303e-19	1.4876904615178377e-05	-0.0006562757764992367
1.8	-0.002185578080588043	3.5352729726067838e-19	1.5061632254141644e-05	-0.0006485633957137354
1.81	-0.002171172746645027	3.7547872296664815e-19	1.5228960389164839e-05	-0.0006408934799628645
1.82	-0.0021571585119250043	3.2128795340736113e-19	1.5379546568403644e-05	-0.0006332666928254448
1.83	-0.0021435103094462433	3.1085626954483464e-19	1.551403305866464e-05	-0.0006256836156239104
1.84	-0.0021302046744398374	3.464894356844408e-19	1.563304691346197e-05	-0.000618144753891165
1.85	-0.0021172196468210074	2.9119566300533635e-19	1.5737200053452145e-05	-0.0006106505434861742
1.86	-0.0021045346793336995	2.753097825204945e-19	1.5827089358615067e-05	-0.0006032013563687159
1.87	-0.0020921305510531794	2.7860154436849264e-19	1.5903296771513017e-05	-0.0005957975060440458
1.8800000000000001	-0.0020799892859476882	3.3830203203690347e-19	1.5966389410977926e-05	-0.0005884392526884834
1.8900000000000001	-0.0020680940762160148	3.1903811849343e-19	1.601691969566662e-05	-0.0005811268079671052
1.9000000000000001	-0.0020564292101326086	2.907467995798278e-19	1.6055425476878184e-05	-0.0005738603395548511
1.9100000000000001	-0.0020449800041462594	3.0148539910204163e-19	1.608243018012259e-05	-0.0005666399753723862
1.92	-0.0020337327389917223	3.419901010052393e-19	1.609844295481647e-05	-0.0005594658075480962
1.93	-0.0020226745995868788	2.6352138136614954e-19	1.6103958831781284e-05	-0.0005523378961174961
1.94	-0.0020117936184998967	2.1695590663287014e-19	1.6099458887810884e-05	-0.00054525627247131
1.95	-0.0020010786227829653	2.2411662164348033e-19	1.6085410417079546e-05	-0.0005382209425632858
1.96	-0.001990519183979942	1.9285142665120015e-19	1.606226710876334e-05	-0.0005312318898887106
1.97	-0.001980105571125921	2.0776292041074802e-19	1.6030469230481504e-05	-0.0005242890782443643
1.98	-0.00196982870656687	1.7262366903248063e-19	1.599044381721086e-05	-0.0005173924542804601
1.99	-0.001959680124436764	2.444156775844727e-19	1.5942604865186276e-05	-0.0005105419498548864
2.0	-0.0019496519316387715	1.9715387263418788e-19	1.5887353530392046e-05	-0.0005037374841998076
2.0100000000000002	-0.001939736771185625	2.1514837181930945e-19	1.5825078331317688e-05	-0.0004969789659104256
2.02	-0.0019299277877623646	1.6192031199882195e-19	1.5756155355570655e-05	-0.0004902662947654221
2.0300000000000002	-0.0019202185953823172	2.280832290088995e-19	1.568094847002291e-05	-0.00048359936338832136
2.04	-0.0019106032470144053	1.7344650728707488e-19	1.5599809534062653e-05	-0.00047697805875871396
2.05	-0.0019010762060669498	1.8984400463285764e-19	1.551307861580092e-05	-0.0004704022635819897
2.06	-0.0018916323196192819	1.9729336761664115e-19	1.542108421067473e-05	-0.0004638718575259216
2.07	-0.0018822667932990181	1.643670657621963e-19	1.5324143462314664e-05	-0.0004573867183321418
2.08	-0.0018729751677084043	1.5448155756083212e-19	1.5222562385298769e-05	-0.00045094672281023785
2.09	-0.0018637532963088157	1.7254273061054867e-19	1.51166360895451e-05	-0.0004445517477219111
2.1	-0.0018545973246774962	9.565460324276066e-20	1.5006649005978e-05	-0.0004382016705623162
2.11	-0.0018455036710557514	1.701743793198948e-19	1.4892875113267515e-05	-0.0004318963702454163
2.12	-0.0018364690081123388	1.2078801610453257e-19	1.4775578165396059e-05	-0.0004256357276998877
2.13	-0.0018274902458500634	8.841186141950761e-20	1.4655011919657021e-05	-0.0004194196263818233
2.14	-0.0018185645155880316	1.163886205227065e-19	1.4531420365048462e-05	-0.0004132479527101776
2.15	-0.0018096891549555017	1.0166399650711235e-19	1.4405037950586353e-05	-0.0004071205964306568
2.16	-0.001800861693837377	1.1223084353417565e-19	1.4276089813533479e-05	-0.00040103745091343526
2.17	-0.0017920798412144542	7.42310712920609e-20	1.414479200710769e-05	-0.00039499841338986084
2.18	-0.0017833414728451475	1.2671032776172655e-19	1.4011351727624645e-05	-0.000389003385133005
2.19	-0.0017746446197382496	1.2232737285897304e-19	1.3875967540732427e-05	-0.0003830522715867082
2.2	-0.0017659874573693994	1.2575635520712636e-19	1.3738829606665167e-05	-0.0003771449824474853
2.21	-0.0017573682955964354	1.1176059502368005e-19	1.3600119904167438e-05	-0.00037128143170344935
2.22	-0.0017487855692316697	8.88972786280507e-20	1.3460012453057977e-05	-0.00036546153763416134
2.23	-0.0017402378292313233	8.657011699343771e-20	1.3318673535134794e-05	-0.0003596852227751103
2.24	-0.0017317237344647812	1.4948878187011308e-19	1.317626191331086e-05	-0.0003539524138502931
2.25	-0.001723242044028476	1.2280833140430317e-19	1.3032929048801276e-05	-0.00034826304167618444
2.2600000000000002	-0.001714791610071195	6.501443979188883e-20	1.2888819316186255e-05	-0.00034261704104016246
2.27	-0.0017063713710996106	1.4067038800787668e-19	1.2744070216235467e-05	-0.0003370143505562884
2.2800000000000002	-0.0016979803457345898	1.1395127439464365e-19	1.2598812586334975e-05	-0.00033145491250113673
2.29	-0.0016896176268904896	1.4213625268574159e-19	1.2453170808326844e-05	-0.0003259386726322199
2.3000000000000003	-0.0016812823763514425	1.726636830099845e-19	1.2307263013753384e-05	-0.00032046557999135407
2.31	-0.0016729738197199238	1.7059975498758054e-19	1.2161201286264465e-05	-0.0003150355866951932
2.32	-0.0016646912417144601	2.1545812694586564e-19	1.2015091861121993e-05	-0.00030964864771495886
2.33	-0.0016564339817947034	1.7278254167286673e-19	1.1869035321738662e-05	-0.00030430472064729166
2.34	-0.0016482014300932264	1.565499298395209e-19	1.1723126793061669e-05	-0.0002990037654779834
2.35	-0.0016399930236347217	1.4220377500702373e-19	1.1577456131765416e-05	-0.0002937457443402201
2.36	-0.0016318082428244459	1.8110317303704831e-19	1.1432108113195285e-05	-0.0002885306212688614
2.37	-0.0016236466081885662	1.7479967132047864e-19	1.1287162614878176e-05	-0.0002833583619521267
2.38	-0.001615507677350421	1.6303635628698794e-19	1.1142694796638201e-05	-0.0002782289334819888
2.39	-0.0016073910422274035	1.840386274116908e-19	1.0998775277214299e-05	-0.00027314230410442066
2.4	-0.0015992963264341122	1.3879346615819123e-19	1.0855470307277867e-05	-0.00026809844297058565
2.41	-0.0015912231828783428	2.2659604158085826e-19	1.0712841938859737e-05	-0.0002630973198899316
2.42	-0.0015831712915372153	2.2476270103539074e-19	1.0570948191123818e-05	-0.00025813890508607714
2.43	-0.0015751403574014665	2.3686114532072607e-19	1.0429843212414773e-05	-0.00025322316895628235
2.44	-0.0015671301085767092	2.0631162858545685e-19	1.0289577438586661e-05	-0.00024835008183522766
2.45	-0.0015591402945310836	1.99900106629361e-19	1.0150197747564853e-05	-0.00024351961376373275
2.46	-0.0015511706844793583	1.8878090133282064e-19	1.0011747610135999e-05	-0.0002387317342629955
2.47	-0.001543221065894133	2.1886066304562026e-19	9.874267236923773e-06	-0.0002339864121148416
2.48	-0.0015352912431353858	2.3097647622946064e-19	9.737793721573606e-06	-0.0002292836151484411
2.49	-0.0015273810361900678	1.970781527773397e-19	9.602361180090875e-06	-0.00022462331003385416
2.5	-0.0015194902795140452	1.8880353229633296e-19	9.4680008864206e-06	-0.0002200054620827535
2.5100000000000002	-0.0015116188209690798	2.4114775660310763e-19	9.334741404174547e-06	-0.00021543003505658252
2.52	-0.0015037665208479881	2.103292306350249e-19	9.202608714572492e-06	-0.00021089699098238954
2.5300000000000002	-0.0014959332509816474	1.8306499094946654e-19	9.071626340650387e-06	-0.00020640628997651436
2.54	-0.0014881188939216876	2.032489677633677e-19	8.941815467618935e-06	-0.00020195789007627666
2.5500000000000003	-0.0014803233421933916	2.2245700007097477e-19	8.813195059580777e-06	-0.000197551747079767
2.56	-0.0014725464976133853	1.9744985161959816e-19	8.685781972480721e-06	-0.00019318781439381366
2.57	-0.0014647882706672103	1.903164139257633e-19	8.559591063407633e-06	-0.0001888660428901606
2.58	-0.001457048579942157	1.6610281698548656e-19	8.434635296258831e-06	-0.00018458638076986845
2.59	-0.0014493273516109865	2.0955856332435949e-19	8.310925843823137e-06	-0.00018034877343591396
2.6	-0.001441624518962431	2.3426929623944044e-19	8.188472186250722e-06	-0.00017615316337394915
2.61	-0.001433940021974812	1.582104626244516e-19	8.067282206098607e-06	-0.00017199949004115153
2.62	-0.0014262738069290848	2.0548937455150684e-19	7.947362279885897e-06	-0.0001678876897630749
2.63	-0.0014186258260580572	1.8596497815300303e-19	7.828717366216214e-06	-0.00016381769563839795
2.64	-0.0014109960372287009	1.8110733593699164e-19	7.71135109059874e-06	-0.00015978943745144827
2.65	-0.0014033844036546793	1.7389184063456105e-19	7.595265826979784e-06	-0.00015580284159236014
2.66	-0.0013957908936363	1.7638445041735106e-19	7.480462775969268e-06	-0.00015185783098471578
2.67	-0.0013882154803256364	1.7454149853171384e-19	7.3669420400297204e-06	-0.00014795432502051034
2.68	-0.0013806581415141904	1.7788574081873701e-19	7.254702695426744e-06	-0.00014409223950225938
2.69	-0.0013731188594411831	1.4408256522841809e-19	7.143742861235236e-06	-0.00014027148659207382
2.7	-0.0013655976206203417	1.7553060995813548e-19	7.034059765313088e-06	-0.00013649197476750579
2.71	-0.0013580944156834232	1.8242843893005917e-19	6.925649807447941e-06	-0.00013275360878397096
2.72	-0.0013506092392386066	1.5301165927696047e-19	6.818508619557727e-06	-0.0001290562896435435
2.73	-0.0013431420897423332	1.4812583932637771e-19	6.712631123221907e-06	-0.00012539991456991714
2.74	-0.0013356929693830685	1.3842329356736153e-19	6.608011584505235e-06	-0.00012178437698932006
2.75	-0.0013282618839755363	1.4855586621632713e-19	6.504643666094658e-06	-0.00011820956651717319
2.7600000000000002	-0.0013208488428643607	1.6494228038714715e-19	6.402520476982447e-06	-0.00011467536895027252
2.77	-0.0013134538588358297	1.2211936812341697e-19	6.301634619604703e-06	-0.00011118166626428443
2.7800000000000002	-0.0013060769480367658	1.19065695437434e-19	6.201978234593539e-06	-0.00010772833661633266
2.79	-0.0012987181298995984	1.2861713562894948e-19	6.1035430432110176e-06	-0.00010431525435246523
2.8000000000000003	-0.00129137742707268	1.4923397992463534e-19	6.006320387518839e-06	-0.0001009422900197832
2.81	-0.0012840548653551159	1.2852029364628718e-19	5.910301268364886e-06	-9.760931038301973e-05
2.82	-0.0012767504736353008	1.2123340682076582e-19	5.8154763812249925e-06	-9.431617844535598e-05
2.83	-0.0012694642838325999	1.0804246124409595e-19	5.7218361500664845e-06	-9.106275347326741e-05
2.84	-0.0012621963308415056	1.1844336462494952e-19	5.629370759193579e-06	-8.784889102519256e-05
2.85	-0.001254946652477725	1.2085345914754853e-19	5.538070183191317e-06	-8.467444298382015e-05
2.86	-0.0012477152894258027	9.262632285779261e-20	5.447924215075785e-06	-8.153925759179973e-05
2.87	-0.001240502285187726	7.451300908659965e-20	5.358922492649338e-06	-7.844317949067422e-05
2.88	-0.001233307686032242	9.284204439307449e-20	5.271054523188316e-06	-7.538604976284861e-05
2.89	-0.0012261315409444551	7.860536203836538e-20	5.1843097064782195e-06	-7.236770597640378e-05
2.9	-0.0012189739015754772	8.584189669903937e-20	5.098677356323196e-06	-6.938798223257596e-05
2.91	-0.0012118348221918185	6.502748422788318e-20	5.014146720539597e-06	-6.644670921572098e-05
2.92	-0.0012047143596243303	6.52145497508459e-20	4.930706999527277e-06	-6.354371424559463e-05
2.93	-0.0011976125732164654	6.861330479506216e-20	4.848347363463519e-06	-6.067882133177587e-05
2.94	-0.0011905295247717446	6.264059675067898e-20	4.767056968207851e-06	-5.785185123007635e-05
2.95	-0.0011834652785002488	6.34031690890643e-20	4.686824969955036e-06	-5.506262150077202e-05
2.96	-0.0011764199009640472	5.1810927429846565e-20	4.607640538695657e-06	-5.231094656851043e-05
2.97	-0.0011693934610214611	7.604718371266334e-20	4.529492870548055e-06	-4.9596637783741615e-05
2.98	-0.001162386029770121	7.77179308021684e-20	4.4523711990216656e-06	-4.691950348553452e-05
2.99	-0.0011553976804887377	6.37273612061265e-20	4.376264805266202e-06	-4.4279349065638727e-05
3.0	-0.001148428488577579	5.795257331403197e-20	4.301163027331826e-06	-4.1675977033663525e-05
3.0100000000000002	-0.0011414785314976354	5.917412133722772e-20	4.227055268547645e-06	-3.91091870832449e-05
3.02	-0.0011345478887084563	5.78115912764992e-20	4.1539310049975e-06	-3.657877615908226e-05
3.0300000000000002	-0.0011276366416047069	5.0769637160339863e-20	4.081779792215788e-06	-3.408453852472595e-05
3.04	-0.0011207448734514335	5.890209050152379e-20	4.010591271082697e-06	-3.162626583100827e-05
3.0500000000000003	-0.0011138726693180965	5.736652531678859e-20	3.940355173030763e-06	-2.9203747185008247e-05
3.06	-0.0011070201160113904	6.360656339920916e-20	3.871061324520458e-06	-2.6816769219453235e-05
3.0700000000000003	-0.0011001873020069378	5.2079118846434745e-20	3.802699650930306e-06	-2.4465116162457173e-05
3.08	-0.001093374317379891	3.493008493923733e-20	3.735260179817297e-06	-2.2148569907508106e-05
3.09	-0.0010865812537345083	4.755631992461547e-20	3.6687330436334636e-06	-1.9866910083615005e-05
3.1	-0.0010798082041327782	5.717371576869746e-20	3.603108481907728e-06	-1.7619914125533592e-05
3.11	-0.0010730552630221868	5.25636463875309e-20	3.5383768429680506e-06	-1.5407357343993375e-05
3.12	-0.0010663225261626653	6.666915215073508e-20	3.4745285851930322e-06	-1.3229012995850859e-05
3.13	-0.0010596100905528399	3.7729784292581534e-20	3.4115542778580255e-06	-1.1084652354102357e-05
3.14	-0.0010529180543556325	5.594943379664165e-20	3.3494446015933186e-06	-8.97404477768826e-06
3.15	-0.0010462465168233456	5.593648752024938e-20	3.2881903485014463e-06	-6.896957781030659e-06
3.16	-0.001039595578222262	4.6342978283954494e-20	3.2277824219455534e-06	-4.853157103243946e-06
3.17	-0.0010329653397568644	4.692323218388237e-20	3.1682118360114135e-06	-2.8424067769677657e-06
3.18	-0.0010263559034938128	2.3778004828979584e-20	3.10946971476345e-06	-8.644691967694091e-07
3.19	-0.0010197673722857049	1.8398666641916402e-20	3.051547291217562e-06	1.080894812928076e-06
3.2	-0.001013199849694696	3.9092548487448604e-20	2.9944359060778136e-06	2.993925930438104e-06
3.21	-0.0010066534399161557	2.6550094597460347e-20	2.9381270063237163e-06	4.8748662699605185e-06
3.22	-0.0010001282477023355	4.4953583080313426e-20	2.8826121435821927e-06	6.72395931532819e-06
3.23	-0.00099362437828622	4.113829737506174e-20	2.8278829723711683e-06	8.541449854382796e-06
3.24	-0.000987141937305583	4.220657741441282e-20	2.7739312481928936e-06	1.0327583914012262e-05
3.25	-0.000980681030727358	3.2089491402270095e-20	2.7207488255173284e-06	1.208260869587644e-05
3.2600000000000002	-0.0009742417647724052	1.9749946910718372e-20	2.668327655664911e-06	1.3806772512849062e-05
3.27	-0.0009678242458407195	3.080376151740876e-20	2.6166597845961965e-06	1.55003247261967e-05
3.2800000000000002	-0.000961428580437202	2.2641669801979e-20	2.5657373506586664e-06	1.716351568351857e-05
3.29	-0.0009550548750980078	1.957671412294666e-20	2.5155525822419256e-06	1.879659665746259e-05
3.3000000000000003	-0.0009487032363175948	6.988798899994553e-21	2.4660977954281274e-06	2.0399819785237648e-05
3.31	-0.0009423737704764993	1.5963370737573234e-20	2.4173653915875387e-06	2.1973438008933148e-05
3.3200000000000003	-0.0009360665837699154	9.285957479568014e-21	2.3693478549723698e-06	2.3517705016662097e-05
3.33	-0.0009297817821371382	7.068668768540407e-21	2.3220377502907634e-06	2.5032875184534354e-05
3.34	-0.0009235194711919373	6.0634475850974954e-21	2.275427720297156e-06	2.6519203519473177e-05
3.35	-0.0009172797561538821	1.3399020763451217e-20	2.2295104833799278e-06	2.79769456028794e-05
3.36	-0.0009110627417807314	1.2187908407188112e-20	2.18427883119242e-06	2.9406357535150326e-05
3.37	-0.0009048685323018446	2.0649564076472552e-20	2.1397256262722453e-06	3.0807695881058524e-05
3.38	-0.00089869723135277	2.161042534658959e-20	2.0958437997398507e-06	3.2181217615991886e-05
3.39	-0.0008925489419109507	1.8390124829376585e-20	2.0526263490061895e-06	3.352718007305842e-05
3.4	-0.0008864237662326665	1.1400583432498997e-20	2.0100663355454443e-06	3.484584089105543e-05
3.41	-0.0008803218057911957	1.190442877461152e-20	1.968156882707758e-06	3.61374579633031e-05
3.42	-0.0008742431612162498	1.1801126265992191e-20	1.926891173584548e-06	3.740228938734112e-05
3.43	-0.0008681879322347334	4.426294182362322e-21	1.8862624489538338e-06	3.864059341548586e-05
3.44	-0.0008621562176128232	1.4312226426396596e-20	1.8462640052665505e-06	3.9852628406244444e-05
3.45	-0.0008561481150994129	6.7095402440975044e-21	1.8068891927165579e-06	4.103865277658275e-05
3.46	-0.0008501637213709466	9.155151645385325e-21	1.768131413370285e-06	4.2198924955041065e-05
3.47	-0.0008442031319776418	6.326623049970027e-21	1.7299841193540522e-06	4.333370333569421e-05
3.48	-0.0008382664412911651	4.538606853432121e-21	1.692440811153933e-06	4.444324623294676e-05
3.49	-0.0008323537424537212	1.1243385685253378e-20	1.6554950359440237e-06	4.5527811837160654e-05
3.5	-0.0008264651273286257	-3.0532226005559416e-21	1.619140386027577e-06	4.6587658171104944e-05
3.5100000000000002	-0.0008206006864523042	3.569489163906092e-21	1.5833704973195525e-06	4.762304304722188e-05
3.52	-0.0008147605089878199	3.659532809815044e-21	1.5481790479387808e-06	4.863422402570084e-05
3.5300000000000002	-0.0008089446826798441	6.273786017355733e-21	1.5135597568585648e-06	4.9621458373351975e-05
3.54	-0.000803153293811121	1.2121684945311615e-20	1.4795063826156122e-06	5.058500302327098e-05
3.5500000000000003	-0.0007973864271604578	-5.92333752517991e-22	1.446012722147662e-06	5.152511453528626e-05
3.56	-0.0007916441659621736	6.7715809678840556e-21	1.4130726096494347e-06	5.2442049057178964e-05
3.5700000000000003	-0.000785926591867056	-1.5445369410915909e-21	1.3806799155367854e-06	5.333606228666775e-05
3.58	-0.0007802337849048118	9.174289709747562e-22	1.348828545466368e-06	5.42074094341473e-05
3.59	-0.0007745658234480208	-4.3836985630190466e-21	1.3175124394515774e-06	5.505634518617321e-05
3.6	-0.0007689227841775335	7.952618825364754e-21	1.286725571006354e-06	5.5883123669681524e-05
3.61	-0.0007633047420494124	-3.2514119835828402e-21	1.2564619464229976e-06	5.6687998416934375e-05
3.62	-0.000757711770263263	2.924515978494533e-21	1.2267156040393547e-06	5.747122233118271e-05
3.63	-0.0007521439402321034	-5.543212440299764e-21	1.1974806136431579e-06	5.82330476530348e-05
3.64	-0.0007466013215536328	-6.336089135725721e-21	1.168751075896748e-06	5.8973725927522574e-05
3.65	-0.0007410839819829608	1.6777978120641426e-21	1.1405211218397512e-06	5.969350797185499e-05
3.66	-0.0007355919874067508	3.3496621937639633e-21	1.1127849124458562e-06	6.039264384384936e-05
3.67	-0.0007301254018187944	4.1511025524064024e-21	1.085536638248982e-06	6.10713828110316e-05
3.68	-0.0007246842872969634	-7.325492987200878e-21	1.058770519018668e-06	6.172997332039506e-05
3.69	-0.0007192687039815492	3.611691314132939e-21	1.032480803476771e-06	6.236866296880928e-05
3.7	-0.0007138787100549773	-2.994235854212687e-21	1.0066617690959127e-06	6.298769847407046e-05
3.71	-0.0007085143617228503	-7.667974802342553e-21	9.813077219189602e-07	6.358732564658197e-05
3.72	-0.0007031757131963355	8.674049483628019e-21	9.564129964394381e-07	6.416778936165918e-05
3.73	-0.0006978628166758509	2.4772889929018453e-21	9.319719555241166e-07	6.472933353244841e-05
3.74	-0.0006925757223360538	-1.889482659434214e-21	9.07978990385039e-07	6.52722010834497e-05
3.75	-0.000687314478312084	-1.3560674814909733e-21	8.844285205786544e-07	6.579663392463996e-05
3.7600000000000002	-0.0006820791306870721	1.213270769208389e-22	8.613149940624133e-07	6.630287292618207e-05
3.77	-0.0006768697234808555	-3.1250788724460663e-21	8.386328872611202e-07	6.679115789371724e-05
3.7800000000000002	-0.0006716862986399248	9.285232926484001e-21	8.163767052027848e-07	6.726172754422924e-05
3.79	-0.000666528896028525	6.1716165012591224e-21	7.945409816424373e-07	6.771481948247492e-05
3.8000000000000003	-0.0006613975534209567	1.1257411660298195e-20	7.731202792723556e-07	6.815067017797211e-05
3.81	-0.0006562923064949606	2.4546141978548506e-21	7.521091898888155e-07	6.856951494253929e-05
3.8200000000000003	-0.0006512131888262893	1.0954240609029223e-20	7.31502334666719e-07	6.89715879083773e-05
3.83	-0.0006461602318842876	1.413821178520801e-20	7.112943643727485e-07	6.935712200668977e-05
3.84	-0.0006411334650286216	7.701474508680755e-21	6.914799596775085e-07	6.972634894683196e-05
3.85	-0.0006361329155069894	1.6967616231823192e-20	6.720538314248419e-07	7.007949919598387e-05
3.86	-0.0006311586084538964	1.6336329981335122e-20	6.530107209687993e-07	7.041680195934021e-05
3.87	-0.0006262105668904017	1.723441741657097e-20	6.343454004893593e-07	7.073848516081154e-05
3.88	-0.0006212888117248436	6.129400624453361e-21	6.16052673341758e-07	7.104477542423003e-05
3.89	-0.0006163933617545209	8.258871220701989e-21	5.98127374416336e-07	7.13358980550546e-05
3.9	-0.0006115242336682939	1.2622958272236642e-20	5.805643705036976e-07	7.161207702256941e-05
3.91	-0.0006066814420500831	9.418413099259717e-21	5.633585606733141e-07	7.187353494257042e-05
3.92	-0.0006018649993832562	1.3255980378958832e-20	5.465048766614515e-07	7.21204930605341e-05
3.93	-0.0005970749160558502	1.3931876263553255e-20	5.299982832572547e-07	7.235317123526465e-05
3.94	-0.0005923112003666445	1.4828546851391428e-20	5.138337787045531e-07	7.257178792301272e-05
3.95	-0.0005875738585320217	8.270656048720204e-21	4.980063950987866e-07	7.277656016206183e-05
3.96	-0.0005828628946936167	1.966363392878711e-20	4.825111987844747e-07	7.296770355777817e-05
3.97	-0.0005781783109267346	1.9525594923918522e-20	4.6734329076970633e-07	7.314543226811816e-05
3.98	-0.0005735201072494824	2.4051030072910585e-20	4.5249780711157424e-07	7.330995898958991e-05
3.99	-0.0005688882816326368	1.858365284398421e-20	4.3796991933099053e-07	7.346149494366433e-05
4.0	-0.000564282830010184	1.9575518832207018e-20	4.237548348001805e-07	7.360024986363103e-05
4.01	-0.0005597037462905402	2.078287805000943e-20	4.098477971435123e-07	7.37264319818957e-05
4.0200000000000005	-0.0005551510223684004	2.2019206797967585e-20	3.962440866189191e-07	7.384024801771418e-05
4.03	-0.0005506246481372344	2.002983430511271e-20	3.8293902051059724e-07	7.394190316536062e-05
4.04	-0.0005461246115023557	2.0512917328542387e-20	3.699279534957918e-07	7.40316010827233e-05
4.05	-0.0005416508983945892	2.3125205938229917e-20	3.5720627801928e-07	7.410954388032797e-05
4.0600000000000005	-0.0005372034927844916	1.9513294999208344e-20	3.447694246556032e-07	7.417593211078205e-05
4.07	-0.0005327823766971045	1.636841701299466e-20	3.3261286245416834e-07	7.42309647586372e-05
4.08	-0.000528387530227233	1.8548991236486588e-20	3.2073209929150536e-07	7.427483923066729e-05
4.09	-0.0005240189315552052	2.2502904089945564e-20	3.0912268219370886e-07	7.430775134655763e-05
4.1	-0.0005196765569631244	2.0682300939407125e-20	2.977801976652766e-07	7.432989533000222e-05
4.11	-0.0005153603808515652	2.0986528343608542e-20	2.8670027199474615e-07	7.434146380020568e-05
4.12	-0.0005110703757567071	2.4619852556900687e-20	2.7587857155144096e-07	7.434264776378654e-05
4.13	-0.0005068065123678938	2.3206586382078892e-20	2.653108030772292e-07	7.43336366070793e-05
4.14	-0.0005025687595455765	2.0319581066370988e-20	2.5499271395269547e-07	7.431461808883065e-05
4.15	-0.0004983570843396497	2.2267560490444108e-20	2.449200924594091e-07	7.428577833328832e-05
4.16	-0.0004941714520081447	2.3712438431166093e-20	2.3508876802983292e-07	7.424730182367743e-05
4.17	-0.0004900118260362616	2.225383047343862e-20	2.2549461147576468e-07	7.419937139606417e-05
4.18	-0.00048587816815573437	2.182426508950053e-20	2.1613353520908048e-07	7.41421682335996e-05
4.19	-0.00048177043836449495	1.1807214785450348e-20	2.0700149344171593e-07	7.407587186114487e-05
4.2	-0.0004776885949466466	1.8206238298575193e-20	1.9809448238293677e-07	7.4000660140271e-05
4.21	-0.00047363259449269865	2.030797328874681e-20	1.894085404136785e-07	7.391670926463262e-05
4.22	-0.0004696023919200548	1.5483937600612692e-20	1.809397482379553e-07	7.382419375571163e-05
4.23	-0.0004655979404937712	1.3572288602710628e-20	1.7268422904462288e-07	7.372328645892669e-05
4.24	-0.0004616191918475137	1.39677304396421e-20	1.6463814862712877e-07	7.361415854010821e-05
4.25	-0.0004576660960047465	1.8387018551373692e-20	1.5679771550402124e-07	7.349697948233233e-05
4.26	-0.000453738601400107	2.1531867649665244e-20	1.491591810189128e-07	7.337191708311305e-05
4.2700000000000005	-0.00044983665490097384	2.0116207740079508e-20	1.417188394281922e-07	7.323913745194872e-05
4.28	-0.000445960201829207	2.3181633445270313e-20	1.344730279790869e-07	7.309880500821892e-05
4.29	-0.00044210918598302357	1.6106280172837525e-20	1.2741812695368174e-07	7.295108247943028e-05
4.3	-0.0004382835496590428	1.5743823061834384e-20	1.2055055972470113e-07	7.27961308998057e-05
4.3100000000000005	-0.0004344832336744401	1.8220417718629958e-20	1.1386679277637993e-07	7.263410960921582e-05
4.32	-0.0004307081773892269	1.918121163794044e-20	1.0736333571985911e-07	7.246517625244803e-05
4.33	-0.0004269583187286291	1.765124258346164e-20	1.0103674128917424e-07	7.228948677880997e-05
4.34	-0.00042323359420557035	1.7407071117490222e-20	9.488360533784022e-08	7.2107195442065e-05
4.3500000000000005	-0.00041953393894320946	1.7907165139095402e-20	8.890056679396532e-08	7.191845480069473e-05
4.36	-0.00041585928669757224	1.1291169667716903e-20	8.308430762680357e-08	7.172341571848637e-05
4.37	-0.0004122095698802321	1.5096917626110827e-20	7.743155279460456e-08	7.152222736544094e-05
4.38	-0.00040858471958102403	1.1009357637879148e-20	7.193907016291891e-08	7.131503721899842e-05
4.39	-0.0004049846655908145	1.2598521030016498e-20	6.660367043206505e-08	7.110199106557739e-05
4.4	-0.0004014093364242819	1.2648213191505194e-20	6.142220703705742e-08	7.088323300242382e-05
4.41	-0.0003978586593427195	1.3552545107833535e-20	5.639157603875254e-08	7.065890543976705e-05
4.42	-0.0003943325603768406	1.7093506070907425e-20	5.150871600664679e-08	7.042914910327817e-05
4.43	-0.00039083096434958104	1.454553517549295e-20	4.677060788085743e-08	7.0194103036827e-05
4.44	-0.00038735379489888814	1.4527431145591035e-20	4.217427483133897e-08	6.995390460553486e-05
4.45	-0.00038390097450048655	1.2131431091780967e-20	3.771678209704178e-08	6.97086894991178e-05
4.46	-0.0003804724244906204	1.0405560770894996e-20	3.339523682349861e-08	6.945859173551798e-05
4.47	-0.00037706806508874216	6.787306961011396e-21	2.9206787877534418e-08	6.920374366481711e-05
4.48	-0.0003736878154201709	1.0342260448569415e-20	2.514862566197623e-08	6.894427597343079e-05
4.49	-0.0003703315935386853	1.171880801226839e-20	2.1217981913991546e-08	6.868031768857709e-05
4.5	-0.0003669993164490575	1.3525394275914352e-20	1.7412129494156787e-08	6.841199618301647e-05
4.51	-0.0003636909001295146	1.2476937024104114e-20	1.3728382163762185e-08	6.813943718005913e-05
4.5200000000000005	-0.00036040625955413265	1.0941386068663944e-20	1.016409436152034e-08	6.78627647588346e-05
4.53	-0.000357145308715132	8.569371578655164e-21	6.716660955392341e-09	6.75821013598206e-05
4.54	-0.0003539079606450984	8.271583439267008e-21	3.383517000756474e-09	6.729756779062604e-05
4.55	-0.0003506941274390974	7.642180605257981e-21	1.6213748225968327e-10	6.70092832320236e-05
4.5600000000000005	-0.00034750372027668626	8.578748428789627e-21	-2.9499629553356166e-09	6.671736524422863e-05
4.57	-0.00034433664944382813	8.170802484301462e-21	-5.95523027543737e-09	6.642192977341919e-05
4.58	-0.00034119282435467906	7.779578474049725e-21	-8.856071333739057e-09	6.612309115849266e-05
4.59	-0.00033807215357326145	7.943542259982938e-21	-1.1654854166942737e-08	6.582096213805517e-05
4.6000000000000005	-0.00033497454483501693	5.6870742409924575e-21	-1.435390828684888e-08	6.551565385763835e-05
4.61	-0.00033189990506821935	4.798608562379252e-21	-1.6955524986209808e-08	6.520727587714047e-05
4.62	-0.00032884814041526635	3.1954824214259008e-21	-1.94619576439326e-08	6.489593617848531e-05
4.63	-0.0003258191562538202	5.516977491057697e-21	-2.1875422042750333e-08	6.458174117349577e-05
4.64	-0.0003228128572178091	7.195296801279402e-21	-2.419809669356116e-08	6.426479571197708e-05
4.65	-0.00031982914721829007	3.696012570028691e-21	-2.6432123153099542e-08	6.39452030900053e-05
4.66	-0.0003168679294641421	5.490451068171668e-21	-2.8579606367574138e-08	6.362306505841491e-05
4.67	-0.0003139291064826167	5.1452028261467865e-21	-3.064261500508418e-08	6.329848183148396e-05
4.68	-0.0003110125801397295	4.3005877945087866e-21	-3.2623181796872115e-08	6.297155209580807e-05
4.69	-0.00030811825166048414	2.0002344371451594e-21	-3.452330388399724e-08	6.264237301936212e-05
4.7	-0.0003052460216489297	1.3941286203688283e-21	-3.634494317322507e-08	6.231104026074255e-05
4.71	-0.00030239579010805484	6.954662669551588e-22	-3.809002668516467e-08	6.197764797858689e-05
4.72	-0.00029956745645950164	3.62504747421475e-21	-3.9760446921054213e-08	6.164228884116444e-05
4.73	-0.0002967609195631138	4.007747655781161e-21	-4.135806221734935e-08	6.130505403613509e-05
4.74	-0.00029397607773630176	4.578278501379748e-21	-4.288469711505663e-08	6.09660332804696e-05
4.75	-0.0002912128287732252	2.42951228483781e-21	-4.434214272906701e-08	6.0625314830527875e-05
4.76	-0.0002884710699637997	3.2577938787201024e-21	-4.5732157116188266e-08	6.028298549229008e-05
4.7700000000000005	-0.00028575069811251374	3.13743266210664e-21	-4.7056465650875245e-08	5.99391306317352e-05
4.78	-0.00028305160955706296	4.671643403341277e-21	-4.8316761399442264e-08	5.9593834185363584e-05
4.79	-0.0002803737001867886	2.5138615516020058e-21	-4.951470549926281e-08	5.92471786708571e-05
4.8	-0.00027771686546093416	2.4459563614928837e-21	-5.0651927537752415e-08	5.889924519787343e-05
4.8100000000000005	-0.0002750810004267036	1.1529300754188531e-21	-5.1730025931568356e-08	5.855011347896858e-05
4.82	-0.0002724659997371284	1.4321275446256316e-21	-5.275056831160986e-08	5.819986184064462e-05
4.83	-0.0002698717576687377	1.2623122649612639e-21	-5.37150919054704e-08	5.784856723451501e-05
4.84	-0.00026729816813903526	2.697616966851112e-21	-5.4625103918589e-08	5.7496305248586085e-05
4.8500000000000005	-0.0002647451247237726	1.5768533985233682e-21	-5.548208192429193e-08	5.714315011864747e-05
4.86	-0.0002622125206740325	4.2171333092877246e-22	-5.62874742438056e-08	5.6789174739767796e-05
4.87	-0.000259700248933099	1.0507065062404669e-21	-5.7042700337707735e-08	5.643445067789092e-05
4.88	-0.0002572082021531442	1.7297074054621383e-21	-5.7749151184476565e-08	5.607904818152801e-05
4.89	-0.00025473627271169517	1.8872696630193845e-21	-5.840818967421885e-08	5.572303619354051e-05
4.9	-0.00025228435272791575	1.9360013362342157e-21	-5.9021150985972236e-08	5.536648236300971e-05
4.91	-0.0002498523340786729	2.2285822132086444e-21	-5.958934297796382e-08	5.500945305718835e-05
4.92	-0.00024744010841440465	-1.6869703904137472e-22	-6.011404657076721e-08	5.465201337352942e-05
4.93	-0.00024504756717478704	1.5466368338335377e-21	-6.059651612991745e-08	5.4294227151788026e-05
4.94	-0.00024267460160419435	4.581412340230486e-23	-6.103797984676417e-08	5.393615698619121e-05
4.95	-0.00024032110276695244	2.189886803031337e-21	-6.143964012574857e-08	5.357786423767194e-05
4.96	-0.0002379869615623947	1.5543848131954243e-21	-6.180267395842608e-08	5.3219409046162684e-05
4.97	-0.0002356720687397096	2.3858765262272235e-21	-6.212823330456344e-08	5.2860850342943715e-05
4.98	-0.00023337631491258335	1.7242017246709766e-21	-6.24174454710402e-08	5.25022458630423e-05
4.99	-0.00023109959057364166	2.0444382633393637e-21	-6.26714134850854e-08	5.2143652157678526e-05
5.0	-0.00022884178610868414	1.5712087195348188e-22	-6.289121647038722e-08	5.178512460675294e-05
5.01	-0.00022660279181071726	1.6743652020607305e-21	-6.307791001862201e-08	5.1426717431372575e-05
5.0200000000000005	-0.00022438249789378555	1.5068474520854716e-21	-6.32325265578933e-08	5.106848370641032e-05
5.03	-0.00022218079450659608	1.2863016315521546e-21	-6.335607572236336e-08	5.071047537309452e-05
5.04	-0.00021999757174594393	2.5115673934770922e-21	-6.344954471700602e-08	5.035274325162358e-05
5.05	-0.0002178327196699321	9.41665178700033e-22	-6.351389868292849e-08	4.999533705380302e-05
5.0600000000000005	-0.0002156861283109961	2.435352034535259e-21	-6.35500810544263e-08	4.963830539569903e-05
5.07	-0.00021355768768871976	1.200900683922634e-22	-6.355901392346495e-08	4.9281695810307095e-05
5.08	-0.00021144728782246063	5.474487545129698e-22	-6.354159838757329e-08	4.892555476022928e-05
5.09	-0.0002093548187437665	9.92876760832258e-22	-6.349871491009677e-08	4.8569927650358495e-05
5.1000000000000005	-0.00020728017050860009	1.652070422859077e-21	-6.343122366716928e-08	4.82148588405647e-05
5.11	-0.00020522323320936597	-9.80557175178579e-23	-6.333996489422413e-08	4.786039165837959e-05
5.12	-0.00020318389698673604	1.7435401867855342e-21	-6.322575923285744e-08	4.750656841167686e-05
5.13	-0.00020116205204128283	8.466201417364116e-22	-6.308940807199948e-08	4.71534304013436e-05
5.14	-0.00019915758864492045	2.078593321234666e-21	-6.293169388412573e-08	4.6801017933939464e-05
5.15	-0.00019717039715214698	1.784618704547092e-21	-6.27533805609259e-08	4.644937033434075e-05
5.16	-0.00019520036801109374	1.0553961023764447e-21	-6.255521375046367e-08	4.6098525958365393e-05
5.17	-0.0001932473917743914	9.781614049410271e-22	-6.233792117761269e-08	4.574852220537586e-05
5.18	-0.00019131135910983418	2.2165919991298756e-21	-6.210221297622896e-08	4.539939553085657e-05
5.19	-0.00018939216081086536	1.045148971252667e-21	-6.184878200733712e-08	4.505118145896253e-05
5.2	-0.00018748968780686587	1.785263426030518e-21	-6.157830418067767e-08	4.470391459503667e-05
5.21	-0.0001856038311732638	2.2499349693920134e-21	-6.129143876752643e-08	4.435762863809185e-05
5.22	-0.00018373448214145248	7.452022666022789e-22	-6.098882871424577e-08	4.401235639325531e-05
5.23	-0.00018188153210852868	2.2629022168044114e-21	-6.067110094965596e-08	4.366812978417234e-05
5.24	-0.00018004487264684479	1.9380324344523857e-21	-6.033886669075308e-08	4.33249798653665e-05
5.25	-0.0001782243955133836	1.5665373682056034e-21	-5.999272174121695e-08	4.2982936834553045e-05
5.26	-0.00017641999265894748	1.854357092922653e-21	-5.963324679208754e-08	4.264203004490381e-05
5.2700000000000005	-0.0001746315562371727	7.786573459680092e-22	-5.926100771482478e-08	4.2302288017259466e-05
5.28	-0.00017285897861336798	8.643679197771142e-22	-5.887655584970635e-08	4.196373845228862e-05
5.29	-0.00017110215237317226	1.155768606489066e-21	-5.848042829455073e-08	4.16264082425886e-05
5.3	-0.00016936097033104196	2.140864449630969e-22	-5.807314818677238e-08	4.129032348472803e-05
5.3100000000000005	-0.00016763532553856514	9.390348028969283e-22	-5.765522498199461e-08	4.0955509491227016e-05
5.32	-0.00016592511129260226	5.434660817002956e-22	-5.722715473133427e-08	4.0621990802473584e-05
5.33	-0.00016423022114326154	-3.4291075112768406e-22	-5.6789420349064165e-08	4.028979119857339e-05
5.34	-0.0001625505489016972	1.135577623257533e-21	-5.634249188789199e-08	3.995893371113142e-05
5.3500000000000005	-0.0001608859886477545	8.449415640025819e-22	-5.588682679431704e-08	3.962944063496266e-05
5.36	-0.0001592364347374363	2.6002398948566225e-22	-5.5422870176780525e-08	3.9301333539730335e-05
5.37	-0.00015760178181021574	9.984588463934628e-22	-5.4951055056929416e-08	3.897463328150925e-05
5.38	-0.00015598192479618085	6.553285710753265e-22	-5.4471802626518146e-08	3.8649360014272566e-05
5.39	-0.00015437675892302071	1.0242895287055146e-21	-5.398552249593486e-08	3.832553320130049e-05
5.4	-0.00015278617972285666	8.511066774554638e-22	-5.349261293749637e-08	3.8003171626508146e-05
5.41	-0.00015121008303891015	1.6146446642814932e-21	-5.299346113047786e-08	3.7682293405692025e-05
5.42	-0.00014964836503201888	8.82551324294554e-22	-5.248844339752318e-08	3.736291599769243e-05
5.43	-0.0001481009221869982	1.7480373556312924e-21	-5.197792544016063e-08	3.7045056215470974e-05
5.44	-0.00014656765131885194	1.9440477676312693e-21	-5.146226256773226e-08	3.672873023710121e-05
5.45	-0.0001450484495788284	1.483028497856551e-21	-5.0941799928057915e-08	3.641395361667142e-05
5.46	-0.00014354321446033232	6.5921568981384775e-22	-5.041687272766375e-08	3.610074129509705e-05
5.47	-0.00014205184380468666	1.1542799675651456e-21	-4.988780645366424e-08	3.578910761084316e-05
5.48	-0.00014057423580675018	3.4777781890701413e-22	-4.935491708862394e-08	3.5479066310553975e-05
5.49	-0.0001391102890203892	2.6549890119655767e-22	-4.8818511325608976e-08	3.5170630559589566e-05
5.5	-0.00013765990236381035	1.5818039693950732e-21	-4.8278886774293876e-08	3.4863812952467356e-05
5.51	-0.00013622297512474833	4.6752413882214955e-22	-4.773633216937235e-08	3.4558625523208714e-05
5.5200000000000005	-0.00013479940696551918	1.773141464709215e-22	-4.719112757083652e-08	3.425507975558816e-05
5.53	-0.0001333890979279332	8.764842159077976e-22	-4.6643544563551445e-08	3.395318659328566e-05
5.54	-0.00013199194843807274	2.493453705633911e-22	-4.6093846452086246e-08	3.3652956449939596e-05
5.55	-0.0001306078593109374	8.903554074037042e-22	-4.5542288452536574e-08	3.335439921910094e-05
5.5600000000000005	-0.00012923673175495597	1.4226327173886418e-21	-4.4989117879739226e-08	3.305752428408693e-05
5.57	-0.00012787846737636585	1.4038904286557532e-21	-4.443457433497464e-08	3.2762340527733665e-05
5.58	-0.0001265329681834677	1.2249550980014428e-21	-4.3878889884291054e-08	3.2468856342047655e-05
5.59	-0.00012520013659074794	1.3983277671831254e-21	-4.332228923934942e-08	3.217707963775415e-05
5.6000000000000005	-0.00012387987542287988	2.2560833515343144e-21	-4.27649899300284e-08	3.188701785374347e-05
5.61	-0.00012257208791859782	2.1916406962888465e-21	-4.220720247773407e-08	3.15986779664135e-05
5.62	-0.00012127667773444774	2.0825129303215236e-21	-4.1649130564521916e-08	3.131206649890843e-05
5.63	-0.0001199935489484217	1.3266226096643856e-21	-4.1090971196093085e-08	3.102718953025318e-05
5.64	-0.00011872260606346881	1.7179986439301104e-21	-4.053291486576639e-08	3.074405270438318e-05
5.65	-0.00011746375401089004	1.6773548295120006e-21	-3.9975145712175543e-08	3.046266123906917e-05
5.66	-0.00011621689815361695	1.8590290371123184e-21	-3.9417841676790146e-08	3.0183019934736776e-05
5.67	-0.0001149819442893754	1.8627711944670213e-21	-3.886117465581244e-08	2.990513318318037e-05
5.68	-0.00011375879865373884	2.7246933189405486e-21	-3.830531064932287e-08	2.9629004976171433e-05
5.69	-0.0001125473679230661	1.9227663454219945e-21	-3.7750409909585356e-08	2.9354638913961126e-05
5.7	-0.00011134755921733401	2.237486025727563e-21	-3.719662708436531e-08	2.9082038213676696e-05
5.71	-0.00011015928010285863	1.4278238606456144e-21	-3.664411135759129e-08	2.8811205717612164e-05
5.72	-0.00010898243859491213	1.4568105955316448e-21	-3.6093006587780514e-08	2.8542143901412706e-05
5.73	-0.0001078169431602321	1.945133898331304e-21	-3.554345144437729e-08	2.8274854882153488e-05
5.74	-0.00010666270271943238	1.3360008707545644e-21	-3.4995579537626885e-08	2.800934042631212e-05
5.75	-0.00010551962664930427	1.832040052478305e-21	-3.4449519551837515e-08	2.774560195763577e-05
5.76	-0.00010438762478502564	1.8768853115596805e-21	-3.390539536957571e-08	2.748364056490236e-05
5.7700000000000005	-0.00010326660742226477	1.770108564265125e-21	-3.336332619775903e-08	2.722345700957622e-05
5.78	-0.00010215648531919182	1.488868708991613e-21	-3.282342668786697e-08	2.6965051733358977e-05
5.79	-0.00010105716969838804	1.473299821657711e-21	-3.228580705808991e-08	2.6708424865634847e-05
5.8	-9.996857224866913e-05	1.8117963650783143e-21	-3.175057320581505e-08	2.6453576230811807e-05
5.8100000000000005	-9.889060512680816e-05	1.5064314147666252e-21	-3.1217826824517e-08	2.6200505355557897e-05
5.82	-9.782318095917039e-05	1.3598443580666841e-21	-3.068766551522729e-08	2.594921147593402e-05
5.83	-9.676621284325856e-05	1.0515733657546908e-21	-3.0160182894005926e-08	2.569969354442262e-05
5.84	-9.571961434916781e-05	2.0687575436423978e-21	-2.9635468700402244e-08	2.5451950236853657e-05
5.8500000000000005	-9.468329952095459e-05	9.449047845841527e-22	-2.9113608900562557e-08	2.5205979959227402e-05
5.86	-9.36571828779193e-05	1.2273802900344673e-21	-2.8594685790934082e-08	2.496178085443527e-05
5.87	-9.2641179415806e-05	1.4563679588620067e-21	-2.807877809557209e-08	2.4719350808878683e-05
5.88	-9.163520460791622e-05	1.2181848439016836e-21	-2.7565961066130444e-08	2.44786874589869e-05
5.89	-9.063917440614512e-05	1.3186957502487824e-21	-2.705630657527918e-08	2.4239788197633907e-05
5.9	-8.965300524193384e-05	9.767773759672502e-22	-2.654988321093522e-08	2.4002650180455514e-05
5.91	-8.867661402714571e-05	1.2135712464965784e-21	-2.6046756366644177e-08	2.3767270332066812e-05
5.92	-8.770991815486287e-05	1.140826441985709e-21	-2.5546988330661115e-08	2.3533645352180678e-05
5.93	-8.675283550010999e-05	7.609804792129564e-22	-2.5050638371900682e-08	2.3301771721628315e-05
5.94	-8.580528442049709e-05	1.2456208079878486e-21	-2.4557762826930775e-08	2.3071645708282e-05
5.95	-8.486718375679645e-05	6.853161069200633e-22	-2.4068415180433897e-08	2.284326337288134e-05
5.96	-8.393845283344192e-05	9.718679612684846e-22	-2.3582646146617188e-08	2.261662057476304e-05
5.97	-8.301901145895874e-05	6.923603238790121e-22	-2.3100503748860624e-08	2.2391712977495507e-05
5.98	-8.210877992632432e-05	8.286148809480819e-22	-2.2622033396302354e-08	2.2168536054418724e-05
5.99	-8.120767901326037e-05	4.7066734638199115e-22	-2.214727795847246e-08	2.194708509409045e-05
6.0	-8.031562998245756e-05	2.6633516887497476e-22	-2.167627783910002e-08	2.1727355205639032e-05
6.01	-7.94325545817339e-05	-2.0148490594398442e-22	-2.1209071047887306e-08	2.1509341324024095e-05
6.0200000000000005	-7.855837504412884e-05	1.4390688244940006e-22	-2.0745693270440803e-08	2.129303821520584e-05
6.03	-7.769301408793505e-05	5.014611656182587e-22	-2.028617793557307e-08	2.1078440481223552e-05
6.04	-7.683639491666557e-05	7.333997373932236e-22	-1.9830556282509726e-08	2.0865542565184483e-05
6.05	-7.598844121896155e-05	4.339705701408485e-22	-1.937885742519618e-08	2.065433875616346e-05
6.0600000000000005	-7.5149077168439e-05	1.884593502051615e-22	-1.8931108416116497e-08	2.0444823194014842e-05
6.07	-7.431822742347849e-05	1.5903555850707728e-22	-1.8487334307076462e-08	2.023698987409699e-05
6.08	-7.349581712695429e-05	5.6675580895088195e-22	-1.8047558209959578e-08	2.003083265191048e-05
6.09	-7.268177190590962e-05	6.974154306191947e-23	-1.7611801355355288e-08	1.9826345247650895e-05
6.1000000000000005	-7.187601787117569e-05	9.666180662250016e-24	-1.7180083148693546e-08	1.9623521250677094e-05
6.11	-7.107848161693562e-05	5.926263601120792e-22	-1.6752421227246746e-08	1.9422354123896017e-05
6.12	-7.028909022023672e-05	-9.596178911225756e-23	-1.632883151290326e-08	1.9222837208064502e-05
6.13	-6.950777124044871e-05	9.569988387421432e-23	-1.590932826629624e-08	1.9024963726009612e-05
6.140000000000001	-6.873445271867278e-05	4.631895940738367e-22	-1.5493924137327422e-08	1.8828726786767992e-05
6.15	-6.79690631770994e-05	-3.4693673302833065e-23	-1.5082630216219518e-08	1.8634119389645503e-05
6.16	-6.721153161831787e-05	2.230994762155723e-22	-1.4675456081302408e-08	1.844113442819765e-05
6.17	-6.646178752457763e-05	2.8730549467553198e-22	-1.4272409847192386e-08	1.8249764694132202e-05
6.18	-6.57197608570021e-05	-8.236534934178279e-23	-1.3873498211602582e-08	1.8060002881134804e-05
6.19	-6.498538205475864e-05	3.6894760637115224e-22	-1.3478726499239601e-08	1.787184158861828e-05
6.2	-6.425858203418073e-05	-1.181784879641739e-22	-1.3088098706946988e-08	1.768527332539705e-05
6.21	-6.353929218784907e-05	4.950978110217117e-22	-1.2701617545460568e-08	1.7500290513287263e-05
6.22	-6.282744438362709e-05	9.991789678584287e-23	-1.2319284482112457e-08	1.731688549063354e-05
6.23	-6.212297096365671e-05	1.1612667705085477e-22	-1.1941099780526411e-08	1.7135050515763865e-05
6.24	-6.142580474331217e-05	4.1736399128566113e-22	-1.1567062540421605e-08	1.6954777770372843e-05
6.25	-6.073587901011298e-05	-2.4635445118116666e-22	-1.1197170735918846e-08	1.6776059362834665e-05
6.26	-6.005312752259927e-05	3.042008117017612e-22	-1.0831421253067522e-08	1.6598887331446915e-05
6.2700000000000005	-5.937748450916732e-05	5.296580997610058e-22	-1.0469809925963086e-08	1.6423253647605722e-05
6.28	-5.8708884666869086e-05	3.0201984885907935e-22	-1.011233157241731e-08	1.62491502189137e-05
6.29	-5.804726316017373e-05	-6.44370443713752e-23	-9.758980028354595e-09	1.6076568892221152e-05
6.3	-5.7392555619695444e-05	1.7161098100568824e-22	-9.40974818075817e-09	1.5905501456601904e-05
6.3100000000000005	-5.67446981408843e-05	3.922554553975468e-23	-9.064628001239695e-09	1.5735939646264515e-05
6.32	-5.610362728268538e-05	3.772409297136509e-22	-8.723610576898372e-09	1.5567875143399956e-05
6.33	-5.546928006616304e-05	1.1102013584144116e-22	-8.386686141444318e-09	1.5401299580966297e-05
6.34	-5.484159397309437e-05	2.890436955313481e-22	-8.053844105108997e-09	1.5236204545412042e-05
6.3500000000000005	-5.422050694452963e-05	1.259553149176808e-22	-7.725073084243936e-09	1.5072581579338374e-05
6.36	-5.360595737932442e-05	2.440457358687087e-22	-7.400360928771371e-09	1.4910422184101778e-05
6.37	-5.299788413263948e-05	5.8233393582212714e-24	-7.079694750515802e-09	1.474971782235737e-05
6.38	-5.239622651441304e-05	4.554487509234375e-22	-6.763060949780504e-09	1.4590459920544658e-05
6.390000000000001	-5.180092428780458e-05	2.962205799540801e-22	-6.450445241259952e-09	1.4432639871315803e-05
6.4	-5.121191766761115e-05	3.2295430831051963e-22	-6.1418326794846975e-09	1.4276249035908025e-05
6.41	-5.062914731865622e-05	1.365698462016317e-22	-5.83720768376479e-09	1.4121278746460503e-05
6.42	-5.0052554354153945e-05	-1.582984092567173e-23	-5.5365540613307195e-09	1.3967720308277e-05
6.43	-4.94820803340468e-05	2.6981273315750213e-23	-5.239855031233297e-09	1.3815565002035086e-05
6.44	-4.891766726331946e-05	-1.0461004788310282e-22	-4.9470932468205215e-09	1.3664804085942615e-05
6.45	-4.835925759028808e-05	-1.811382570600803e-23	-4.658250818051816e-09	1.3515428797842704e-05
6.46	-4.780679420486779e-05	-3.215303421889925e-22	-4.3733093318335924e-09	1.3367430357267645e-05
6.47	-4.726022043681639e-05	-2.163967661657317e-22	-4.092249873615208e-09	1.3220799967443064e-05
6.48	-4.671948005395641e-05	-3.0217778251249548e-22	-3.8150530477380805e-09	1.3075528817242919e-05
6.49	-4.618451726037698e-05	-8.460916319920222e-23	-3.5416989962804794e-09	1.2931608083096211e-05
6.5	-4.565527669461449e-05	8.902129313871582e-23	-3.272167418593493e-09	1.2789028930846335e-05
6.51	-4.513170342781346e-05	-2.7110595836515315e-22	-3.006437589624046e-09	1.2647782517563855e-05
6.5200000000000005	-4.461374296186831e-05	-3.590304536132096e-23	-2.7444883781159424e-09	1.250785999331357e-05
6.53	-4.410134122754729e-05	-9.636759425839885e-23	-2.486298263618288e-09	1.236925250287664e-05
6.54	-4.3594444582597085e-05	-3.6949172029392686e-22	-2.2318453539275918e-09	1.2231951187428659e-05
6.55	-4.3092999809831104e-05	-7.364331627474299e-23	-1.9811074015134303e-09	1.2095947186174338e-05
6.5600000000000005	-4.2596954115201346e-05	-3.9357875827334333e-23	-1.7340618190022088e-09	1.1961231637939762e-05
6.57	-4.210625512585303e-05	-2.9378284117311234e-22	-1.490685695440194e-09	1.1827795682723006e-05
6.58	-4.162085088816472e-05	-3.4553865279275023e-22	-1.2509558107676134e-09	1.1695630463203598e-05
6.59	-4.114068986577239e-05	-3.7691886072224744e-22	-1.014848651187221e-09	1.1564727126212051e-05
6.6000000000000005	-4.0665720937580526e-05	-5.756008455487431e-22	-7.823404228049155e-10	1.14350768241598e-05
6.61	-4.0195893395758486e-05	-2.730705916876514e-22	-5.534070654329899e-10	1.1306670716430658e-05
6.62	-3.973115694372284e-05	-4.319815726449565e-22	-3.280242667592979e-10	1.1179499970734172e-05
6.63	-3.9271461694108574e-05	-3.6631152072616004e-22	-1.061674746936068e-10	1.105355576442193e-05
6.640000000000001	-3.8816758166726756e-05	-5.254761333733399e-22	1.121880896016482e-10	1.0928829285767382e-05
6.65	-3.836699728651123e-05	-3.4538509060232285e-22	3.270674195411942e-10	1.080531173520987e-05
6.66	-3.792213038145361e-05	-5.245955461561526e-22	5.384957111974733e-10	1.0682994326563639e-05
6.67	-3.748210918052742e-05	-3.041066854127218e-22	7.464983512524455e-10	1.0561868288192512e-05
6.68	-3.7046885811602994e-05	-5.77458782414497e-22	9.511009065147095e-10	1.0441924864150926e-05
6.69	-3.6616412799351074e-05	-3.4729098763948113e-22	1.1523291119932785e-09	1.0323155315291855e-05
6.7	-3.6190643063138835e-05	-3.0896287801256267e-22	1.3502088610719979e-09	1.0205550920342677e-05
6.71	-3.576952991491562e-05	-3.1582319425027673e-22	1.5447661946675238e-09	1.0089102976949041e-05
6.72	-3.535302705709138e-05	-4.343692143514291e-22	1.7360272914715034e-09	9.973802802687945e-06
6.73	-3.494108858040655e-05	-4.514113913142456e-22	1.924018458023349e-09	9.859641736050435e-06
6.74	-3.453366896179506e-05	-3.0824901111329533e-22	2.1087661193318883e-09	9.746611137394471e-06
6.75	-3.413072306223966e-05	-2.87665589997439e-22	2.29029680956478e-09	9.634702389868622e-06
6.76	-3.373220612462138e-05	-3.382888445121178e-22	2.4686371632664746e-09	9.523906900307456e-06
6.7700000000000005	-3.333807377156216e-05	-4.756659037385523e-22	2.64381390653552e-09	9.414216100098714e-06
6.78	-3.294828200326264e-05	-2.7746844626366467e-22	2.815853848926926e-09	9.305621446023488e-06
6.79	-3.25627871953331e-05	-3.5759517635698564e-22	2.9847838746565746e-09	9.198114421069327e-06
6.8	-3.218154609662141e-05	-3.0627670761502435e-22	3.1506309354319335e-09	9.091686535217402e-06
6.8100000000000005	-3.180451582703439e-05	-2.6326646955639228e-22	3.3134220418733055e-09	8.986329326203967e-06
6.82	-3.1431653875357e-05	-2.1613970925118e-22	3.4731842568121044e-09	8.882034360256818e-06
6.83	-3.1062918097066045e-05	-1.651262716964987e-22	3.629944687532033e-09	8.778793232807154e-06
6.84	-3.069826671214141e-05	-2.9408031924016424e-22	3.783730478823413e-09	8.67659756917752e-06
6.8500000000000005	-3.0337658302874267e-05	-1.2517053147481114e-22	3.934568806416986e-09	8.575439025246341e-06
6.86	-2.9981051811671635e-05	-8.628235327640883e-23	4.082486869452095e-09	8.475309288089507e-06
6.87	-2.9628406538860323e-05	-1.1666422658307881e-22	4.227511885309787e-09	8.376200076599415e-06
6.88	-2.927968214048656e-05	-4.938727726555273e-23	4.3696710819488525e-09	8.278103142082295e-06
6.890000000000001	-2.8934838626116228e-05	-1.8587498084364712e-22	4.508991692830412e-09	8.181010268833969e-06
6.9	-2.8593836356632552e-05	-1.5578603632265933e-22	4.6455009506430895e-09	8.084913274694741e-06
6.91	-2.8256636042032392e-05	-7.669377871016972e-23	4.779226081285694e-09	7.989804011583703e-06
6.92	-2.792319873922314e-05	-9.767950508998013e-23	4.910194298734198e-09	7.895674366013191e-06
6.93	-2.7593485849818027e-05	-9.016597528531908e-23	5.038432799227705e-09	7.802516259583585e-06
6.94	-2.7267459117932022e-05	-1.585273493508955e-22	5.163968756254013e-09	7.710321649459047e-06
6.95	-2.694508062797765e-05	-1.6892989567127572e-23	5.28682931522686e-09	7.619082528824587e-06
6.96	-2.6626312802461564e-05	1.1907916356504789e-22	5.407041588732374e-09	7.528790927324927e-06
6.97	-2.6311118399781654e-05	6.5998053234213e-23	5.524632651612897e-09	7.439438911485537e-06
6.98	-2.5999460512025204e-05	-2.0841453063515258e-23	5.63962953612873e-09	7.35101858511628e-06
6.99	-2.5691302562768895e-05	6.304298428788906e-23	5.7520592276281e-09	7.2635220896981355e-06
7.0	-2.538660830487979e-05	-3.947434027594253e-23	5.861948660074829e-09	7.176941604753303e-06
7.01	-2.5085341818318416e-05	-2.784040878122229e-24	5.969324711630207e-09	7.0912693481990895e-06
7.0200000000000005	-2.4787467507944417e-05	-8.529789797094959e-24	6.074214200665163e-09	7.006497576686059e-06
7.03	-2.449295010132399e-05	-1.319461375006718e-22	6.1766438816165795e-09	6.922618585920775e-06
7.04	-2.420175464654009e-05	-1.721559150750351e-22	6.276640441026565e-09	6.839624710973387e-06
7.05	-2.391384651000616e-05	-9.462097795913445e-23	6.3742304940188e-09	6.7575083265706275e-06
7.0600000000000005	-2.362919137428177e-05	-1.984724000916469e-22	6.469440580114189e-09	6.6762618473744785e-06
7.07	-2.3347755235892906e-05	-1.683874645552362e-22	6.5622971600256944e-09	6.595877728246774e-06
7.08	-2.3069504403155127e-05	-1.7822249672938797e-22	6.652826612276976e-09	6.516348464500239e-06
7.09	-2.2794405494000267e-05	-1.6481200363267508e-22	6.741055229289101e-09	6.437666592136152e-06
7.1000000000000005	-2.2522425433807946e-05	-1.6012993633025596e-22	6.8270092146632605e-09	6.359824688069088e-06
7.11	-2.2253531453240867e-05	-2.134673732756291e-23	6.9107146797824765e-09	6.282815370338981e-06
7.12	-2.1987691086084285e-05	-9.803499401224265e-23	6.992197640657248e-09	6.206631298310821e-06
7.13	-2.1724872167090604e-05	-7.472551223953075e-23	7.071484015032088e-09	6.13126517286229e-06
7.140000000000001	-2.1465042829828705e-05	-1.3931796582022409e-22	7.148599619569986e-09	6.056709736559745e-06
7.15	-2.1208171504537993e-05	-1.5850240454777604e-22	7.223570166847135e-09	5.982957773822682e-06
7.16	-2.0954226915988095e-05	-1.6503872048211972e-22	7.296421262879593e-09	5.910002111077047e-06
7.17	-2.0703178081343503e-05	-2.3086401265501567e-22	7.367178404270482e-09	5.837835616897728e-06
7.18	-2.0454994308034173e-05	-2.814056558989453e-22	7.435866975817959e-09	5.766451202140379e-06
7.19	-2.0209645191631592e-05	-1.0194908642445543e-22	7.502512247808106e-09	5.695841820062958e-06
7.2	-1.9967100613731167e-05	-1.1517732545195958e-22	7.567139374002374e-09	5.626000466437239e-06
7.21	-1.972733073984014e-05	-1.7267931426433884e-22	7.629773388923694e-09	5.556920179650403e-06
7.22	-1.9490306017272234e-05	-2.188834446590986e-22	7.690439205938792e-09	5.4885940407972035e-06
7.23	-1.9255997173048396e-05	-1.6995486978218968e-22	7.749161614825509e-09	5.4210151737627525e-06
7.24	-1.902437521180436e-05	-1.4067725257229205e-22	7.805965279861899e-09	5.354176745296282e-06
7.25	-1.8795411413704674e-05	-1.9726385978193175e-22	7.860874737705253e-09	5.288071965076021e-06
7.26	-1.8569077332363723e-05	-2.191624177179769e-22	7.91391439546087e-09	5.22269408576557e-06
7.2700000000000005	-1.8345344792773747e-05	-1.9796147631473555e-22	7.96510852881519e-09	5.15803640306182e-06
7.28	-1.812418588923996e-05	-1.0530042903678301e-22	8.014481280104564e-09	5.094092255734796e-06
7.29	-1.790557298332289e-05	-2.754248971877335e-22	8.062056656699113e-09	5.030855025659477e-06
7.3	-1.768947870178825e-05	-2.6099546746715987e-22	8.10785852920363e-09	4.9683181378400004e-06
7.3100000000000005	-1.7475875934564083e-05	-2.434848220474127e-22	8.151910629726245e-09	4.906475060426271e-06
7.32	-1.726473783270608e-05	-2.594143097232979e-22	8.19423655059771e-09	4.845319304723319e-06
7.33	-1.7056037806369865e-05	-1.5887010468096055e-22	8.234859742443554e-09	4.784844425193474e-06
7.34	-1.6849749522791977e-05	-2.171873432331114e-22	8.273803513069388e-09	4.72504401945167e-06
7.3500000000000005	-1.664584690427821e-05	-1.3792653353683793e-22	8.311091025834598e-09	4.665911728253994e-06
7.36	-1.6444304126200586e-05	-2.12420824193751e-22	8.346745298388575e-09	4.607441235479706e-06
7.37	-1.624509561500201e-05	-2.175444770824892e-22	8.380789201295133e-09	4.549626268106834e-06
7.38	-1.6048196046209766e-05	-2.3843526388134753e-22	8.413245456894097e-09	4.492460596181633e-06
7.390000000000001	-1.5853580342456903e-05	-2.1408473275859232e-22	8.444136637962991e-09	4.435938032781966e-06
7.4	-1.5661223671512665e-05	-1.6799265973281153e-22	8.473485166649773e-09	4.380052433974876e-06
7.41	-1.5471101444321044e-05	-1.5363792277003594e-22	8.501313313385251e-09	4.3247976987684295e-06
7.42	-1.5283189313048327e-05	-2.0919655199296142e-22	8.527643195802264e-09	4.270167769058025e-06
7.43	-1.5097463169139223e-05	-2.036047917943162e-22	8.552496777661646e-09	4.216156629567333e-06
7.44	-1.4913899141382076e-05	-2.1794149929159036e-22	8.575895868035685e-09	4.162758307784012e-06
7.45	-1.4732473593982892e-05	-1.5189523995546251e-22	8.597862120306933e-09	4.10996687389035e-06
7.46	-1.4553163124648193e-05	-2.5257609399614244e-22	8.618417031285594e-09	4.057776440688925e-06
7.47	-1.437594456267741e-05	-1.7704003445930604e-22	8.637581940457362e-09	4.006181163523536e-06
7.48	-1.42007949670639e-05	-1.7825847983271412e-22	8.6553780290754e-09	3.955175240195447e-06
7.49	-1.4027691624605807e-05	-2.3997925425269766e-22	8.671826319570804e-09	3.904752910875114e-06
7.5	-1.3856612048025716e-05	-2.179711101284653e-22	8.686947674802135e-09	3.854908458009522e-06
7.51	-1.368753397409986e-05	-2.19171576184608e-22	8.700762797369318e-09	3.8056362062252823e-06
7.5200000000000005	-1.3520435361796673e-05	-2.6002106863137545e-22	8.713292228893667e-09	3.7569305222275435e-06
7.53	-1.3355294390425296e-05	-2.1615313736813345e-22	8.724556349787494e-09	3.708785814694987e-06
7.54	-1.3192089457792728e-05	-1.8945704244738221e-22	8.734575378254605e-09	3.661196534170821e-06
7.55	-1.3030799178371491e-05	-1.7239733050964505e-22	8.74336937023101e-09	3.6141571729500666e-06
7.5600000000000005	-1.2871402381476242e-05	-1.243524812839394e-22	8.750958218522645e-09	3.5676622649631833e-06
7.57	-1.2713878109450603e-05	-1.652862001850788e-22	8.757361652641046e-09	3.521706385656112e-06
7.58	-1.2558205615863419e-05	-1.638429345278416e-22	8.762599238369668e-09	3.476284151866886e-06
7.59	-1.2404364363714895e-05	-1.4796891691685984e-22	8.766690377370862e-09	3.431390221698942e-06
7.6000000000000005	-1.2252334023652542e-05	-1.339631303294027e-22	8.769654306799629e-09	3.3870192943911376e-06
7.61	-1.2102094472197027e-05	-1.958548749818515e-22	8.7715100991088e-09	3.3431661101847007e-06
7.62	-1.1953625789978057e-05	-1.4196010442312117e-22	8.772276661874552e-09	3.2998254501870993e-06
7.63	-1.1806908259979762e-05	-1.604566070278885e-22	8.771972737320368e-09	3.2569921362329956e-06
7.640000000000001	-1.1661922365796631e-05	-1.0450296090290079e-22	8.770616902391583e-09	3.2146610307423543e-06
7.65	-1.15186487898991e-05	-1.9721726443124974e-22	8.768227568425036e-09	3.172827036575827e-06
7.66	-1.1377068411909184e-05	-1.8132177715677285e-22	8.764822981118583e-09	3.131485096887397e-06
7.67	-1.1237162306886302e-05	-2.2622663848927686e-22	8.76042122037354e-09	3.09063019497454e-06
7.68	-1.1098911743623182e-05	-1.6796390107863383e-22	8.755040200311633e-09	3.050257354125848e-06
7.69	-1.0962298182951752e-05	-1.5463504560419136e-22	8.748697669161488e-09	3.010361637466252e-06
7.7	-1.0827303276059254e-05	-1.4608097329173802e-22	8.741411209233226e-09	2.9709381477999373e-06
7.71	-1.0693908862814551e-05	-1.6259701353061163e-22	8.733198237074311e-09	2.931982027450982e-06
7.72	-1.0562096970104487e-05	-1.1957545312583192e-22	8.724076003369607e-09	2.8934884581018546e-06
7.73	-1.0431849810180534e-05	-1.6718625012794394e-22	8.71406159312433e-09	2.855452660629812e-06
7.74	-1.0303149779015551e-05	-1.602767193494563e-22	8.70317192564542e-09	2.8178698949412793e-06
7.75	-1.0175979454670969e-05	-1.5356428578174005e-22	8.691423754921007e-09	2.780735459804267e-06
7.76	-1.0050321595673764e-05	-1.935026514494853e-22	8.678833669437453e-09	2.744044692678931e-06
7.7700000000000005	-9.926159139404169e-06	-1.528484032363285e-22	8.665418092651997e-09	2.707792969546316e-06
7.78	-9.80347520049334e-06	-1.444416520131143e-22	8.65119328305713e-09	2.6719757047353647e-06
7.79	-9.682253069231217e-06	-1.56595710991734e-22	8.63617533444487e-09	2.6365883507482356e-06
7.8	-9.562476209984815e-06	-1.3755699534908354e-22	8.620380176145619e-09	2.60162639808402e-06
7.8100000000000005	-9.444128259626715e-06	-1.3033839861275737e-22	8.603823573373763e-09	2.5670853750609025e-06
7.82	-9.327193025973766e-06	-1.3204933732740645e-22	8.586521127495325e-09	2.5329608476368554e-06
7.83	-9.21165448623597e-06	-1.4889274385643754e-22	8.568488276287163e-09	2.4992484192288612e-06
7.84	-9.097496785475818e-06	-1.3444055470432168e-22	8.549740294418081e-09	2.465943730530798e-06
7.8500000000000005	-8.984704235077711e-06	-9.237105459808478e-23	8.530292293745293e-09	2.4330424593299966e-06
7.86	-8.87326131122769e-06	-1.0080852954786392e-22	8.51015922370067e-09	2.400540320322554e-06
7.87	-8.763152653403353e-06	-1.0671596019896225e-22	8.489355871744745e-09	2.368433064927406e-06
7.88	-8.654363062874061e-06	-1.3376473755401836e-22	8.467896863759744e-09	2.3367164810992794e-06
7.890000000000001	-8.546877501211355e-06	-1.2287960437061752e-22	8.445796664556106e-09	2.3053863931405398e-06
7.9	-8.440681088809607e-06	-1.3755553940496527e-22	8.423069578338354e-09	2.2744386615119824e-06
7.91	-8.335759103416743e-06	-1.8582331661394744e-22	8.399729749169267e-09	2.243869182642601e-06
7.92	-8.232096978675323e-06	-1.04484384496294e-22	8.37579116149843e-09	2.2136738887384554e-06
7.930000000000001	-8.129680302673678e-06	-1.0046305835864998e-22	8.35126764069925e-09	2.1838487475905743e-06
7.94	-8.028494816507387e-06	-2.032620327734614e-22	8.326172853695768e-09	2.1543897623820512e-06
7.95	-7.928526412850553e-06	-1.71391136621798e-22	8.300520309369224e-09	2.1252929714942753e-06
7.96	-7.829761134537601e-06	-2.0113802231167447e-22	8.274323359303454e-09	2.096554448312434e-06
7.97	-7.732185173154933e-06	-1.4416973786887942e-22	8.247595198316825e-09	2.068170301030257e-06
7.98	-7.635784867642789e-06	-1.5786753903653027e-22	8.220348865120378e-09	2.04013667245409e-06
7.99	-7.54054670290708e-06	-1.8292245360324863e-22	8.192597242884494e-09	2.0124497398063285e-06
8.0	-7.4464573084414095e-06	-1.6243604830351481e-22	8.16435305998767e-09	1.985105714528214e-06
8.01	-7.353503456958991e-06	-1.6039035000815608e-22	8.135628890643327e-09	1.958100842082109e-06
8.02	-7.261672063034637e-06	-1.1225282337362432e-22	8.106437155550325e-09	1.9314314017532034e-06
8.03	-7.1709501817568104e-06	-1.168405312742027e-22	8.076790122712051e-09	1.9050937064507655e-06
8.040000000000001	-7.0813250073893625e-06	-1.6188501814637775e-22	8.046699907985292e-09	1.8790841025089066e-06
8.05	-6.992783872043586e-06	-1.7607645950626171e-22	8.016178475939972e-09	1.8533989694869614e-06
8.06	-6.905314244359847e-06	-1.3473759133286509e-22	7.985237640568125e-09	1.828034719969452e-06
8.07	-6.818903728199239e-06	-1.4242578472703198e-22	7.9538890660225e-09	1.8029877993657235e-06
8.08	-6.7335400613451095e-06	-1.5042288395636801e-22	7.922144267406848e-09	1.778254685709267e-06
8.09	-6.649211114214286e-06	-1.2616813759750538e-22	7.89001461150437e-09	1.7538318894567399e-06
8.1	-6.565904888578296e-06	-1.4713487192502186e-22	7.857511317721307e-09	1.7297159532867633e-06
8.11	-6.4836095162940656e-06	-1.4572047207679788e-22	7.8246454586858e-09	1.7059034518984796e-06
8.120000000000001	-6.402313258044608e-06	-1.5093523778392117e-22	7.791427961236369e-09	1.682390991809921e-06
8.13	-6.322004502089353e-06	-1.5366037138655526e-22	7.75786960720712e-09	1.6591752111562487e-06
8.14	-6.242671763023888e-06	-1.3825751160618312e-22	7.723981034200233e-09	1.6362527794878222e-06
8.15	-6.164303680549726e-06	-1.1205127743890732e-22	7.689772736535492e-09	1.6136203975681923e-06
8.16	-6.086889018253371e-06	-1.1783569419253513e-22	7.65525506603548e-09	1.5912747971720195e-06
8.17	-6.010416662395101e-06	-1.2649203143497557e-22	7.620438232976795e-09	1.5692127408829497e-06
8.18	-5.934875620707177e-06	-1.0699784658883555e-22	7.585332306913374e-09	1.5474310218914626e-06
8.19	-5.860255021201615e-06	-1.278113118170382e-22	7.549947217583657e-09	1.5259264637927371e-06
8.2	-5.7865441109873665e-06	-1.2322086447414876e-22	7.514292755812684e-09	1.5046959203845517e-06
8.21	-5.7137322550969165e-06	-1.5054895582004102e-22	7.478378574426038e-09	1.483736275465231e-06
8.22	-5.6418089353223365e-06	-1.1435268039970015e-22	7.4422141891731126e-09	1.4630444426317105e-06
8.23	-5.570763749060539e-06	-1.408699312609791e-22	7.405808979657156e-09	1.4426173650776534e-06
8.24	-5.500586408167901e-06	-1.3277353923487046e-22	7.369172190211949e-09	1.4224520153917576e-06
8.25	-5.4312667378242545e-06	-1.3226550070050733e-22	7.332312930966523e-09	1.4025453953561832e-06
8.26	-5.362794675405837e-06	-1.202768950791304e-22	7.295240178641377e-09	1.3828945357451697e-06
8.27	-5.295160269367748e-06	-1.4119784102520934e-22	7.257962777653e-09	1.3634964961238497e-06
8.28	-5.2283536781352505e-06	-1.2530558842312853e-22	7.220489440942279e-09	1.3443483646472842e-06
8.290000000000001	-5.16236516900438e-06	-7.93282601389596e-23	7.182828751069703e-09	1.3254472578597402e-06
8.3	-5.097185117051498e-06	-1.2472360067656685e-22	7.144989161074262e-09	1.3067903204942481e-06
8.31	-5.032804004051875e-06	-1.0534130385699549e-22	7.106978995539857e-09	1.2883747252724028e-06
8.32	-4.969212417407323e-06	-9.46582860538384e-23	7.068806451557532e-09	1.2701976727045158e-06
8.33	-4.906401049082607e-06	-1.1341862482050705e-22	7.0304795996749955e-09	1.2522563908900595e-06
8.34	-4.844360694550911e-06	-1.23591484612043e-22	6.992006384940167e-09	1.2345481353184666e-06
8.35	-4.783082251748037e-06	-1.1931196552213776e-22	6.95339462790237e-09	1.2170701886702796e-06
8.36	-4.7225567200354365e-06	-1.3168947813192007e-22	6.914652025585571e-09	1.1998198606186985e-06
8.370000000000001	-4.662775199171983e-06	-1.2845625376311147e-22	6.875786152530232e-09	1.1827944876314998e-06
8.38	-4.603728888294498e-06	-1.3063404761956118e-22	6.836804461774173e-09	1.1659914327734025e-06
8.39	-4.545409084906852e-06	-1.2947078353584376e-22	6.797714285889343e-09	1.1494080855088264e-06
8.4	-4.4878071838777954e-06	-1.0865180635042545e-22	6.75852283801435e-09	1.1330418615051286e-06
8.41	-4.430914676447262e-06	-1.2221453139037267e-22	6.719237212842103e-09	1.1168902024362915e-06
8.42	-4.37472314924128e-06	-1.0231051388886765e-22	6.679864387666744e-09	1.100950575787098e-06
8.43	-4.319224283295304e-06	-1.1201210289211816e-22	6.640411223404325e-09	1.0852204746577945e-06
8.44	-4.264409853086044e-06	-1.1147051240229733e-22	6.600884465646513e-09	1.0696974175692703e-06
8.45	-4.21027172557161e-06	-8.982913926692129e-23	6.561290745653316e-09	1.0543789482687611e-06
8.46	-4.156801859240057e-06	-9.259543582667518e-23	6.521636581413566e-09	1.0392626355360937e-06
8.47	-4.103992303166209e-06	-8.337358376930466e-23	6.481928378654586e-09	1.0243460729904923e-06
8.48	-4.051835196076743e-06	-9.011001533344172e-23	6.4421724319441745e-09	1.0096268788979321e-06
8.49	-4.0003227654234215e-06	-8.785515781161964e-23	6.402374925646062e-09	9.951026959791063e-07
8.5	-3.949447326464519e-06	-9.768667501735939e-23	6.362541934981243e-09	9.807711912179617e-07
8.51	-3.899201281354404e-06	-8.972031960531837e-23	6.322679427113025e-09	9.666300556708605e-07
8.52	-3.8495771182410865e-06	-7.776847826506469e-23	6.282793262143139e-09	9.526770042763517e-07
8.53	-3.800567410371813e-06	-9.955529484642751e-23	6.242889194154013e-09	9.389097756655855e-07
8.540000000000001	-3.7521648152066386e-06	-8.234417765316355e-23	6.202972872270529e-09	9.253261319733633e-07
8.55	-3.704362073539916e-06	-9.088680819520849e-23	6.163049841657828e-09	9.119238586498665e-07
8.56	-3.657152008629629e-06	-8.570665687341567e-23	6.123125544642779e-09	8.98700764273017e-07
8.57	-3.6105275253345037e-06	-6.510412628329116e-23	6.08320532164233e-09	8.856546803615566e-07
8.58	-3.5644816092590053e-06	-9.295185309571797e-23	6.043294412279474e-09	8.727834611887978e-07
8.59	-3.5190073259059368e-06	-8.183803566712725e-23	6.0033979564043445e-09	8.60084983597072e-07
8.6	-3.474097819836794e-06	-7.692271478848387e-23	5.963520995127598e-09	8.475571468129098e-07
8.61	-3.429746313839658e-06	-7.230400569054174e-23	5.923668471820758e-09	8.351978722629261e-07
8.620000000000001	-3.385946108104745e-06	-8.063798422455902e-23	5.883845233208044e-09	8.2300510339044e-07
8.63	-3.3426905794074694e-06	-7.16823515004473e-23	5.844056030362479e-09	8.109768054728512e-07
8.64	-3.2999731802988843e-06	-8.348384635516169e-23	5.804305519726987e-09	7.991109654397423e-07
8.65	-3.257787438303689e-06	-8.252943336911611e-23	5.764598264157518e-09	7.874055916917655e-07
8.66	-3.216126955125539e-06	-8.029782475069243e-23	5.724938733959389e-09	7.75858713920284e-07
8.67	-3.1749854058596685e-06	-8.80884536909211e-23	5.6853313078677274e-09	7.644683829278033e-07
8.68	-3.1343565382128684e-06	-7.657169137396882e-23	5.645780274116848e-09	7.532326704491717e-07
8.69	-3.0942341717306137e-06	-9.823261547895133e-23	5.606289831417306e-09	7.421496689735936e-07
8.700000000000001	-3.0546121970314084e-06	-8.122674202475801e-23	5.566864089989279e-09	7.312174915674308e-07
8.71	-3.0154845750483086e-06	-8.83203262630164e-23	5.52750707256884e-09	7.204342716978282e-07
8.72	-2.976845336277448e-06	-8.812943470595592e-23	5.488222715427361e-09	7.097981630571391e-07
8.73	-2.938688580033629e-06	-7.394767552527152e-23	5.4490148693434866e-09	6.993073393881899e-07
8.74	-2.901008473712937e-06	-6.784943359292192e-23	5.4098873006255e-09	6.88959994310371e-07
8.75	-2.86379925206228e-06	-7.536525545455827e-23	5.37084369213115e-09	6.787543411465667e-07
8.76	-2.827055216455772e-06	-7.06872717376743e-23	5.331887644215485e-09	6.686886127509305e-07
8.77	-2.7907707341779802e-06	-7.681219959526978e-23	5.293022675739665e-09	6.587610613375087e-07
8.78	-2.7549402377140287e-06	-7.232314555454288e-23	5.2542522250734255e-09	6.48969958309728e-07
8.790000000000001	-2.719558224046315e-06	-7.218341110847184e-23	5.215579651040793e-09	6.393135940907389e-07
8.8	-2.6846192539580908e-06	-6.803031931744131e-23	5.177008233936097e-09	6.29790277954641e-07
8.81	-2.6501179513434886e-06	-6.915658855502831e-23	5.138541176456557e-09	6.203983378585609e-07
8.82	-2.6160490025243304e-06	-9.374906250095647e-23	5.100181604699661e-09	6.111361202756341e-07
8.83	-2.5824071555733895e-06	-7.202500015551482e-23	5.061932569123701e-09	6.020019900288578e-07
8.84	-2.5491872196441597e-06	-8.702902167142521e-23	5.023797045490947e-09	5.929943301258376e-07
8.85	-2.5163840643071053e-06	-8.503727198433995e-23	4.985777935834109e-09	5.8411154159443e-07
8.86	-2.4839926188922886e-06	-7.096597987458786e-23	4.9478780693884955e-09	5.75352043319283e-07
8.870000000000001	-2.452007871838391e-06	-7.313241740630133e-23	4.910100203562718e-09	5.667142718792797e-07
8.88	-2.420424870048012e-06	-6.906314932824592e-23	4.872447024849669e-09	5.581966813858951e-07
8.89	-2.3892387182492437e-06	-6.529068201580671e-23	4.834921149787911e-09	5.497977433224545e-07
8.9	-2.3584445783634405e-06	-5.97257396919413e-23	4.797525125851055e-09	5.415159463843173e-07
8.91	-2.3280376688792086e-06	-5.433987386556084e-23	4.760261432415499e-09	5.333497963199756e-07
8.92	-2.298013264232442e-06	-6.290456071237362e-23	4.723132481637106e-09	5.252978157730779e-07
8.93	-2.2683666941925054e-06	-5.748005776356543e-23	4.686140619386753e-09	5.17358544125375e-07
8.94	-2.2390933432543834e-06	-4.7935996764497267e-23	4.6492881261532656e-09	5.095305373406008e-07
8.950000000000001	-2.2101886500368376e-06	-5.961074177052239e-23	4.612577217931112e-09	5.018123678092772e-07
8.96	-2.1816481066865145e-06	-5.279982634084296e-23	4.576010047131809e-09	4.942026241944657e-07
8.97	-2.1534672582878754e-06	-5.030398168974716e-23	4.539588703447893e-09	4.866999112784404e-07
8.98	-2.1256417022790418e-06	-5.29702834305842e-23	4.503315214762638e-09	4.793028498103166e-07
8.99	-2.0981670878733903e-06	-5.333087001067113e-23	4.46719154801572e-09	4.720100763546109e-07
9.0	-2.0710391154868964e-06	-5.657455058600065e-23	4.431219610056179e-09	4.6482024314075304e-07
9.01	-2.0442535361712032e-06	-5.0067871071950833e-23	4.395401248543243e-09	4.577320179135341e-07
9.02	-2.0178061510523025e-06	-5.577061995127711e-23	4.359738252753119e-09	4.5074408378451584e-07
9.03	-1.991692810774893e-06	-4.290695667009377e-23	4.324232354486174e-09	4.4385513908437756e-07
9.040000000000001	-1.965909414952224e-06	-3.8030068725680375e-23	4.288885228872881e-09	4.370638972162208e-07
9.05	-1.940451911621529e-06	-4.4623405376175525e-23	4.253698495219582e-09	4.3036908650982715e-07
9.06	-1.9153162967048893e-06	-4.552646053275392e-23	4.218673717856794e-09	4.2376945007686465e-07
9.07	-1.8904986134755318e-06	-4.296595253581236e-23	4.1838124069464305e-09	4.172637456670509e-07
9.08	-1.8659949520295448e-06	-3.5818632681042953e-23	4.1491160193135856e-09	4.1085074552527664e-07
9.09	-1.8418014487628845e-06	-4.8250098759835625e-23	4.114585959243171e-09	4.0452923624967907e-07
9.1	-1.8179142858537351e-06	-3.715387897345622e-23	4.080223579315726e-09	3.982980186506766e-07
9.11	-1.794329690750059e-06	-4.876002792566368e-23	4.046030181176309e-09	3.9215590761095805e-07
9.120000000000001	-1.7710439356623885e-06	-3.18428880851109e-23	4.012007016330923e-09	3.861017319464323e-07
9.13	-1.748053337061824e-06	-4.8244327812151126e-23	3.9781552869596656e-09	3.8013433426813696e-07
9.14	-1.7253542551830434e-06	-3.623803234973953e-23	3.944476146660213e-09	3.7425257084510003e-07
9.15	-1.7029430935325016e-06	-4.1959980042625296e-23	3.910970701241277e-09	3.6845531146816526e-07
9.16	-1.6808162984016117e-06	-2.733021714393301e-23	3.877640009498278e-09	3.6274143931477376e-07
9.17	-1.6589703583849036e-06	-3.848244289647829e-23	3.844485083937766e-09	3.5710985081470354e-07
9.18	-1.6374018039031752e-06	-3.497574892696914e-23	3.8115068915590235e-09	3.5155945551676494e-07
9.19	-1.6161072067315182e-06	-4.051331489633489e-23	3.7787063545854775e-09	3.460891759564551e-07
9.200000000000001	-1.5950831795322334e-06	-3.81347001265549e-23	3.746084351223217e-09	3.4069794752456824e-07
9.21	-1.5743263753925326e-06	-3.456008308153637e-23	3.713641716351537e-09	3.353847183367609e-07
9.22	-1.5538334873670627e-06	-3.941869776719014e-23	3.6813792422916206e-09	3.301484491040717e-07
9.23	-1.5336012480251307e-06	-4.020969672649671e-23	3.6492976794936954e-09	3.2498811300439344e-07
9.24	-1.5136264290026769e-06	-4.216339122457419e-23	3.6173977372733155e-09	3.199026955549024e-07
9.25	-1.4939058405588344e-06	-3.885441205978605e-23	3.5856800844862363e-09	3.148911944854323e-07
9.26	-1.4744363311371723e-06	-4.142817607939367e-23	3.554145350242674e-09	3.0995261961280586e-07
9.27	-1.4552147869314734e-06	-4.1084207427803177e-23	3.5227941245923444e-09	3.050859927161066e-07
9.28	-1.4362381314560803e-06	-4.0766837745975585e-23	3.491626959221782e-09	3.0029034741290663e-07
9.290000000000001	-1.4175033251206758e-06	-4.208924460328373e-23	3.4606443680959675e-09	2.9556472903643034e-07
9.3	-1.3990073648096065e-06	-4.229696689534739e-23	3.4298468281658133e-09	2.909081945136723e-07
9.31	-1.3807472834655334e-06	-3.685176345701606e-23	3.399234780006401e-09	2.8631981224444687e-07
9.32	-1.3627201496775122e-06	-3.413091011957926e-23	3.3688086284751273e-09	2.8179866198138503e-07
9.33	-1.344923067273398e-06	-3.3061101334348093e-23	3.338568743365401e-09	2.773438347108671e-07
9.34	-1.3273531749165396e-06	-2.920776219788439e-23	3.308515460043189e-09	2.729544325348892e-07
9.35	-1.3100076457067351e-06	-3.011673444732886e-23	3.2786490800835602e-09	2.686295685538682e-07
9.36	-1.2928836867854133e-06	-3.1173124260931343e-23	3.2489698718970683e-09	2.643683667503717e-07
9.370000000000001	-1.2759785389449775e-06	-2.883053877890652e-23	3.2194780713432135e-09	2.6016996187378267e-07
9.38	-1.2592894762423398e-06	-3.051194093756724e-23	3.1901738823640246e-09	2.560334993258903e-07
9.39	-1.2428138056164852e-06	-3.089962969939459e-23	3.1610574775623696e-09	2.5195813504739996e-07
9.4	-1.2265488665101727e-06	-2.708846170299988e-23	3.1321289988260083e-09	2.4794303540536893e-07
9.41	-1.2104920304956292e-06	-2.2401243177959367e-23	3.1033885579012444e-09	2.4398737708156077e-07
9.42	-1.1946407009042524e-06	-2.303201507211666e-23	3.0748362369919903e-09	2.400903469617152e-07
9.43	-1.17899231246026e-06	-2.3187800309034068e-23	3.04647208933469e-09	2.3625114202572842e-07
9.44	-1.1635443309182625e-06	-2.2660658734096617e-23	3.0182961397675262e-09	2.324689692387488e-07
9.450000000000001	-1.1482942527047191e-06	-2.0930950353282593e-23	2.990308385297296e-09	2.287430454431749e-07
9.46	-1.1332396045632546e-06	-2.231329300114902e-23	2.9625087956662887e-09	2.250725972515623e-07
9.47	-1.118377943203741e-06	-2.6152849384730824e-23	2.9348973138859155e-09	2.2145686094042465e-07
9.48	-1.1037068549552175e-06	-2.20723925107582e-23	2.90747385680147e-09	2.1789508234494113e-07
9.49	-1.0892239554224986e-06	-2.489560928910887e-23	2.8802383156160167e-09	2.1438651675455068e-07
9.5	-1.0749268891465213e-06	-2.2675414700229945e-23	2.8531905564348228e-09	2.109304288094432e-07
9.51	-1.0608133292683358e-06	-1.7722276382975823e-23	2.8263304207816235e-09	2.0752609239793443e-07
9.52	-1.046880977196742e-06	-2.2793103591041465e-23	2.7996577261167955e-09	2.0417279055472774e-07
9.53	-1.0331275622795341e-06	-2.1099213913542665e-23	2.7731722663570108e-09	2.008698153600555e-07
9.540000000000001	-1.0195508414782962e-06	-1.9291771714653716e-23	2.746873812378163e-09	1.9761646783969691e-07
9.55	-1.0061485990467378e-06	-2.6287330735064852e-23	2.7207621125068586e-09	1.9441205786587327e-07
9.56	-9.92918646212523e-07	-2.3227364506259888e-23	2.6948368930244004e-09	1.912559040590063e-07
9.57	-9.798588208625708e-07	-2.4167517052717448e-23	2.6690978586504443e-09	1.8814733369034968e-07
9.58	-9.669669872317753e-07	-2.1897420850756789e-23	2.6435446930164905e-09	1.850856825854775e-07
9.59	-9.54241035595139e-07	-2.5161263008790456e-23	2.6181770591482685e-09	1.8207029502863482e-07
9.6	-9.416788819632511e-07	-2.1746674980086034e-23	2.592994599925359e-09	1.7910052366794099e-07
9.61	-9.292784677811215e-07	-2.8163744556519853e-23	2.5679969385525665e-09	1.7617572942144267e-07
9.620000000000001	-9.170377596302903e-07	-2.7075306373656744e-23	2.5431836790036603e-09	1.7329528138401544e-07
9.63	-9.049547489342316e-07	-2.694570507242259e-23	2.5185544064782415e-09	1.7045855673510827e-07
9.64	-8.930274516669642e-07	-2.539730068490407e-23	2.494108687843683e-09	1.6766494064732246e-07
9.65	-8.812539080648906e-07	-2.4361567554110613e-23	2.4698460720675406e-09	1.649138261958294e-07
9.66	-8.696321823417934e-07	-2.2827488240755888e-23	2.445766090651973e-09	1.6220461426861574e-07
9.67	-8.58160362406988e-07	-2.819570112311921e-23	2.421868258061284e-09	1.5953671347755535e-07
9.68	-8.468365595865723e-07	-2.918522584644693e-23	2.3981520721370728e-09	1.5690954007030373e-07
9.69	-8.356589083477527e-07	-2.617574418856667e-23	2.374617014509681e-09	1.5432251784300657e-07
9.700000000000001	-8.246255660262455e-07	-3.0805814155200534e-23	2.351262551014192e-09	1.5177507805382475e-07
9.71	-8.137347125566674e-07	-2.3494834199147465e-23	2.3280881320832417e-09	1.4926665933726762e-07
9.72	-8.029845502059264e-07	-2.4088470761866963e-23	2.305093193144277e-09	1.4679670761932633e-07
9.73	-7.923733033095823e-07	-2.5690902525588154e-23	2.2822771550196744e-09	1.4436467603341174e-07
9.74	-7.818992180111167e-07	-2.5882148522206355e-23	2.2596394242990088e-09	1.4197002483708513e-07
9.75	-7.715605620041209e-07	-2.2178181829415672e-23	2.2371793937283726e-09	1.3961222132957983e-07
9.76	-7.613556242773414e-07	-2.603596288338218e-23	2.2148964425755523e-09	1.372907397701092e-07
9.77	-7.512827148625829e-07	-2.2188210880215398e-23	2.1927899370110875e-09	1.350050612969557e-07
9.78	-7.413401645854046e-07	-2.223306715431666e-23	2.170859230457354e-09	1.3275467384733735e-07
9.790000000000001	-7.315263248186178e-07	-2.1459661854679622e-23	2.149103663960624e-09	1.3053907207804567e-07
9.8	-7.218395672385376e-07	-2.0082978782536364e-23	2.1275225665329483e-09	1.2835775728685325e-07
9.81	-7.122782835839556e-07	-2.0259576855243822e-23	2.1061152555115113e-09	1.262102373346805e-07
9.82	-7.02840885417813e-07	-2.1801577961630649e-23	2.084881036888232e-09	1.2409602656852337e-07
9.83	-6.93525803891567e-07	-2.1517356542700922e-23	2.0638192056640363e-09	1.220146457451347e-07
9.84	-6.843314895121734e-07	-2.0262211321882193e-23	2.042929046169034e-09	1.1996562195545153e-07
9.85	-6.752564119117082e-07	-1.7948871215610227e-23	2.0222098323979454e-09	1.1794848854976873e-07
9.86	-6.662990596195736e-07	-2.0656601592855435e-23	2.0016608283325024e-09	1.1596278506365e-07
9.870000000000001	-6.574579398372706e-07	-1.9409801963111397e-23	1.9812812882620507e-09	1.1400805714457351e-07
9.88	-6.487315782157116e-07	-1.823007775201482e-23	1.9610704570963166e-09	1.1208385647930725e-07
9.89	-6.401185186350388e-07	-1.8072931923947102e-23	1.9410275706793386e-09	1.101897407220065e-07
9.9	-6.316173229869379e-07	-1.9344525225050485e-23	1.92115185609567e-09	1.0832527342303337e-07
9.91	-6.232265709593981e-07	-1.9374881349584573e-23	1.9014425319673696e-09	1.0649002395848848e-07
9.92	-6.149448598239249e-07	-1.87874525796512e-23	1.881898808758404e-09	1.0468356746045343e-07
9.93	-6.067708042251493e-07	-1.6925546602724806e-23	1.8625198890692043e-09	1.0290548474793718e-07
9.94	-5.987030359728169e-07	-1.9064343933798075e-23	1.8433049679195734e-09	1.0115536225852106e-07
9.950000000000001	-5.907402038361481e-07	-1.8116573800164815e-23	1.8242532330438786e-09	9.943279198069906e-08
9.96	-5.828809733405278e-07	-1.7395594961481297e-23	1.8053638651669716e-09	9.773737138690814e-08
9.97	-5.751240265664951e-07	-1.5763318233172253e-23	1.7866360382891098e-09	9.606870336723985e-08
9.98	-5.674680619510267e-07	-1.927211265642223e-23	1.7680689199562651e-09	9.44263961638339e-08
9.99	-5.599117940910846e-07	-1.8142027156387332e-23	1.749661671538269e-09	9.281006330594508e-08
10.0	-5.524539535493841e-07	-1.7792717925425083e-23	1.7314134484920276e-09	9.121932354567809e-08
