# Supplementary material for: Ab Initio Calculation of Coupling-Constant Averaged Exchange–Correlation Holes for Spherically Symmetric Atoms
Source: J Phys Chem A. 2024 Sep 23;128(39):8521–32. doi: 10.1021/acs.jpca.4c02717 (PMC11457219; doi:10.1021/acs.jpca.4c02717)
Supplement: Supplementary file 1 — jp4c02717_si_001.zip [file jp4c02717_si_001.zip › data/N_DFT.csv]

N_u_dft	N_hx_lda	N_hc_lda	N_hx_pbe	N_hc_pbe
1e-06	-3.783017911253441	-0.22781769687524023	-3.783017911253441	-0.2278176968742497
0.009999999999999787	-3.7728608948795133	-0.21115625917847544	-3.7741228055472997	-0.21105722125882814
0.019999999999999574	-3.7425657658307907	-0.19559863573116604	-3.7477241498166745	-0.19520592167482181
0.02999999999999936	-3.692776610231404	-0.18132479080337902	-3.7047512108239253	-0.18045385770150404
0.03999999999999915	-3.62469188214365	-0.1684210774485152	-3.646736206407119	-0.16690350355469988
0.049999999999998934	-3.5400380654009016	-0.1568899102539275	-3.575623782609902	-0.15457843455679152
0.05999999999999872	-3.4408207591346134	-0.14666380636318505	-3.4933712931984457	-0.14343611855219857
0.06999999999999851	-3.328959514584649	-0.137622968903196	-3.401491831007745	-0.13338409742971447
0.0799999999999983	-3.205996850862532	-0.12961421541177753	-3.300755854690693	-0.12429747896524108
0.08999999999999808	-3.073023012332647	-0.12246921687067432	-3.191192137373226	-0.11603581558733722
0.09999999999999787	-2.9308344226485183	-0.11602040869792794	-3.072382199307153	-0.10845782454478387
0.10999999999999766	-2.780233747178449	-0.1101134735296611	-2.9439195483594545	-0.1014329166506057
0.11999999999999744	-2.622334082469743	-0.10461587817899966	-2.8058592664015465	-0.0948490537091446
0.12999999999999723	-2.458751495954992	-0.09942148477394949	-2.6590148879146787	-0.08861696294810582
0.13999999999999702	-2.2916310275291814	-0.09445168282560693	-2.5050351584491386	-0.08267113781218555
0.1499999999999968	-2.123516742222075	-0.08965376884805065	-2.346273147220485	-0.07696831472899292
0.1599999999999966	-1.9571216129907074	-0.08499742703191127	-2.1855155968450615	-0.07148423000907646
0.16999999999999638	-1.795068720451757	-0.08047015671200414	-2.025660634919623	-0.06620944824579905
0.17999999999999616	-1.6396656480844265	-0.07607238411406608	-1.8694218128707716	-0.06114494664731768
0.18999999999999595	-1.492750174969365	-0.07181282762340266	-1.7191088402909993	-0.05629797761908088
0.19999999999999574	-1.35561911551043	-0.06770449624266198	-1.5765040971220599	-0.05167855147283542
0.20999999999999552	-1.2290315658325723	-0.06376152107304466	-1.4428287790133445	-0.04729671170478664
0.2199999999999953	-1.1132662561917277	-0.05999687024541038	-1.3187776080698894	-0.043160636094288884
0.2299999999999951	-1.0082096630224355	-0.05642088882987947	-1.2045961127261116	-0.03927549697398467
0.23999999999999488	-0.9134543887071087	-0.053040538029455186	-1.1001766974536236	-0.03564295397982576
0.24999999999999467	-0.8283930242461351	-0.0498591773258376	-1.0051556200714609	-0.032261127109372685
0.25999999999999446	-0.752298835613088	-0.046876730701007556	-0.9189997266472443	-0.02912489860055751
0.26999999999999424	-0.6843897140484261	-0.04409009416617774	-0.8410776104015093	-0.026226409837550806
0.27999999999999403	-0.623875358467226	-0.0414936679574804	-0.7707140359674239	-0.023555645943019368
0.2899999999999938	-0.569989670535793	-0.039079926073030805	-0.7072289834966575	-0.021101029487814754
0.2999999999999936	-0.5220111863447294	-0.03683996363015296	-0.6499638558422346	-0.01884997149366941
0.3099999999999934	-0.47927445309960837	-0.03476398611589043	-0.5982976910068848	-0.016789350205338616
0.3199999999999932	-0.441174934775128	-0.03284172289277707	-0.5516560160230989	-0.014905905073639356
0.32999999999999297	-0.40716954401037375	-0.0310627603239135	-0.509514546810736	-0.013186545168843404
0.33999999999999275	-0.3767743968627551	-0.029416798270832274	-0.47139945486129	-0.011618578578894976
0.34999999999999254	-0.3495609462102036	-0.02789383845722955	-0.43688547711181475	-0.010189873226835905
0.3599999999999923	-0.32515129473820986	-0.02648431527971288	-0.405592777222998	-0.008888960960910212
0.3699999999999921	-0.30321321948330715	-0.025179179969092306	-0.37718318093208025	-0.007705096593968709
0.3799999999999919	-0.283455244915671	-0.0239699482697904	-0.3513561966554894	-0.006628282474886729
0.3899999999999917	-0.2656219651722316	-0.022848720528408934	-0.3278450812696677	-0.005649267652060807
0.3999999999999915	-0.2494897236783306	-0.021808181614599947	-0.30641310594216054	-0.004759529059658011
0.40999999999999126	-0.23486269779811295	-0.02084158665277329	-0.2868501058416414	-0.00395124061290101
0.41999999999999105	-0.22156939783283533	-0.0199427372385188	-0.2689693508345281	-0.003217234737554112
0.42999999999999083	-0.2094595665969622	-0.01910595169922908	-0.25260474455120613	-0.0025509597173550436
0.4399999999999906	-0.19840145288566793	-0.018326032043904997	-0.23760834112321397	-0.001946435320687172
0.4499999999999904	-0.18827942585916305	-0.017598229519087856	-0.22384815863458232	-0.0013982084436429708
0.4599999999999902	-0.17899189527381215	-0.016918210122256062	-0.21120626321999056	-0.00090130995180661
0.46999999999999	-0.1704495029439856	-0.016282020993711007	-0.19957709593255743	-0.000451213486948437
0.47999999999998977	-0.16257355273323468	-0.015686058286436183	-0.18886601473793027	-4.379669894677101e-05
0.48999999999998956	-0.15529464904169568	-0.015127036877542079	-0.17898802542536826	0.0003246948570345229
0.49999999999998934	-0.14855151673100161	-0.014601962114917804	-0.16986667730412655	0.000657681073174609
0.5099999999999891	-0.14228997843430538	-0.014108103672725908	-0.1614331019147305	0.0009582779127312739
0.5199999999999889	-0.13646206807766886	-0.013642971506817118	-0.15362517540342016	0.0012293253963613798
0.5299999999999887	-0.131025262104507	-0.013204293846140545	-0.14638678754760723	0.0014734130864493679
0.5399999999999885	-0.12594181230842308	-0.01278999712137216	-0.13966720260345117	0.00169290323001841
0.5499999999999883	-0.12117816633193117	-0.012398187711564191	-0.13342049913518989	0.001889571365417489
0.5599999999999881	-0.11670446378655681	-0.01202713537944471	-0.12760507776583915	0.0020657386393503627
0.5699999999999878	-0.11249409761033499	-0.01167525826290265	-0.12218322736166937	0.0022158875461494917
0.5799999999999876	-0.10852333172296279	-0.011341109291911676	-0.11712074153880264	-0.0008022753172235718
0.5899999999999874	-0.10477096728955153	-0.011023363904987423	-0.1123865785744551	-0.004521135856827943
0.5999999999999872	-0.10121805098349074	-0.010720808946060428	-0.10795255883511264	-0.005303192365183662
0.609999999999987	-0.09784761956859736	-0.010432332630492798	-0.10379309471709529	-0.005162629082497027
0.6199999999999868	-0.09464447591988567	-0.01015691547733189	-0.09988494884892023	-0.005025957714046188
0.6299999999999866	-0.09159499228843498	-0.009893622113321824	-0.096207016945927	-0.00565973588252089
0.6399999999999864	-0.08868693720441531	-0.009641593862436265	-0.09274013225078112	-0.0055422801185088235
0.6499999999999861	-0.08590932291696317	-0.009400042042578768	-0.08946688895223726	-0.005426652322866458
0.6599999999999859	-0.08325227070210482	-0.009168241898526254	-0.0863714823609877	-0.005312813032656388
0.6699999999999857	-0.08070689174057206	-0.00894552710707145	-0.08343956394619148	-0.00520073949731293
0.6799999999999855	-0.07826518158500481	-0.00873128479669222	-0.08065810960869572	-0.0050903623648747235
0.6899999999999853	-0.07591992650830376	-0.008524951029893243	-0.07801529979513441	-0.005520063925120902
0.6999999999999851	-0.0736646202583198	-0.008326006701649789	-0.07550041024803585	-0.005422361043829961
0.7099999999999849	-0.07149338994426715	-0.008133973812197685	-0.0731037123468122	-0.005325265757524413
0.7199999999999847	-0.06940092995201178	-0.007948412076736086	-0.0708163821282028	-0.005228782570804099
0.7299999999999844	-0.06738244293281254	-0.007768915838521282	-0.06863041718677677	-0.005132917398859207
0.7399999999999842	-0.06543358703670965	-0.007595111255332185	-0.06653856075018617	-0.005037684972563665
0.749999999999984	-0.06355042867053286	-0.007426653732435819	-0.06453423230311887	-0.004943078425286699
0.7599999999999838	-0.06172940015402556	-0.007263225578002132	-0.06261146420094374	-0.004849114852346625
0.7699999999999836	-0.059967261728022615	-0.007104533859431007	-0.060764843771052165	-0.004755804611908803
0.7799999999999834	-0.0582610674378591	-0.006950308441317285	-0.0589894604486762	-0.004663158777683888
0.7899999999999832	-0.05660813447482497	-0.006800300187782609	-0.05728085753599733	-0.004571189226270846
0.799999999999983	-0.05500601560987887	-0.006654279313707719	-0.05563498820985799	-0.0044799084073813816
0.8099999999999827	-0.05345247439817685	-0.006512033870995964	-0.054048175435349705	-0.004389329277716799
0.8199999999999825	-0.051945462871252054	-0.006373368357432831	-0.052517075470772535	-0.0042994652081995615
0.8299999999999823	-0.05048310146676935	-0.006238102436981262	-0.051038644674591564	-0.004210333282775482
0.8399999999999821	-0.049063660974404455	-0.006106069761491484	-0.04961010934757108	-0.004121940593382298
0.8499999999999819	-0.04768554630120389	-0.005977116884818549	-0.04822893836366633	-0.0040343047074186495
0.8599999999999817	-0.04634728188130013	-0.005851102261246432	-0.04689281836181806	-0.004260229822709065
0.8699999999999815	-0.045047498573566463	-0.005727895320929553	-0.04559963128779631	-0.004177474286133024
0.8799999999999812	-0.043784921907088735	-0.0056073756157804305	-0.044347434090881314	-0.004095118186070839
0.889999999999981	-0.042558361548549	-0.005489432029878903	-0.04313444039461454	-0.004013190938752167
0.8999999999999808	-0.041366701878066646	-0.005373962049054187	-0.04195900397424211	-0.003931721864496183
0.9099999999999806	-0.04020889357096103	-0.005260871084804771	-0.04081960388590574	-0.003850740091997695
0.9199999999999804	-0.03908394609251675	-0.005150071848181758	-0.03971483110420396	-0.003770274467586753
0.9299999999999802	-0.03799092102132837	-0.005041483769675289	-0.038643376535522946	-0.0036903534695419565
0.93999999999998	-0.036928926124334446	-0.004935032461505458	-0.03760402028457871	-0.0036110051275135757
0.9499999999999797	-0.03589711011335871	-0.004830649219059307	-0.03659562206097782	-0.0035322583610451976
0.9599999999999795	-0.03489465801897662	-0.004728270558501019	-0.035617112621337516	-0.003454137222110119
0.9699999999999793	-0.03392078712291395	-0.004627837787853664	-0.03466748615064581	-0.0033766694083920863
0.9799999999999791	-0.032974743395046587	-0.004529296609089174	-0.03374579349413357	-0.003299880452092436
0.9899999999999789	-0.03205579838548183	-0.004432596748973316	-0.032851136157999734	-0.0032237951108864574
0.9999999999999787	-0.03116324652621515	-0.0043376916166056574	-0.031982661003916536	-0.0031484373179220225
1.0099999999999785	-0.030296402800531988	-0.004244537985771472	-0.031139555568371387	-0.003073830136719407
1.0199999999999783	-0.029454600741697336	-0.004153095700371191	-0.03032104394360448	-0.0029999957208731677
1.029999999999978	-0.02863719072558861	-0.0040633274013392295	-0.029526383162204333	-0.0029269552784432283
1.0399999999999778	-0.027843538524806498	-0.003975198273586656	-0.02875486003235178	-0.002854729040911018
1.0499999999999776	-0.027073024094470842	-0.0038886758116183796	-0.028005788375279925	-0.002783336236564836
1.0599999999999774	-0.026325040562395086	-0.0038037296025783636	-0.027278506620767008	-0.002712795068170465
1.0699999999999772	-0.02559899339865076	-0.003720331125568536	-0.026572375720420725	-0.0026431226947734206
1.079999999999977	-0.024894299741697778	-0.003638453566174417	-0.025886777342166004	-0.0025743352174736594
1.0899999999999768	-0.02421038786027813	-0.0035580716452043404	-0.025221112312733347	-0.0025064492041731866
1.0999999999999766	-0.0235466967321627	-0.0034791614607204467	-0.024574799278077104	-0.00243947557073886
1.1099999999999763	-0.02290267572260805	-0.0034017003425045986	-0.02394727355454899	-0.002373428703467251
1.1199999999999761	-0.022277784347033213	-0.0033256667181569195	-0.023337986146327434	-0.0023083204029678986
1.129999999999976	-0.0216714921039698	-0.0032510399900806657	-0.022746402907070907	-0.0022441613944156245
1.1399999999999757	-0.021083278365778176	-0.0031778004226537815	-0.022172003826036672	-0.002180961333547471
1.1499999999999755	-0.02051263231596416	-0.003105929038933301	-0.021614282420997392	-0.0021187288154073695
1.1599999999999753	-0.01995905292317585	-0.003035407526277148	-0.021072745222208845	-0.0020574713856590853
1.169999999999975	-0.019422048943118237	-0.0029662181503088848	-0.02054691133344221	-0.001997195554290491
1.1799999999999748	-0.018901138940691932	-0.002898343676681842	-0.020036312057704394	-0.0019379068115336759
1.1899999999999746	-0.018395851325651767	-0.0028317673001339977	-0.01954049057674122	-0.0018796096458283946
1.1999999999999744	-0.017905724395987466	-0.0027664725803522284	-0.01905900167475606	-0.0018223075636594613
1.2099999999999742	-0.017430306384064405	-0.002702443384194403	-0.01859141149799277	-0.0017660031111023603
1.219999999999974	-0.01696915550132239	-0.0026396638338415813	-0.018137297342934865	-0.0017106978969158308
1.2299999999999738	-0.01652183997802426	-0.002578118260476171	-0.017696247466865548	-0.0016563926170239966
1.2399999999999736	-0.016087938095174305	-0.002517791163107079	-0.017267860915431643	-0.0016030870802363683
1.2499999999999734	-0.015667038206292914	-0.0024586671721798536	-0.016851747362656135	-0.0015507802350585521
1.2599999999999731	-0.015258738747242744	-0.0024007310176322517	-0.01644752695956376	-0.0014994701974520635
1.269999999999973	-0.014862648232755397	-0.0023439675010733154	-0.01605483018822338	-0.0014491542794072825
1.2799999999999727	-0.014478385238709543	-0.002288361471781011	-0.01567329771857789	-0.0015249547281698667
1.2899999999999725	-0.014105578369566569	-0.0022338978062306585	-0.015302580265933159	-0.0014761689382670003
1.2999999999999723	-0.013743866210678059	-0.0021805613908819892	-0.014942338447416489	-0.0014283063363924363
1.309999999999972	-0.013392897265448135	-0.0021283371079657896	-0.014592242636099132	-0.0013813654556539172
1.3199999999999719	-0.013052329877562286	-0.002077209824028405	-0.014251972811809654	-0.001335344019262868
1.3299999999999716	-0.01272183213868803	-0.00202716438100234	-0.013921218407952528	-0.0012902389706396227
1.3399999999999714	-0.012401081782214387	-0.0019781855895858163	-0.01359967815389079	-0.0012460465041258524
1.3499999999999712	-0.012089766063728158	-0.0019302582247263985	-0.013287059912660352	-0.0012027620961819082
1.359999999999971	-0.011787581629030042	-0.001883367023013775	-0.012983080513957126	-0.001160380536952497
1.3699999999999708	-0.011494234370573984	-0.0018374966818002349	-0.012687465582483369	-0.0011188959620888855
1.3799999999999706	-0.011209439273272106	-0.001792631859875502	-0.01239994936185724	-0.001078301884721136
1.3899999999999704	-0.01093292025064671	-0.0017487571795353838	-0.012120274534384235	-0.0010385912274794619
1.3999999999999702	-0.010664409972333902	-0.0017058572298900188	-0.011848192037062966	-0.0009997563544689137
1.40999999999997	-0.01040364968395043	-0.0016639165712708536	-0.01158346087425416	-0.0009617891031075215
1.4199999999999697	-0.010150389020330608	-0.0016229197406008669	-0.011325847927481534	-0.0009246808157431166
1.4299999999999695	-0.009904385813123832	-0.0015828512576031815	-0.011075127762860378	-0.0008884223709698573
1.4399999999999693	-0.009665405893717107	-0.0015436956317306458	-0.010831082436665201	-0.0008530042145708066
1.449999999999969	-0.009433222892414913	-0.0015054373697071261	-0.010593501299552503	-0.0008184163900183803
1.4599999999999689	-0.009207618034767835	-0.0014680609835780306	-0.010362180799953517	-0.000784648568469864
1.4699999999999687	-0.008988379935898122	-0.0014315509991761322	-0.010136924287140487	-0.0007516900782004633
1.4799999999999685	-0.008775304393621348	-0.0013958919649145014	-0.009917541814456664	-0.00071952993342141
1.4899999999999682	-0.008568194181112543	-0.001361068460824759	-0.009703849943179127	-0.0006881568624359117
1.499999999999968	-0.008366858839812715	-0.0013270651077668264	-0.009495671547462127	-0.0006575593350904179
1.5099999999999678	-0.008171114473217523	-0.0012938665767402852	-0.00929283562078073	-0.0006277256636105271
1.5199999999999676	-0.007980783542136334	-0.0012614575982346006	-0.00909517708426916	-0.0005986437306025815
1.5299999999999674	-0.00779569466195622	-0.001229822971560293	-0.008902536597317115	-0.0005703014632493709
1.5399999999999672	-0.007615682402392633	-0.001198947574108721	-0.008714760370758795	-0.000542701011087762
1.549999999999967	-0.0074405870901576975	-0.0011688163704926251	-0.008531699982958673	-0.000515801466758671
1.5599999999999667	-0.007270254614927023	-0.0011394144215248951	-0.008353212199067924	-0.0004896042997865856
1.5699999999999665	-0.0071045362389388364	-0.0011107268929967864	-0.008179158793695759	-0.0004640968734774797
1.5799999999999663	-0.0069432884105136315	-0.0010827390642216411	-0.00800940637721074	-0.00043926648333245425
1.589999999999966	-0.006786372581739987	-0.001055436336313782	-0.007843826225859144	-0.0004151003769809577
1.599999999999966	-0.006633655030531631	-0.00102880424017611	-0.007682294115859753	-0.0003915857732196819
1.6099999999999657	-0.006485006687223263	-0.0010028284441737823	-0.007524690161609123	-0.00036870988015760695
1.6199999999999655	-0.0063403029658375895	-0.0009774947614738243	-0.007370898658106024	-0.0003464599124704838
1.6299999999999653	-0.006199423600123611	-0.0009527891570349118	-0.007220807927680743	-0.0003248231077705566
1.639999999999965	-0.006062252484436333	-0.0009286977542333559	-0.007074310171092831	-0.0003037867420997758
1.6499999999999648	-0.005928677519501006	-0.0009052068411146257	-0.006931301323040526	-0.00028333814455695793
1.6599999999999646	-0.005798590463080246	-0.000882302876262344	-0.006791680912105682	-0.0002634647110713501
1.6699999999999644	-0.005671886785539939	-0.0008599724942786554	-0.006655351925140752	-0.00024415391733690733
1.6799999999999642	-0.005548465530290127	-0.0008382025108724886	-0.006522220676088067	-0.000225393330923325
1.689999999999964	-0.005428229179058998	-0.000816979927553932	-0.0063921966792065904	-0.00020717062258130258
1.6999999999999638	-0.005311083521942685	-0.0007962919359351046	-0.006265192526668418	-0.00018947357676091602
1.7099999999999635	-0.005196937532159458	-0.0007761259216391931	-0.006141123770474806	-0.00017229010136314224
1.7199999999999633	-0.005085703245425476	-0.0007564694678214481	-0.006019908808630552	-0.00015560823674562119
1.7299999999999631	-0.004977295643858559	-0.0007373103583067263	-0.005901468775506522	-0.00013941616400469796
1.739999999999963	-0.004871632544308273	-0.0007186365803500788	-0.005785727436311133	-0.00012370221255641624
1.7499999999999627	-0.004768634491003139	-0.000700436327027312	-0.005672611085584302	-0.00010845486703993844
1.7599999999999625	-0.0046682246524001525	-0.0006826979992642435	-0.005562048449621506	-9.366277356720308e-05
1.7699999999999623	-0.004570328722117101	-0.0006654102075137847	-0.00545397059272977	-7.93147453431689e-05
1.779999999999962	-0.00447487482382487	-0.0006485617730905755	-0.005348310827213197	-6.539976768116487e-05
1.7899999999999618	-0.004381793419974215	-0.0006321417291745853	-0.005245004626982302	-5.1907002438096975e-05
1.7999999999999616	-0.004291017224230119	-0.0006161393214943102	-0.005143989544678304	-3.8825816790908924e-05
1.8099999999999614	-0.004202481117485994	-0.0006005440087018219	-0.005045205132201712	-2.614568656592398e-05
1.8199999999999612	-0.004116122067330012	-0.0005853454624517209	-0.004948592864533387	-1.3856349771815356e-05
1.829999999999961	-0.0040318790508363815	-0.000570533567196703	-0.00485409606673501	-1.947708056568336e-06
1.8399999999999608	-0.003949692980555588	-0.0005560984197123102	-0.004761659844016318	9.590146047896214e-06
1.8499999999999606	-0.003869506633579276	-0.0005420303283641513	-0.0046712310147564206	2.0766927653414998e-05
1.8599999999999604	-0.003791264583557386	-0.0005283198121303322	-0.004582758046367468	3.1592158452649234e-05
1.8699999999999601	-0.0037149131355477495	-0.0005149575993926496	-0.0044961909938901305	4.207516604231968e-05
1.87999999999996	-0.0036404002635808223	-0.0005019346265093021	-0.004411481441211844	5.2225083609879845e-05
1.8899999999999597	-0.003567675550825442	-0.0004892420361824918	-0.004328582444800881	6.20508499614019e-05
1.8999999999999595	-0.0034966901322443715	-0.00047687117563370015	-0.004247448479851157	7.156120986900437e-05
1.9099999999999593	-0.0034273966396319235	-0.000464813594599524	-0.00416803538873526	8.076471471672337e-05
1.919999999999959	-0.00335974914892924	-0.0004530610431607585	-0.004090300331665968	8.966972342434441e-05
1.9299999999999589	-0.0032937031297164054	-0.0004416054694170029	-0.004014201739468757	9.828440362933408e-05
1.9399999999999586	-0.0032292153967840268	-0.00043043901701906873	-0.003939699268371349	0.00010661673310767615
1.9499999999999584	-0.003166244063690635	-0.0004195540225709701	-0.003866753756718818	0.00011467450141506543
1.9599999999999582	-0.0031047484982157517	-0.00040894301291304996	-0.003795327183526141	0.00012246531173060375
1.969999999999958	-0.0030446892796221073	-0.00039859870229749247	-0.0037253826287832127	0.0001299965828858278
1.9799999999999578	-0.002986028157644049	-0.00038851398946712455	-0.0036568842354303	0.0001372755515625864
1.9899999999999576	-0.0029287280131226087	-0.00037868195464791586	-0.0035897971729254466	0.00014418552409507709
1.9999999999999574	-0.002872752820211218	-0.00036909585646539194	-0.003524087602328097	0.0001509781172543016
2.009999999999957	-0.0028180676100794328	-0.0003597491287946464	-0.003459722642826763	0.00015753904288685859
2.019999999999957	-0.0027646384360451733	-0.0003506353775533884	-0.0033966703396414353	0.00016387483397784595
2.0299999999999567	-0.0027124323400694165	-0.00034174837744678017	-0.003334899633234503	0.0001699918543564405
2.0399999999999565	-0.0026614173205500927	-0.00033308206867285484	-0.0032743803297672633	0.00017589630159948783
2.0499999999999563	-0.002611562301355241	-0.00032463055359639156	-0.003215083072741577	0.00018159421000784194
2.059999999999956	-0.0025628371020381124	-0.0003163880933992255	-0.003156979315769512	0.00018709145364435267
2.069999999999956	-0.002515212409179857	-0.00030834910471404855	-0.003100041296416534	0.00019239374942312548
2.0799999999999557	-0.002468659748808079	-0.0003005081562488311	-0.003044242011066142	0.00019750666024017318
2.0899999999999554	-0.0024231514598420973	-0.0002928599654083195	-0.002989555190757177	0.00020243559813629055
2.0999999999999552	-0.0023786606685182454	-0.00028539939491866795	-0.0029359552779467273	0.00020718582748352287
2.109999999999955	-0.0023351612637508815	-0.0002781214494610388	-0.002883417404154761	0.0002117624681871075
2.119999999999955	-0.002292627873387097	-0.00027102127231952417	-0.002831917368448286	0.00021617049889544282
2.1299999999999546	-0.0022510358413151887	-0.0002640941420483288	-0.0027814316167255313	0.0002204147602110447
2.1399999999999544	-0.0022103612053890583	-0.00025733546916295445	-0.002731937221762602	0.0002244999578960344
2.149999999999954	-0.0021705806761326643	-0.00025074079285958403	-0.002683411863987013	0.0002284306660661548
2.159999999999954	-0.002131671616190501	-0.0002443057777666744	-0.0026358338129446467	0.0002322113303678145
2.1699999999999537	-0.0020936120204918065	-0.0002380262107323587	-0.0025891819094283753	0.00023584627113307067
2.1799999999999535	-0.0020563804970979717	-0.00023189799765103452	-0.0025434355482383277	0.0002393396787222124
2.1899999999999533	-0.0020199562487040897	-0.000225917160331982	-0.0024985746615455518	0.0002426956478836949
2.199999999999953	-0.001984319054767196	-0.00022007983341300073	-0.0024545797028324456	0.00024591813374132186
2.209999999999953	-0.0019494492542351132	-0.00021438226132118268	-0.002411431631384392	0.0002490109863249518
2.2199999999999527	-0.001915327728851192	-0.0002088207952832727	-0.0023691118973091455	0.0002519779456460391
2.2299999999999525	-0.001881935887011458	-0.0002033918903873636	-0.0023276024270611597	0.00025482264463670283
2.2399999999999523	-0.0018492556481519919	-0.00019809210269762495	-0.0022868856094497305	0.00025754861204226607
2.249999999999952	-0.0018172694276453651	-0.00019291808642357718	-0.0022469442821107825	0.0002601592752651265
2.259999999999952	-0.001785960122186139	-0.00018786659114505242	-0.002207761718423373	0.0002626579631580609
2.2699999999999516	-0.001755311095646361	-0.0001829344590939128	-0.00216932161485287	0.0002643630893884851
2.2799999999999514	-0.0017253061653830384	-0.00017811862249330411	-0.0021316080787039185	0.0002666349518292315
2.289999999999951	-0.0016959295889803633	-0.00017341610095515604	-0.0020946056162670403	0.0002688042632981053
2.299999999999951	-0.0016671660514103912	-0.0001688239989362986	-0.0020582991213436777	0.00027087398574960356
2.3099999999999508	-0.001639000652596618	-0.00016433950325357873	-0.0020226738641352707	0.00027284699574682694
2.3199999999999505	-0.001611418895365716	-0.00015995988065814801	-0.0019877154804827132	0.00027472608692590743
2.3299999999999503	-0.0015844066737733065	-0.00015568247546881884	-0.001953409961443193	0.0002765139724033261
2.33999999999995	-0.0015579502617903932	-0.00015150470726453896	-0.0019197436431921293	0.0002782132871259585
2.34999999999995	-0.0015320363023376747	-0.000147424068635636	-0.0018867031972385191	0.00027982659016377354
2.3599999999999497	-0.0015066517966555336	-0.0001434381229935441	-0.0018542756209425331	0.00026156635014475317
2.3699999999999495	-0.0014817840939980603	-0.00013954450243854378	-0.0018224482283248657	0.00026318353529098716
2.3799999999999493	-0.0014574208816400373	-0.00013574090568502724	-0.0017912086411576288	0.00026472047548434664
2.389999999999949	-0.0014335501751862167	-0.0001320250960435743	-0.0017605447803273361	0.0002661794674025267
2.399999999999949	-0.0014101603091727843	-0.0001283948994592688	-0.0017304448574606312	0.00026756274172631307
2.4099999999999486	-0.0013872399279512319	-0.0001248482026053991	-0.0017008973668041633	0.0002688724651168452
2.4199999999999484	-0.0013647779768453992	-0.00012138295103175596	-0.0016718910773501218	0.00027011074214017034
2.429999999999948	-0.0013427636935727262	-0.0001179971473666122	-0.0016434150251994526	0.00027127961713951677
2.439999999999948	-0.0013211865999211625	-0.00011468884957154211	-0.001615458506155072	0.0002723810760558073
2.4499999999999478	-0.0013000364936735721	-0.00011145616924798292	-0.0015880110685377276	0.0002734170481970296
2.4599999999999476	-0.0012793034407716892	-0.00010829726999466367	-0.0015610625062173818	0.00027438940795714023
2.4699999999999473	-0.0012589777677121182	-0.00010521036581474975	-0.001534602851853441	0.0002724939949660386
2.479999999999947	-0.0012390500541670643	-0.00010219371957174261	-0.001508622370337133	0.000273302798512409
2.489999999999947	-0.001219511125822796	-9.924564149296196e-05	-0.0014831115524299753	0.00027405342737984697
2.4999999999999467	-0.0012003520474291062	-9.63644877195756e-05	-0.0014580611085920241	0.0002747475537778108
2.5099999999999465	-0.0011815641160532841	-9.354865890202979e-05	-0.0014334619629943056	0.0002753868028508121
2.5199999999999463	-0.0011631388545323123	-9.079659883978106e-05	-0.0014093052477096566	0.00027597275411206525
2.529999999999946	-0.001145068005117288	-8.810679316417021e-05	-0.0013855822970766233	0.00027650694283287973
2.539999999999946	-0.0011273435233042093	-8.54777680633559e-05	-0.0013622846422311132	0.00027699086138883945
2.5499999999999456	-0.001109957571845527	-8.290808904815035e-05	-0.0013394040058007921	0.0002774259605637848
2.5599999999999454	-0.0010929025149370218	-8.039635975764527e-05	-0.0013169322967572855	0.0002778136508126527
2.569999999999945	-0.001076170912574743	-7.794122080350191e-05	-0.0012948616054214354	0.0002781553034842261
2.579999999999945	-0.0010597555150769515	-7.554134865184047e-05	-0.001273184198617064	0.00027845225200485486
2.589999999999945	-0.0010436492577661455	-7.319545454155811e-05	-0.001251892514968725	0.00027870579302419776
2.5999999999999446	-0.0010278452558064098	-7.090228343806877e-05	-0.0012309791603392008	0.0002789171875240502
2.6099999999999444	-0.001012336799191502	-6.866061302135451e-05	-0.00121043690340253	0.0002790876618913113
2.619999999999944	-0.0009971173478792018	-6.646925270730193e-05	-0.0011902586713484985	0.00027921840895611574
2.629999999999944	-0.0009821805270676222	-6.432704270124474e-05	-0.001170437545714689	0.0002793105889961971
2.6399999999999437	-0.0009675201226092766	-6.223285308276294e-05	-0.001150966758342267	0.0002793653307084507
2.6499999999999435	-0.0009531300765588687	-6.018558292068334e-05	-0.0011318396874517812	0.0002793837321487761
2.6599999999999433	-0.0009390044828508564	-5.818415941734106e-05	-0.00111304985383539	0.00027936685943875657
2.669999999999943	-0.0009251375831029684	-5.622753708113828e-05	-0.0010945909171620292	0.0002793157564835445
2.679999999999943	-0.0009115237625419904	-5.431469692644985e-05	-0.0010764566723921076	0.0002792314325200459
2.6899999999999427	-0.000898157546048209	-5.2444645700004446e-05	-0.001058641046298462	0.00027911487183743456
2.6999999999999424	-0.0008850335943150479	-5.061641513280922e-05	-0.001041138094090337	0.0002789670323406258
2.7099999999999422	-0.0008721467001204782	-4.882906121678909e-05	-0.0010239419961373057	0.0002787888463197182
2.719999999999942	-0.0008594917847069577	-4.7081663505269585e-05	-0.0010070470547900831	0.00027858122119420403
2.729999999999942	-0.0008470638942666846	-4.5373324436509404e-05	-0.0009904476912953244	0.0002783450402328306
2.7399999999999416	-0.0008348581965290618	-4.3703168679477936e-05	-0.0009741384428015083	0.00026979039017094726
2.7499999999999414	-0.0008228699774473904	-4.2070342501078526e-05	-0.0009581139594531987	0.00026940918782128936
2.759999999999941	-0.0008110946379818377	-4.047401315413192e-05	-0.0009423690015709064	0.0002690025915041154
2.769999999999941	-0.0007995276909758683	-3.8913368285321786e-05	-0.0009268984369139984	0.0002685713955038258
2.7799999999999407	-0.0007881647581233669	-3.738761536244106e-05	-0.0009116972380240733	0.00026811637316992974
2.7899999999999405	-0.0007770015670237756	-3.589598112025025e-05	-0.0008967604796463598	0.00026763827750780504
2.7999999999999403	-0.0007660339483226578	-3.443771102428797e-05	-0.0008820833362266838	0.000267137841750428
2.80999999999994	-0.0007552578329351401	-3.301206875196938e-05	-0.0008676610794817291	0.00026661577991174613
2.81999999999994	-0.0007446692493497966	-3.16183356904113e-05	-0.0008534890760402926	0.00026607278732235267
2.8299999999999397	-0.0007342643210105879	-3.02558104503347e-05	-0.0008395627851533426	0.00026550954114808195
2.8399999999999395	-0.0007240392637745344	-2.892380839549269e-05	-0.000825877756470703	0.0002649267008921401
2.8499999999999392	-0.000713990383442872	-2.762166118707276e-05	-0.0008124296278823864	0.00026432490888135654
2.859999999999939	-0.0007041140733635225	-2.6348716342527616e-05	-0.0007992141234224253	0.0002637047907371132
2.869999999999939	-0.0006944068121027381	-2.5104336808321727e-05	-0.0007862270512333577	0.0002630669558315252
2.8799999999999386	-0.0006848651611838661	-2.388790054609414e-05	-0.000773464301589406	0.000262411997729358
2.8899999999999384	-0.0006754857628912461	-2.2698800131761535e-05	-0.0007609218449765304	0.0002617404946162321
2.899999999999938	-0.0006662653381372751	-2.1536442367095644e-05	-0.000748595730227549	0.0002610530097135716
2.909999999999938	-0.00065720068439077	-2.0400247903330088e-05	-0.000736482082710599	0.0002603500916807926
2.9199999999999378	-0.0006482886736647915	-1.9289650876367622e-05	-0.000724577102569286	0.00025963227500516364
2.9299999999999375	-0.0006395262505621543	-1.820409855317614e-05	-0.000712877063012803	0.00025890008037979137
2.9399999999999373	-0.0006309104303768888	-1.7143050988978832e-05	-0.0007013783086545325	0.00025815401507014665
2.949999999999937	-0.0006224382972499927	-1.6105980694847286e-05	-0.0006900772538975426	0.0002573945732695297
2.959999999999937	-0.0006141070023778368	-1.5092372315342238e-05	-0.0006789703813654929	0.00025662223644387557
2.9699999999999367	-0.0006059137622716532	-1.4101722315838169e-05	-0.0006680542403775088	0.0002558374736662586
2.9799999999999365	-0.0005978558570665669	-1.313353867919815e-05	-0.0006573254454656387	0.0002550407419414729
2.9899999999999363	-0.0005899306288786975	-1.2187340611465882e-05	-0.0006467806749335183	0.0002542324865210166
2.999999999999936	-0.0005821354802088737	-1.126265825627163e-05	-0.0006364166694549492	0.0002534131412088279
3.009999999999936	-0.0005744678723915816	-1.03590324176312e-05	-0.0006262302307110999	0.0002525831286580827
3.0199999999999356	-0.0005669253240877716	-9.476014290870923e-06	-0.0006162182200651052	0.00025174286065936154
3.0299999999999354	-0.0005595054098202175	-8.613165201378665e-06	-0.0006063775572728804	0.0002508927384204913
3.039999999999935	-0.0005522057585501555	-7.770056350925172e-06	-0.0005967052192289667	0.00023203947785908527
3.049999999999935	-0.0005450240522939522	-6.94626857129207e-06	-0.0005871982387463399	0.00023104967071071818
3.0599999999999348	-0.0005379580247786166	-6.141392084960614e-06	-0.0005778537033690236	0.00023005302828501807
3.0699999999999346	-0.0005310054601349777	-5.3550262726221745e-06	-0.0005686687542165336	0.00022904990760219782
3.0799999999999343	-0.0005241641916274133	-4.5867794472833795e-06	-0.0005596405848590962	0.00022804065625823256
3.089999999999934	-0.0005174321004190218	-3.836268634740447e-06	-0.0005507664402226703	0.00022702561266100556
3.099999999999934	-0.0005108071143711872	-3.103119360217223e-06	-0.0005420436155228253	0.0002260051062599032
3.1099999999999337	-0.0005042872068765016	-2.3869654409596678e-06	-0.0005334694552265442	0.00022497945776906922
3.1199999999999335	-0.0004978703957240535	-1.687448784592122e-06	-0.0005250413520410863	0.0002239489793845245
3.1299999999999333	-0.0004915547419961114	-1.0042191930469414e-06	-0.0005167567459290278	0.0002229139749953581
3.139999999999933	-0.0004853383489952666	-3.3693417188645855e-07	-0.0005086131231486574	0.0002218747403891709
3.149999999999933	-0.00047921936120113245	3.1474125515717996e-07	-0.0005006080153189362	0.00022083156345196626
3.1599999999999326	-0.00047319596325570923	9.511347265888161e-07	-0.0004927389985082105	0.0002197847243626492
3.1699999999999324	-0.00046726637897657455	1.5725667186711798e-06	-0.00048500369234597983	0.00021873449578232123
3.179999999999932	-0.0004614288703970648	2.179350716207739e-06	-0.0004773997591569336	0.00018729002464887325
3.189999999999932	-0.00045568173683264816	2.7717933787412447e-06	-0.00046992490311660817	0.00014621391645802814
3.199999999999932	-0.00045002331397271233	3.3501947023107876e-06	-0.00046257686942795034	0.0001451892860039825
3.2099999999999316	-0.0004444519729970209	3.9148481769053855e-06	-0.00045535344351815344	0.0001441703015423978
3.2199999999999314	-0.0004389661197161008	4.466040939745562e-06	-0.0004482524502551268	0.0001431570477659278
3.229999999999931	-0.00043356419373485986	5.0040539245246414e-06	-0.00044127175318297744	0.00014214960375321612
3.239999999999931	-0.0004282446676387473	5.529162006730909e-06	-0.0004344092537759332	0.00010261132232048397
3.2499999999999307	-0.0004230060462018037	6.0416341451698474e-06	-0.0004276628907101195	0.00010187647305280767
3.2599999999999305	-0.0004178468656159384	6.541733519801916e-06	-0.000421030639152652	0.00010114772294547391
3.2699999999999303	-0.00041276569274083144	7.029717666007404e-06	-0.0004145105100674988	0.00010042503357404155
3.27999999999993	-0.0004077611243738494	7.505838605382172e-06	-0.000408100549537617	9.970836515711623e-05
3.28999999999993	-0.000402831786539386	7.970342973169655e-06	-0.00040179883810284556	9.899767666702028e-05
3.2999999999999297	-0.0003979763337970669	8.423472142428255e-06	-0.00039560349011310013	9.829292593541798e-05
3.3099999999999294	-0.00039319344856826995	8.865462345029385e-06	-0.00038951265309637836	9.759406975405639e-05
3.3199999999999292	-0.0003884818404804269	9.296544789576519e-06	-0.00038352450714116597	9.690106397080027e-05
3.329999999999929	-0.0003838402457285891	9.716945776339648e-06	-0.00037763726429277094	9.621386358111547e-05
3.339999999999929	-0.00037926742645376393	1.0126886809285874e-05	-0.00037184916796320443	9.553242281516074e-05
3.3499999999999286	-0.00037476217013753357	1.052658470529287e-05	-0.00036615849235418444	9.485669522064534e-05
3.3599999999999284	-0.00037032328901248667	1.0916251700623826e-05	-0.0003605635418928865	9.418663374159805e-05
3.369999999999928	-0.00036594961948801114	1.1296095554743847e-05	-0.00035506265068006566	9.3522190793191e-05
3.379999999999928	-0.0003616400215910077	1.166631965154757e-05	-0.0003496541819501784	9.286331833277044e-05
3.3899999999999277	-0.0003573933784210908	1.20271230980802e-05	-0.000344336527543166	9.22099679272194e-05
3.3999999999999275	-0.00035320859561987654	1.2378700820810087e-05	-0.0003391081073875637	9.156209081679662e-05
3.4099999999999273	-0.0003490846008539391	1.272124365953222e-05	-0.00033396736899459905	9.091963797557795e-05
3.419999999999927	-0.0003450203433110618	1.3054938458959798e-05	-0.0003289127869629797	9.028256016862453e-05
3.429999999999927	-0.00034101479320939823	1.3379968158073175e-05	-0.0003239428624940583	6.266900181828221e-05
3.4399999999999267	-0.0003370669413191808	1.3696511877282976e-05	-0.000319056122917082	6.224696327452106e-05
3.4499999999999265	-0.00033317579849661915	1.4004745003472406e-05	-0.00031425112122425273	6.182806293425456e-05
3.4599999999999262	-0.000329340395229652	1.4304839272971525e-05	-0.00030952643561531744	6.141226931042997e-05
3.469999999999926	-0.0003255597811952093	1.4596962852521645e-05	-0.000304880669051427	6.099955153475696e-05
3.479999999999926	-0.0003218330248276749	1.4881280418283338e-05	-0.00030031244881801976	6.058987934533651e-05
3.4899999999999256	-0.00031815921289822356	1.5157953232943396e-05	-0.00029582042609646076	6.018322307400859e-05
3.4999999999999254	-0.0003145374501047379	1.5427139220964594e-05	-0.0002914032755442313	5.97795536334714e-05
3.509999999999925	-0.0003109668586720043	1.568899304203778e-05	-0.0002870596948834183	5.937884250422176e-05
3.519999999999925	-0.00030744657796191304	1.5943666162772873e-05	-0.00028278840449728166	5.898106172135875e-05
3.5299999999999248	-0.0003039757640933718	1.6191306926685315e-05	-0.00027858814703471266	5.858618386129465e-05
3.5399999999999245	-0.00030055358957167366	1.6432060622512877e-05	-0.00027445768702234063	5.8194182028410715e-05
3.5499999999999243	-0.00029717924292705646	1.666606955091937e-05	-0.0002703958104841202	5.780502984169261e-05
3.559999999999924	-0.0002938519283622011	1.6893473089612233e-05	-0.0002664013245681896	5.7418701421381194e-05
3.569999999999924	-0.00029057086540842166	1.7114407756928922e-05	-0.00026247305718082663	5.703517137566633e-05
3.5799999999999237	-0.00028733528859031506	1.732900727392152e-05	-0.00025860985662730764	5.665441478745194e-05
3.5899999999999235	-0.0002841444470986316	1.7537402624985528e-05	-0.00025481059125951727	5.627640720121989e-05
3.5999999999999233	-0.0002809976044711509	1.7739722117066688e-05	-0.0002510741491301248	5.5901124610013496e-05
3.609999999999923	-0.000277894038281338	1.7936091437483543e-05	-0.00024739943765317226	5.552854344256279e-05
3.619999999999923	-0.0002748330398345772	1.8126633710399947e-05	-0.0002437853832709222	5.515864055057197e-05
3.6299999999999226	-0.0002718139138717719	1.8311469551981547e-05	-0.00024023093112680703	5.4791393196183936e-05
3.6399999999999224	-0.0002688359782801162	1.8490717124277747e-05	-0.00023673504474433998	5.4426779039639564e-05
3.649999999999922	-0.0002658985638108449	1.866449218784528e-05	-0.00023329670571184389	5.406477612714383e-05
3.659999999999922	-0.00026300101380377275	1.883290815316023e-05	-0.00022991491337286316	5.370536287895364e-05
3.6699999999999218	-0.0002601426839184459	1.8996076130843958e-05	-0.00022658868452212692	5.334851807769393e-05
3.6799999999999216	-0.0002573229418717242	1.9154104980731214e-05	-0.00022331705310693574	5.299422085691634e-05
3.6899999999999213	-0.00025454116718162797	1.930710135980769e-05	-0.0002200990699338507	5.26424506899049e-05
3.699999999999921	-0.00025179675091727957	1.945516976905314e-05	-0.00021693380238056278	5.22931873787371e-05
3.709999999999921	-0.00024908909545478093	1.9598412599209533e-05	-0.000213820334112827	5.194641104360552e-05
3.7199999999999207	-0.00024641761423887024	1.973693017550494e-05	-0.00021075776480635665	5.160210211240625e-05
3.7299999999999205	-0.00024378173155020495	1.9870820801356073e-05	-0.00020774520987355697	5.1260241310594066e-05
3.7399999999999203	-0.0002411808822781231	2.0000180801079124e-05	-0.00020478180019501205	5.092080965131165e-05
3.74999999999992	-0.00023861451169874225	2.0125104561630785e-05	-0.00020186668185559971	5.0583788425791484e-05
3.75999999999992	-0.00023608207525825366	2.02456845734006e-05	-0.00019899901588516227	5.024915919403245e-05
3.7699999999999196	-0.00023358303836127942	2.0362011470083888e-05	-0.0001961779780036168	4.991690377575174e-05
3.7799999999999194	-0.00023111687616415825	2.0474174067654975e-05	-0.00019340275837042553	4.9587004241610696e-05
3.789999999999919	-0.00022868307337303451	2.058225940245843e-05	-0.0001906725613383316	4.92594429047154e-05
3.799999999999919	-0.00022628112404662762	2.0686352768449748e-05	-0.0001879866052112767	4.89342023123883e-05
3.809999999999919	-0.00022391053140355665	2.078653775359607e-05	-0.00018534412200641337	3.261197449250976e-05
3.8199999999999186	-0.0002215708076341091	2.0882896275463505e-05	-0.00018274435722013526	3.2396406846080317e-05
3.8299999999999184	-0.00021926147371633734	2.097550861600602e-05	-0.00018018656959804076	3.218231796529204e-05
3.839999999999918	-0.00021698205923636994	2.1064453455583443e-05	-0.000177670030908757	3.196969970730994e-05
3.849999999999918	-0.0002147321022128365	2.114980790621763e-05	-0.00017519402572154947	3.175854393000853e-05
3.8599999999999177	-0.00021251114892529533	2.1231647544109043e-05	-0.00017275785118764394	3.154884249180178e-05
3.8699999999999175	-0.00021031875374656785	2.1310046441434795e-05	-0.00017036081682519143	3.134058725157354e-05
3.8799999999999173	-0.0002081544789788779	2.1385077197440385e-05	-0.00016800224430780792	3.113377006870246e-05
3.889999999999917	-0.0002060178946937001	2.145681096884279e-05	-0.0001656814672566204	3.092838280317328e-05
3.899999999999917	-0.00020390857857522792	2.1525317499567972e-05	-0.00016339783103575735	3.0724417315767865e-05
3.9099999999999167	-0.00020182611576736596	2.159066514982391e-05	-0.0001611506925512211	3.052186546832991e-05
3.9199999999999164	-0.00019977009872416214	2.1652920924543803e-05	-0.0001589394200530783	3.032071912409724e-05
3.9299999999999162	-0.00019774012706359198	2.171215050120144e-05	-0.00015676339294091158	3.0120970148095372e-05
3.939999999999916	-0.00019573580742461273	2.176841825701115e-05	-0.0001546220015724738	2.9922610407588095e-05
3.949999999999916	-0.00019375675332740873	2.182178729554725e-05	-0.0001525146470754863	2.9725631772577952e-05
3.9599999999999156	-0.00019180258503674198	2.1872319472762057e-05	-0.00015044074116253207	2.953002611635363e-05
3.9699999999999154	-0.00018987292942834147	2.1920075422458135e-05	-0.00014839970594898383	2.9335785316078276e-05
3.979999999999915	-0.00018796741985824858	2.1965114581188654e-05	-0.00014639097377391495	2.9142901253415332e-05
3.989999999999915	-0.00018608569603505016	2.2007495212629578e-05	-0.00014441398702395443	2.8951365815186368e-05
3.9999999999999147	-0.0001842274038949279	2.204727443141375e-05	-0.0001424681979600132	2.876117089405885e-05
4.0099999999999145	-0.00018239219547945432	2.208450822645621e-05	-0.0001405530685468568	2.8572308389258368e-05
4.019999999999914	-0.00018057972881607172	2.211925148377051e-05	-0.00013866807028546654	2.8384770207302994e-05
4.029999999999914	-0.00017878966780118476	2.215155800879686e-05	-0.0001368126840481358	2.819854826275623e-05
4.039999999999914	-0.000177021682085808	2.2181480548246154e-05	-0.00013498639991627137	2.8013634478995145e-05
4.049999999999914	-0.0001752754469637017	2.220907081147567e-05	-0.00013318871702084427	2.783002078899117e-05
4.0599999999999135	-0.00017355064326194354	2.223437949140498e-05	-0.00013141914338545336	2.764769913610132e-05
4.069999999999913	-0.0001718469572338684	2.2257456284987276e-05	-0.00012967719577195277	2.7466661474866104e-05
4.079999999999913	-0.00017016408045432768	2.227834991323607e-05	-0.00012796239952861036	2.728689977181315e-05
4.089999999999913	-0.00016850170971720882	2.2297108140833534e-05	-0.0001262742884407481	2.7108406006263188e-05
4.099999999999913	-0.00016685954693516176	2.231377779530823e-05	-0.00012461240458383125	2.6931172171137624e-05
4.109999999999912	-0.00016523729904148053	2.2328404785816903e-05	-0.00012297629817896447	2.6755190273764786e-05
4.119999999999912	-0.000163634677894089	2.2341034121520962e-05	-0.00012136552745075628	2.6580452336683673e-05
4.129999999999912	-0.00016205140018157928	2.2351709929573505e-05	-0.00011977965848751782	2.640695039844311e-05
4.139999999999912	-0.00016048718733125753	2.236047547272502e-05	-0.00011821826510375413	2.623467651439561e-05
4.1499999999999115	-0.00015894176541914786	2.2367373166557274e-05	-0.00011668092870491787	2.6063622757484088e-05
4.159999999999911	-0.00015741486508190678	2.237244459635722e-05	-0.00011516723815438645	2.589378121901988e-05
4.169999999999911	-0.00015590622143060872	2.237573053362497e-05	-0.00011367678964262882	2.5725144009452023e-05
4.179999999999911	-0.00015441557396635337	2.2377270952249203e-05	-0.00011220918655852855	2.5557703259125386e-05
4.189999999999911	-0.00015294266649765493	2.237710504432409e-05	-0.00011076403936282975	2.5391451119027718e-05
4.1999999999999105	-0.00015148724705957108	2.237527123565537e-05	-0.00010934096546367355	2.5226379761524594e-05
4.20999999999991	-0.00015004906783453484	2.237180720092224e-05	-0.00010793958909419142	2.5062481381081194e-05
4.21999999999991	-0.0001486278850748409	2.2366749878534917e-05	-0.00010655954119212527	2.489974819497023e-05
4.22999999999991	-0.00014722345902675997	2.2360135485176002e-05	-0.00010520045928144477	2.4738172443966038e-05
4.23999999999991	-0.00014583555385623377	2.2351999530043534e-05	-0.00010386198735592688	2.457774639302367e-05
4.249999999999909	-0.00014446393757612034	2.2342376828787447e-05	-0.00010254377576467171	2.4418462331942416e-05
4.259999999999909	-0.00014310838197495007	2.2331301517171646e-05	-0.00010124548109952167	2.426031257601436e-05
4.269999999999909	-0.000141768662547161	2.2318807064438885e-05	-9.996676608436207e-05	2.410328946665606e-05
4.279999999999909	-0.00014044455842477803	2.230492628640261e-05	-9.87072994662629e-05	2.394738537202491e-05
4.2899999999999086	-0.00013913585231050164	2.2289691358275163e-05	-9.746675590844655e-05	2.3792592687617838e-05
4.299999999999908	-0.00013784233041217768	2.2273133827219697e-05	-9.624481588504021e-05	2.3638903836854582e-05
4.309999999999908	-0.00013656378237861266	2.225528462464941e-05	-9.504116557760397e-05	2.3486311271642564e-05
4.319999999999908	-0.00013530000123670793	2.2236174078275187e-05	-9.385549677338267e-05	2.3334807472926563e-05
4.329999999999908	-0.00013405078332987845	2.2215831923899493e-05	-9.268750676528195e-05	2.318438495121967e-05
4.3399999999999075	-0.00013281592825773182	2.2194287316973498e-05	-9.153689825352256e-05	2.3035036247118265e-05
4.349999999999907	-0.00013159523881697526	2.2171568843911945e-05	-9.040337924895656e-05	2.2886753931799502e-05
4.359999999999907	-0.00013038852094352513	2.214770453318449e-05	-8.928666297801817e-05	2.2739530607501794e-05
4.369999999999907	-0.00012919558365579055	2.2122721866170913e-05	-8.81864677892845e-05	1.4409624153547523e-05
4.379999999999907	-0.00012801623899910585	2.2096647787798598e-05	-8.710251706161944e-05	1.4316711807740029e-05
4.389999999999906	-0.0001268503019912857	2.2069508716967207e-05	-8.603453911388238e-05	1.4224465396208535e-05
4.399999999999906	-0.000125697590569277	2.204133055675388e-05	-8.498226711616756e-05	1.413288025760726e-05
4.409999999999906	-0.00012455792553688397	2.2012138704415814e-05	-8.394543900256468e-05	1.4041951750715052e-05
4.419999999999906	-0.00012343113051354297	2.1981958061188345e-05	-8.292379738540397e-05	1.3951675254758028e-05
4.429999999999906	-0.0001223170318841221	2.195081304188327e-05	-8.191708947097068e-05	1.3862046169716883e-05
4.439999999999905	-0.00012121545874972329	2.1918727584296057e-05	-8.092506697666558e-05	1.3773059916619638e-05
4.449999999999905	-0.00012012624287946644	2.188572515841943e-05	-7.994748604958591e-05	1.3684711937820342e-05
4.459999999999905	-0.00011904921866323112	2.1851828775473127e-05	-7.898410718651e-05	1.3596997697263448e-05
4.469999999999905	-0.0001179842230653363	2.181706099674919e-05	-7.803469515525719e-05	1.3509912680735426e-05
4.4799999999999045	-0.00011693109557913743	2.1781443942282977e-05	-7.709901891740866e-05	1.3423452396102616e-05
4.489999999999904	-0.00011588967818251996	2.174499929934636e-05	-7.617685155236452e-05	1.3337612373536607e-05
4.499999999999904	-0.00011485981529426978	2.1707748330772072e-05	-7.526797018271536e-05	1.32523881657274e-05
4.509999999999904	-0.00011384135373130236	2.1669711883110598e-05	-7.437215590091155e-05	1.3167775348084511e-05
4.519999999999904	-0.00011283414266672979	2.1630910394623608e-05	-7.348919369720515e-05	1.3083769518926084e-05
4.529999999999903	-0.00011183803358874939	2.1591363903119732e-05	-7.261887238884953e-05	1.3000366299657038e-05
4.539999999999903	-0.00011085288026033469	2.1551092053629047e-05	-7.176098455053415e-05	1.29175613349362e-05
4.549999999999903	-0.00010987853867971214	2.1510114105928996e-05	-7.091532644603453e-05	1.2835350292832506e-05
4.559999999999903	-0.0001089148670416057	2.1468448941918233e-05	-7.008169796106051e-05	1.2753728864971012e-05
4.569999999999903	-0.00010796172569923312	2.1426115072846388e-05	-6.925990253728237e-05	1.2672692766668936e-05
4.579999999999902	-0.00010701897712703809	2.1383130646394204e-05	-6.844974710751655e-05	1.2592237737061725e-05
4.589999999999902	-0.00010608648588414105	2.1339513453620252e-05	-6.765104203205348e-05	1.25123595392198e-05
4.599999999999902	-0.00010516411857849461	2.12952809357661e-05	-6.686360103610657e-05	1.243305396025613e-05
4.609999999999902	-0.0001042517438317276	2.125045019092643e-05	-6.608724114836833e-05	1.2354316811424832e-05
4.6199999999999015	-0.00010334923224466285	2.1205037980590645e-05	-6.532178264065361e-05	1.2276143928211142e-05
4.629999999999901	-0.00010245645636349544	2.115906073604904e-05	-6.456704896861244e-05	1.2198531170413246e-05
4.639999999999901	-0.0001015732906466157	2.1112534564681688e-05	-6.382286671349606e-05	1.2121474422215597e-05
4.649999999999901	-0.00010069961143206395	2.106547525611461e-05	-6.308906552495931e-05	1.204496959225486e-05
4.659999999999901	-9.983529690560455e-05	2.1017898288260266e-05	-6.236547806488196e-05	1.1969012613677836e-05
4.6699999999999005	-9.898022706940416e-05	2.0969818833237436e-05	-6.165193995219306e-05	1.1893599444192268e-05
4.6799999999999	-9.813428371130298e-05	2.0921251763176223e-05	-6.094828970868152e-05	1.1818726066110453e-05
4.6899999999999	-9.729735037466528e-05	2.0872211655904947e-05	-6.0254368705777704e-05	1.174438848638599e-05
4.6999999999999	-9.64693123287986e-05	2.0822712800534094e-05	-5.9570021112289184e-05	1.1670582736643797e-05
4.7099999999999	-9.5650056539928e-05	2.077276920292136e-05	-5.889509384307507e-05	1.1597304873203659e-05
4.719999999999899	-9.483947164271463e-05	2.0722394591038967e-05	-5.822943650864579e-05	1.1524550977097534e-05
4.729999999999899	-9.403744791230678e-05	2.0671602420226848e-05	-5.7572901365668564e-05	1.145231715408094e-05
4.739999999999899	-9.324387723691371e-05	2.0620405878354322e-05	-5.692534326836875e-05	1.1380599534638278e-05
4.749999999999899	-9.245865309088801e-05	2.0568817890870526e-05	-5.6286619620808285e-05	1.1309394273982587e-05
4.7599999999998985	-9.168167050831108e-05	2.051685112576382e-05	-5.565659033002961e-05	1.1238697552050023e-05
4.769999999999898	-9.091282605706547e-05	2.0464517998423715e-05	-5.5035117760046856e-05	1.1168505573488685e-05
4.779999999999898	-9.015201781338948e-05	2.041183067640441e-05	-5.4422066686675775e-05	1.1098814567642727e-05
4.789999999999898	-8.939914533689989e-05	2.0358801084101815e-05	-5.38173042531824e-05	1.1029620788531287e-05
4.799999999999898	-8.865410964607565e-05	2.0305440907338457e-05	-5.322069992674154e-05	1.0960920514822761e-05
4.8099999999998975	-8.79168131941924e-05	2.0251761597851722e-05	-5.2632125455687804e-05	1.0892710049804476e-05
4.819999999999897	-8.718715984569812e-05	2.019777437771222e-05	-5.20514548275482e-05	1.0824985721347955e-05
4.829999999999897	-8.646505485302213e-05	2.0143490243638525e-05	-5.147856422784322e-05	1.0757743881869859e-05
4.839999999999897	-8.575040483380661e-05	2.008891997124171e-05	-5.091333199964035e-05	1.0690980908288886e-05
4.849999999999897	-8.504311774855517e-05	2.0034074119181148e-05	-5.035563860385092e-05	1.0624693201978602e-05
4.859999999999896	-8.434310287868637e-05	1.9978963033245303e-05	-4.980536658025589e-05	1.0558877188716559e-05
4.869999999999896	-8.365027080498705e-05	1.992359685034925e-05	-4.926240050924813e-05	1.0493529318629586e-05
4.879999999999896	-8.296453338645584e-05	1.986798550246029e-05	-4.8726626974277984e-05	1.0428646066135704e-05
4.889999999999896	-8.228580373953017e-05	1.9812138720442976e-05	-4.8197934524992614e-05	1.036422392988248e-05
4.8999999999998956	-8.161399621768723e-05	1.975606603783531e-05	-4.767621364105511e-05	1.0300259432682107e-05
4.909999999999895	-8.09490263914136e-05	1.969977679455138e-05	-4.716135669663158e-05	1.0236749121443451e-05
4.919999999999895	-8.029081102853501e-05	1.9643280140509946e-05	-4.6653257925535776e-05	1.0173689567100888e-05
4.929999999999895	-7.963926807489892e-05	1.9586585039200185e-05	-4.615181338701927e-05	1.0111077364540316e-05
4.939999999999895	-7.899431663540433e-05	1.952970027117103e-05	-4.565692093219546e-05	1.0048909132522309e-05
4.9499999999998945	-7.83558769553699e-05	1.9472634437462597e-05	-4.5168480171086776e-05	9.987181513602662e-06
4.959999999999894	-7.772387040223557e-05	1.9415395962966476e-05	-4.468639244028589e-05	9.925891174050197e-06
4.969999999999894	-7.709821944759048e-05	1.935799309972207e-05	-4.421056077121509e-05	9.865034803762246e-06
4.979999999999894	-7.64788476495203e-05	1.9300433930157e-05	-4.374088985897991e-05	9.804609116177691e-06
4.989999999999894	-7.586567963526818e-05	1.9242726370254814e-05	-4.327728603180165e-05	8.102113889981325e-06
4.999999999999893	-7.525864108420427e-05	1.918487817267498e-05	-4.281965722101999e-05	8.052899991858216e-06
5.009999999999893	-7.46576587110952e-05	1.912689692980322e-05	-4.236791293165717e-05	8.00403052210963e-06
5.019999999999893	-7.406266024967101e-05	1.9068790076750027e-05	-4.192196421353053e-05	7.955502910167855e-06
5.029999999999893	-7.34735744364804e-05	1.9010564894289876e-05	-4.1481723632906924e-05	7.907314603373879e-06
5.039999999999893	-7.289033099503194e-05	1.8952228511749844e-05	-4.1047105244686875e-05	7.859463066914746e-06
5.049999999999892	-7.231286062021349e-05	1.8893787909833115e-05	-4.061802456511064e-05	7.811945783759102e-06
5.059999999999892	-7.174109496298554e-05	1.88352499234024e-05	-4.01943985449759e-05	7.764760254591054e-06
5.069999999999892	-7.117496661534253e-05	1.8776621244200222e-05	-3.977614554335752e-05	7.717903997742468e-06
5.079999999999892	-7.061440909553844e-05	1.8717908423524078e-05	-3.93631853018223e-05	7.671374549123675e-06
5.0899999999998915	-7.005935683356938e-05	1.86591178748469e-05	-3.895543891912681e-05	7.625169462152684e-06
5.099999999999891	-6.950974515691092e-05	1.8600255876394947e-05	-3.855282882639231e-05	7.579286307682968e-06
5.109999999999891	-6.896551027650305e-05	1.8541328573669707e-05	-3.815527876274614e-05	7.533722673929928e-06
5.119999999999891	-6.84265892729793e-05	1.8482341981924475e-05	-3.776271375142275e-05	7.4884761663960266e-06
5.129999999999891	-6.789292008313585e-05	1.8423301988599322e-05	-3.737506007631336e-05	7.443544407794714e-06
5.13999999999989	-6.736444148663397e-05	1.8364214355706663e-05	-3.699224525896041e-05	7.39892503797314e-06
5.14999999999989	-6.684109309293444e-05	1.830508472216835e-05	-3.6614198035983654e-05	7.354615713833761e-06
5.15999999999989	-6.632281532845732e-05	1.824591860611764e-05	-3.624084833693333e-05	7.310614109254909e-06
5.16999999999989	-6.580954942396317e-05	1.8186721407150395e-05	-3.587212726256164e-05	7.266917915010267e-06
5.17999999999989	-6.530123740215294e-05	1.812749840854035e-05	-3.5507967063504976e-05	7.22352483868748e-06
5.189999999999889	-6.479782206548075e-05	1.8068254779408166e-05	-3.514830111936788e-05	7.180432604605784e-06
5.199999999999889	-6.42992469841765e-05	1.800899557685028e-05	-3.479306391820387e-05	7.137638953732759e-06
5.209999999999889	-6.380545648447478e-05	1.794972574803496e-05	-3.444219103638416e-05	7.0951416436003435e-06
5.219999999999889	-6.331639563704488e-05	1.789045013225009e-05	-3.409561911884645e-05	7.052938448219972e-06
5.2299999999998885	-6.283201024561968e-05	1.783117346291765e-05	-3.375328585971827e-05	3.7065298766287707e-06
5.239999999999888	-6.235224683581901e-05	1.7771900369571807e-05	-3.341512998330764e-05	3.6845241832922884e-06
5.249999999999888	-6.18770526441638e-05	1.7712635379796054e-05	-3.308109122545237e-05	3.662670315637848e-06
5.259999999999888	-6.140637560727751e-05	1.765338292112969e-05	-3.2751110315224104e-05	3.64096713751451e-06
5.269999999999888	-6.0940164351272333e-05	1.7594147322934194e-05	-3.2425128956978236e-05	3.6194135210991196e-06
5.2799999999998875	-6.047836818131499e-05	1.753493281822702e-05	-3.2103089812743865e-05	3.598008346853049e-06
5.289999999999887	-6.002093707137054e-05	1.7475743545483604e-05	-3.1784936484948114e-05	3.5767505034786125e-06
5.299999999999887	-5.956782165412001e-05	1.7416583550401083e-05	-3.147061349946734e-05	3.5556388878751083e-06
5.309999999999887	-5.9118973211048945e-05	1.735745678763377e-05	-3.1160066288999775e-05	3.5346724050946233e-06
5.319999999999887	-5.867434366270336e-05	1.7298367122495296e-05	-3.085324117675374e-05	3.51384996829754e-06
5.329999999999886	-5.823388555911095e-05	1.7239318332627208e-05	-3.055008536044428e-05	3.493170498707754e-06
5.339999999999886	-5.77975520703633e-05	1.7180314109641622e-05	-3.025054689659402e-05	3.47263292556769e-06
5.349999999999886	-5.736529697735739e-05	1.7121358060727272e-05	-2.9954574685131105e-05	3.452236186093078e-06
5.359999999999886	-5.693707466269236e-05	1.7062453710231657e-05	-2.9662118454279285e-05	3.431979225427502e-06
5.3699999999998855	-5.651284010171968e-05	1.7003604501210918e-05	-2.9373128745734358e-05	3.411860996596799e-06
5.379999999999885	-5.60925488537432e-05	1.6944813796951592e-05	-2.908755690012112e-05	3.39188046046327e-06
5.389999999999885	-5.567615705336686e-05	1.688608488246568e-05	-2.8805355042727043e-05	3.3720365856796975e-06
5.399999999999885	-5.526362140198708e-05	1.6827420965955826e-05	-2.8526476069504498e-05	3.3523283486432855e-06
5.409999999999885	-5.485489915942689e-05	1.6768825180258074e-05	-2.8250873633339966e-05	3.332754733449417e-06
5.4199999999998845	-5.4449948135710785e-05	1.6710300584252256e-05	-2.7978502130581403e-05	3.3133147318453286e-06
5.429999999999884	-5.40487266829748e-05	1.665185016424987e-05	-2.770931668782242e-05	3.2940073431836547e-06
5.439999999999884	-5.365119368751295e-05	1.659347683535732e-05	-2.7443273148935112e-05	3.2748315743759496e-06
5.449999999999884	-5.325730856195458e-05	1.6535183442813874e-05	-2.718032806234917e-05	3.2557864398460435e-06
5.459999999999884	-5.286703123757153e-05	1.6476972763300703e-05	-2.692043866857142e-05	3.2368709614834346e-06
5.469999999999883	-5.2480322156713414e-05	1.6418847506233396e-05	-2.66635628879406e-05	3.218084168596555e-06
5.479999999999883	-5.209714226536699e-05	1.6360810315025077e-05	-2.6409659308614852e-05	3.1994250978660396e-06
5.489999999999883	-5.1717453005838705e-05	1.6302863768327572e-05	-2.615868717478481e-05	3.180892793297982e-06
5.499999999999883	-5.1341216309558036e-05	1.6245010381253533e-05	-2.591060637511015e-05	3.1624863061771314e-06
5.5099999999998825	-5.096839458999888e-05	1.6187252606570924e-05	-2.566537743137422e-05	3.1442046950201235e-06
5.519999999999882	-5.0598950735717264e-05	1.6129592835879055e-05	-2.54229614873522e-05	3.12604702552872e-06
5.529999999999882	-5.0232848103503214e-05	1.6072033400762073e-05	-2.5183320297889678e-05	3.1080123705430285e-06
5.539999999999882	-4.98700505116446e-05	1.6014576573922988e-05	-2.4946416218186803e-05	3.0900998099947914e-06
5.549999999999882	-4.9510522233301225e-05	1.595722457029434e-05	-2.4712212193284428e-05	3.072308430860696e-06
5.5599999999998815	-4.915422798998686e-05	1.589997954813028e-05	-2.4480671747747775e-05	3.0546373271157076e-06
5.569999999999881	-4.880113294515722e-05	1.5842843610080235e-05	-2.4251758975544534e-05	3.03708559968649e-06
5.579999999999881	-4.84512026979026e-05	1.5785818804239186e-05	-2.402543853011301e-05	3.0196523564048708e-06
5.589999999999881	-4.810440327674223e-05	1.5728907125182457e-05	-2.3801675614616964e-05	3.00233671196138e-06
5.599999999999881	-4.776070113351961e-05	1.5672110514980016e-05	-2.3580435972383135e-05	2.9851377878588706e-06
5.60999999999988	-4.742006313739622e-05	1.561543086419353e-05	-2.336168587751881e-05	2.9680547123662135e-06
5.61999999999988	-4.7082456568942166e-05	1.555887001285335e-05	-2.3145392125704306e-05	2.951086620472086e-06
5.62999999999988	-4.674784911432215e-05	1.5502429751417986e-05	-2.293152202515851e-05	2.934232653838891e-06
5.63999999999988	-4.641620885957444e-05	1.5446111821721615e-05	-2.272004338777364e-05	2.9174919607567334e-06
5.64999999999988	-4.60875042849823e-05	1.538991791789452e-05	-2.25109245204155e-05	2.9008636960975567e-06
5.659999999999879	-4.576170425953452e-05	1.5333849687274954e-05	-2.2304134216386247e-05	2.884347021269352e-06
5.669999999999879	-4.54387780354756e-05	1.5277908731302565e-05	-2.209964174704693e-05	2.8679411041705434e-06
5.679999999999879	-4.511869524294155e-05	1.5222096606392549e-05	-2.1897416853595842e-05	2.851645119144464e-06
5.689999999999879	-4.480142588468239e-05	1.5166414824798686e-05	-2.1697429739000403e-05	2.8354582469339806e-06
5.6999999999998785	-4.4486940330867155e-05	1.5110864855457174e-05	-2.149965106007941e-05	2.8193796746362787e-06
5.709999999999878	-4.417520931397209e-05	1.5055448124815658e-05	-2.1304051919732095e-05	2.8034085956577703e-06
5.719999999999878	-4.3866203923749235e-05	1.5000166017650957e-05	-2.1110603859312268e-05	2.7875442096691617e-06
5.729999999999878	-4.355989560227479e-05	1.4945019877865945e-05	-2.0919278851143474e-05	2.771785722560682e-06
5.739999999999878	-4.3256256139074605e-05	1.4890011009276183e-05	-2.0730049291173424e-05	2.7561323463974753e-06
5.749999999999877	-4.295525766632742e-05	1.4835140676382069e-05	-2.054288799176439e-05	2.740583299375151e-06
5.759999999999877	-4.26568726541422e-05	1.4780410105126517e-05	-2.035776817461718e-05	2.72513780577551e-06
5.769999999999877	-4.2361073905910265e-05	1.4725820483637243e-05	-2.0174663463825874e-05	2.7097950959224493e-06
5.779999999999877	-4.206783455372885e-05	1.4671372962958708e-05	-1.9993547879060885e-05	2.6945544061380244e-06
5.789999999999877	-4.177712805389719e-05	1.4617068657768512e-05	-1.9814395828878125e-05	2.679414978698714e-06
5.799999999999876	-4.1488928182481585e-05	1.45629086470819e-05	-1.9637182104151188e-05	2.6643760617918785e-06
5.809999999999876	-4.12032090309498e-05	1.4508893974943056e-05	-1.9461881871624698e-05	2.649436909472366e-06
5.819999999999876	-4.091994500187237e-05	1.4455025651105539e-05	-1.928847066758621e-05	2.634596781619366e-06
5.829999999999876	-4.063911080469118e-05	1.4401304651696846e-05	-1.9116924391654603e-05	2.619854943893398e-06
5.8399999999998755	-4.036068145155206e-05	1.434773191987537e-05	-1.8947219300681977e-05	2.605210667693554e-06
5.849999999999875	-4.008463225320238e-05	1.4294308366472635e-05	-1.8779332002768086e-05	2.5906632301149033e-06
5.859999999999875	-3.981093881495063e-05	1.4241034870623609e-05	-1.8613239451384024e-05	2.5762119139061143e-06
5.869999999999875	-3.9539577032688825e-05	1.4187912280388873e-05	-1.8448918939603235e-05	2.5618560074272872e-06
5.879999999999875	-3.927052308897425e-05	1.4134941413362773e-05	-1.8286348094438413e-05	2.5475948046079725e-06
5.8899999999998744	-3.900375344917183e-05	1.408212305726935e-05	-1.8125504871281558e-05	2.533427604905438e-06
5.899999999999874	-3.873924485765504e-05	1.4029457970552796e-05	-1.796636754844522e-05	2.5193537132631148e-06
5.909999999999874	-3.847697433406358e-05	1.39769468829517e-05	-1.780891472180337e-05	2.505372440069261e-06
5.919999999999874	-3.82169191696183e-05	1.392459049606567e-05	-1.7653125299529834e-05	2.4914831011158697e-06
5.929999999999874	-3.795905692349146e-05	1.3872389483912314e-05	-1.7498978496932e-05	2.4776850175577595e-06
5.939999999999873	-3.7703365419231354e-05	1.3820344493471497e-05	-1.734645383137863e-05	2.463977515871901e-06
5.949999999999873	-3.744982274124088e-05	1.37684561452229e-05	-1.7195531117319176e-05	2.4503599278169716e-06
5.959999999999873	-3.719840723130864e-05	1.3716725033671202e-05	-1.7046190461393668e-05	2.43683159039313e-06
5.969999999999873	-3.694909748519193e-05	1.3665151727864543e-05	-1.689841225763073e-05	2.4233918458020025e-06
5.9799999999998725	-3.6701872349250514e-05	1.3613736771901237e-05	-1.675217718273239e-05	2.4100400414068876e-06
5.989999999999872	-3.645671091713032e-05	1.3562480685427422e-05	-1.6607466191443975e-05	2.396775529693256e-06
5.999999999999872	-3.6213592526496496e-05	1.3511383964129398e-05	-1.6464260512007193e-05	2.383597668229356e-06
6.009999999999872	-3.59724967558149e-05	1.3460447080210755e-05	-1.6322541641695265e-05	2.3705058196271703e-06
6.019999999999872	-3.573340342118055e-05	1.3409670482866486e-05	-1.618229134242811e-05	2.3574993515035337e-06
6.0299999999998715	-3.549629257319342e-05	1.335905459874695e-05	-1.6043491636466206e-05	2.3445776364414826e-06
6.039999999999871	-3.526114449387958e-05	1.3308599832411435e-05	-1.590612480218162e-05	2.331740051951876e-06
6.049999999999871	-3.5027939693657666e-05	1.3258306566775284e-05	-1.5770173369904804e-05	2.3189859804352014e-06
6.059999999999871	-3.4796658908349686e-05	1.3208175163550615e-05	-1.5635620117845432e-05	2.3063148091436514e-06
6.069999999999871	-3.456728309623547e-05	1.315820596367591e-05	-1.550244806808632e-05	2.2937259301434065e-06
6.07999999999987	-3.433979343514984e-05	1.3108399287738092e-05	-1.537064048264845e-05	2.2812187402771764e-06
6.08999999999987	-3.411417131962199e-05	1.305875543639e-05	-1.5240180859626298e-05	2.268792641126942e-06
6.09999999999987	-3.3890398358056356e-05	1.3009274690757864e-05	-1.5111052929391692e-05	2.2564470389769643e-06
6.10999999999987	-3.366845636995409e-05	1.2959957312841892e-05	-1.4983240650865231e-05	2.244181344777017e-06
6.1199999999998695	-3.3448327383174805e-05	1.2910803545909002e-05	-1.485672820785378e-05	2.231994974105853e-06
6.129999999999869	-3.322999363123751e-05	1.2861813614880105e-05	-1.4731500005452652e-05	2.2198873471349e-06
6.139999999999869	-3.301343755066024e-05	1.2812987726709578e-05	-1.4607540666511695e-05	2.2078578885921885e-06
6.149999999999869	-3.279864177833834e-05	1.2764326070757036e-05	-1.4484835028163683e-05	2.1959060277265497e-06
6.159999999999869	-3.2585589148959416e-05	1.2715828819153408e-05	-1.4363368138413806e-05	2.184031198271999e-06
6.1699999999998685	-3.237426269245576e-05	1.2667496127159184e-05	-1.4243125252789493e-05	2.172232838412389e-06
6.179999999999868	-3.2164645631492895e-05	1.2619328133519458e-05	-1.4124091831048991e-05	2.160510390746288e-06
6.189999999999868	-3.195672137899361e-05	1.257132496080764e-05	-1.4006253533947821e-05	2.1488633022520833e-06
6.199999999999868	-3.175047353569746e-05	1.2523486715766848e-05	-1.3889596220062022e-05	2.1372910242533386e-06
6.209999999999868	-3.154588588775431e-05	1.2475813489643395e-05	-1.3774105942667014e-05	2.125793012384374e-06
6.219999999999867	-3.134294240435242e-05	1.2428305358514042e-05	-1.365976894667099e-05	2.114368726556083e-06
6.229999999999867	-3.114162723537942e-05	1.2380962383609683e-05	-1.3546571665602106e-05	2.103017630921972e-06
6.239999999999867	-3.094192470911659e-05	1.233378461162856e-05	-1.3434500718648096e-05	2.0917391938444525e-06
6.249999999999867	-3.074381932996534e-05	1.2286772075048963e-05	-1.3323542907747478e-05	2.080532887861372e-06
6.259999999999867	-3.054729577620553e-05	1.2239924792432346e-05	-1.3213685214731547e-05	2.0693981896527318e-06
6.269999999999866	-3.0352338897785154e-05	1.2193242768724074e-05	-1.3104914798515798e-05	2.0583345800077007e-06
6.279999999999866	-3.0158933714141068e-05	1.2146725995545585e-05	-1.299721899234037e-05	2.0473415437918008e-06
6.289999999999866	-2.996706541204968e-05	1.2100374451483544e-05	-1.2890585301058117e-05	2.0364185699143755e-06
6.299999999999866	-2.9776719343508107e-05	1.2054188102372454e-05	-1.2785001398469777e-05	2.0255651512962494e-06
6.3099999999998655	-2.9587881023644274e-05	1.2008166901573189e-05	-1.2680455124705087e-05	2.014780784837639e-06
6.319999999999865	-2.940053612865609e-05	1.1962310790245722e-05	-1.2576934483649244e-05	2.004064971386282e-06
6.329999999999865	-2.9214670493779545e-05	1.191661969761709e-05	-1.2474427640413623e-05	1.993417215705813e-06
6.339999999999865	-2.9030270111284324e-05	1.1871093541244766e-05	-1.2372922918850182e-05	1.9828370264443384e-06
6.349999999999865	-2.884732112849745e-05	1.1825732227273968e-05	-1.2272408799108407e-05	1.972323916103259e-06
6.359999999999864	-2.866580984585401e-05	1.1780535650692708e-05	-1.2172873915234427e-05	1.961877401006326e-06
6.369999999999864	-2.8485722714974823e-05	1.1735503695580156e-05	-1.207430705281119e-05	1.9514970012688892e-06
6.379999999999864	-2.830704633677032e-05	1.1690636235349368e-05	-1.1976697146639103e-05	1.9411822407674115e-06
6.389999999999864	-2.8129767459570695e-05	1.164593313299136e-05	-1.1880033278456225e-05	1.9309326471091736e-06
6.399999999999864	-2.7953872977281333e-05	1.1601394241306318e-05	-1.1784304674697634e-05	1.9207477516022262e-06
6.409999999999863	-2.7779349927563897e-05	1.1557019403137721e-05	-1.168950070429265e-05	1.910627089225545e-06
6.419999999999863	-2.760618549004184e-05	1.1512808451598287e-05	-1.1595610876500043e-05	1.900570198599417e-06
6.429999999999863	-2.7434366984530603e-05	1.1468761210292556e-05	-1.150262483877963e-05	1.8905766219560537e-06
6.439999999999863	-2.7263881869292044e-05	1.1424877493538138e-05	-1.14105323747003e-05	1.880645905110411e-06
6.4499999999998625	-2.7094717739312464e-05	1.1381157106576348e-05	-1.1319323401883411e-05	1.870777597431226e-06
6.459999999999862	-2.6926862324603894e-05	1.1337599845787621e-05	-1.1228987969981067e-05	1.86097125181229e-06
6.469999999999862	-2.676030348852883e-05	1.1294205498895187e-05	-1.1139516258688613e-05	1.8512264246439243e-06
6.479999999999862	-2.6595029226147403e-05	1.1250973845170385e-05	-1.105089857579061e-05	1.8415426757846542e-06
6.489999999999862	-2.6431027662586958e-05	1.1207904655630927e-05	-1.0963125355239923e-05	1.8319195685331492e-06
6.4999999999998614	-2.6268287051433848e-05	1.1164997693237999e-05	-1.0876187155269063e-05	1.8223566696003195e-06
6.509999999999861	-2.610679577314678e-05	1.112225271308778e-05	-1.0790074656533317e-05	1.812853549081661e-06
6.519999999999861	-2.5946542333491797e-05	1.1079669462599943e-05	-1.070477866028516e-05	1.8034097804297893e-06
6.529999999999861	-2.5787515361998013e-05	1.1037247681703651e-05	-1.0620290086579142e-05	1.794024940427214e-06
6.539999999999861	-2.5629703610434684e-05	1.0994987103019347e-05	-1.0536599972506981e-05	1.7846986091592828e-06
6.54999999999986	-2.5473095951308386e-05	1.0952887452036284e-05	-1.0453699470462184e-05	1.7754303699873701e-06
6.55999999999986	-2.5317681376380392e-05	1.0910948447290446e-05	-1.0371579846433517e-05	7.259213032686782e-07
6.56999999999986	-2.51634489952043e-05	1.086916980053244e-05	-1.0290232478327167e-05	7.221520078738249e-07
6.57999999999986	-2.501038803368303e-05	1.0827551216900845e-05	-1.02096488543166e-05	7.184061780973319e-07
6.5899999999998595	-2.4858487832645178e-05	1.0786092395084339e-05	-1.0129820571220111e-05	7.146836468959349e-07
6.599999999999859	-2.470773784644073e-05	1.0744793027486638e-05	-1.0050739332905158e-05	7.109842485310482e-07
6.609999999999859	-2.4558127641555218e-05	1.0703652800385644e-05	-9.972396948719294e-06	7.073078185581108e-07
6.619999999999859	-2.440964689524269e-05	1.0662671394089701e-05	-9.894785331946945e-06	7.036541938160075e-07
6.629999999999859	-2.4262285394176877e-05	1.0621848483091847e-05	-9.817896498291862e-06	7.000232124165827e-07
6.6399999999998585	-2.4116033033120392e-05	1.0581183736220412e-05	-9.74172256438445e-06	6.964147137342307e-07
6.649999999999858	-2.397087981361176e-05	1.0540676816788728e-05	-9.666255746314043e-06	6.928285383955701e-07
6.659999999999858	-2.382681584266977e-05	1.0500327382738668e-05	-9.591488358184902e-06	6.892645282692023e-07
6.669999999999858	-2.3683831331515583e-05	1.0460135086784388e-05	-9.517412810696371e-06	6.857225264555476e-07
6.679999999999858	-2.3541916594311194e-05	1.0420099576552577e-05	-9.444021609746071e-06	6.822023772767645e-07
6.689999999999857	-2.3401062046915374e-05	1.0380220494719517e-05	-9.371307355056149e-06	6.787039262667501e-07
6.699999999999857	-2.32612582056557e-05	1.0340497479146518e-05	-9.299262738821934e-06	6.752270201612181e-07
6.709999999999857	-2.312249568611714e-05	1.0300930163012635e-05	-9.227880544382719e-06	6.717715068878583e-07
6.719999999999857	-2.298476520194681e-05	1.0261518174943374e-05	-9.157153644914212e-06	6.683372355565712e-07
6.7299999999998565	-2.2848057563674488e-05	1.0222261139140034e-05	-9.08707500214239e-06	6.649240564497875e-07
6.739999999999856	-2.2712363677548714e-05	1.0183158675503979e-05	-9.017637665078027e-06	6.615318210128602e-07
6.749999999999856	-2.257767454438867e-05	1.0144210399759504e-05	-8.948834768772203e-06	6.58160381844532e-07
6.759999999999856	-2.244398125845096e-05	1.0105415923573988e-05	-8.88065953309153e-06	6.548095926874901e-07
6.769999999999856	-2.231127500631161e-05	1.0066774854677833e-05	-8.81310526151356e-06	6.514793084189839e-07
6.7799999999998555	-2.2179547065762847e-05	1.0028286796979558e-05	-8.746165339941519e-06	6.481693850415287e-07
6.789999999999855	-2.204878880472454e-05	9.989951350679406e-06	-8.679833235538236e-06	6.448796796736786e-07
6.799999999999855	-2.1918991680169893e-05	9.95176811238185e-06	-8.6141024955788e-06	6.416100505408778e-07
6.809999999999855	-2.1790147237065588e-05	9.913736675205161e-06	-8.548966746321746e-06	6.383603569663861e-07
6.819999999999855	-2.1662247107325833e-05	9.875856628888457e-06	-8.48441969189833e-06	6.351304593622738e-07
6.829999999999854	-2.153528300878026e-05	9.838127559898738e-06	-8.420455113219733e-06	6.319202192204972e-07
6.839999999999854	-2.140924674415548e-05	9.800549051533343e-06	-8.357066866901545e-06	6.287294991040403e-07
6.849999999999854	-2.128413020007004e-05	9.763120684022152e-06	-8.294248884205729e-06	6.255581626381313e-07
6.859999999999854	-2.1159925346042726e-05	9.725842034627643e-06	-8.2319951699992e-06	6.224060745015337e-07
6.869999999999854	-2.103662423351405e-05	9.688712677741675e-06	-8.17029980172921e-06	6.192731004179025e-07
6.879999999999853	-2.091421899488029e-05	9.65173218498338e-06	-8.109156928414919e-06	6.16159107147217e-07
6.889999999999853	-2.0792701842540773e-05	9.614900125291831e-06	-8.048560769655022e-06	6.130639624772817e-07
6.899999999999853	-2.0672065067957273e-05	9.578216065019641e-06	-7.988505614651095e-06	6.099875352152952e-07
6.909999999999853	-2.0552301040726068e-05	9.541679568022473e-06	-7.928985821246419e-06	6.069296951794913e-07
6.9199999999998525	-2.0433402207662265e-05	9.505290195749527e-06	-7.869995814979991e-06	6.038903131908491e-07
6.929999999999852	-2.0315361091895738e-05	9.46904750732946e-06	-7.81153008815538e-06	6.00869261064866e-07
6.939999999999852	-2.019817029197963e-05	9.432951059657327e-06	-7.753583198924407e-06	5.97866411603407e-07
6.949999999999852	-2.008182248101002e-05	9.39700040747726e-06	-7.69614977038506e-06	5.94881638586614e-07
6.959999999999852	-1.9966310405757452e-05	9.361195103465705e-06	-7.639224489693652e-06	5.919148167648854e-07
6.969999999999851	-1.9851626885809725e-05	9.325534698312988e-06	-7.582802107190857e-06	5.889658218509216e-07
6.979999999999851	-1.973776481272613e-05	9.290018740800369e-06	-7.526877435541431e-06	5.860345305118366e-07
6.989999999999851	-1.9624717149202535e-05	9.254646777880448e-06	-7.471445348887345e-06	5.831208203613338e-07
6.999999999999851	-1.9512476928247575e-05	9.219418354751118e-06	-7.416500782014068e-06	5.802245699519466e-07
7.009999999999851	-1.9401037252369683e-05	9.184333014931774e-06	-7.362038729529896e-06	5.773456587673453e-07
7.01999999999985	-1.9290391292774705e-05	9.149390300337497e-06	-7.308054245057974e-06	5.74483967214709e-07
7.02999999999985	-1.9180532288573894e-05	9.114589751347935e-06	-7.254542440440774e-06	5.71639376617152e-07
7.03999999999985	-1.9071453546002486e-05	9.079930906880914e-06	-7.201498484956971e-06	5.688117692062267e-07
7.04999999999985	-1.8963148437648462e-05	9.045413304460486e-06	-7.148917604550385e-06	5.660010281144791e-07
7.0599999999998495	-1.885561040169119e-05	9.011036480284335e-06	-7.096795081070712e-06	5.632070373680687e-07
7.069999999999849	-1.87488329411502e-05	8.976799969291534e-06	-7.045126251526049e-06	5.604296818794514e-07
7.079999999999849	-1.8642809623143757e-05	8.942703305226149e-06	-6.993906507346769e-06	5.57668847440124e-07
7.089999999999849	-1.8537534078157092e-05	8.908746020702479e-06	-6.943131293660773e-06	5.549244207134252e-07
7.099999999999849	-1.8432999999319905e-05	8.874927647267114e-06	-6.892796108579764e-06	5.521962892273995e-07
7.109999999999848	-1.8329201141693867e-05	8.841247715460346e-06	-6.842896502496372e-06	5.49484341367724e-07
7.119999999999848	-1.8226131321568692e-05	8.807705754877806e-06	-6.793428077392073e-06	5.467884663706864e-07
7.129999999999848	-1.8123784415767844e-05	8.77430129422695e-06	-6.744386486155531e-06	5.441085543162304e-07
7.139999999999848	-1.802215436096324e-05	8.741033861387328e-06	-6.695767431911324e-06	5.41444496121052e-07
7.149999999999848	-1.792123515299849e-05	8.70790298346606e-06	-6.647566667358796e-06	5.387961835317601e-07
7.159999999999847	-1.782102084622134e-05	8.67490818685365e-06	-6.59977999412094e-06	5.361635091180881e-07
7.169999999999847	-1.7721505552824547e-05	8.64204899727916e-06	-6.552403262103034e-06	5.335463662661686e-07
7.179999999999847	-1.7622683442195234e-05	8.609324939862625e-06	-6.505432368860945e-06	5.30944649171859e-07
7.189999999999847	-1.7524548740272887e-05	8.576735539168043e-06	-6.458863258978933e-06	5.283582528341275e-07
7.1999999999998465	-1.7427095728915396e-05	8.544280319254445e-06	-6.412691923456731e-06	5.257870730484922e-07
7.209999999999846	-1.733031874527344e-05	8.511958803726125e-06	-6.366914399105844e-06	5.232310064005174e-07
7.219999999999846	-1.723421218117291e-05	8.479770515782254e-06	-6.321526767954748e-06	5.206899502593599e-07
7.229999999999846	-1.713877048250524e-05	8.447714978264255e-06	-6.276525156663075e-06	5.181638027713767e-07
7.239999999999846	-1.7043988148625695e-05	8.415791713704073e-06	-6.231905735944364e-06	5.156524628537805e-07
7.2499999999998455	-1.6949859731759213e-05	8.38400024436991e-06	-6.187664719997477e-06	5.131558301883518e-07
7.259999999999845	-1.6856379836414067e-05	8.352340092311457e-06	-6.143798365946329e-06	5.106738052152028e-07
7.269999999999845	-1.6763543118802958e-05	8.320810779404221e-06	-6.100302973287948e-06	5.082062891265934e-07
7.279999999999845	-1.667134428627148e-05	8.289411827393813e-06	-6.057174883348629e-06	5.057531838608014e-07
7.289999999999845	-1.657977809673405e-05	8.258142757937481e-06	-6.014410478748078e-06	5.033143920960417e-07
7.299999999999844	-1.648883935811687e-05	8.22700309264656e-06	-5.972006182871432e-06	5.008898172444386e-07
7.309999999999844	-1.6398522927808116e-05	8.195992353126581e-06	-5.929958459348974e-06	0.0
7.319999999999844	-1.6308823712115132e-05	8.165110061018085e-06	-5.8882638115434565e-06	0.0
7.329999999999844	-1.621973666572843e-05	8.134355738034642e-06	-5.84691878204484e-06	0.0
7.3399999999998435	-1.6131256791192682e-05	8.103728906002285e-06	-5.805919952172507e-06	0.0
7.349999999999843	-1.6043379138384308e-05	8.073229086896136e-06	-5.765263941484527e-06	0.0
7.359999999999843	-1.5956098803995704e-05	8.042855802877432e-06	-5.7249474072941e-06	0.0
7.369999999999843	-1.5869410931025973e-05	8.012608576329124e-06	-5.684967044193002e-06	0.0
7.379999999999843	-1.5783310708278253e-05	7.982486929891479e-06	-5.6453195835818205e-06	0.0
7.3899999999998425	-1.5697793369863135e-05	7.952490386495835e-06	-5.606001793207027e-06	0.0
7.399999999999842	-1.5612854194708638e-05	7.922618469398314e-06	-5.56701047670459e-06	0.0
7.409999999999842	-1.5528488506076093e-05	7.892870702213288e-06	-5.528342473150201e-06	0.0
7.419999999999842	-1.5444691671082286e-05	7.863246608944507e-06	-5.489994656615847e-06	0.0
7.429999999999842	-1.5361459100227464e-05	7.833745714016783e-06	-5.451963935732758e-06	0.0
7.439999999999841	-1.527878624692943e-05	7.804367542307265e-06	-5.414247253260521e-06	0.0
7.449999999999841	-1.519666860706328e-05	7.775111619175646e-06	-5.376841585662322e-06	0.0
7.459999999999841	-1.5115101718507007e-05	7.745977470491624e-06	-5.3397439426861715e-06	0.0
7.469999999999841	-1.5034081160692733e-05	7.716964622665594e-06	-5.302951366952059e-06	0.0
7.4799999999998406	-1.495360255416355e-05	7.688072602676302e-06	-5.2664609335449445e-06	0.0
7.48999999999984	-1.4873661560135803e-05	7.65930093809689e-06	-5.230269749613381e-06	0.0
7.49999999999984	-1.47942538800669e-05	7.63064915712332e-06	-5.194374953973867e-06	0.0
7.50999999999984	-1.4715375255228372e-05	7.6021167885997255e-06	-5.158773716720648e-06	0.0
7.51999999999984	-1.4637021466284312e-05	7.5737033620434495e-06	-5.123463238841021e-06	0.0
7.5299999999998395	-1.4559188332874956e-05	7.545408407670967e-06	-5.088440751835938e-06	0.0
7.539999999999839	-1.4481871713205323e-05	7.51723145642148e-06	-5.0537035173459185e-06	0.0
7.549999999999839	-1.4405067503639104e-05	7.4891720399806305e-06	-5.019248826782147e-06	0.0
7.559999999999839	-1.432877163829731e-05	7.461229690803938e-06	-4.985074000962622e-06	0.0
7.569999999999839	-1.4252980088662028e-05	7.43340394213973e-06	-4.951176389753399e-06	0.0
7.579999999999838	-1.4177688863184841e-05	7.4056943280498266e-06	-4.917553371714697e-06	0.0
7.589999999999838	-1.4102894006900205e-05	7.37810038343282e-06	-4.88420235375191e-06	0.0
7.599999999999838	-1.4028591601043346e-05	7.350621644043443e-06	-4.851120770771394e-06	0.0
7.609999999999838	-1.3954777762672988e-05	7.323257646514395e-06	-4.818306085340948e-06	0.0
7.619999999999838	-1.3881448644298473e-05	7.296007928374779e-06	-4.785755787354907e-06	0.0
7.629999999999837	-1.3808600433511522e-05	7.268872028070906e-06	-4.753467393703859e-06	0.0
7.639999999999837	-1.3736229352622382e-05	7.241849484984319e-06	-4.721438447948786e-06	0.0
7.649999999999837	-1.3664331658300385e-05	7.214939839450316e-06	-4.689666519999614e-06	0.0
7.659999999999837	-1.3592903641218764e-05	7.188142632776561e-06	-4.658149205798185e-06	0.0
7.6699999999998365	-1.3521941625703866e-05	7.1614574072592405e-06	-4.626884127005415e-06	0.0
7.679999999999836	-1.3451441969388334e-05	7.134883706201534e-06	-4.595868930692716e-06	0.0
7.689999999999836	-1.3381401062868711e-05	7.108421073928622e-06	-4.565101289037552e-06	0.0
7.699999999999836	-1.3311815329366947e-05	7.0820690558053035e-06	-4.534578899023079e-06	0.0
7.709999999999836	-1.3242681224395881e-05	7.055827198250733e-06	-4.504299482141802e-06	0.0
7.719999999999835	-1.3173995235428875e-05	7.0296950487532965e-06	-4.474260784103152e-06	0.0
7.729999999999835	-1.3105753881573245e-05	7.003672155886427e-06	-4.44446057454503e-06	0.0
7.739999999999835	-1.3037953713247547e-05	6.977758069322289e-06	-4.414896646749116e-06	0.0
7.749999999999835	-1.297059131186265e-05	6.951952339845344e-06	-4.38556681736e-06	0.0
7.759999999999835	-1.2903663289506665e-05	6.9262545193669075e-06	-4.356468926107993e-06	0.0
7.769999999999834	-1.2837166288633436e-05	6.900664160937703e-06	-4.327600835535638e-06	0.0
7.779999999999834	-1.2771096981754802e-05	6.875180818760265e-06	-4.298960430727783e-06	0.0
7.789999999999834	-1.2705452071136313e-05	6.849804048201939e-06	-4.270545619045249e-06	0.0
7.799999999999834	-1.264022828849661e-05	6.824533405806522e-06	-4.242354329861964e-06	0.0
7.8099999999998335	-1.2575422394710225e-05	6.799368449306071e-06	-4.214384514305555e-06	0.0
7.819999999999833	-1.251103117951393e-05	6.774308737631803e-06	-4.186634145001308e-06	0.0
7.829999999999833	-1.2447051461216295e-05	6.749353830925117e-06	-4.159101215819527e-06	0.0
7.839999999999833	-1.2383480086410779e-05	6.724503290548526e-06	-4.131783741626096e-06	0.0
7.849999999999833	-1.2320313929692114e-05	6.699756679095644e-06	-4.104679758036386e-06	0.0
7.8599999999998325	-1.2257549893375732e-05	6.675113560400212e-06	-4.0777873211722545e-06	0.0
7.869999999999832	-1.2195184907220714e-05	6.650573499546933e-06	-4.051104507422273e-06	0.0
7.879999999999832	-1.2133215928155671e-05	6.626136062879689e-06	-4.024629413205e-06	0.0
7.889999999999832	-1.2071639940007881e-05	6.60180081801117e-06	-3.9983601547353345e-06	0.0
7.899999999999832	-1.2010453953235459e-05	6.577567333830674e-06	-3.972294867793883e-06	0.0
7.909999999999831	-1.1949655004662532e-05	6.553435180512723e-06	-3.9464317074992674e-06	0.0
7.919999999999831	-1.1889240157217495e-05	6.529403929524925e-06	-3.92076884808337e-06	0.0
7.929999999999831	-1.1829206499674185e-05	6.50547315363608e-06	-3.895304482669465e-06	0.0
7.939999999999831	-1.176955114639592e-05	6.481642426922578e-06	-3.8700368230531645e-06	0.0
7.9499999999998305	-1.1710271237082543e-05	6.457911324776203e-06	-3.84496409948618e-06	0.0
7.95999999999983	-1.1651363936520168e-05	6.434279423910949e-06	-3.820084560462838e-06	0.0
7.96999999999983	-1.15928264343338e-05	6.410746302369121e-06	-3.795396472509298e-06	0.0
7.97999999999983	-1.1534655944742699e-05	6.387311539527298e-06	-3.770898119975463e-06	0.0
7.98999999999983	-1.1476849706318471e-05	6.363974716103732e-06	-3.7465878048295045e-06	0.0
7.9999999999998295	-1.1419404981745891e-05	6.3407354141619375e-06	-3.7224638464550344e-06	0.0
8.00999999999983	-1.1362319057586273e-05	6.317593217118344e-06	-3.6985245814507845e-06	0.0
8.019999999999829	-1.130558924404354e-05	6.2945477097455e-06	-3.6747683634328436e-06	0.0
8.029999999999829	-1.1249212874732919e-05	6.271598478178897e-06	-3.651193562839398e-06	0.0
8.039999999999829	-1.1193187306452015e-05	6.248745109919671e-06	-3.6277985667378897e-06	0.0
8.049999999999828	-1.1137509918954573e-05	6.225987193841236e-06	-3.6045817786346466e-06	0.0
8.059999999999828	-1.1082178114726666e-05	6.203324320191825e-06	-3.5815416182868294e-06	0.0
8.069999999999828	-1.1027189318765252e-05	6.180756080599539e-06	-3.5586765215168347e-06	0.0
8.079999999999828	-1.0972540978359287e-05	6.158282068075479e-06	-3.535984940028906e-06	0.0
8.089999999999828	-1.091823056287312e-05	6.135901877017925e-06	-3.513465341228109e-06	0.0
8.099999999999827	-1.0864255563532216e-05	6.113615103214862e-06	-3.491116208041563e-06	0.0
8.109999999999827	-1.0810613493211337e-05	6.0914213438489005e-06	-3.4689360387418374e-06	0.0
8.119999999999827	-1.0757301886224913e-05	6.0693201974977114e-06	-3.4469233467726234e-06	0.0
8.129999999999827	-1.0704318298119618e-05	6.04731126413902e-06	-3.4250766605765174e-06	0.0
8.139999999999826	-1.0651660305469394e-05	6.025394145151929e-06	-3.403394523424937e-06	0.0
8.149999999999826	-1.0599325505672402e-05	6.003568443319967e-06	-3.381875493250193e-06	0.0
8.159999999999826	-1.054731151675035e-05	5.981833762832469e-06	-3.360518142479581e-06	0.0
8.169999999999826	-1.0495615977149974e-05	5.960189709287523e-06	-3.3393210578715584e-06	0.0
8.179999999999826	-1.0444236545546436e-05	5.938635889693364e-06	-3.3182828403539286e-06	0.0
8.189999999999825	-1.0393170900649059e-05	5.917171912469919e-06	-3.297402104864025e-06	0.0
8.199999999999825	-1.034241674100897e-05	5.8957973874503745e-06	-3.2766774801908475e-06	0.0
8.209999999999825	-1.0291971784828846e-05	5.8745119258825975e-06	-3.256107608819173e-06	0.0
8.219999999999825	-1.0241833769774751e-05	5.853315140430481e-06	-3.2356911467755303e-06	0.0
8.229999999999825	-1.0192000452789715e-05	5.832206645174111e-06	-3.215426763476117e-06	0.0
8.239999999999824	-1.0142469609909597e-05	5.811186055611964e-06	-3.195313141576542e-06	0.0
8.249999999999824	-1.0093239036080644e-05	5.790252988660131e-06	-3.175348976823415e-06	0.0
8.259999999999824	-1.004430654497908e-05	5.76940706265385e-06	-3.155532977907757e-06	0.0
8.269999999999824	-9.995669968832626e-06	5.748647897347731e-06	-3.1358638663202203e-06	0.0
8.279999999999824	-9.947327158243733e-06	5.727975113915643e-06	-3.1163403762080068e-06	0.0
8.289999999999823	-9.899275982014825e-06	5.707388334951101e-06	-3.0969612542336257e-06	0.0
8.299999999999823	-9.851514326975235e-06	5.686887184467383e-06	-3.0777252594352754e-06	0.0
8.309999999999823	-9.80404009781017e-06	5.666471287896981e-06	-3.058631163089006e-06	0.0
8.319999999999823	-9.756851216891047e-06	5.646140272091505e-06	-3.0396777485725062e-06	0.0
8.329999999999822	-9.709945624108053e-06	5.6258937653215286e-06	-3.0208638112305436e-06	0.0
8.339999999999822	-9.663321276704114e-06	5.605731397275719e-06	-3.0021881582420607e-06	0.0
8.349999999999822	-9.616976149110708e-06	5.585652799060377e-06	-2.983649608488885e-06	0.0
8.359999999999822	-9.570908232785407e-06	5.565657603198478e-06	-2.9652469924259904e-06	0.0
8.369999999999822	-9.52511553605098e-06	5.545745443629283e-06	-2.9469791519533616e-06	0.0
8.379999999999821	-9.47959608393622e-06	5.52591595570613e-06	-2.9288449402894093e-06	0.0
8.389999999999821	-9.434347918018475e-06	5.506168776197498e-06	-2.9108432218458853e-06	0.0
8.399999999999821	-9.389369096267658e-06	5.486503543283158e-06	-2.8929728721043235e-06	0.0
8.40999999999982	-9.344657692891968e-06	5.466919896555048e-06	-2.8752327774939835e-06	0.0
8.41999999999982	-9.300211798185058e-06	5.44741747701504e-06	-2.8576218352712493e-06	0.0
8.42999999999982	-9.256029518375021e-06	5.427995927072929e-06	-2.8401389534004567e-06	0.0
8.43999999999982	-9.21210897547454e-06	5.408654890545861e-06	-2.822783050436226e-06	0.0
8.44999999999982	-9.168448307132937e-06	5.38939401265607e-06	-2.8055530554071174e-06	0.0
8.45999999999982	-9.125045666489475e-06	5.370212940028869e-06	-2.7884479077007513e-06	0.0
8.46999999999982	-9.081899222028272e-06	5.351111320691495e-06	-2.771466556950275e-06	0.0
8.47999999999982	-9.039007157434646e-06	5.332088804070846e-06	-2.7546079629222128e-06	0.0
8.489999999999819	-8.996367671452942e-06	5.313145040990714e-06	-2.737871095405629e-06	0.0
8.499999999999819	-8.953978977745732e-06	5.294279683671394e-06	-2.721254934102649e-06	0.0
8.509999999999819	-8.911839304754572e-06	5.27549238572532e-06	-2.7047584685202693e-06	0.0
8.519999999999818	-8.869946895561974e-06	5.256782802157429e-06	-2.688380697863494e-06	0.0
8.529999999999818	-8.828300007754974e-06	5.238150589359802e-06	-2.672120630929679e-06	0.0
8.539999999999818	-8.78689691328991e-06	5.219595405112326e-06	-2.655977286004229e-06	0.0
8.549999999999818	-8.745735898358679e-06	5.201116908577704e-06	-2.6399496907574833e-06	0.0
8.559999999999818	-8.704815263256252e-06	5.182714760300374e-06	-2.6240368821428067e-06	0.0
8.569999999999817	-8.664133322249581e-06	5.164388622203881e-06	-2.6082379062959973e-06	0.0
8.579999999999817	-8.623688403447773e-06	5.146138157587315e-06	-2.592551818435748e-06	0.0
8.589999999999817	-8.583478848673606e-06	5.1279630311236585e-06	-2.576977682765457e-06	0.0
8.599999999999817	-8.543503013336299e-06	5.109862908856223e-06	-2.561514572376042e-06	0.0
8.609999999999816	-8.503759266305594e-06	5.091837458196371e-06	-2.54616156915004e-06	0.0
8.619999999999816	-8.464245989787056e-06	5.073886347920236e-06	-2.5309177636667864e-06	0.0
8.629999999999816	-8.424961579198624e-06	5.056009248166221e-06	-2.5157822551087156e-06	0.0
8.639999999999816	-8.38590444304842e-06	5.0382058304313215e-06	-2.500754151168807e-06	0.0
8.649999999999816	-8.347073002813755e-06	5.0204757675690786e-06	-2.4858325679591086e-06	0.0
8.659999999999815	-8.308465692821344e-06	5.002818733785682e-06	-2.4710166299203367e-06	0.0
8.669999999999815	-8.270080960128704e-06	4.985234404637268e-06	-2.4563054697325564e-06	0.0
8.679999999999815	-8.23191726440678e-06	4.967722457026596e-06	-2.4416982282269652e-06	0.0
8.689999999999815	-8.193973077823635e-06	4.950282569199909e-06	-2.4271940542986177e-06	0.0
8.699999999999815	-8.156246884929419e-06	4.932914420743676e-06	-2.4127921048202694e-06	0.0
8.709999999999814	-8.118737182542363e-06	4.915617692581119e-06	-2.39849154455723e-06	0.0
8.719999999999814	-8.081442479636023e-06	4.898392066969584e-06	-2.3842915460831746e-06	0.0
8.729999999999814	-8.04436129722751e-06	4.881237227496228e-06	-2.370191289697027e-06	0.0
8.739999999999814	-8.00749216826695e-06	4.864152859075254e-06	-2.3561899633407255e-06	0.0
8.749999999999813	-7.970833637527944e-06	4.847138647944594e-06	-2.342286762518041e-06	0.0
8.759999999999813	-7.934384261499155e-06	4.830194281661679e-06	-2.328480890214326e-06	0.0
8.769999999999813	-7.898142608277004e-06	4.813319449100791e-06	-2.314771556817201e-06	0.0
8.779999999999813	-7.86210725745931e-06	4.796513840449058e-06	-2.30115798003818e-06	0.0
8.789999999999813	-7.826276800040106e-06	4.77977714720335e-06	-2.2876393848352266e-06	0.0
8.799999999999812	-7.790649838305427e-06	4.763109062166373e-06	-2.2742150033362163e-06	0.0
8.809999999999812	-7.75522498573013e-06	4.746509279443038e-06	-2.260884074763302e-06	0.0
8.819999999999812	-7.720000866875753e-06	4.729977494436775e-06	-2.247645845358145e-06	0.0
8.829999999999812	-7.68497611728936e-06	4.7135134038469214e-06	-2.2344995683080647e-06	0.0
8.839999999999812	-7.6501493834034e-06	4.697116705663216e-06	-2.2214445036730314e-06	0.0
8.849999999999811	-7.6155193224365165e-06	4.680787099163719e-06	-2.2084799183135186e-06	0.0
8.859999999999811	-7.5810846022953926e-06	4.66452428491043e-06	-2.195605085819202e-06	0.0
8.869999999999811	-7.546843901477505e-06	4.648327964745383e-06	-2.182819286438499e-06	0.0
8.87999999999981	-7.512795908974879e-06	4.632197841787811e-06	-2.17012180700893e-06	0.0
8.88999999999981	-7.478939324178728e-06	4.616133620429068e-06	-2.157511940888287e-06	0.0
8.89999999999981	-7.4452728567851245e-06	4.600135006329958e-06	-2.1449889878866302e-06	0.0
8.90999999999981	-7.411795226701487e-06	4.5842017064165625e-06	-2.132552254199063e-06	0.0
8.91999999999981	-7.378505163954105e-06	4.568333428876297e-06	-2.1202010523392774e-06	0.0
8.92999999999981	-7.3454014085964264e-06	4.552529883154367e-06	-2.1079347010739216e-06	0.0
8.93999999999981	-7.312482710618428e-06	4.536790779949805e-06	-2.0957525253576846e-06	0.0
8.94999999999981	-7.279747829856693e-06	4.52111583121177e-06	-2.0836538562691743e-06	0.0
8.959999999999809	-7.2471955359054785e-06	4.505504750135025e-06	-2.071638030947521e-06	0.0
8.969999999999809	-7.2148246080286384e-06	4.489957251157497e-06	-2.0597043925297317e-06	0.0
8.979999999999809	-7.182633835072407e-06	4.474473049954749e-06	-2.047852290088767e-06	0.0
8.989999999999808	-7.150622015378987e-06	4.459051863437553e-06	-2.0360810785723436e-06	0.0
8.999999999999808	-7.118787956701086e-06	4.443693409746828e-06	-2.0243901187424472e-06	0.0
9.009999999999808	-7.08713047611721e-06	4.428397408250684e-06	-2.012778777115544e-06	0.0
9.019999999999808	-7.055648399947781e-06	4.413163579539821e-06	-2.001246425903496e-06	0.0
9.029999999999808	-7.0243405636721525e-06	4.397991645424365e-06	-1.9897924429551524e-06	0.0
9.039999999999807	-6.99320581184635e-06	4.382881328929051e-06	-1.9784162116986205e-06	0.0
9.049999999999807	-6.962242998021684e-06	4.367832354290218e-06	-1.967117121084215e-06	0.0
9.059999999999807	-6.93145098466412e-06	4.352844446951035e-06	-1.9558945655280622e-06	0.0
9.069999999999807	-6.900828643074456e-06	4.337917333558248e-06	-1.94474794485634e-06	0.0
9.079999999999806	-6.870374853309272e-06	4.323050741958148e-06	-1.933676664250195e-06	0.0
9.089999999999806	-6.840088504102637e-06	4.308244401192143e-06	-1.922680134191268e-06	0.0
9.099999999999806	-6.809968492788655e-06	4.29349804149369e-06	-1.911757770407868e-06	0.0
9.109999999999806	-6.780013725224645e-06	4.278811394283344e-06	-1.9009089938217577e-06	0.0
9.119999999999806	-6.750223115715189e-06	4.264184192165644e-06	-1.8901332304955496e-06	0.0
9.129999999999805	-6.720595586936871e-06	4.249616168924876e-06	-1.879429911580717e-06	0.0
9.139999999999805	-6.691130069863751e-06	4.2351070595211554e-06	-1.8687984732661988e-06	0.0
9.149999999999805	-6.6618255036935355e-06	4.220656600086379e-06	-1.8582383567275908e-06	0.0
9.159999999999805	-6.632680835774587e-06	4.206264527920479e-06	-1.8477490080769326e-06	0.0
9.169999999999805	-6.603695021533502e-06	4.1919305814873145e-06	-1.8373298783130601e-06	0.0
9.179999999999804	-6.5748670244034725e-06	4.177654500411054e-06	-1.8269804232725287e-06	0.0
9.189999999999804	-6.546195815753368e-06	4.163436025471728e-06	-1.8167001035811082e-06	0.0
9.199999999999804	-6.51768037481743e-06	4.149274898601784e-06	-1.8064883846058208e-06	0.0
9.209999999999804	-6.48931968862576e-06	4.135170862881814e-06	-1.7963447364075373e-06	0.0
9.219999999999803	-6.461112751935365e-06	4.12112366253685e-06	-1.7862686336941092e-06	0.0
9.229999999999803	-6.433058567161995e-06	4.1071330429325005e-06	-1.7762595557740403e-06	0.0
9.239999999999803	-6.405156144312574e-06	4.093198750570498e-06	-1.7663169865106814e-06	0.0
9.249999999999803	-6.377404500918276e-06	4.079320533085547e-06	-1.7564404142769515e-06	0.0
9.259999999999803	-6.34980266196833e-06	4.065498139240856e-06	-1.7466293319105766e-06	0.0
9.269999999999802	-6.32234965984441e-06	4.051731318924341e-06	-1.7368832366698294e-06	0.0
9.279999999999802	-6.295044534255684e-06	4.038019823144911e-06	-1.7272016301897775e-06	0.0
9.289999999999802	-6.267886332174489e-06	4.02436340402829e-06	-1.7175840184390306e-06	0.0
9.299999999999802	-6.2408741077726465e-06	4.010761814813246e-06	-1.708029911676973e-06	0.0
9.309999999999802	-6.214006922358381e-06	3.997214809847799e-06	-1.6985388244114803e-06	0.0
9.319999999999801	-6.1872838443138845e-06	3.983722144584914e-06	-1.6891102753571196e-06	0.0
9.329999999999801	-6.160703949033467e-06	3.970283575579274e-06	-1.6797437873938173e-06	0.0
9.339999999999801	-6.134266318862301e-06	3.956898860482726e-06	-1.6704388875259965e-06	0.0
9.3499999999998	-6.107970043035769e-06	3.943567758040794e-06	-1.6611951068421713e-06	0.0
9.3599999999998	-6.08181421761945e-06	3.930290028088733e-06	-1.6520119804750024e-06	0.0
9.3699999999998	-6.055797945449601e-06	3.917065431547544e-06	-1.6428890475617962e-06	0.0
9.3799999999998	-6.029920336074295e-06	3.9038937304202375e-06	-1.6338258512054493e-06	0.0
9.3899999999998	-6.0041805056951065e-06	3.890774687787766e-06	-1.6248219384358322e-06	0.0
9.3999999999998	-5.978577577109331e-06	3.877708067805433e-06	-1.6158768601716063e-06	0.0
9.4099999999998	-5.953110679652857e-06	3.864693635698967e-06	-1.6069901711824698e-06	0.0
9.4199999999998	-5.927778949143478e-06	3.851731157760396e-06	-1.5981614300518175e-06	0.0
9.429999999999799	-5.902581527824848e-06	3.838820401344521e-06	-1.5893901991398298e-06	0.0
9.439999999999799	-5.877517564310938e-06	3.825961134865158e-06	-1.5806760445469627e-06	0.0
9.449999999999799	-5.852586213531046e-06	3.8131531277908256e-06	-1.5720185360778525e-06	0.0
9.459999999999798	-5.82778663667533e-06	3.8003961506413817e-06	-1.5634172472056144e-06	0.0
9.469999999999798	-5.803118001140927e-06	3.7876899749838915e-06	-1.5548717550365455e-06	0.0
9.479999999999798	-5.7785794804784645e-06	3.7750343734291653e-06	-1.546381640275214e-06	0.0
9.489999999999798	-5.754170254339243e-06	3.7624291196276773e-06	-1.5379464871899356e-06	0.0
9.499999999999797	-5.729889508422853e-06	3.7498739882654885e-06	-1.5295658835786346e-06	0.0
9.509999999999797	-5.705736434425299e-06	3.737368755061253e-06	-1.5212394207350795e-06	0.0
9.519999999999797	-5.681710229987642e-06	3.7249131967615293e-06	-1.5129666934154933e-06	0.0
9.529999999999797	-5.657810098645141e-06	3.712507091137543e-06	-1.5047472998055272e-06	0.0
9.539999999999797	-5.634035249776923e-06	3.7001502169814545e-06	-1.4965808414876066e-06	0.0
9.549999999999796	-5.610384898556016e-06	3.6878423541019207e-06	-1.4884669234086233e-06	0.0
9.559999999999796	-5.586858265900052e-06	3.675583283321286e-06	-1.4804051538479933e-06	0.0
9.569999999999796	-5.5634545784222895e-06	3.663372786470896e-06	-1.472395144386057e-06	0.0
9.579999999999796	-5.540173068383201e-06	3.6512106463880306e-06	-1.464436509872831e-06	0.0
9.589999999999796	-5.517012973642473e-06	3.639096646911664e-06	-1.4565288683970944e-06	0.0
9.599999999999795	-5.493973537611535e-06	3.627030572879025e-06	-1.4486718412558175e-06	0.0
9.609999999999795	-5.471054009206483e-06	3.6150122101215875e-06	-1.4408650529239195e-06	0.0
9.619999999999795	-5.448253642801482e-06	3.6030413454617516e-06	-1.4331081310243618e-06	0.0
9.629999999999795	-5.425571698182646e-06	3.59111776670862e-06	-1.4254007062985524e-06	0.0
9.639999999999795	-5.403007440502319e-06	3.5792412626543617e-06	-1.4177424125770856e-06	0.0
9.649999999999794	-5.3805601402338425e-06	3.567411623070988e-06	-1.4101328867507896e-06	0.0
9.659999999999794	-5.3582290731267065e-06	3.5556286387059497e-06	-1.402571768742088e-06	0.0
9.669999999999794	-5.3360135201621875e-06	3.5438921012787133e-06	-1.3950587014766727e-06	0.0
9.679999999999794	-5.313912767509382e-06	3.5322018034773595e-06	-1.3875933308554783e-06	0.0
9.689999999999793	-5.291926106481674e-06	3.5205575389542077e-06	-1.3801753057269597e-06	0.0
9.699999999999793	-5.270052833493605e-06	3.50895910232287e-06	-1.3728042778596664e-06	0.0
9.709999999999793	-5.24829225001821e-06	3.497406289154001e-06	-1.3654799019151108e-06	0.0
9.719999999999793	-5.22664366254468e-06	3.4858988959714814e-06	-1.3582018354209256e-06	0.0
9.729999999999793	-5.205106382536517e-06	3.4744367202497357e-06	-1.3509697387443086e-06	0.0
9.739999999999792	-5.183679726390042e-06	3.4630195604088835e-06	-1.3437832750657522e-06	0.0
9.749999999999792	-5.162363015393307e-06	3.4516472158114978e-06	-1.336642110353046e-06	0.0
9.759999999999792	-5.141155575685422e-06	3.4403194867595434e-06	-1.329545913335563e-06	0.0
9.769999999999792	-5.120056738216246e-06	3.4290361744894913e-06	-1.322494355478814e-06	0.0
9.779999999999792	-5.099065838706493e-06	3.4177970811698488e-06	-1.315487110959272e-06	0.0
9.789999999999791	-5.078182217608169e-06	3.406602009896699e-06	-1.3085238566394626e-06	0.0
9.799999999999791	-5.05740522006547e-06	3.3954507646906068e-06	-1.3016042720433147e-06	0.0
9.80999999999979	-5.036734195875966e-06	3.3843431504924946e-06	-1.2947280393317765e-06	0.0
9.81999999999979	-5.016168499452235e-06	3.3732789731604948e-06	-1.2878948432786815e-06	0.0
9.82999999999979	-4.995707489783782e-06	3.362258039465724e-06	-1.2811043712468711e-06	0.0
9.83999999999979	-4.9753505303994105e-06	3.3512801570894546e-06	-1.2743563131645606e-06	0.0
9.84999999999979	-4.955096989329857e-06	3.3403451346186424e-06	-1.2676503615019665e-06	0.0
9.85999999999979	-4.934946239070898e-06	3.3294527815428128e-06	-1.2609862112481586e-06	0.0
9.86999999999979	-4.914897656546669e-06	3.318602908250593e-06	-1.254363559888168e-06	0.0
9.87999999999979	-4.894950623073464e-06	3.307795326025663e-06	-1.247782107380327e-06	0.0
9.88999999999979	-4.8751045243238e-06	3.2970298470432198e-06	-1.2412415561338425e-06	0.0
9.899999999999789	-4.8553587502908345e-06	3.286306284366773e-06	-1.2347416109866009e-06	0.0
9.909999999999789	-4.835712695253142e-06	3.2756244519442527e-06	-1.2282819791832127e-06	0.0
9.919999999999789	-4.816165757739816e-06	3.2649841646042634e-06	-1.2218623703532638e-06	0.0
9.929999999999788	-4.796717340495899e-06	3.25438523805309e-06	-1.2154824964898104e-06	0.0
9.939999999999788	-4.77736685044812e-06	3.243827488870261e-06	-1.2091420719280856e-06	0.0
9.949999999999788	-4.758113698671005e-06	3.23331073450591e-06	-1.2028408133244194e-06	0.0
9.959999999999788	-4.7389573003532606e-06	3.2228347932764586e-06	-1.196578439635386e-06	0.0
9.969999999999787	-4.719897074764486e-06	3.2123994843614592e-06	-1.1903546720971517e-06	0.0
9.979999999999787	-4.700932445222235e-06	3.202004627799878e-06	-1.1841692342050426e-06	0.0
9.989999999999787	-4.682062839059328e-06	3.191650044486788e-06	-1.1780218516933203e-06	0.0
9.999999999999787	-4.663287687591505e-06	3.1813355561693682e-06	-1.171912252515152e-06	0.0
10.009999999999787	-4.644606426085416e-06	3.171060985443788e-06	-1.165840166822796e-06	0.0
10.019999999999786	-4.626018493726834e-06	3.160826155751461e-06	-1.1598053269479795e-06	0.0
10.029999999999786	-4.607523333589226e-06	3.150630891375432e-06	-1.153807467382479e-06	0.0
10.039999999999786	-4.589120392602607e-06	3.1404750174372945e-06	-1.1478463247588936e-06	0.0
10.049999999999786	-4.5708091215226675e-06	3.1303583598929523e-06	-1.1419216378316121e-06	0.0
10.059999999999786	-4.552588974900211e-06	3.1202807455297136e-06	-1.1360331474579734e-06	0.0
10.069999999999785	-4.534459411050874e-06	3.110242001962576e-06	-1.13018059657961e-06	0.0
10.079999999999785	-4.516419892025105e-06	3.100241957630641e-06	-1.1243637302039845e-06	0.0
10.089999999999785	-4.498469883578456e-06	3.0902804417936148e-06	-1.1185822953861056e-06	0.0
10.099999999999785	-4.480608855142132e-06	3.0803572845284895e-06	-1.1128360412104277e-06	0.0
10.109999999999784	-4.4628362797938146e-06	3.0704723167257497e-06	-1.1071247187729316e-06	0.0
10.119999999999784	-4.445151634228762e-06	3.060625370086195e-06	-1.1014480811633768e-06	0.0
10.129999999999784	-4.427554398731196e-06	3.050816277117397e-06	-1.0958058834477416e-06	0.0
10.139999999999784	-4.410044057145875e-06	3.0410448711297697e-06	-1.0901978826508223e-06	0.0
10.149999999999784	-4.392620096850066e-06	3.031310986233904e-06	-1.0846238377390122e-06	0.0
10.159999999999783	-4.375282008725644e-06	3.0216144573363625e-06	-1.0790835096032515e-06	0.0
10.169999999999783	-4.358029287131515e-06	3.011955120136653e-06	-1.0735766610421373e-06	0.0
10.179999999999783	-4.340861429876294e-06	3.002332811123604e-06	-1.068103056745206e-06	0.0
10.189999999999783	-4.3237779381912145e-06	2.992747367571853e-06	-1.0626624632763768e-06	0.0
10.199999999999783	-4.306778316703289e-06	2.9831986275385743e-06	-1.0572546490575533e-06	0.0
10.209999999999782	-4.2898620734087274e-06	2.97368642985984e-06	-1.0518793843523913e-06	0.0
10.219999999999782	-4.2730287196466005e-06	2.9642106141473783e-06	-1.0465364412502197e-06	0.0
10.229999999999782	-4.256277770072725e-06	2.954771020785075e-06	-1.0412255936501175e-06	0.0
10.239999999999782	-4.23960874263381e-06	2.9453674909253426e-06	-1.0359466172451507e-06	0.0
10.249999999999782	-4.2230211585418215e-06	2.9359998664860936e-06	-1.0306992895067519e-06	0.0
10.259999999999781	-4.206514542248597e-06	2.9266679901468446e-06	-1.0254833896692602e-06	0.0
10.269999999999781	-4.190088421420683e-06	2.917371705345726e-06	-1.0202986987146012e-06	0.0
10.27999999999978	-4.173742326914391e-06	2.9081108562758263e-06	-1.0151449993571266e-06	0.0
10.28999999999978	-4.157475792751115e-06	2.898885287882045e-06	-1.01002207602858e-06	0.0
10.29999999999978	-4.141288356092813e-06	2.8896948458573425e-06	-1.0049297148632298e-06	0.0
10.30999999999978	-4.125179557217788e-06	2.8805393766394344e-06	-9.998677036831249e-07	0.0
10.31999999999978	-4.109148939496609e-06	2.8714187274078714e-06	-9.948358319835012e-07	0.0
10.32999999999978	-4.0931960493683175e-06	2.862332746079978e-06	-9.898338909183251e-07	0.0
10.33999999999978	-4.0773204363168e-06	2.8532812813079634e-06	-9.848616732859703e-07	0.0
10.34999999999978	-4.061521652847393e-06	2.844264182475233e-06	-9.799189735150401e-07	0.0
10.35999999999978	-4.0457992544637085e-06	2.8352812996933543e-06	-9.75005587650314e-07	0.0
10.369999999999779	-4.030152799644642e-06	2.8263324837985837e-06	-9.701213133388286e-07	0.0
10.379999999999779	-4.014581849821611e-06	2.8174175863482207e-06	-9.65265949816099e-07	0.0
10.389999999999779	-3.9990859693559815e-06	2.808536459617626e-06	-9.604392978924577e-07	0.0
10.399999999999778	-3.983664725516697e-06	2.799688956596962e-06	-9.556411599395295e-07	0.0
10.409999999999778	-3.968317688458141e-06	2.7908749309873716e-06	-9.508713398768316e-07	0.0
10.419999999999778	-3.9530444311981126e-06	2.7820942371982465e-06	-9.461296431584986e-07	0.0
10.429999999999778	-3.937844529596107e-06	2.7733467303433614e-06	-9.414158767601317e-07	0.0
10.439999999999777	-3.9227175623317e-06	2.7646322662379317e-06	-9.367298491657721e-07	0.0
10.449999999999777	-3.907663110883192e-06	2.7559507013955192e-06	-9.320713703549942e-07	0.0
10.459999999999777	-3.892680759506367e-06	2.7473018930237473e-06	-9.274402517901198e-07	0.0
10.469999999999777	-3.877770095213512e-06	2.738685699022355e-06	-9.228363064035498e-07	0.0
10.479999999999777	-3.8629307077525875e-06	2.7301019779788658e-06	-9.182593485852156e-07	0.0
10.489999999999776	-3.84816218958656e-06	2.7215505891657344e-06	-9.137091941701456e-07	0.0
10.499999999999776	-3.833464135872978e-06	2.713031392537269e-06	-9.091856604261442e-07	0.0
10.509999999999776	-3.818836144443649e-06	2.7045442487257816e-06	-9.046885660415909e-07	0.0
10.519999999999776	-3.8042778157845734e-06	2.696089019039003e-06	-9.002177311133432e-07	0.0
10.529999999999776	-3.789788753015997e-06	2.687665565456233e-06	-8.957729771347587e-07	0.0
10.539999999999775	-3.7753685618726494e-06	2.6792737506255844e-06	-8.913541269838218e-07	0.0
10.549999999999775	-3.761016850684189e-06	2.6709134378605406e-06	-8.869610049113828e-07	0.0
10.559999999999775	-3.7467332303557586e-06	2.6625844911366335e-06	-8.825934365295016e-07	0.0
10.569999999999775	-3.732517314348782e-06	2.654286775088394e-06	-8.782512487999005e-07	0.0
10.579999999999774	-3.71836871866185e-06	2.6460201550060657e-06	-8.739342700225219e-07	0.0
10.589999999999774	-3.704287061811835e-06	2.6377844968324564e-06	-8.696423298241888e-07	0.0
10.599999999999774	-3.690271964815144e-06	2.62957966715956e-06	-8.653752591473694e-07	0.0
10.609999999999774	-3.6763230511691234e-06	2.6214055332256962e-06	-8.611328902390451e-07	0.0
10.619999999999774	-3.662439946833645e-06	2.6132619629120583e-06	-8.569150566396776e-07	0.0
10.629999999999773	-3.6486222802128323e-06	2.605148824739498e-06	-8.527215931722767e-07	0.0
10.639999999999773	-3.6348696821369682e-06	2.597065987865755e-06	-8.485523359315672e-07	0.0
10.649999999999773	-3.6211817858445203e-06	2.5890133220818077e-06	-8.444071222732534e-07	0.0
10.659999999999773	-3.607558226964351e-06	2.5809906978090833e-06	-8.402857908033803e-07	0.0
10.669999999999773	-3.593998643498092e-06	2.5729979860961284e-06	-8.361881813677915e-07	0.0
10.679999999999772	-3.580502675802603e-06	2.56503505861557e-06	-8.321141350416824e-07	0.0
10.689999999999772	-3.567069966572673e-06	2.557101787660947e-06	-8.280634941192442e-07	0.0
10.699999999999772	-3.5537001608237845e-06	2.54919804614363e-06	-8.240361021034034e-07	0.0
10.709999999999772	-3.5403929058750744e-06	2.541323707589756e-06	-8.200318036956545e-07	0.0
10.719999999999771	-3.5271478513324347e-06	2.533478646137068e-06	-8.160504447859804e-07	0.0
10.729999999999771	-3.5139646490717222e-06	2.5256627365315565e-06	-8.120918724428656e-07	0.0
10.739999999999771	-3.5008429532221664e-06	2.517875854124989e-06	-8.08155934903397e-07	0.0
10.74999999999977	-3.4877824201498482e-06	2.51011787487165e-06	-8.042424815634543e-07	0.0
10.75999999999977	-3.474782708441394e-06	2.50238867532484e-06	-8.00351362967985e-07	0.0
10.76999999999977	-3.4618434788877363e-06	2.4946881326340035e-06	-7.964824308013727e-07	0.0
10.77999999999977	-3.448964394468059e-06	2.487016124542373e-06	-7.9263553787788e-07	0.0
10.78999999999977	-3.4361451203338536e-06	2.479372529382632e-06	-7.888105381321878e-07	0.0
10.79999999999977	-3.4233853237931192e-06	2.471757226075456e-06	-7.850072866100113e-07	0.0
10.80999999999977	-3.410684674294691e-06	2.4641700941250066e-06	-7.812256394588008e-07	0.0
10.81999999999977	-3.3980428434126973e-06	2.4566110136171033e-06	-7.774654539185256e-07	0.0
10.82999999999977	-3.3854595048311376e-06	2.4490798652154345e-06	-7.737265883125393e-07	0.0
10.839999999999769	-3.37293433432862e-06	2.441576530158871e-06	-7.700089020385251e-07	0.0
10.849999999999769	-3.360467009763192e-06	2.4341008902586756e-06	-7.6631225555952e-07	0.0
10.859999999999769	-3.348057211057292e-06	2.4266528278953995e-06	-7.626365103950226e-07	0.0
10.869999999999768	-3.3357046201828824e-06	2.4192322260154248e-06	-7.589815291121721e-07	0.0
10.879999999999768	-3.3234089211466217e-06	2.4118389681289564e-06	-7.553471753170112e-07	0.0
10.889999999999768	-3.3111697999752284e-06	2.404472938306536e-06	-7.517333136458221e-07	0.0
10.899999999999768	-3.29898694470093e-06	2.3971340211761138e-06	-7.481398097565418e-07	0.0
10.909999999999767	-3.2868600453470417e-06	2.389822101920129e-06	-7.445665303202484e-07	0.0
10.919999999999767	-3.274788793913655e-06	2.382537066272923e-06	-7.410133430127262e-07	0.0
10.929999999999767	-3.2627728843634646e-06	2.3752788005173844e-06	-7.374801165061004e-07	0.0
10.939999999999767	-3.2508120126076693e-06	2.3680471914824384e-06	-7.339667204605502e-07	0.0
10.949999999999767	-3.2389058764920467e-06	2.36084212653998e-06	-7.304730255160895e-07	0.0
10.959999999999766	-3.2270541757830903e-06	2.3536634936022125e-06	-7.269989032844233e-07	0.0
10.969999999999766	-3.215256612154283e-06	2.346511181118466e-06	-7.235442263408721e-07	0.0
10.979999999999766	-3.203512889172464e-06	2.3393850780726156e-06	-7.201088682163672e-07	0.0
10.989999999999766	-3.191822712284344e-06	2.3322850739801226e-06	-7.166927033895189e-07	0.0
10.999999999999766	-3.1801857888030903e-06	2.3252110588855898e-06	-7.132956072787489e-07	0.0
11.009999999999765	-3.1686018278950275e-06	2.318162923359209e-06	-7.099174562344971e-07	0.0
11.019999999999765	-3.1570705405664597e-06	2.3111405584945602e-06	-7.065581275314884e-07	0.0
11.029999999999765	-3.1455916396505944e-06	2.3041438559059967e-06	-7.032174993610743e-07	0.0
11.039999999999765	-3.1341648397945635e-06	2.2971727077249683e-06	-6.998954508236379e-07	0.0
11.049999999999764	-3.122789857446555e-06	2.290227006598336e-06	-6.965918619210629e-07	0.0
11.059999999999764	-3.1114664108430397e-06	2.283306645684728e-06	-6.933066135492711e-07	0.0
11.069999999999764	-3.100194219996109e-06	2.2764115186525326e-06	-6.900395874908227e-07	0.0
11.079999999999764	-3.0889730066809168e-06	2.2695415196765625e-06	-6.867906664075819e-07	0.0
11.089999999999764	-3.0778024944232106e-06	2.262696543435805e-06	-6.835597338334457e-07	0.0
11.099999999999763	-3.06668240848696e-06	2.255876485110424e-06	-6.803466741671354e-07	0.0
11.109999999999763	-3.0556124758620916e-06	2.2490812403791437e-06	-6.771513726650482e-07	0.0
11.119999999999763	-3.044592425252335e-06	2.242310705416584e-06	-6.739737154341769e-07	0.0
11.129999999999763	-3.033621987063122e-06	2.235564776890688e-06	-6.708135894250829e-07	0.0
11.139999999999763	-3.022700893389632e-06	2.2288433519598547e-06	-6.676708824249372e-07	0.0
11.149999999999762	-3.0118288780048967e-06	2.222146328270618e-06	-6.645454830506155e-07	0.0
11.159999999999762	-3.0010056763480183e-06	2.2154736039543417e-06	-6.61437280741858e-07	0.0
11.169999999999762	-2.9902310255124507e-06	2.2088250776254895e-06	-6.583461657544814e-07	0.0
11.179999999999762	-2.9795046642344308e-06	2.2022006483784802e-06	-6.552720291536599e-07	0.0
11.189999999999761	-2.9688263328814213e-06	2.1956002157850977e-06	-6.52214762807252e-07	0.0
11.199999999999761	-2.958195773440716e-06	2.1890236798919847e-06	-6.491742593791947e-07	0.0
11.209999999999761	-2.947612729508112e-06	2.1824709412181993e-06	-6.461504123229505e-07	0.0
11.21999999999976	-2.937076946276621e-06	2.175941900752352e-06	-6.431431158750086e-07	0.0
11.22999999999976	-2.9265881705253545e-06	2.1694364599504804e-06	-6.401522650484466e-07	0.0
11.23999999999976	-2.9161461506084253e-06	2.1629545207330063e-06	-6.371777556265453e-07	0.0
11.24999999999976	-2.905750636443972e-06	2.1564959854826264e-06	-6.342194841564573e-07	0.0
11.25999999999976	-2.895401379503264e-06	2.1500607570415387e-06	-6.312773479429344e-07	0.0
11.26999999999976	-2.885098132799861e-06	2.1436487387091606e-06	-6.283512450421021e-07	0.0
11.27999999999976	-2.874840650878913e-06	2.1372598342393343e-06	-6.254410742552945e-07	0.0
11.28999999999976	-2.8646286898064828e-06	2.130893947838219e-06	-6.225467351229383e-07	0.0
11.29999999999976	-2.8544620071589935e-06	2.124550984161531e-06	-6.196681279184889e-07	0.0
11.309999999999759	-2.8443403620127374e-06	2.1182308483122375e-06	-6.16805153642424e-07	0.0
11.319999999999759	-2.834263514933473e-06	2.1119334458380478e-06	-6.139577140162792e-07	0.0
11.329999999999758	-2.824231227966098e-06	2.105658682729072e-06	-6.111257114767448e-07	0.0
11.339999999999758	-2.814243264624399e-06	2.099406465415187e-06	-6.083090491698066e-07	0.0
11.349999999999758	-2.804299389880885e-06	2.0931767007640486e-06	-6.055076309449412e-07	0.0
11.359999999999758	-2.794399370156711e-06	2.0869692960782532e-06	-6.027213613493571e-07	0.0
11.369999999999758	-2.78454297331164e-06	2.080784159093223e-06	-5.999501456222887e-07	0.0
11.379999999999757	-2.77472996863413e-06	2.0746211979747568e-06	-5.971938896893397e-07	0.0
11.389999999999757	-2.764960126831459e-06	2.068480321316691e-06	-5.94452500156867e-07	0.0
11.399999999999757	-2.7552332200199384e-06	2.0623614381385467e-06	-5.91725884306429e-07	0.0
11.409999999999757	-2.7455490217152144e-06	2.0562644578832388e-06	-5.890139500892615e-07	0.0
11.419999999999757	-2.735907306822622e-06	2.0501892904147194e-06	-5.863166061208201e-07	0.0
11.429999999999756	-2.7263078516276157e-06	2.0441358460156683e-06	-5.83633761675353e-07	0.0
11.439999999999756	-2.7167504337862834e-06	2.0381040353852686e-06	-5.80965326680533e-07	0.0
11.449999999999756	-2.707234832315931e-06	2.0320937696368275e-06	-5.783112117121286e-07	0.0
11.459999999999756	-2.697760827585715e-06	2.02610496029564e-06	-5.756713279887212e-07	0.0
11.469999999999756	-2.6883282013073936e-06	2.0201375192966366e-06	-5.730455873664736e-07	0.0
11.479999999999755	-2.6789367365260855e-06	2.014191358982128e-06	-5.704339023339342e-07	0.0
11.489999999999755	-2.6695862176111475e-06	2.008266392099604e-06	-5.678361860068914e-07	0.0
11.499999999999755	-2.6602764302471147e-06	2.002362531799615e-06	-5.652523521232742e-07	0.0
11.509999999999755	-2.6510071614246648e-06	1.996479691633443e-06	-5.626823150380898e-07	0.0
11.519999999999754	-2.64177819943172e-06	1.990617785550964e-06	-5.601259897184109e-07	0.0
11.529999999999754	-2.6325893338445445e-06	1.9847767278984707e-06	-5.575832917384014e-07	0.0
11.539999999999754	-2.6234403555189857e-06	1.9789564334164394e-06	-5.550541372743913e-07	0.0
11.549999999999754	-2.6143310565816843e-06	1.973156817237524e-06	-5.525384430999827e-07	0.0
11.559999999999754	-2.605261230421453e-06	1.9673777948842576e-06	-5.500361265812108e-07	0.0
11.569999999999753	-2.596230671680634e-06	1.9616192822670554e-06	-5.475471056717368e-07	0.0
11.579999999999753	-2.587239176246592e-06	1.9558811956819753e-06	-5.450712989080871e-07	0.0
11.589999999999753	-2.5782865412431918e-06	1.950163451808795e-06	-5.426086254049302e-07	0.0
11.599999999999753	-2.5693725650224174e-06	1.944465967708645e-06	-5.401590048503982e-07	0.0
11.609999999999753	-2.5604970471560233e-06	1.93878866082224e-06	-5.37722357501443e-07	0.0
11.619999999999752	-2.551659788427201e-06	1.9331314489675826e-06	-5.352986041792379e-07	0.0
11.629999999999752	-2.542860590822407e-06	1.9274942503379757e-06	-5.328876662646151e-07	0.0
11.639999999999752	-2.534099257523142e-06	1.9218769835001414e-06	-5.304894656935426e-07	0.0
11.649999999999752	-2.525375592897879e-06	1.9162795673919517e-06	-5.281039249526439e-07	0.0
11.659999999999751	-2.5166894024940013e-06	1.9107019213204714e-06	-5.25730967074749e-07	0.0
11.669999999999751	-2.5080404930298035e-06	1.9051439649600763e-06	-5.233705156344912e-07	0.0
11.679999999999751	-2.499428672386587e-06	1.8996056183503718e-06	-5.210224947439368e-07	0.0
11.68999999999975	-2.490853749600763e-06	1.894086801894224e-06	-5.186868290482535e-07	0.0
11.69999999999975	-2.4823155348560633e-06	1.8885874363558313e-06	-5.163634437214183e-07	0.0
11.70999999999975	-2.4738138394757605e-06	1.8831074428586137e-06	-5.140522644619578e-07	0.0
11.71999999999975	-2.4653484759149774e-06	1.8776467428835134e-06	-5.117532174887301e-07	0.0
11.72999999999975	-2.4569192577530614e-06	1.872205258266981e-06	-5.094662295367395e-07	0.0
11.73999999999975	-2.4485259996859734e-06	1.866782911198856e-06	-5.071912278529898e-07	0.0
11.74999999999975	-2.4401685175187653e-06	1.8613796242208023e-06	-5.04928140192368e-07	0.0
11.75999999999975	-2.4318466281581113e-06	1.8559953202241426e-06	-5.026768948135736e-07	0.0
11.769999999999749	-2.423560149604886e-06	1.8506299224480284e-06	-5.004374204750698e-07	0.0
11.779999999999749	-2.415308900946782e-06	1.8452833544777843e-06	-4.98209646431082e-07	0.0
11.789999999999749	-2.4070927023510242e-06	1.8399555402427446e-06	-4.959935024276214e-07	0.0
11.799999999999748	-2.398911375057079e-06	1.8346464040145683e-06	-4.937889186985495e-07	0.0
11.809999999999748	-2.3907647413694723e-06	1.8293558704053781e-06	-4.915958259616712e-07	0.0
11.819999999999748	-2.3826526246506278e-06	1.8240838643660963e-06	-4.894141554148647e-07	0.0
11.829999999999748	-2.3745748493137645e-06	1.8188303111842231e-06	-4.872438387322452e-07	0.0
11.839999999999748	-2.3665312408158418e-06	1.813595136482507e-06	-4.850848080603593e-07	0.0
11.849999999999747	-2.3585216256505606e-06	1.8083782662168642e-06	-4.829369960144126e-07	0.0
11.859999999999747	-2.3505458313414277e-06	1.8031796266747017e-06	-4.808003356745338e-07	0.0
11.869999999999747	-2.3426036864348462e-06	1.7979991444730821e-06	-4.786747605820638e-07	0.0
11.879999999999747	-2.334695020493273e-06	1.7928367465572589e-06	-4.7656020473588425e-07	0.0
11.889999999999747	-2.326819664088411e-06	1.7876923601983784e-06	-4.7445660258877264e-07	0.0
11.899999999999746	-2.318977448794478e-06	1.7825659129923604e-06	-4.723638890437904e-07	0.0
11.909999999999746	-2.311168207181485e-06	1.777457332857743e-06	-4.702819994507041e-07	0.0
11.919999999999746	-2.303391772808616e-06	1.7723665480342211e-06	-4.682108696024339e-07	0.0
11.929999999999746	-2.2956479802175774e-06	1.7672934870808705e-06	-4.661504357315355e-07	0.0
11.939999999999745	-2.2879366649260935e-06	1.7622380788743992e-06	-4.641006345067118e-07	0.0
11.949999999999745	-2.28025766342136e-06	1.757200252607633e-06	-4.620614030293542e-07	0.0
11.959999999999745	-2.2726108131536067e-06	1.7521799377876313e-06	-4.600326788301137e-07	0.0
11.969999999999745	-2.264995952529664e-06	1.747177064234362e-06	-4.580143998655024e-07	0.0
11.979999999999745	-2.257412920906615e-06	1.7421915620787176e-06	-4.5600650451452444e-07	0.0
11.989999999999744	-2.2498615585854445e-06	1.737223361761078e-06	-4.540089315753337e-07	0.0
11.999999999999744	-2.2423417068047893e-06	1.7322723940296416e-06	-4.520216202619251e-07	0.0
12.009999999999744	-2.2348532077346975e-06	1.72733858993891e-06	-4.5004451020084917e-07	0.0
12.019999999999744	-2.2273959044704286e-06	1.7224218808480572e-06	-4.4807754142795884e-07	0.0
12.029999999999744	-2.219969641026333e-06	1.7175221984191078e-06	-4.461206543851832e-07	0.0
12.039999999999743	-2.2125742623297247e-06	1.7126394746157482e-06	-4.4417378991732855e-07	0.0
12.049999999999743	-2.2052096142148643e-06	1.7077736417015942e-06	-4.4223688926890735e-07	0.0
12.059999999999743	-2.1978755434169055e-06	1.7029246322385065e-06	-4.4030989408099566e-07	0.0
12.069999999999743	-2.190571897565961e-06	1.6980923790852406e-06	-4.383927463881171e-07	0.0
12.079999999999742	-2.1832985251811566e-06	1.6932768153958676e-06	-4.3648538861515303e-07	0.0
12.089999999999742	-2.1760552756647564e-06	1.6884778746182375e-06	-4.3458776357428036e-07	0.0
12.099999999999742	-2.1688419992963195e-06	1.6836954904924245e-06	-4.326998144619367e-07	0.0
12.109999999999742	-2.161658547226903e-06	1.6789295970493137e-06	-4.308214848558091e-07	0.0
12.119999999999742	-2.154504771473302e-06	1.6741801286090587e-06	-4.2895271871185183e-07	0.0
12.129999999999741	-2.147380524912329e-06	1.6694470197796219e-06	-4.2709346036132874e-07	0.0
12.139999999999741	-2.1402856612751477e-06	1.6647302054553369e-06	-4.252436545078805e-07	0.0
12.149999999999741	-2.1332200351416312e-06	1.660029620815347e-06	-4.234032462246182e-07	0.0
12.15999999999974	-2.1261835019347655e-06	1.6553452013222749e-06	-4.2157218095124304e-07	0.0
12.16999999999974	-2.1191759179151024e-06	1.65067688272081e-06	-4.1975040449118834e-07	0.0
12.17999999999974	-2.1121971401752343e-06	1.6460246010359339e-06	-4.1793786300878926e-07	0.0
12.18999999999974	-2.1052470266343242e-06	1.641388292572201e-06	-4.161345030264735e-07	0.0
12.19999999999974	-2.0983254360326673e-06	1.6367678939115722e-06	-4.143402714219818e-07	0.0
12.20999999999974	-2.091432227926294e-06	1.6321633419124304e-06	-4.125551154256068e-07	0.0
12.21999999999974	-2.084567262681604e-06	1.6275745737081988e-06	-4.1077898261745916e-07	0.0
12.22999999999974	-2.0777304014700526e-06	1.623001526705772e-06	-4.090118209247563e-07	0.0
12.239999999999739	-2.0709215062628587e-06	1.6184441385843069e-06	-4.0725357861913524e-07	0.0
12.249999999999739	-2.0641404398257713e-06	1.6139023472937757e-06	-4.0550420431398784e-07	0.0
12.259999999999739	-2.0573870657138416e-06	1.6093760910537442e-06	-4.0376364696182127e-07	0.0
12.269999999999738	-2.050661248266267e-06	1.6048653083517908e-06	-4.020318558516367e-07	0.0
12.279999999999738	-2.043962852601247e-06	1.6003699379423727e-06	-4.0030878060633846e-07	0.0
12.289999999999738	-2.03729174461089e-06	1.5958899188454953e-06	-3.985943711801567e-07	0.0
12.299999999999738	-2.0306477909561503e-06	1.5914251903452951e-06	-3.9688857785609925e-07	0.0
12.309999999999738	-2.024030859061791e-06	1.586975691988745e-06	-3.9519135124342256e-07	0.0
12.319999999999737	-2.017440817111411e-06	1.5825413635845503e-06	-3.935026422751246e-07	0.0
12.329999999999737	-2.010877534042469e-06	1.5781221452015832e-06	-3.9182240220546087e-07	0.0
12.339999999999737	-2.0043408795413864e-06	1.5737179771678076e-06	-3.90150582607481e-07	0.0
12.349999999999737	-1.9978307240386355e-06	1.5693288000689078e-06	-3.8848713537058665e-07	0.0
12.359999999999737	-1.9913469387039108e-06	1.564954554747076e-06	-3.8683201269811076e-07	0.0
12.369999999999736	-1.9848893954412982e-06	1.5605951822998025e-06	-3.851851671049178e-07	0.0
12.379999999999736	-1.978457966884501e-06	1.5562506240784239e-06	-3.8354655141502597e-07	0.0
12.389999999999736	-1.9720525263920883e-06	1.5519208216872086e-06	-3.819161187592462e-07	0.0
12.399999999999736	-1.9656729480427724e-06	1.5476057169818804e-06	-3.802938225728483e-07	0.0
12.409999999999735	-1.959319106630745e-06	1.543305252068546e-06	-3.7867961659323994e-07	0.0
12.419999999999735	-1.9529908776610084e-06	1.539019369302373e-06	-3.7707345485767074e-07	0.0
12.429999999999735	-1.946688137344772e-06	1.5347480112864643e-06	-3.754752917009556e-07	0.0
12.439999999999735	-1.940410762594866e-06	1.5304911208705887e-06	-3.7388508175321496e-07	0.0
12.449999999999735	-1.934158631021194e-06	1.526248641150193e-06	-3.723027799376376e-07	0.0
12.459999999999734	-1.9279316209262074e-06	1.5220205154649914e-06	-3.707283414682629e-07	0.0
12.469999999999734	-1.9217296113004203e-06	1.5178066873978648e-06	-3.691617218477798e-07	0.0
12.479999999999734	-1.915552481817964e-06	1.513607100773818e-06	-3.676028768653458e-07	0.0
12.489999999999734	-1.909400112832147e-06	1.5094216996586375e-06	-3.6605176259442767e-07	0.0
12.499999999999734	-1.9032723853710813e-06	1.5052504283579843e-06	-3.645083353906566e-07	0.0
12.509999999999733	-1.8971691811333034e-06	1.501093231416033e-06	-3.6297255188970437e-07	0.0
12.519999999999733	-1.891090382483457e-06	1.4969500536144337e-06	-3.6144436900517845e-07	0.0
12.529999999999733	-1.8850358724479835e-06	1.4928208399711252e-06	-3.5992374392653147e-07	0.0
12.539999999999733	-1.8790055347108632e-06	1.4887055357394849e-06	-3.5841063411699586e-07	0.0
12.549999999999732	-1.8729992536093604e-06	1.484604086406881e-06	-3.569049973115281e-07	0.0
12.559999999999732	-1.8670169141298294e-06	1.4805164376936862e-06	-3.554067915147774e-07	0.0
12.569999999999732	-1.8610584019035195e-06	1.4764425355523322e-06	-3.5391597499906773e-07	0.0
12.579999999999732	-1.8551236032024434e-06	1.472382326166019e-06	-3.5243250630239973e-07	0.0
12.589999999999732	-1.8492124049352319e-06	1.4683357559477742e-06	-3.509563442264695e-07	0.0
12.599999999999731	-1.8433246946430606e-06	1.464302771539347e-06	-3.4948744783470294e-07	0.0
12.609999999999731	-1.83746036049558e-06	1.4602833198100902e-06	-3.480257764503077e-07	0.0
12.619999999999731	-1.8316192912868788e-06	1.4562773478560359e-06	-3.4657128965434553e-07	0.0
12.62999999999973	-1.8258013764314753e-06	1.452284802998643e-06	-3.451239472838139e-07	0.0
12.63999999999973	-1.820006505960346e-06	1.4483056327840224e-06	-3.4368370942975283e-07	0.0
12.64999999999973	-1.814234570516973e-06	1.444339784981678e-06	-3.422505364353603e-07	0.0
12.65999999999973	-1.8084854613534118e-06	1.4403872075835164e-06	-3.4082438889412887e-07	0.0
12.66999999999973	-1.8027590703264144e-06	1.4364478488029964e-06	-3.394052276479963e-07	0.0
12.67999999999973	-1.7970552898935393e-06	1.4325216570738496e-06	-3.3799301378551363e-07	0.0
12.68999999999973	-1.7913740131093305e-06	1.4286085810493086e-06	-3.3658770864002675e-07	0.0
12.69999999999973	-1.7857151336214946e-06	1.424708569600982e-06	-3.351892737878757e-07	0.0
12.709999999999729	-1.780078545667114e-06	1.420821571817772e-06	-3.3379767104660905e-07	0.0
12.719999999999729	-1.7744641440688863e-06	1.4169475370052587e-06	-3.3241286247321137e-07	0.0
12.729999999999729	-1.768871824231396e-06	1.4130864146841599e-06	-3.310348103623507e-07	0.0
12.739999999999728	-1.7633014821373998e-06	1.4092381545899058e-06	-3.296634772446364e-07	0.0
12.749999999999728	-1.7577530143441516e-06	1.4054027066711681e-06	-3.2829882588489365e-07	0.0
12.759999999999728	-1.7522263179797372e-06	1.4015800210893657e-06	-3.2694081928045504e-07	0.0
12.769999999999728	-1.7467212907394554e-06	1.3977700482174496e-06	-3.255894206594622e-07	0.0
12.779999999999728	-1.7412378308822034e-06	1.393972738638892e-06	-3.242445934791855e-07	0.0
12.789999999999727	-1.7357758372269073e-06	1.3901880431468558e-06	-3.2290630142435917e-07	0.0
12.799999999999727	-1.7303352091489557e-06	1.3864159127433372e-06	-3.215745084055247e-07	0.0
12.809999999999727	-1.724915846576684e-06	1.382656298638027e-06	-3.2024917855739634e-07	0.0
12.819999999999727	-1.7195176499878594e-06	1.3789091522475627e-06	-3.189302762372345e-07	0.0
12.829999999999727	-1.7141405204062004e-06	1.3751744251945102e-06	-3.1761776602323586e-07	0.0
12.839999999999726	-1.7087843593979276e-06	1.3714520693064578e-06	-3.1631161271293755e-07	0.0
12.849999999999726	-1.70344906906833e-06	1.3677420366150629e-06	-3.1501178132163335e-07	0.0
12.859999999999726	-1.6981345520583566e-06	1.3640442793553966e-06	-3.137182370808029e-07	0.0
12.869999999999726	-1.6928407115412268e-06	1.3603587499646122e-06	-3.1243094543655844e-07	0.0
12.879999999999725	-1.6875674512190822e-06	1.3566854010814502e-06	-3.1114987204809997e-07	0.0
12.889999999999725	-1.6823146753196405e-06	1.3530241855451432e-06	-3.0987498278618525e-07	0.0
12.899999999999725	-1.6770822885928904e-06	1.3493750563945343e-06	-3.086062437316162e-07	0.0
12.909999999999725	-1.6718701963077876e-06	1.3457379668673162e-06	-3.073436211737303e-07	0.0
12.919999999999725	-1.6666783042490035e-06	1.3421128703991038e-06	-3.0608708160891415e-07	0.0
12.929999999999724	-1.6615065187136746e-06	1.3384997206224388e-06	-3.0483659173912327e-07	0.0
12.939999999999724	-1.6563547465081784e-06	1.3348984713661268e-06	-3.0359211847041615e-07	0.0
12.949999999999724	-1.6512228949449368e-06	1.3313090766542743e-06	-3.023536289115014e-07	0.0
12.959999999999724	-1.646110871839239e-06	1.3277314907053803e-06	-3.0112109037229763e-07	0.0
12.969999999999724	-1.641018585506086e-06	1.324165667931772e-06	-2.998944703625033e-07	0.0
12.979999999999723	-1.6359459447570656e-06	1.3206115629382903e-06	-2.9867373659018097e-07	0.0
12.989999999999723	-1.6308928588972273e-06	1.3170691305218923e-06	-2.974588569603537e-07	0.0
12.999999999999723	-1.6258592377220052e-06	1.3135383256705382e-06	-2.962497995736089e-07	0.0
13.009999999999723	-1.620844991514149e-06	1.3100191035626189e-06	-2.9504653272472346e-07	0.0
13.019999999999722	-1.6158500310406717e-06	1.3065114195657694e-06	-2.9384902490128706e-07	0.0
13.029999999999722	-1.6108742675498324e-06	1.3030152292364026e-06	-2.9265724478235037e-07	0.0
13.039999999999722	-1.6059176127681268e-06	1.2995304883187388e-06	-2.914711612370763e-07	0.0
13.049999999999722	-1.6009799788973092e-06	1.2960571527439738e-06	-2.902907433234046e-07	0.0
13.059999999999722	-1.5960612786114288e-06	1.2925951786296155e-06	-2.891159602867298e-07	0.0
13.069999999999721	-1.5911614250538834e-06	1.289144522278411e-06	-2.8794678155858705e-07	0.0
13.079999999999721	-1.5862803318345094e-06	1.2857051401778598e-06	-2.867831767553522e-07	0.0
13.089999999999721	-1.5814179130266717e-06	1.2822769889991678e-06	-2.8562511567694896e-07	0.0
13.09999999999972	-1.576574083164383e-06	1.2788600255967877e-06	-2.8447256830557185e-07	0.0
13.10999999999972	-1.5717487572394571e-06	1.2754542070071324e-06	-2.833255048044154e-07	0.0
13.11999999999972	-1.5669418506986476e-06	1.2720594904483194e-06	-2.821838955164149e-07	0.0
13.12999999999972	-1.5621532794408464e-06	1.26867583331908e-06	-2.8104771096300075e-07	0.0
13.13999999999972	-1.5573829598142714e-06	1.265303193198073e-06	-2.7991692184285944e-07	0.0
13.14999999999972	-1.5526308086136888e-06	1.2619415278431642e-06	-2.7879149903070596e-07	0.0
13.15999999999972	-1.5478967430776507e-06	1.2585907951904855e-06	-2.776714135760693e-07	0.0
13.16999999999972	-1.5431806808857482e-06	1.2552509533540292e-06	-2.7655663670208164e-07	0.0
13.179999999999719	-1.538482540155898e-06	1.2519219606244855e-06	-2.754471398042863e-07	0.0
13.189999999999719	-1.5338022394416233e-06	1.2486037754687656e-06	-2.7434289444944693e-07	0.0
13.199999999999719	-1.5291396977293775e-06	1.245296356529239e-06	-2.73243872374372e-07	0.0
13.209999999999718	-1.5244948344358741e-06	1.2419996626227301e-06	-2.7215004548474787e-07	0.0
13.219999999999718	-1.519867569405436e-06	1.2387136527401809e-06	-2.710613858539814e-07	0.0
13.229999999999718	-1.5152578229073648e-06	1.2354382860455761e-06	-2.699778657220513e-07	0.0
13.239999999999718	-1.510665515633334e-06	1.2321735218754446e-06	-2.688994574943694e-07	0.0
13.249999999999718	-1.5060905686947821e-06	1.2289193197379534e-06	-2.678261337406529e-07	0.0
13.259999999999717	-1.5015329036203495e-06	1.225675639312321e-06	-2.667578671938028e-07	0.0
13.269999999999717	-1.4969924423533137e-06	1.2224424404479847e-06	-2.656946307487952e-07	0.0
13.279999999999717	-1.4924691072490442e-06	1.2192196831640443e-06	-2.6463639746157777e-07	0.0
13.289999999999717	-1.4879628210724917e-06	1.2160073276482365e-06	-2.635831405479795e-07	0.0
13.299999999999716	-1.4834735069956676e-06	1.2128053342566793e-06	-2.625348333826257e-07	0.0
13.309999999999716	-1.479001088595168e-06	1.2096136635128149e-06	-2.614914494978643e-07	0.0
13.319999999999716	-1.4745454898496886e-06	1.2064322761066395e-06	-2.604529625826997e-07	0.0
13.329999999999716	-1.470106635137589e-06	1.2032611328945458e-06	-2.5941934648173595e-07	0.0
13.339999999999716	-1.4656844492344346e-06	1.2001001948979638e-06	-2.583905751941278e-07	0.0
13.349999999999715	-1.4612788573105946e-06	1.1969494233030758e-06	-2.573666228725421e-07	0.0
13.359999999999715	-1.456889784928826e-06	1.1938087794599015e-06	-2.5634746382212494e-07	0.0
13.369999999999715	-1.452517158041893e-06	1.1906782248819183e-06	-2.5533307249947974e-07	0.0
13.379999999999715	-1.448160902990191e-06	1.1875577212450315e-06	-2.5432342351165183e-07	0.0
13.389999999999715	-1.4438209464993969e-06	1.1844472303870795e-06	-2.5331849161512186e-07	0.0
13.399999999999714	-1.4394972156781309e-06	1.181346714307128e-06	-2.52318251714809e-07	0.0
13.409999999999714	-1.4351896380156309e-06	1.1782561351647907e-06	-2.5132267886307853e-07	0.0
13.419999999999714	-1.4308981413794477e-06	1.1751754552796064e-06	-2.5033174825876135e-07	0.0
13.429999999999714	-1.4266226540131591e-06	1.172104637130268e-06	-2.4934543524617896e-07	0.0
13.439999999999714	-1.4223631045340874e-06	1.1690436433539733e-06	-2.4836371531417655e-07	0.0
13.449999999999713	-1.4181194219310504e-06	1.165992436745955e-06	-2.4738656409516523e-07	0.0
13.459999999999713	-1.4138915355621095e-06	1.162950980258523e-06	-2.4641395736417017e-07	0.0
13.469999999999713	-1.4096793751523491e-06	1.1599192370006754e-06	-2.4544587103788823e-07	0.0
13.479999999999713	-1.405482870791656e-06	1.1568971702372025e-06	-2.4448228117375117e-07	0.0
13.489999999999712	-1.4013019529325351e-06	1.1538847433882552e-06	-2.435231639689975e-07	0.0
13.499999999999712	-1.3971365523879053e-06	1.1508819200285972e-06	-2.4256849575975264e-07	0.0
13.509999999999712	-1.3929866003289642e-06	1.1478886638869414e-06	-2.4161825302011383e-07	0.0
13.519999999999712	-1.3888520282830003e-06	1.1449049388453443e-06	-2.4067241236124495e-07	0.0
13.529999999999712	-1.384732768131282e-06	1.141930708938577e-06	-2.3973095053047635e-07	0.0
13.539999999999711	-1.3806287521069257e-06	1.1389659383535138e-06	-2.3879384441041436e-07	0.0
13.549999999999711	-1.3765399127927843e-06	1.136010591428301e-06	-2.3786107101805563e-07	0.0
13.559999999999711	-1.3724661831193573e-06	1.133064632652034e-06	-2.369326075039085e-07	0.0
13.56999999999971	-1.3684074963627118e-06	1.1301280266639404e-06	-2.360084311511235e-07	0.0
13.57999999999971	-1.3643637861424097e-06	1.1272007382527594e-06	-2.3508851937462846e-07	0.0
13.58999999999971	-1.360334986419465e-06	1.1242827323561801e-06	-2.3417284972027108e-07	0.0
13.59999999999971	-1.3563210314943094e-06	1.1213739740601612e-06	-2.332613998639691e-07	0.0
13.60999999999971	-1.3523218560047546e-06	1.1184744285984078e-06	-2.3235414761086634e-07	0.0
13.61999999999971	-1.3483373949239943e-06	1.1155840613516327e-06	-2.3145107089449447e-07	0.0
13.62999999999971	-1.3443675835586073e-06	1.1127028378470096e-06	-2.3055214777594326e-07	0.0
13.63999999999971	-1.3404123575465723e-06	1.1098307237575665e-06	-2.296573564430369e-07	0.0
13.649999999999709	-1.3364716528552993e-06	1.106967684901609e-06	-2.2876667520951496e-07	0.0
13.659999999999709	-1.3325454057796765e-06	1.104113687242034e-06	-2.2788008251422172e-07	0.0
13.669999999999709	-1.3286335529401263e-06	1.1012686968856808e-06	-2.2699755692030136e-07	0.0
13.679999999999708	-1.3247360312806793e-06	1.0984326800829985e-06	-2.261190771143984e-07	0.0
13.689999999999708	-1.3208527780670572e-06	1.0956056032271417e-06	-2.2524462190586524e-07	0.0
13.699999999999708	-1.3169837308847648e-06	1.092787432853552e-06	-2.2437417022597656e-07	0.0
13.709999999999708	-1.3131288276372106e-06	1.0899781356392932e-06	-2.2350770112714795e-07	0.0
13.719999999999708	-1.3092880065438252e-06	1.0871776784024009e-06	-2.2264519378216153e-07	0.0
13.729999999999707	-1.3054612061381917e-06	1.084386028101518e-06	-2.2178662748339773e-07	0.0
13.739999999999707	-1.3016483652662076e-06	1.0816031518350714e-06	-2.2093198164207288e-07	0.0
13.749999999999707	-1.2978494230842253e-06	1.0788290168407915e-06	-2.2008123578748246e-07	0.0
13.759999999999707	-1.294064319057254e-06	1.0760635904951145e-06	-2.1923436956625003e-07	0.0
13.769999999999706	-1.2902929929571156e-06	1.0733068403125878e-06	-2.183913627415821e-07	0.0
13.779999999999706	-1.2865353848606637e-06	1.0705587339453454e-06	-2.1755219519252866e-07	0.0
13.789999999999706	-1.2827914351479866e-06	1.067819239182472e-06	-2.1671684691324947e-07	0.0
13.799999999999706	-1.2790610845006302e-06	1.0650883239494397e-06	-2.158852980122859e-07	0.0
13.809999999999706	-1.275344273899831e-06	1.0623659563075432e-06	-2.150575287118374e-07	0.0
13.819999999999705	-1.2716409446247689e-06	1.0596521044533912e-06	-2.142335193470456e-07	0.0
13.829999999999705	-1.267951038250817e-06	1.056946736718222e-06	-2.134132503652811e-07	0.0
13.839999999999705	-1.2642744966478143e-06	1.0542498215674183e-06	-2.125967023254381e-07	0.0
13.849999999999705	-1.2606112619783528e-06	1.051561327599932e-06	-2.1178385589723237e-07	0.0
13.859999999999705	-1.2569612766960647e-06	1.048881223547708e-06	-2.1097469186050584e-07	0.0
13.869999999999704	-1.2533244835439276e-06	1.0462094782751346e-06	-2.1016919110453582e-07	0.0
13.879999999999704	-1.2497008255525863e-06	1.0435460607785142e-06	-2.0936733462735023e-07	0.0
13.889999999999704	-1.2460902460386685e-06	1.0408909401854088e-06	-2.0856910353504583e-07	0.0
13.899999999999704	-1.2424926886031363e-06	1.0382440857542481e-06	-2.0777447904111422e-07	0.0
13.909999999999703	-1.238908097129631e-06	1.0356054668736256e-06	-2.069834424657709e-07	0.0
13.919999999999703	-1.2353364157828318e-06	1.0329750530618024e-06	-2.0619597523529042e-07	0.0
13.929999999999703	-1.2317775890068323e-06	1.0303528139662316e-06	-2.054120588813461e-07	0.0
13.939999999999703	-1.2282315615235153e-06	1.0277387193628838e-06	-2.0463167504035386e-07	0.0
13.949999999999703	-1.2246982783309548e-06	1.0251327391558246e-06	-2.0385480545282278e-07	0.0
13.959999999999702	-1.2211776847018202e-06	1.0225348433765885e-06	-2.0308143196270903e-07	0.0
13.969999999999702	-1.217669726181786e-06	1.0199450021836735e-06	-2.0231153651677345e-07	0.0
13.979999999999702	-1.2141743485879521e-06	1.0173631858620256e-06	-2.0154510116394767e-07	0.0
13.989999999999702	-1.2106914980073054e-06	1.0147893648223995e-06	-2.0078210805470033e-07	0.0
13.999999999999702	-1.2072211207951336e-06	1.0122235096009994e-06	-2.0002253944041204e-07	0.0
14.009999999999701	-1.2037631635735022e-06	1.0096655908588382e-06	-1.9926637767275073e-07	0.0
14.019999999999701	-1.2003175732297197e-06	1.0071155793811233e-06	-1.985136052030561e-07	0.0
14.029999999999701	-1.196884296914808e-06	1.0045734460769492e-06	-1.9776420458172425e-07	0.0
14.0399999999997	-1.1934632820419975e-06	1.002039161978575e-06	-1.9701815845760014e-07	0.0
14.0499999999997	-1.1900544762852183e-06	9.99512698240968e-07	-1.9627544957737267e-07	0.0
14.0599999999997	-1.1866578275776153e-06	9.96994026141302e-07	-1.9553606078497404e-07	0.0
14.0699999999997	-1.1832732841100559e-06	9.944831170784594e-07	-1.9479997502098517e-07	0.0
14.0799999999997	-1.1799007943296665e-06	9.919799425723659e-07	-1.940671753220429e-07	0.0
14.0899999999997	-1.1765403069383634e-06	9.894844742636636e-07	-1.933376448202539e-07	0.0
14.0999999999997	-1.1731917708914072e-06	9.869966839131025e-07	-1.9261136674261068e-07	0.0
14.1099999999997	-1.1698551353959492e-06	9.845165434009804e-07	-1.918883244104136e-07	0.0
14.119999999999699	-1.1665303499096014e-06	9.82044024726726e-07	-1.911685012386955e-07	0.0
14.129999999999699	-1.1632173641390174e-06	9.795791000083392e-07	-1.904518807356522e-07	0.0
14.139999999999699	-1.1599161280384716e-06	9.77121741481884e-07	-1.897384465020743e-07	0.0
14.149999999999698	-1.1566265918084505e-06	9.746719215009559e-07	-1.890281822307868e-07	0.0
14.159999999999698	-1.153348705894263e-06	9.722296125362558e-07	-1.8832107170608826e-07	0.0
14.169999999999698	-1.1500824209846527e-06	9.697947871749943e-07	-1.8761709880319853e-07	0.0
14.179999999999698	-1.1468276880104124e-06	9.67367418120472e-07	-1.8691624748770725e-07	0.0
14.189999999999698	-1.143584458143022e-06	9.64947478191502e-07	-1.862185018150267e-07	0.0
14.199999999999697	-1.140352682793287e-06	9.625349403219295e-07	-1.8552384592984885e-07	0.0
14.209999999999697	-1.1371323136099835e-06	9.601297775602302e-07	-1.848322640656077e-07	0.0
14.219999999999697	-1.1339233024785201e-06	9.577319630688491e-07	-1.8414374054394282e-07	0.0
14.229999999999697	-1.1307256015196056e-06	9.553414701238661e-07	-1.8345825977416796e-07	0.0
14.239999999999696	-1.1275391630879174e-06	9.529582721143672e-07	-1.827758062527434e-07	0.0
14.249999999999696	-1.124363939770791e-06	9.505823425420484e-07	-1.8209636456275248e-07	0.0
14.259999999999696	-1.1211998843869108e-06	9.482136550207565e-07	-1.8141991937338005e-07	0.0
14.269999999999696	-1.1180469499850113e-06	9.45852183275841e-07	-1.807464554393964e-07	0.0
14.279999999999696	-1.114905089842587e-06	9.434979011438143e-07	-1.8007595760064378e-07	0.0
14.289999999999695	-1.111774257464608e-06	9.411507825718629e-07	-1.794084107815264e-07	0.0
14.299999999999695	-1.1086544065822486e-06	9.388108016172455e-07	-1.787437999905053e-07	0.0
14.309999999999695	-1.1055454911516225e-06	9.364779324469439e-07	-1.7808211031959368e-07	0.0
14.319999999999695	-1.1024474653525232e-06	9.341521493371632e-07	-1.7742332694385996e-07	0.0
14.329999999999695	-1.0993602835871775e-06	9.318334266727425e-07	-1.7676743512093095e-07	0.0
14.339999999999694	-1.096283900479e-06	9.295217389468051e-07	-1.7611442019049866e-07	0.0
14.349999999999694	-1.0932182708713656e-06	9.272170607602785e-07	-1.7546426757383243e-07	0.0
14.359999999999694	-1.09016334982638e-06	9.249193668213194e-07	-1.7481696277329327e-07	0.0
14.369999999999694	-1.0871190926236699e-06	9.226286319448972e-07	-1.741724913718503e-07	0.0
14.379999999999693	-1.0840854547591635e-06	9.203448310523999e-07	-1.735308390326028e-07	0.0
14.389999999999693	-1.0810623919438975e-06	9.18067939171054e-07	-1.7289199149830427e-07	0.0
14.399999999999693	-1.0780498601028191e-06	9.157979314335068e-07	-1.7225593459088857e-07	0.0
14.409999999999693	-1.0750478153736046e-06	9.135347830773595e-07	-1.7162265421100283e-07	0.0
14.419999999999693	-1.0720562141054754e-06	9.112784694447015e-07	-1.709921363375382e-07	0.0
14.429999999999692	-1.0690750128580334e-06	9.090289659816572e-07	-1.703643670271698e-07	0.0
14.439999999999692	-1.0661041684000923e-06	9.067862482379096e-07	-1.6973933241389444e-07	0.0
14.449999999999692	-1.0631436377085276e-06	9.045502918662322e-07	-1.6911701870857422e-07	0.0
14.459999999999692	-1.0601933779671224e-06	9.023210726221004e-07	-1.6849741219848374e-07	0.0
14.469999999999692	-1.057253346565433e-06	9.000985663631355e-07	-1.6788049924685775e-07	0.0
14.479999999999691	-1.054323501097649e-06	8.978827490487147e-07	-1.672662662924444e-07	0.0
14.489999999999691	-1.0514037993614736e-06	8.956735967395012e-07	-1.666546998490604e-07	0.0
14.499999999999691	-1.0484941993569986e-06	8.934710855970086e-07	-1.660457865051481e-07	0.0
14.50999999999969	-1.0455946592855981e-06	8.912751918831399e-07	-1.6543951292333805e-07	0.0
14.51999999999969	-1.0427051375488181e-06	8.890858919596903e-07	-1.6483586584001128e-07	0.0
14.52999999999969	-1.0398255927472837e-06	8.869031622880001e-07	-1.6423483206486768e-07	0.0
14.53999999999969	-1.036955983679605e-06	8.847269794284691e-07	-1.636363984804948e-07	0.0
14.54999999999969	-1.0340962693412957e-06	8.825573200400395e-07	-1.6304055204194039e-07	0.0
14.55999999999969	-1.0312464089236943e-06	8.803941608798999e-07	-1.6244727977628818e-07	0.0
14.56999999999969	-1.028406361812896e-06	8.782374788028647e-07	-1.6185656878223608e-07	0.0
14.57999999999969	-1.0255760875886878e-06	8.760872507611311e-07	-1.6126840622967622e-07	0.0
14.589999999999689	-1.022755546023493e-06	8.739434538036407e-07	-1.6068277935927932e-07	0.0
14.599999999999689	-1.0199446970813209e-06	8.718060650758563e-07	-1.60099675482081e-07	0.0
14.609999999999689	-1.0171435009167232e-06	8.696750618191291e-07	-1.5951908197907047e-07	0.0
14.619999999999688	-1.0143519178737608e-06	8.675504213704117e-07	-1.589409863007822e-07	0.0
14.629999999999688	-1.011569908484967e-06	8.654321211617372e-07	-1.58365375966891e-07	0.0
14.639999999999688	-1.0087974334703323e-06	8.633201387197948e-07	-1.577922385658081e-07	0.0
14.649999999999688	-1.006034453736281e-06	8.612144516656144e-07	-1.5722156175428072e-07	0.0
14.659999999999688	-1.0032809303746616e-06	8.591150377139849e-07	-1.5665333325699576e-07	0.0
14.669999999999687	-1.0005368246617476e-06	8.570218746731298e-07	-1.560875408661823e-07	0.0
14.679999999999687	-9.978020980572325e-07	8.549349404441954e-07	-1.555241724412205e-07	0.0
14.689999999999687	-9.95076712203242e-07	8.528542130209895e-07	-1.5496321590825053e-07	0.0
14.699999999999687	-9.92360628923349e-07	8.50779670489355e-07	-1.5440465925978558e-07	0.0
14.709999999999686	-9.896538102215901e-07	8.487112910268581e-07	-1.5384849055432578e-07	0.0
14.719999999999686	-9.869562182815e-07	8.466490529024532e-07	-1.5329469791597636e-07	0.0
14.729999999999686	-9.842678154651366e-07	8.445929344758991e-07	-1.5274326953406608e-07	0.0
14.739999999999686	-9.815885643121245e-07	8.425429141974277e-07	-1.521941936627709e-07	0.0
14.749999999999686	-9.789184275386978e-07	8.404989706073302e-07	-1.5164745862073695e-07	0.0
14.759999999999685	-9.76257368036754e-07	8.384610823355742e-07	-1.5110305279070844e-07	0.0
14.769999999999685	-9.736053488729062e-07	8.364292281013259e-07	-1.5056096461915683e-07	0.0
14.779999999999685	-9.709623332875518e-07	8.344033867125849e-07	-1.5002118261591142e-07	0.0
14.789999999999685	-9.683282846939343e-07	8.323835370657583e-07	-1.4948369535379404e-07	0.0
14.799999999999685	-9.657031666772227e-07	8.303696581452434e-07	-1.489484914682552e-07	0.0
14.809999999999684	-9.630869429935902e-07	8.283617290230867e-07	-1.48415559657013e-07	0.0
14.819999999999684	-9.60479577569298e-07	8.263597288585216e-07	-1.4788488867969237e-07	0.0
14.829999999999684	-9.57881034499791e-07	8.243636368975392e-07	-1.4735646735746997e-07	0.0
14.839999999999684	-9.55291278048789e-07	8.223734324726109e-07	-1.468302845727181e-07	0.0
14.849999999999683	-9.527102726473959e-07	8.203890950021284e-07	-1.4630632926865258e-07	0.0
14.859999999999683	-9.501379828932021e-07	8.184106039901487e-07	-1.457845904489825e-07	0.0
14.869999999999683	-9.475743735494012e-07	8.164379390259041e-07	-1.452650571775622e-07	0.0
14.879999999999683	-9.450194095439086e-07	8.144710797834397e-07	-1.4474771857804424e-07	0.0
14.889999999999683	-9.424730559684857e-07	8.125100060212599e-07	-1.4423256383353722e-07	0.0
14.899999999999682	-9.399352780778706e-07	8.10554697581832e-07	-1.437195821862628e-07	0.0
14.909999999999682	-9.374060412889105e-07	8.08605134391354e-07	-1.4320876293721613e-07	0.0
14.919999999999682	-9.348853111797081e-07	8.066612964591895e-07	-1.4270009544582907e-07	0.0
14.929999999999682	-9.323730534887609e-07	8.047231638776171e-07	-1.421935691296343e-07	0.0
14.939999999999682	-9.298692341141159e-07	8.027907168213765e-07	-1.416891734639314e-07	0.0
14.949999999999681	-9.273738191125264e-07	8.008639355473346e-07	-1.4118689798145655e-07	0.0
14.959999999999681	-9.248867746986101e-07	7.989428003940405e-07	-1.406867322720531e-07	0.0
14.969999999999681	-9.224080672440186e-07	7.970272917813552e-07	-1.4018866598234325e-07	0.0
14.97999999999968	-9.199376632766073e-07	7.95117390210187e-07	-1.396926888154044e-07	0.0
14.98999999999968	-9.174755294796147e-07	7.932130762618836e-07	-1.3919879053044383e-07	0.0
14.99999999999968	-9.150216326908388e-07	7.913143305980878e-07	-1.3870696094247946e-07	0.0
15.00999999999968	-9.125759399018294e-07	7.894211339602546e-07	-1.3821718992201942e-07	0.0
15.01999999999968	-9.101384182570757e-07	7.875334671692619e-07	-1.377294673947449e-07	0.0
15.02999999999968	-9.077090350532043e-07	7.856513111251231e-07	-1.37243783341194e-07	0.0
15.03999999999968	-9.052877577381816e-07	7.837746468064503e-07	-1.3676012779644917e-07	0.0
15.04999999999968	-9.028745539105171e-07	7.819034552702803e-07	-1.3627849084982533e-07	0.0
15.059999999999679	-9.004693913184754e-07	7.800377176516064e-07	-1.3579886264455958e-07	0.0
15.069999999999679	-8.98072237859295e-07	7.781774151629869e-07	-1.3532123337750355e-07	0.0
15.079999999999679	-8.956830615784032e-07	7.763225290942761e-07	-1.348455932988178e-07	0.0
15.089999999999678	-8.933018306686462e-07	7.74473040812194e-07	-1.3437193271166663e-07	0.0
15.099999999999678	-8.909285134695136e-07	7.726289317598955e-07	-1.3390024197191676e-07	0.0
15.109999999999678	-8.885630784663794e-07	7.707901834567909e-07	-1.334305114878363e-07	0.0
15.119999999999678	-8.862054942897358e-07	7.689567774980117e-07	-1.329627317197957e-07	0.0
15.129999999999677	-8.83855729714438e-07	7.671286955541469e-07	-1.3249689317997103e-07	0.0
15.139999999999677	-8.815137536589531e-07	7.653059193708975e-07	-1.320329864320494e-07	0.0
15.149999999999677	-8.791795351846122e-07	7.63488430768648e-07	-1.3157100209093459e-07	0.0
15.159999999999677	-8.768530434948678e-07	7.616762116421411e-07	-1.311109308224557e-07	0.0
15.169999999999677	-8.745342479345531e-07	7.598692439601955e-07	-1.3065276334307755e-07	0.0
15.179999999999676	-8.722231179891524e-07	7.580675097652774e-07	-1.301964904196122e-07	0.0
15.189999999999676	-8.699196232840667e-07	7.5627099117311e-07	-1.2974210286893224e-07	0.0
15.199999999999676	-8.676237335838909e-07	7.54479670372442e-07	-1.292895915576867e-07	0.0
15.209999999999676	-8.65335418791691e-07	7.526935296247155e-07	-1.2883894740201714e-07	0.0
15.219999999999676	-8.630546489482893e-07	7.509125512635047e-07	-1.2839016136727693e-07	0.0
15.229999999999675	-8.60781394231551e-07	7.491367176944554e-07	-1.2794322446775085e-07	0.0
15.239999999999675	-8.585156249556744e-07	7.473660113946783e-07	-1.2749812776637752e-07	0.0
15.249999999999675	-8.562573115704879e-07	7.456004149126963e-07	-1.2705486237447276e-07	0.0
15.259999999999675	-8.540064246607521e-07	7.438399108678593e-07	-1.2661341945145486e-07	0.0
15.269999999999675	-8.517629349454598e-07	7.420844819500481e-07	-1.2617379020457112e-07	0.0
15.279999999999674	-8.495268132771457e-07	7.403341109194626e-07	-1.257359658886265e-07	0.0
15.289999999999674	-8.472980306412022e-07	7.385887806062268e-07	-1.252999378057135e-07	0.0
15.299999999999674	-8.450765581551905e-07	7.368484739099554e-07	-1.2486569730494392e-07	0.0
15.309999999999674	-8.428623670681639e-07	7.351131737996e-07	-1.244332357821818e-07	0.0
15.319999999999673	-8.406554287599908e-07	7.333828633129215e-07	-1.2400254467977826e-07	0.0
15.329999999999673	-8.384557147406856e-07	7.316575255563654e-07	-1.2357361548630798e-07	0.0
15.339999999999673	-8.362631966497373e-07	7.299371437045783e-07	-1.2314643973630662e-07	0.0
15.349999999999673	-8.3407784625545e-07	7.282217010001557e-07	-1.2272100901001046e-07	0.0
15.359999999999673	-8.318996354542756e-07	7.265111807532599e-07	-1.2229731493309742e-07	0.0
15.369999999999672	-8.297285362701683e-07	7.248055663413883e-07	-1.2187534917642894e-07	0.0
15.379999999999672	-8.275645208539229e-07	7.23104841208987e-07	-1.2145510345579447e-07	0.0
15.389999999999672	-8.254075614825325e-07	7.214089888671359e-07	-1.2103656953165627e-07	0.0
15.399999999999672	-8.232576305585383e-07	7.197179928931697e-07	-1.2061973920889718e-07	0.0
15.409999999999672	-8.211147006093934e-07	7.180318369305619e-07	-1.2020460433656772e-07	0.0
15.419999999999671	-8.189787442868262e-07	7.163505046883537e-07	-1.1979115680763705e-07	0.0
15.429999999999671	-8.168497343661984e-07	7.146739799409978e-07	-1.193793885587434e-07	0.0
15.43999999999967	-8.147276437458896e-07	7.1300224652805e-07	-1.1896929156994726e-07	0.0
15.44999999999967	-8.126124454466535e-07	7.113352883537243e-07	-1.1856085786448538e-07	0.0
15.45999999999967	-8.105041126110126e-07	7.096730893867782e-07	-1.18154079508526e-07	0.0
15.46999999999967	-8.084026185026254e-07	7.080156336599747e-07	-1.1774894861092654e-07	0.0
15.47999999999967	-8.063079365056817e-07	7.063629052699962e-07	-1.1734545732299112e-07	0.0
15.48999999999967	-8.042200401242822e-07	7.047148883769751e-07	-1.1694359783823111e-07	0.0
15.49999999999967	-8.021389029818362e-07	7.030715672043099e-07	-1.1654336239212577e-07	0.0
15.50999999999967	-8.000644988204512e-07	7.014329260382613e-07	-1.1614474326188451e-07	0.0
15.51999999999967	-7.979968015003379e-07	6.997989492276581e-07	-1.1574773276621176e-07	0.0
15.529999999999669	-7.959357849992075e-07	6.981696211837041e-07	-1.1535232326507133e-07	0.0
15.539999999999669	-7.938814234116785e-07	6.965449263795796e-07	-1.149585071594535e-07	0.0
15.549999999999669	-7.91833690948688e-07	6.949248493501562e-07	-1.1456627689114276e-07	0.0
15.559999999999668	-7.897925619368986e-07	6.933093746917128e-07	-1.1417562494248706e-07	0.0
15.569999999999668	-7.877580108181199e-07	6.916984870616381e-07	-1.1378654383616842e-07	0.0
15.579999999999668	-7.857300121487248e-07	6.90092171178159e-07	-1.1339902613497504e-07	0.0
15.589999999999668	-7.837085405990703e-07	6.88490411820005e-07	-1.1301306444157432e-07	0.0
15.599999999999667	-7.816935709529265e-07	6.868931938261788e-07	-1.1262865139828744e-07	0.0
15.609999999999667	-7.796850781069023e-07	6.85300502095549e-07	-1.1224577968686508e-07	0.0
15.619999999999667	-7.776830370698817e-07	6.837123215867115e-07	-1.1186444202826511e-07	0.0
15.629999999999667	-7.756874229624522e-07	6.821286373176143e-07	-1.1148463118242978e-07	0.0
15.639999999999667	-7.736982110163515e-07	6.805494343652966e-07	-1.1110633994806648e-07	0.0
15.649999999999666	-7.717153765739038e-07	6.789746978655355e-07	-1.1072956116242801e-07	0.0
15.659999999999666	-7.697388950874648e-07	6.774044130127216e-07	-1.1035428770109517e-07	0.0
15.669999999999666	-7.677687421188741e-07	6.758385650593909e-07	-1.099805124777595e-07	0.0
15.679999999999666	-7.658048933389018e-07	6.74277139316092e-07	-1.096082284440086e-07	0.0
15.689999999999666	-7.638473245267047e-07	6.727201211510223e-07	-1.0923742858911158e-07	0.0
15.699999999999665	-7.618960115692834e-07	6.711674959897991e-07	-1.088681059398061e-07	0.0
15.709999999999665	-7.599509304609413e-07	6.696192493151459e-07	-1.0850025356008704e-07	0.0
15.719999999999665	-7.580120573027533e-07	6.680753666666063e-07	-1.0813386455099535e-07	0.0
15.729999999999665	-7.560793683020224e-07	6.665358336403525e-07	-1.0776893205040955e-07	0.0
15.739999999999664	-7.541528397717605e-07	6.650006358888131e-07	-1.0740544923283657e-07	0.0
15.749999999999664	-7.522324481301539e-07	6.634697591204847e-07	-1.0704340930920579e-07	0.0
15.759999999999664	-7.503181699000389e-07	6.619431890995695e-07	-1.0668280552666285e-07	0.0
15.769999999999664	-7.484099817083817e-07	6.604209116458558e-07	-1.0632363116836474e-07	0.0
15.779999999999664	-7.465078602857601e-07	6.589029126342315e-07	-1.0596587955327687e-07	0.0
15.789999999999663	-7.446117824658476e-07	6.573891779946479e-07	-1.0560954403597065e-07	0.0
15.799999999999663	-7.427217251848993e-07	6.558796937117003e-07	-1.0525461800642202e-07	0.0
15.809999999999663	-7.408376654812409e-07	6.543744458244576e-07	-1.0490109488981177e-07	0.0
15.819999999999663	-7.389595804947643e-07	6.528734204261413e-07	-1.0454896814632678e-07	0.0
15.829999999999663	-7.370874474664212e-07	6.513766036638323e-07	-1.0419823127096181e-07	0.0
15.839999999999662	-7.352212437377216e-07	6.498839817383793e-07	-1.038488777933231e-07	0.0
15.849999999999662	-7.333609467502375e-07	6.483955409039009e-07	-1.0350090127743321e-07	0.0
15.859999999999662	-7.315065340451007e-07	6.469112674677412e-07	-1.0315429532153614e-07	0.0
15.869999999999662	-7.296579832625149e-07	6.454311477900939e-07	-1.0280905355790377e-07	0.0
15.879999999999661	-7.278152721412659e-07	6.439551682837771e-07	-1.0246516965264475e-07	0.0
15.889999999999661	-7.259783785182297e-07	6.424833154140412e-07	-1.0212263730551197e-07	0.0
15.899999999999661	-7.241472803278881e-07	6.41015575698182e-07	-1.0178145024971388e-07	0.0
15.90999999999966	-7.223219556018468e-07	6.395519357054026e-07	-1.0144160225172415e-07	0.0
15.91999999999966	-7.205023824683593e-07	6.380923820565722e-07	-1.0110308711109472e-07	0.0
15.92999999999966	-7.186885391518432e-07	6.366369014239074e-07	-1.0076589866026876e-07	0.0
15.93999999999966	-7.168804039724089e-07	6.351854805307329e-07	-1.0043003076439444e-07	0.0
15.94999999999966	-7.150779553453899e-07	6.337381061513218e-07	-1.00095477321141e-07	0.0
15.95999999999966	-7.13281171780867e-07	6.322947651105395e-07	-9.976223226051407e-08	0.0
15.96999999999966	-7.114900318832095e-07	6.308554442837189e-07	-9.943028954467368e-08	0.0
15.97999999999966	-7.097045143506064e-07	6.29420130596284e-07	-9.909964316775232e-08	0.0
15.98999999999966	-7.079245979746026e-07	6.279888110236336e-07	-9.877028715567427e-08	0.0
15.999999999999659	-7.061502616396458e-07	6.265614725908401e-07	-9.844221556597664e-08	0.0
16.009999999999657	-7.043814843226263e-07	6.251381023724282e-07	-9.811542248762965e-08	0.0
16.01999999999966	-7.026182450924199e-07	6.237186874920947e-07	-9.778990204085988e-08	0.0
16.02999999999966	-7.008605231094434e-07	6.223032151225826e-07	-9.746564837697373e-08	0.0
16.039999999999658	-6.991082976252021e-07	6.208916724853169e-07	-9.714265567818141e-08	0.0
16.049999999999656	-6.973615479818384e-07	6.194840468502601e-07	-9.682091815742224e-08	0.0
16.059999999999658	-6.956202536116948e-07	6.180803255356919e-07	-9.650043005819136e-08	0.0
16.06999999999966	-6.93884394036868e-07	6.166804959078987e-07	-9.618118565436736e-08	0.0
16.079999999999657	-6.921539488687733e-07	6.152845453809606e-07	-9.58631792500402e-08	0.0
16.089999999999655	-6.904288978076993e-07	6.138924614166109e-07	-9.554640517934004e-08	0.0
16.099999999999657	-6.887092206423807e-07	6.125042315239421e-07	-9.523085780626849e-08	0.0
16.10999999999966	-6.869948972495668e-07	6.111198432591934e-07	-9.491653152452913e-08	0.0
16.119999999999656	-6.852859075935861e-07	6.097392842254773e-07	-9.460342075736039e-08	0.0
16.129999999999654	-6.8358223172592e-07	6.083625420727005e-07	-9.429151995736764e-08	0.0
16.139999999999656	-6.818838497847787e-07	6.069896044971291e-07	-9.398082360635758e-08	0.0
16.149999999999658	-6.801907419946785e-07	6.056204592413595e-07	-9.367132621517405e-08	0.0
16.159999999999656	-6.785028886660215e-07	6.042550940940562e-07	-9.336302232353314e-08	0.0
16.169999999999654	-6.768202701946755e-07	6.028934968895784e-07	-9.305590649985955e-08	0.0
16.179999999999655	-6.751428670615567e-07	6.015356555080463e-07	-9.274997334112558e-08	0.0
16.189999999999657	-6.734706598322175e-07	6.001815578748677e-07	-9.244521747268892e-08	0.0
16.199999999999655	-6.718036291564389e-07	5.988311919606484e-07	-9.214163354813274e-08	0.0
16.209999999999653	-6.701417557678093e-07	5.974845457809658e-07	-9.183921624910536e-08	0.0
16.219999999999654	-6.684850204833296e-07	5.961416073961216e-07	-9.153796028516236e-08	0.0
16.229999999999656	-6.668334042030006e-07	5.948023649110076e-07	-9.12378603936086e-08	0.0
16.239999999999654	-6.651868879094261e-07	5.934668064747993e-07	-9.093891133934177e-08	0.0
16.249999999999652	-6.635454526674018e-07	5.921349202807778e-07	-9.064110791469541e-08	0.0
16.259999999999653	-6.619090796235264e-07	5.908066945662127e-07	-9.03444449392847e-08	0.0
16.269999999999655	-6.602777500058034e-07	5.894821176120262e-07	-9.004891725985195e-08	0.0
16.279999999999653	-6.58651445123243e-07	5.881611777426699e-07	-8.975451975011365e-08	0.0
16.28999999999965	-6.570301463654711e-07	5.868438633258588e-07	-8.946124731060685e-08	0.0
16.299999999999653	-6.554138352023405e-07	5.855301627724261e-07	-8.916909486853867e-08	0.0
16.309999999999654	-6.538024931835424e-07	5.842200645360956e-07	-8.887805737763543e-08	0.0
16.319999999999652	-6.521961019382217e-07	5.829135571133373e-07	-8.858812981799202e-08	0.0
16.32999999999965	-6.505946431745856e-07	5.816106290430278e-07	-8.82993071959233e-08	0.0
16.33999999999965	-6.48998098679532e-07	5.803112689064189e-07	-8.801158454381542e-08	0.0
16.349999999999653	-6.474064503182649e-07	5.790154653268079e-07	-8.772495691997974e-08	0.0
16.35999999999965	-6.458196800339127e-07	5.777232069694777e-07	-8.74394194085041e-08	0.0
16.36999999999965	-6.442377698471604e-07	5.76434482541285e-07	-8.715496711910918e-08	0.0
16.37999999999965	-6.42660701855867e-07	5.751492807907276e-07	-8.68715951870018e-08	0.0
16.389999999999652	-6.410884582347001e-07	5.738675905075871e-07	-8.65892987727321e-08	0.0
16.39999999999965	-6.39521021234765e-07	5.725894005227548e-07	-8.630807306205003e-08	0.0
16.40999999999965	-6.379583731832327e-07	5.713146997080982e-07	-8.602791326576163e-08	0.0
16.41999999999965	-6.364004964829777e-07	5.700434769762185e-07	-8.574881461958909e-08	0.0
16.42999999999965	-6.34847373612212e-07	5.687757212803067e-07	-8.547077238402858e-08	0.0
16.43999999999965	-6.332989871241258e-07	5.675114216138717e-07	-8.519378184421099e-08	0.0
16.449999999999648	-6.317553196465222e-07	5.662505670106798e-07	-8.491783830976188e-08	0.0
16.45999999999965	-6.302163538814615e-07	5.649931465444619e-07	-8.464293711466323e-08	0.0
16.46999999999965	-6.286820726049075e-07	5.637391493287883e-07	-8.436907361711606e-08	0.0
16.47999999999965	-6.271524586663692e-07	5.624885645168674e-07	-8.409624319940308e-08	0.0
16.489999999999647	-6.25627494988548e-07	5.612413813013635e-07	-8.382444126775248e-08	0.0
16.49999999999965	-6.241071645669875e-07	5.599975889142422e-07	-8.35536632522024e-08	0.0
16.50999999999965	-6.225914504697274e-07	5.587571766264983e-07	-8.328390460646691e-08	0.0
16.519999999999648	-6.210803358369521e-07	5.575201337480842e-07	-8.301516080780132e-08	0.0
16.529999999999646	-6.195738038806457e-07	5.562864496277436e-07	-8.27474273568695e-08	0.0
16.539999999999647	-6.180718378842524e-07	5.550561136526789e-07	-8.248069977761123e-08	0.0
16.54999999999965	-6.165744212023282e-07	5.538291152485722e-07	-8.221497361711082e-08	0.0
16.559999999999647	-6.150815372602095e-07	5.526054438792894e-07	-8.195024444546605e-08	0.0
16.569999999999645	-6.135931695536679e-07	5.513850890466882e-07	-8.168650785565792e-08	0.0
16.579999999999647	-6.121093016485721e-07	5.501680402905458e-07	-8.142375946342136e-08	0.0
16.589999999999648	-6.106299171805632e-07	5.489542871883291e-07	-8.116199490711657e-08	0.0
16.599999999999646	-6.091549998547142e-07	5.477438193550205e-07	-8.090120984760093e-08	0.0
16.609999999999644	-6.076845334451958e-07	5.465366264429477e-07	-8.064139996810187e-08	0.0
16.619999999999646	-6.062185017949569e-07	5.453326981416511e-07	-8.038256097409009e-08	0.0
16.629999999999647	-6.047568888153875e-07	5.441320241776371e-07	-8.012468859315411e-08	0.0
16.639999999999645	-6.032996784860003e-07	5.429345943143226e-07	-7.98677785748752e-08	0.0
16.649999999999643	-6.018468548540985e-07	5.417403983517625e-07	-7.961182669070266e-08	0.0
16.659999999999645	-6.003984020344591e-07	5.405494261265718e-07	-7.935682873382977e-08	0.0
16.669999999999646	-5.989543042090108e-07	5.393616675116907e-07	-7.910278051907225e-08	0.0
16.679999999999644	-5.97514545626514e-07	5.381771124162776e-07	-7.884967788274462e-08	0.0
16.689999999999642	-5.960791106022412e-07	5.369957507854931e-07	-7.859751668253903e-08	0.0
16.699999999999644	-5.946479835176642e-07	5.358175726004002e-07	-7.83462927974044e-08	0.0
16.709999999999646	-5.932211488201378e-07	5.346425678777293e-07	-7.809600212742628e-08	0.0
16.719999999999644	-5.917985910225886e-07	5.334707266698328e-07	-7.784664059370732e-08	0.0
16.72999999999964	-5.903802947032022e-07	5.323020390643799e-07	-7.759820413824813e-08	0.0
16.739999999999643	-5.889662445051155e-07	5.311364951843182e-07	-7.735068872382926e-08	0.0
16.749999999999645	-5.875564251361074e-07	5.299740851876648e-07	-7.710409033389411e-08	0.0
16.759999999999643	-5.861508213682927e-07	5.28814799267351e-07	-7.68584049724315e-08	0.0
16.76999999999964	-5.847494180378189e-07	5.276586276511166e-07	-7.661362866385969e-08	0.0
16.779999999999642	-5.833522000445572e-07	5.265055606012625e-07	-7.636975745291088e-08	0.0
16.789999999999644	-5.819591523518112e-07	5.253555884145888e-07	-7.612678740451653e-08	0.0
16.799999999999642	-5.805702599860092e-07	5.242087014222065e-07	-7.588471460369318e-08	0.0
16.80999999999964	-5.791855080364083e-07	5.230648899893693e-07	-7.56435351554283e-08	0.0
16.81999999999964	-5.778048816547938e-07	5.219241445153345e-07	-7.54032451845681e-08	0.0
16.829999999999643	-5.764283660551898e-07	5.207864554332621e-07	-7.516384083570489e-08	0.0
16.83999999999964	-5.75055946513562e-07	5.196518132099703e-07	-7.49253182730655e-08	0.0
16.84999999999964	-5.736876083675262e-07	5.185202083459057e-07	-7.468767368040086e-08	0.0
16.85999999999964	-5.723233370160548e-07	5.173916313748602e-07	-7.44509032608741e-08	0.0
16.869999999999642	-5.709631179191912e-07	5.162660728639807e-07	-7.421500323695301e-08	0.0
16.87999999999964	-5.696069365977606e-07	5.151435234134703e-07	-7.397996985029918e-08	0.0
16.889999999999638	-5.682547786330827e-07	5.140239736565716e-07	-7.374579936166031e-08	0.0
16.89999999999964	-5.669066296666868e-07	5.129074142593086e-07	-7.351248805076213e-08	0.0
16.90999999999964	-5.655624754000305e-07	5.117938359204801e-07	-7.328003221620115e-08	0.0
16.91999999999964	-5.642223015942136e-07	5.106832293713772e-07	-7.304842817533862e-08	0.0
16.929999999999637	-5.62886094069703e-07	5.095755853757519e-07	-7.281767226419341e-08	0.0
16.93999999999964	-5.615538387060472e-07	5.08470894729601e-07	-7.258776083733743e-08	0.0
16.94999999999964	-5.602255214416046e-07	5.073691482610799e-07	-7.23586902677907e-08	0.0
16.95999999999964	-5.58901128273264e-07	5.062703368303526e-07	-7.213045694691707e-08	0.0
16.969999999999636	-5.575806452561695e-07	5.051744513294194e-07	-7.190305728432039e-08	0.0
16.979999999999638	-5.562640585034474e-07	5.040814826820368e-07	-7.167648770774159e-08	0.0
16.98999999999964	-5.549513541859352e-07	5.029914218435339e-07	-7.145074466295701e-08	0.0
16.999999999999638	-5.536425185319118e-07	5.019042598006812e-07	-7.122582461367516e-08	0.0
17.009999999999636	-5.523375378268232e-07	5.008199875716132e-07	-7.100172404143669e-08	0.0
17.019999999999637	-5.510363984130201e-07	4.997385962056321e-07	-7.077843944551281e-08	0.0
17.02999999999964	-5.497390866894896e-07	4.98660076783078e-07	-7.055596734280626e-08	0.0
17.039999999999637	-5.484455891115881e-07	4.975844204152616e-07	-7.033430426775074e-08	0.0
17.049999999999635	-5.471558921907807e-07	4.965116182442462e-07	-7.011344677221225e-08	0.0
17.059999999999636	-5.458699824943738e-07	4.954416614427689e-07	-6.989339142539136e-08	0.0
17.069999999999638	-5.44587846645261e-07	4.943745412141141e-07	-6.967413481372412e-08	0.0
17.079999999999636	-5.433094713216571e-07	4.933102487919532e-07	-6.945567354078636e-08	0.0
17.089999999999634	-5.420348432568416e-07	4.922487754402662e-07	-6.923800422719575e-08	0.0
17.099999999999635	-5.407639492389016e-07	4.911901124531483e-07	-6.902112351051608e-08	0.0
17.109999999999637	-5.394967761104766e-07	4.901342511547446e-07	-6.880502804516187e-08	0.0
17.119999999999635	-5.382333107685041e-07	4.890811828990828e-07	-6.85897145023032e-08	0.0
17.129999999999633	-5.369735401639622e-07	4.880308990699935e-07	-6.837517956977129e-08	0.0
17.139999999999635	-5.357174513016242e-07	4.869833910809111e-07	-6.816141995196386e-08	0.0
17.149999999999636	-5.344650312398019e-07	4.859386503748479e-07	-6.794843236975313e-08	0.0
17.159999999999634	-5.332162670901006e-07	4.848966684241781e-07	-6.77362135603918e-08	0.0
17.169999999999632	-5.319711460171677e-07	4.838574367305903e-07	-6.752476027742099e-08	0.0
17.179999999999634	-5.307296552384462e-07	4.828209468249092e-07	-6.731406929057873e-08	0.0
17.189999999999635	-5.294917820239308e-07	4.81787190267021e-07	-6.71041373857084e-08	0.0
17.199999999999633	-5.282575136959227e-07	4.807561586457051e-07	-6.689496136466838e-08	0.0
17.20999999999963	-5.270268376287845e-07	4.797278435785998e-07	-6.668653804524122e-08	0.0
17.219999999999633	-5.257997412487005e-07	4.78702236711947e-07	-6.647886426104444e-08	0.0
17.229999999999634	-5.245762120334352e-07	4.776793297206245e-07	-6.627193686144129e-08	0.0
17.239999999999633	-5.233562375120934e-07	4.7665911430790044e-07	-6.606575271145192e-08	0.0
17.24999999999963	-5.221398052648819e-07	4.756415822054481e-07	-6.586030869166548e-08	0.0
17.259999999999632	-5.209269029228721e-07	4.7462672517307714e-07	-6.565560169815203e-08	0.0
17.269999999999634	-5.19717518167765e-07	4.736145349987603e-07	-6.54516286423762e-08	0.0
17.27999999999963	-5.185116387316559e-07	4.72605003498431e-07	-6.524838645110996e-08	0.0
17.28999999999963	-5.173092523968e-07	4.7159812251589106e-07	-6.504587206634638e-08	0.0
17.29999999999963	-5.161103469953812e-07	4.7059388392271977e-07	-6.484408244521456e-08	0.0
17.309999999999633	-5.149149104092797e-07	4.69592279618144e-07	-6.46430145598941e-08	0.0
17.31999999999963	-5.137229305698445e-07	4.6859330152892776e-07	-6.444266539753085e-08	0.0
17.32999999999963	-5.125343954576604e-07	4.6759694160924946e-07	-6.424303196015223e-08	0.0
17.33999999999963	-5.113492931023228e-07	4.6660319184061126e-07	-6.404411126458405e-08	0.0
17.349999999999632	-5.101676115822105e-07	4.656120442317281e-07	-6.384590034236707e-08	0.0
17.35999999999963	-5.089893390242627e-07	4.646234908184016e-07	-6.364839623967461e-08	0.0
17.369999999999628	-5.078144636037486e-07	4.636375236634283e-07	-6.345159601723017e-08	0.0
17.37999999999963	-5.066429735440504e-07	4.6265413485649064e-07	-6.32554967502254e-08	0.0
17.38999999999963	-5.054748571164377e-07	4.61673316514044e-07	-6.306009552823957e-08	0.0
17.39999999999963	-5.043101026398483e-07	4.6069506077919515e-07	-6.28653894551583e-08	0.0
17.409999999999627	-5.031486984806666e-07	4.597193598216297e-07	-6.267137564909325e-08	0.0
17.41999999999963	-5.019906330525048e-07	4.5874620583750076e-07	-6.247805124230251e-08	0.0
17.42999999999963	-5.00835894815988e-07	4.5777559104927165e-07	-6.228541338111113e-08	0.0
17.43999999999963	-4.996844722785358e-07	4.5680750770569193e-07	-6.209345922583215e-08	0.0
17.449999999999626	-4.985363539941451e-07	4.5584194808164546e-07	-6.190218595068838e-08	0.0
17.459999999999628	-4.973915285631768e-07	4.5487890447806074e-07	-6.171159074373396e-08	0.0
17.46999999999963	-4.962499846321453e-07	4.539183692217793e-07	-6.152167080677742e-08	0.0
17.479999999999627	-4.951117108935025e-07	4.529603346655209e-07	-6.13324233553043e-08	0.0
17.489999999999625	-4.939766960854274e-07	4.5200479318770895e-07	-6.114384561840027e-08	0.0
17.499999999999627	-4.928449289916168e-07	4.510517371924282e-07	-6.095593483867536e-08	0.0
17.50999999999963	-4.917163984410756e-07	4.5010115910927774e-07	-6.076868827218815e-08	0.0
17.519999999999627	-4.9059109330791e-07	4.4915305139329325e-07	-6.058210318837034e-08	0.0
17.529999999999625	-4.894690025111177e-07	4.482074065248745e-07	-6.039617686995194e-08	0.0
17.539999999999626	-4.883501150143839e-07	4.47264217009619e-07	-6.021090661288675e-08	0.0
17.549999999999628	-4.872344198258769e-07	4.4632347537831937e-07	-6.002628972627878e-08	0.0
17.559999999999626	-4.861219059980421e-07	4.45385174186759e-07	-5.984232353230832e-08	0.0
17.569999999999624	-4.850125626274011e-07	4.4444930601569574e-07	-5.965900536615877e-08	0.0
17.579999999999625	-4.839063788543477e-07	4.4351586347074027e-07	-5.9476332575944284e-08	0.0
17.589999999999627	-4.828033438629485e-07	4.4258483918225673e-07	-5.92943025226374e-08	0.0
17.599999999999625	-4.81703446880744e-07	4.4165622580525163e-07	-5.91129125799971e-08	0.0
17.609999999999623	-4.80606677178546e-07	4.4073001601933745e-07	-5.893216013449732e-08	0.0
17.619999999999624	-4.795130240702432e-07	4.398062025285684e-07	-5.875204258525609e-08	0.0
17.629999999999626	-4.784224769126026e-07	4.388847780613946e-07	-5.85725573439652e-08	0.0
17.639999999999624	-4.773350251050746e-07	4.3796573537053635e-07	-5.8393701834819606e-08	0.0
17.649999999999622	-4.7625065808959644e-07	4.370490672329253e-07	-5.821547349444789e-08	0.0
17.659999999999624	-4.751693653503985e-07	4.3613476644958524e-07	-5.803786977184269e-08	0.0
17.669999999999625	-4.7409113641381384e-07	4.3522282584553765e-07	-5.786088812829223e-08	0.0
17.679999999999623	-4.730159608480826e-07	4.3431323826976583e-07	-5.768452603731151e-08	0.0
17.68999999999962	-4.71943828263162e-07	4.334059965950573e-07	-5.750878098457394e-08	0.0
17.699999999999623	-4.7087472831053756e-07	4.3250109371792997e-07	-5.733365046784404e-08	0.0
17.709999999999624	-4.698086506830319e-07	4.3159852255855916e-07	-5.715913199690985e-08	0.0
17.719999999999622	-4.6874558511461794e-07	4.306982760606998e-07	-5.698522309351629e-08	0.0
17.72999999999962	-4.6768552138023e-07	4.298003471915576e-07	-5.6811921291298195e-08	0.0
17.739999999999622	-4.6662844929557895e-07	4.289047289417455e-07	-5.663922413571438e-08	0.0
17.749999999999623	-4.655743587169652e-07	4.280114143251528e-07	-5.646712918398214e-08	0.0
17.75999999999962	-4.645232395410959e-07	4.27120396378902e-07	-5.6295634005011344e-08	0.0
17.76999999999962	-4.634750817048994e-07	4.2623166816321683e-07	-5.612473617933998e-08	0.0
17.77999999999962	-4.6242987518534305e-07	4.253452227613829e-07	-5.5954433299069204e-08	0.0
17.789999999999623	-4.613876099992523e-07	4.2446105327963304e-07	-5.578472296779932e-08	0.0
17.79999999999962	-4.6034827620312973e-07	4.23579152847076e-07	-5.561560280056588e-08	0.0
17.80999999999962	-4.593118638929715e-07	4.2269951461557466e-07	-5.54470704237761e-08	0.0
17.81999999999962	-4.5827836320409274e-07	4.2182213175972333e-07	-5.527912347514596e-08	0.0
17.82999999999962	-4.572477643109478e-07	4.209469974767314e-07	-5.511175960363749e-08	0.0
17.83999999999962	-4.5622005742695187e-07	4.2007410498634005e-07	-5.4944976469396283e-08	0.0
17.849999999999618	-4.551952328043052e-07	4.1920344753070384e-07	-5.477877174368958e-08	0.0
17.85999999999962	-4.541732807338158e-07	4.183350183744057e-07	-5.461314310884473e-08	0.0
17.86999999999962	-4.5315419154472817e-07	4.174688108042803e-07	-5.444808825818778e-08	0.0
17.87999999999962	-4.521379556045469e-07	4.166048181293691e-07	-5.4283604895983e-08	0.0
17.889999999999617	-4.5112456331886345e-07	4.1574303368084766e-07	-5.41196907373717e-08	0.0
17.89999999999962	-4.5011400513118345e-07	4.1488345081193057e-07	-5.395634350831267e-08	0.0
17.90999999999962	-4.491062715227586e-07	4.1402606289778723e-07	-5.3793560945522e-08	0.0
17.919999999999618	-4.481013530124127e-07	4.131708633354884e-07	-5.363134079641404e-08	0.0
17.929999999999616	-4.4709924015637385e-07	4.123178455439018e-07	-5.346968081904169e-08	0.0
17.939999999999618	-4.460999235481026e-07	4.1146700296360596e-07	-5.330857878203815e-08	0.0
17.94999999999962	-4.451033938181299e-07	4.1061832905685506e-07	-5.3148032464558414e-08	0.0
17.959999999999617	-4.4410964163388425e-07	4.097718173074431e-07	-5.298803965622117e-08	0.0
17.969999999999615	-4.431186576995273e-07	4.089274612206952e-07	-5.282859815705096e-08	0.0
17.979999999999617	-4.4213043275578826e-07	4.080852543232966e-07	-5.266970577742094e-08	0.0
17.98999999999962	-4.411449575798001e-07	4.072451901633132e-07	-5.251136033799604e-08	0.0
17.999999999999616	-4.401622229849361e-07	4.06407262310051e-07	-5.23535596696759e-08	0.0
18.009999999999614	-4.3918221982064257e-07	4.0557146435400166e-07	-5.21963016135388e-08	0.0
18.019999999999616	-4.382049389722806e-07	4.0473778990679947e-07	-5.203958402078539e-08	0.0
18.029999999999617	-4.372303713609655e-07	4.0390623260105337e-07	-5.188340475268331e-08	0.0
18.039999999999615	-4.362585079434014e-07	4.0307678609038283e-07	-5.172776168051175e-08	0.0
18.049999999999613	-4.352893397117257e-07	4.022494440492634e-07	-5.157265268550612e-08	0.0
18.059999999999615	-4.343228576933473e-07	4.014242001729943e-07	-5.1418075658803755e-08	0.0
18.069999999999617	-4.3335905295078883e-07	4.006010481775883e-07	-5.126402850138929e-08	0.0
18.079999999999615	-4.323979165815311e-07	3.9977998179975827e-07	-5.111050912404095e-08	0.0
18.089999999999613	-4.314394397178539e-07	3.989609947967891e-07	-5.095751544727617e-08	0.0
18.099999999999614	-4.3048361352668006e-07	3.9814408094648475e-07	-5.080504540129882e-08	0.0
18.109999999999616	-4.295304292094209e-07	3.9732923404707767e-07	-5.0653096925945886e-08	0.0
18.119999999999614	-4.2857987800182353e-07	3.96516447917198e-07	-5.050166797063467e-08	0.0
18.12999999999961	-4.276319511738141e-07	3.9570571639576e-07	-5.035075649431025e-08	0.0
18.139999999999613	-4.2668664002934446e-07	3.948970333419432e-07	-5.020036046539348e-08	0.0
18.149999999999615	-4.257439359062441e-07	3.940903926350318e-07	-5.005047786172926e-08	0.0
18.159999999999613	-4.2480383017606487e-07	3.9328578817444116e-07	-4.990110667053462e-08	0.0
18.16999999999961	-4.2386631424393174e-07	3.924832138795819e-07	-4.975224488834796e-08	0.0
18.179999999999612	-4.229313795483925e-07	3.9168266368983745e-07	-4.9603890520977544e-08	0.0
18.189999999999614	-4.2199901756126746e-07	3.9088413156444705e-07	-4.945604158345163e-08	0.0
18.199999999999612	-4.210692197875044e-07	3.900876114824764e-07	-4.930869609996755e-08	0.0
18.20999999999961	-4.2014197776502647e-07	3.892930974427256e-07	-4.916185210384206e-08	0.0
18.21999999999961	-4.1921728306458627e-07	3.8850058346366484e-07	-4.901550763746125e-08	0.0
18.229999999999613	-4.182951272896228e-07	3.87710063583389e-07	-4.886966075223171e-08	0.0
18.23999999999961	-4.173755020761113e-07	3.869215318595018e-07	-4.872430950853076e-08	0.0
18.24999999999961	-4.1645839909242096e-07	3.8613498236910053e-07	-4.857945197565801e-08	0.0
18.25999999999961	-4.1554381003916953e-07	3.8535040920867154e-07	-4.8435086231786745e-08	0.0
18.269999999999612	-4.1463172664908046e-07	3.845678064940332e-07	-4.8291210363915754e-08	0.0
18.27999999999961	-4.1372214068684066e-07	3.8378716836028554e-07	-4.814782246782119e-08	0.0
18.28999999999961	-4.1281504394895714e-07	3.8300848896172736e-07	-4.800492064800908e-08	0.0
18.29999999999961	-4.119104282636149e-07	3.8223176247180443e-07	-4.786250301766755e-08	0.0
18.30999999999961	-4.1100828549053933e-07	3.814569830829982e-07	-4.772056769862033e-08	0.0
18.31999999999961	-4.101086075208529e-07	3.806841450068437e-07	-4.757911282127969e-08	0.0
18.329999999999607	-4.092113862769389e-07	3.7991324247375974e-07	-4.7438136524599395e-08	0.0
18.33999999999961	-4.0831661371229863e-07	3.791442697331232e-07	-4.7297636956029174e-08	0.0
18.34999999999961	-4.074242818114173e-07	3.783772210530416e-07	-4.715761227146837e-08	0.0
18.35999999999961	-4.065343825896251e-07	3.7761209072040556e-07	-4.701806063522025e-08	0.0
18.369999999999607	-4.0564690809296096e-07	3.7684887304080886e-07	-4.687898021994655e-08	0.0
18.379999999999608	-4.047618503980346e-07	3.7608756233843553e-07	-4.6740369206622255e-08	0.0
18.38999999999961	-4.038792016118952e-07	3.753281529560236e-07	-4.660222578449096e-08	0.0
18.399999999999608	-4.0299895387189337e-07	3.745706392548196e-07	-4.6464548151020026e-08	0.0
18.409999999999606	-4.0212109934554775e-07	3.7381501561452205e-07	-4.632733451185606e-08	0.0
18.419999999999607	-4.0124563023041313e-07	3.7306127643315815e-07	-4.619058308078102e-08	0.0
18.42999999999961	-4.0037253875394564e-07	3.7230941612708795e-07	-4.605429207966861e-08	0.0
18.439999999999607	-3.995018171733733e-07	3.715594291309041e-07	-4.591845973844028e-08	0.0
18.449999999999605	-3.9863345777556175e-07	3.708113098974092e-07	-4.5783084295021967e-08	0.0
18.459999999999607	-3.9776745287688526e-07	3.700650528974659e-07	-4.564816399530125e-08	0.0
18.469999999999608	-3.969037948230968e-07	3.693206526200698e-07	-4.551369709308453e-08	0.0
18.479999999999606	-3.960424759891974e-07	3.685781035721893e-07	-4.537968185005433e-08	0.0
18.489999999999604	-3.951834887793081e-07	3.6783740027872025e-07	-4.524611653572699e-08	0.0
18.499999999999606	-3.943268256265412e-07	3.6709853728244667e-07	-4.511299942741084e-08	0.0
18.509999999999607	-3.9347247899287363e-07	3.6636150914398853e-07	-4.4980328810164404e-08	0.0
18.519999999999605	-3.9262044136901805e-07	3.6562631044172253e-07	-4.484810297675459e-08	0.0
18.529999999999603	-3.9177070527429863e-07	3.6489293577168485e-07	-4.471632022761563e-08	0.0
18.539999999999605	-3.909232632565238e-07	3.64161379747604e-07	-4.4584978870807976e-08	0.0
18.549999999999606	-3.9007810789186156e-07	3.63431637000774e-07	-4.445407722197761e-08	0.0
18.559999999999604	-3.8923523178471697e-07	3.6270370218001993e-07	-4.432361360431537e-08	0.0
18.569999999999602	-3.883946275676031e-07	3.619775699516023e-07	-4.419358634851673e-08	0.0
18.579999999999604	-3.875562879010228e-07	3.6125323499923695e-07	-4.4063993792741515e-08	0.0
18.589999999999606	-3.867202054733438e-07	3.605306920239412e-07	-4.3934834282574376e-08	0.0
18.599999999999604	-3.8588637300067683e-07	3.5980993574406314e-07	-4.3806106170985276e-08	0.0
18.6099999999996	-3.850547832267534e-07	3.590909608951679e-07	-4.367780781828954e-08	0.0
18.619999999999603	-3.8422542892280664e-07	3.5837376222999193e-07	-4.3549937592109474e-08	0.0
18.629999999999605	-3.8339830288744874e-07	3.5765833451841056e-07	-4.342249386733491e-08	0.0
18.639999999999603	-3.8257339794655355e-07	3.5694467254734626e-07	-4.3295475026085174e-08	0.0
18.6499999999996	-3.817507069531342e-07	3.5623277112073073e-07	-4.316887945766982e-08	0.0
18.659999999999602	-3.80930222787228e-07	3.5552262505945964e-07	-4.304270555855129e-08	0.0
18.669999999999604	-3.8011193835577594e-07	3.5481422920130953e-07	-4.291695173230634e-08	0.0
18.679999999999602	-3.7929584659250705e-07	3.541075784008968e-07	-4.279161638958894e-08	0.0
18.6899999999996	-3.784819404578185e-07	3.534026675296269e-07	-4.266669794809191e-08	0.0
18.6999999999996	-3.7767021293866253e-07	3.526994914756486e-07	-4.254219483251045e-08	0.0
18.709999999999603	-3.768606570484297e-07	3.5199804514373443e-07	-4.241810547450458e-08	0.0
18.7199999999996	-3.7605326582683335e-07	3.5129832345534075e-07	-4.2294428312662644e-08	0.0
18.7299999999996	-3.7524803233979413e-07	3.5060032134842327e-07	-4.217116179246435e-08	0.0
18.7399999999996	-3.7444494967932663e-07	3.4990403377751054e-07	-4.204830436624471e-08	0.0
18.749999999999602	-3.7364401096342696e-07	3.492094557135252e-07	-4.192585449315739e-08	0.0
18.7599999999996	-3.728452093359583e-07	3.485165821438202e-07	-4.180381063913961e-08	0.0
18.769999999999598	-3.7204853796653917e-07	3.4782540807211525e-07	-4.1682171276875404e-08	0.0
18.7799999999996	-3.7125399005042966e-07	3.471359285183836e-07	-4.1560934885760613e-08	0.0
18.7899999999996	-3.7046155880842363e-07	3.464481385188576e-07	-4.144009995186747e-08	0.0
18.7999999999996	-3.6967123748673487e-07	3.4576203312593687e-07	-4.1319664967909665e-08	0.0
18.809999999999597	-3.6888301935688886e-07	3.4507760740821066e-07	-4.1199628433207165e-08	0.0
18.8199999999996	-3.680968977156098e-07	3.4439485645028294e-07	-4.1079988853651534e-08	0.0
18.8299999999996	-3.673128658847164e-07	3.437137753528221e-07	-4.096074474167177e-08	0.0
18.8399999999996	-3.6653091721100716e-07	3.430343592324494e-07	-4.084189461619972e-08	0.0
18.849999999999596	-3.657510450661591e-07	3.4235660322173604e-07	-4.0723437002636e-08	0.0
18.859999999999598	-3.6497324284661284e-07	3.4168050246911395e-07	-4.0605370432816363e-08	0.0
18.8699999999996	-3.641975039734709e-07	3.410060521388249e-07	-4.0487693444977817e-08	0.0
18.879999999999598	-3.634238218923895e-07	3.4033324741089076e-07	-4.0370404583725324e-08	0.0
18.889999999999596	-3.626521900734713e-07	3.396620834810444e-07	-4.025350239999843e-08	0.0
18.899999999999597	-3.618826020111603e-07	3.389925555606755e-07	-4.0136985451038125e-08	0.0
18.9099999999996	-3.6111505122413777e-07	3.3832465887682753e-07	-4.00208523003541e-08	0.0
18.919999999999597	-3.6034953125521835e-07	3.376583886720609e-07	-3.99051015176922e-08	0.0
18.929999999999595	-3.5958603567124166e-07	3.369937402044408e-07	-3.978973167900155e-08	0.0
18.939999999999596	-3.588245580629739e-07	3.363307087475855e-07	-3.9674741366402613e-08	0.0
18.949999999999598	-3.5806509204500187e-07	3.3566928959038895e-07	-3.956012916815508e-08	0.0
18.959999999999596	-3.5730763125563205e-07	3.3500947803723736e-07	-3.944589367862579e-08	0.0
18.969999999999594	-3.5655216935678614e-07	3.343512694077241e-07	-3.933203349825714e-08	0.0
18.979999999999595	-3.5579870003390185e-07	3.3369465903678757e-07	-3.921854723353551e-08	0.0
18.989999999999597	-3.550472169958306e-07	3.3303964227452994e-07	-3.910543349696001e-08	0.0
18.999999999999595	-3.542977139747382e-07	3.323862144862187e-07	-3.8992690907011315e-08	0.0
19.009999999999593	-3.5355018472600143e-07	3.317343710522681e-07	-3.888031808812064e-08	0.0
19.019999999999595	-3.528046230281133e-07	3.310841073681224e-07	-3.8768313670639015e-08	0.0
19.029999999999596	-3.5206102268257927e-07	3.3043541884426557e-07	-3.865667629080661e-08	0.0
19.039999999999594	-3.5131937751382174e-07	3.2978830090612823e-07	-3.854540459072261e-08	0.0
19.049999999999592	-3.5057968136908054e-07	3.291427489940904e-07	-3.843449721831461e-08	0.0
19.059999999999594	-3.498419281183135e-07	3.2849875856336093e-07	-3.8323952827308625e-08	0.0
19.069999999999595	-3.4910611165410447e-07	3.2785632508401586e-07	-3.821377007719971e-08	0.0
19.079999999999593	-3.4837222589155963e-07	3.2721544404086874e-07	-3.810394763322158e-08	0.0
19.08999999999959	-3.4764026476821654e-07	3.2657611093350143e-07	-3.799448416631743e-08	0.0
19.099999999999593	-3.469102222439445e-07	3.2593832127612476e-07	-3.788537835311072e-08	0.0
19.109999999999594	-3.4618209230085304e-07	3.2530207059761613e-07	-3.777662887587586e-08	0.0
19.119999999999592	-3.4545586894319333e-07	3.246673544414349e-07	-3.766823442250915e-08	0.0
19.12999999999959	-3.4473154619726586e-07	3.2403416836555316e-07	-3.756019368650006e-08	0.0
19.139999999999592	-3.440091181113236e-07	3.2340250794247115e-07	-3.7452505366902554e-08	0.0
19.149999999999594	-3.4328857875548343e-07	3.227723687590927e-07	-3.734516816830664e-08	0.0
19.15999999999959	-3.4256992222162803e-07	3.2214374641674257e-07	-3.7238180800810264e-08	0.0
19.16999999999959	-3.4185314262331606e-07	3.215166365310899e-07	-3.713154197999062e-08	0.0
19.17999999999959	-3.41138234095688e-07	3.208910347321185e-07	-3.702525042687664e-08	0.0
19.189999999999593	-3.404251907953769e-07	3.2026693666404355e-07	-3.691930486792128e-08	0.0
19.19999999999959	-3.397140069004131e-07	3.196443379853087e-07	-3.681370403497342e-08	0.0
19.20999999999959	-3.3900467661013723e-07	3.1902323436852147e-07	-3.670844666525077e-08	0.0
19.21999999999959	-3.382971941451081e-07	3.1840362150040906e-07	-3.660353150131229e-08	0.0
19.229999999999592	-3.375915537470112e-07	3.177854950817714e-07	-3.649895729103138e-08	0.0
19.23999999999959	-3.368877496785718e-07	3.171688508274291e-07	-3.639472278756866e-08	0.0
19.249999999999588	-3.361857762234631e-07	3.165536844662058e-07	-3.629082674934511e-08	0.0
19.25999999999959	-3.3548562768621994e-07	3.1593999174084453e-07	-3.6187267940015374e-08	0.0
19.26999999999959	-3.3478729839214797e-07	3.153277684079748e-07	-3.6084045128441534e-08	0.0
19.27999999999959	-3.340907826872371e-07	3.1471701023809954e-07	-3.598115708866642e-08	0.0
19.289999999999587	-3.3339607493807497e-07	3.1410771301550696e-07	-3.587860259988772e-08	0.0
19.29999999999959	-3.327031695317568e-07	3.1349987253825795e-07	-3.577638044643159e-08	0.0
19.30999999999959	-3.320120608758016e-07	3.128934846180923e-07	-3.5674489417727016e-08	0.0
19.319999999999588	-3.31322743398065e-07	3.122885450804785e-07	-3.557292830828006e-08	0.0
19.329999999999586	-3.3063521154665176e-07	3.1168504976443876e-07	-3.547169591764826e-08	0.0
19.339999999999588	-3.299494597898325e-07	3.1108299452263353e-07	-3.5370791050414934e-08	0.0
19.34999999999959	-3.292654826159588e-07	3.1048237522125406e-07	-3.527021251616443e-08	0.0
19.359999999999587	-3.2858327453337677e-07	3.098831877399492e-07	-3.516995912945652e-08	0.0
19.369999999999585	-3.2790283007034287e-07	3.092854279718614e-07	-3.507002970980173e-08	0.0
19.379999999999587	-3.272241437749419e-07	3.086890918235155e-07	-3.497042308163613e-08	0.0
19.38999999999959	-3.2654721021500244e-07	3.0809417521480116e-07	-3.487113807429703e-08	0.0
19.399999999999586	-3.2587202397801407e-07	3.075006740789269e-07	-3.477217352199844e-08	0.0
19.409999999999584	-3.2519857967104243e-07	3.069085843623919e-07	-3.467352826380627e-08	0.0
19.419999999999586	-3.245268719206517e-07	3.063179020249181e-07	-3.457520114361447e-08	0.0
19.429999999999588	-3.2385689537281864e-07	3.057286230394119e-07	-3.4477191010120624e-08	0.0
19.439999999999586	-3.231886446928533e-07	3.051407433919416e-07	-3.4379496716802405e-08	0.0
19.449999999999584	-3.225221145653155e-07	3.0455425908169066e-07	-3.428211712189319e-08	0.0
19.459999999999585	-3.2185729969393745e-07	3.039691661208784e-07	-3.418505108835883e-08	0.0
19.469999999999587	-3.2119419480154145e-07	3.0338546053475484e-07	-3.408829748387384e-08	0.0
19.479999999999585	-3.205327946299593e-07	3.0280313836155494e-07	-3.399185518079814e-08	0.0
19.489999999999583	-3.198730939399554e-07	3.02222195652465e-07	-3.389572305615373e-08	0.0
19.499999999999584	-3.1921508751114324e-07	3.0164262847153567e-07	-3.379989999160143e-08	0.0
19.509999999999586	-3.1855877014191095e-07	3.010644328956955e-07	-3.3704384873418075e-08	0.0
19.519999999999584	-3.1790413664934136e-07	3.004876050146549e-07	-3.3609176592473695e-08	0.0
19.529999999999582	-3.172511818691326e-07	2.999121409309366e-07	-3.3514274044208456e-08	0.0
19.539999999999583	-3.1659990065552126e-07	2.9933803675975383e-07	-3.3419676128610306e-08	0.0
19.549999999999585	-3.1595028788120724e-07	2.9876528862903523e-07	-3.332538175019261e-08	0.0
19.559999999999583	-3.1530233843727195e-07	2.9819389267933454e-07	-3.3231389817971614e-08	0.0
19.56999999999958	-3.146560472331066e-07	2.9762384506380955e-07	-3.3137699245444296e-08	0.0
19.579999999999583	-3.140114091963332e-07	2.9705514194820764e-07	-3.304430895056626e-08	0.0
19.589999999999584	-3.1336841927272893e-07	2.9648777951078577e-07	-3.295121785572995e-08	0.0
19.599999999999582	-3.1272707242615306e-07	2.9592175394227484e-07	-3.285842488774277e-08	0.0
19.60999999999958	-3.120873636384666e-07	2.953570614458409e-07	-3.276592897780527e-08	0.0
19.61999999999958	-3.1144928790946373e-07	2.9479369823708683e-07	-3.267372906148963e-08	0.0
19.629999999999583	-3.1081284025679206e-07	2.942316605439454e-07	-3.258182407871846e-08	0.0
19.63999999999958	-3.101780157158826e-07	2.9367094460667125e-07	-3.24902129737432e-08	0.0
19.64999999999958	-3.0954480933987354e-07	2.931115466778195e-07	-3.239889469512303e-08	0.0
19.65999999999958	-3.0891321619953587e-07	2.925534630221696e-07	-3.230786819570392e-08	0.0
19.669999999999582	-3.0828323138320435e-07	2.919966899167135e-07	-3.221713243259749e-08	0.0
19.67999999999958	-3.076548499967017e-07	2.914412236505887e-07	-3.2126686367160506e-08	0.0
19.68999999999958	-3.070280671632666e-07	2.9088706052507584e-07	-3.203652896497377e-08	0.0
19.69999999999958	-3.0640287802348134e-07	2.9033419685352234e-07	-3.194665919582192e-08	0.0
19.70999999999958	-3.0577927773520136e-07	2.89782628961299e-07	-3.185707603367276e-08	0.0
19.71999999999958	-3.051572614734847e-07	2.8923235318583677e-07	-3.17677784566571e-08	0.0
19.729999999999578	-3.045368244305175e-07	2.886833658764841e-07	-3.1678765447048336e-08	0.0
19.73999999999958	-3.039179618155457e-07	2.8813566339452e-07	-3.15900359912424e-08	0.0
19.74999999999958	-3.0330066885480576e-07	2.875892421131297e-07	-3.150158907973809e-08	0.0
19.75999999999958	-3.0268494079145206e-07	2.8704409841731296e-07	-3.1413423707116694e-08	0.0
19.769999999999577	-3.020707728854883e-07	2.865002287039113e-07	-3.132553887202266e-08	0.0
19.77999999999958	-3.0145816041369946e-07	2.859576293815207e-07	-3.123793357714369e-08	0.0
19.78999999999958	-3.0084709866958013e-07	2.854162968704728e-07	-3.1150606829191395e-08	0.0
19.799999999999578	-3.0023758296326827e-07	2.8487622760279467e-07	-3.106355763888191e-08	0.0
19.809999999999576	-2.996296086214761e-07	2.843374180221533e-07	-3.0976785020916295e-08	0.0
19.819999999999578	-2.990231709874195e-07	2.8379986458384866e-07	-3.0890287993961806e-08	0.0
19.82999999999958	-2.984182654207547e-07	2.83263563754737e-07	-3.0804065580632456e-08	0.0
19.839999999999577	-2.9781488729750813e-07	2.8272851201324145e-07	-3.07181168074702e-08	0.0
19.849999999999575	-2.9721303201000895e-07	2.82194705849291e-07	-3.063244070492614e-08	0.0
19.859999999999577	-2.966126949668242e-07	2.816621417642237e-07	-3.054703630734166e-08	0.0
19.869999999999578	-2.96013871592689e-07	2.81130816270889e-07	-3.046190265292979e-08	0.0
19.879999999999576	-2.954165573284467e-07	2.806007258934632e-07	-3.037703878375691e-08	0.0
19.889999999999574	-2.948207476309734e-07	2.8007186716749223e-07	-3.0292443745723985e-08	0.0
19.899999999999576	-2.9422643797312317e-07	2.7954423663983094e-07	-3.0208116588548435e-08	0.0
19.909999999999577	-2.9363362384365294e-07	2.790178308686342e-07	-3.012405636574609e-08	0.0
19.919999999999575	-2.930423007471662e-07	2.7849264642326625e-07	-3.004026213461268e-08	0.0
19.929999999999573	-2.9245246420404075e-07	2.779686798843141e-07	-2.99567329562062e-08	0.0
19.939999999999575	-2.9186410975036886e-07	2.774459278435349e-07	-2.9873467895328786e-08	0.0
19.949999999999577	-2.912772329378938e-07	2.769243869037854e-07	-2.9790466020509116e-08	0.0
19.959999999999575	-2.9069182933394214e-07	2.7640405367906266e-07	-2.970772640398461e-08	0.0
19.969999999999573	-2.901078945213646e-07	2.758849247943558e-07	-2.9625248121683792e-08	0.0
19.979999999999574	-2.8952542409846874e-07	2.753669968857547e-07	-2.9543030253208818e-08	0.0
[truncated: 18,002 more rows]
