# Supplementary material for: Ab Initio Calculation of Coupling-Constant Averaged Exchange–Correlation Holes for Spherically Symmetric Atoms
Source: J Phys Chem A. 2024 Sep 23;128(39):8521–32. doi: 10.1021/acs.jpca.4c02717 (PMC11457219; doi:10.1021/acs.jpca.4c02717)
Supplement: Supplementary file 1 — jp4c02717_si_001.zip [file jp4c02717_si_001.zip › data/He_CCSD.csv]

He_u_ccsd	He_hxss_ccsd	He_hxos_ccsd	He_hcss_ccsd	He_hcos_ccsd
0.0	-0.19085987579364594	1.3430657971826707e-17	-9.762166499616143e-07	-0.03836011680957995
0.01	-0.19081715276199068	4.894304792298877e-18	-9.751349489550698e-07	-0.03833917852961353
0.02	-0.19068917323959222	4.161645761885039e-18	-9.719017280418463e-07	-0.03827654211019112
0.03	-0.19047648305798626	3.493123665518287e-18	-9.665501718159053e-07	-0.03817270599444421
0.04	-0.19017994142929945	4.123717997425308e-18	-9.591306514011855e-07	-0.03802840810803866
0.05	-0.1898006872736642	4.21245041224746e-18	-9.497084967335923e-07	-0.03784455404927218
0.06	-0.18934011020565833	3.413523466901063e-18	-9.383629464565502e-07	-0.037622179031951156
0.07	-0.18879981973624982	2.6374227139289156e-18	-9.251862730097482e-07	-0.03736243807967154
0.08	-0.18818161671532763	2.687102377762957e-18	-9.102829666984835e-07	-0.03706660666074621
0.09	-0.1874874683935597	1.847028168940181e-18	-8.937685816723384e-07	-0.03673607638968178
0.1	-0.18671948465149202	1.742840597442061e-18	-8.757678038318062e-07	-0.036372340570169505
0.11	-0.18587989458991477	1.5915361063748687e-18	-8.564117568443663e-07	-0.03597697331144145
0.12	-0.18497102485631745	1.3778266370779916e-18	-8.358348935755266e-07	-0.035551608558278075
0.13	-0.18399528083453798	2.3114475103513825e-18	-8.141718187970604e-07	-0.03509792311060557
0.14	-0.1829551306611235	2.7315136173356733e-18	-7.915542888092819e-07	-0.03461762453463629
0.15	-0.18185309142222122	2.833199006955442e-18	-7.681085079647154e-07	-0.03411244298824144
0.16	-0.18069171685939495	2.5605948542086426e-18	-7.439528670882822e-07	-0.033584125453164346
0.17	-0.17947358610820519	2.250776646248778e-18	-7.191961809149827e-07	-0.033034431027396956
0.18	-0.17820129320070213	1.787582834494347e-18	-6.9393649726468e-07	-0.032465126299838894
0.19	-0.1768774372182808	2.4911216635956532e-18	-6.682604722918484e-07	-0.031877980207427145
0.2	-0.17550461307855791	1.3856855480503047e-18	-6.42243304982415e-07	-0.0312747581048111
0.21	-0.17408540298932162	1.2860690773558723e-18	-6.15949147270145e-07	-0.030657215040033492
0.22	-0.17262236861755795	8.295029666227779e-19	-5.894319220489663e-07	-0.030027088416748244
0.23	-0.17111804401543784	6.227074929553182e-19	-5.627364452753802e-07	-0.029386090332215696
0.24	-0.1695749293285392	3.476201574805041e-19	-5.358997599846926e-07	-0.028735899918275354
0.25	-0.16799548529135627	-3.2341349822633707e-19	-5.089525782209225e-07	-0.02807815599494333
0.26	-0.16638212849446454	3.291705251761474e-19	-4.819207558848237e-07	-0.027414450292001367
0.27	-0.1647372273880445	3.488846329928895e-19	-4.5482672972330107e-07	-0.026746321421329572
0.28	-0.1630630989689476	2.3537681391047947e-19	-4.27690863918917e-07	-0.026075249707035873
0.29	-0.16136200608459608	1.8647611437401822e-19	-4.0053266706086e-07	-0.02540265291240485
0.3	-0.15963615527820094	-2.788425399263609e-19	-3.7337184669028467e-07	-0.024729882848423278
0.31	-0.1578876950968833	1.722201382988109e-19	-3.462292007538892e-07	-0.02405822281026355
0.32	-0.1561187147871635	3.199339647789314e-19	-3.1912732642580544e-07	-0.02338888576486995
0.33	-0.1543312433098073	1.9365863705914e-19	-2.9209115356976234e-07	-0.022723013202251608
0.34	-0.15252724861655342	6.222468479162699e-19	-2.651483133608856e-07	-0.022061674562096976
0.35000000000000003	-0.15070863714305496	6.0169736296657e-19	-2.3832934403777983e-07	-0.02140586715274418
0.36	-0.1488772534838511	5.347472459114579e-19	-2.1166775859837728e-07	-0.020756516488660632
0.37	-0.14703488022534228	3.0224209410160906e-19	-1.8519998021271356e-07	-0.02011447698329065
0.38	-0.1451832379208815	3.587457985651056e-19	-1.589651672517789e-07	-0.01948053294493217
0.39	-0.14332398519807793	7.193830654044265e-19	-1.3300494369761218e-07	-0.018855399833251334
0.4	-0.14145871899234355	7.379393708915431e-19	-1.0736305117164946e-07	-0.01823972574261683
0.41000000000000003	-0.13958897490289415	7.624816142638528e-19	-8.208493540440287e-08	-0.017634093085418565
0.42	-0.13771622766823552	8.182605697717414e-19	-5.721728751906241e-08	-0.01703902045391643
0.43	-0.13584189175803224	5.097113476552318e-19	-3.280755001000557e-08	-0.016454964643064087
0.44	-0.1339673220775029	4.549171651290487e-19	-8.903401793602939e-09	-0.015882322819349804
0.45	-0.13209381477941362	2.8147788466842743e-19	1.4447764984382161e-08	-0.015321434822208371
0.46	-0.13022260817757847	2.7336533078930806e-19	3.719936991775086e-08	-0.014772585585203814
0.47000000000000003	-0.12835488375465015	-3.596399649837531e-19	5.9306156291460965e-08	-0.014236007664174795
0.48	-0.12649176725603212	-4.1761898568326663e-19	8.072468424269452e-08	-0.013711883859070474
0.49	-0.12463432986099746	-3.261771684084683e-19	1.0141379935824091e-07	-0.013200349915459458
0.5	-0.12278358942158382	-4.362660563242526e-19	1.2133506761824453e-07	-0.012701497290822622
0.51	-0.12094051175956463	-1.301437485165694e-19	1.4045317534017165e-07	-0.01221537596987025
0.52	-0.1191060120117455	-6.218284926589027e-20	1.5873628424201147e-07	-0.011741997312360945
0.53	-0.11728095601399034	-2.3537662094161144e-19	1.7615634610723685e-07	-0.011281336916323735
0.54	-0.11546616171469587	-3.751255884568902e-19	1.926893657688833e-07	-0.010833337479254367
0.55	-0.11366240060891213	-4.165005552665328e-19	2.0831561944878452e-07	-0.0103979116398069
0.56	-0.11187039918486422	-3.2286912854475874e-19	2.2301981913996904e-07	-0.009974944782749892
0.5700000000000001	-0.11009084037530184	-3.9052725500418176e-19	2.3679123008213399e-07	-0.009564297790501636
0.58	-0.10832436500680004	-7.97357528179756e-19	2.4962373701420404e-07	-0.009165809725386703
0.59	-0.10657157324087899	-6.282854586759106e-19	2.615158610358437e-07	-0.008779300427840545
0.6	-0.10483302600155177	-9.403004736172042e-19	2.724707299367468e-07	-0.008404573017095561
0.61	-0.10310924638464433	-5.283890658936842e-19	2.8249600210472625e-07	-0.00804141628237042
0.62	-0.10140072104494063	-8.42334442980205e-19	2.916037478151168e-07	-0.007689606954211608
0.63	-0.09970790155787518	-4.867761646471792e-19	2.998102887757925e-07	-0.007348911847357158
0.64	-0.09803120575312353	-2.4552974906623423e-19	3.071360023393366e-07	-0.007019089868263834
0.65	-0.09637101901800876	-6.553532681595217e-19	3.1360508902233963e-07	-0.006699893882219813
0.66	-0.09472769556916835	-4.504449896830886e-19	3.192453119499339e-07	-0.006391072436716807
0.67	-0.09310155969137571	-4.798812771876667e-19	3.240877069765613e-07	-0.0060923713394458985
0.68	-0.09149290694282242	-3.8124617379216813e-19	3.2816627092147055e-07	-0.005803535090881308
0.6900000000000001	-0.08990200532651406	-4.653829887176253e-19	3.3151763444150273e-07	-0.005524308172903335
0.7000000000000001	-0.08832909642771491	-3.635642146466267e-19	3.341807122830831e-07	-0.005254436196266756
0.71	-0.08677439651764317	-1.8731726583466035e-19	3.3619635091131084e-07	-0.0049936669109321525
0.72	-0.085238097623795	-5.038179203080891e-19	3.3760696432905135e-07	-0.0047417510843361845
0.73	-0.08372036856744822	-5.181414258905322e-19	3.3845617028460673e-07	-0.0044984432535787565
0.74	-0.08222135596900329	-4.091704765531814e-19	3.3878842269075005e-07	-0.004263502358250177
0.75	-0.0807411852219257	-3.6522058426956247e-19	3.3864865574273484e-07	-0.004036692261213562
0.76	-0.07927996143608342	-5.781045265678398e-19	3.3808192767548206e-07	-0.0038177821651019816
0.77	-0.07783777035134284	-4.037034128257321e-19	3.3713308378313656e-07	-0.0036065469325945836
0.78	-0.07641467922226651	-4.0784681090874586e-19	3.358464269187511e-07	-0.0034027673187115763
0.79	-0.07501073767478145	-6.169081140751076e-19	3.34265407714307e-07	-0.0032062301234246507
0.8	-0.07362597853565758	-5.216229783009969e-19	3.324323339798374e-07	-0.0030167282728298345
0.81	-0.07226041863561275	-4.604507405018071e-19	3.303880999200315e-07	-0.0028340608369859257
0.8200000000000001	-0.0709140595868317	-5.595121132310272e-19	3.2817193784673293e-07	-0.0026580329922958937
0.8300000000000001	-0.06958688853564937	-4.41623661486196e-19	3.2582119577351243e-07	-0.00248845593601364
0.84	-0.0682788788911019	-6.632080098784399e-19	3.2337113728408973e-07	-0.002325146760105697
0.85	-0.06698999103001914	-4.961226760272095e-19	3.208547700167541e-07	-0.0021679282912985057
0.86	-0.06572017297927943	-4.617178704918841e-19	3.1830269876798045e-07	-0.0020166289037074556
0.87	-0.0644693610758139	-7.88126030235676e-19	3.157430051858867e-07	-0.0018710823099833376
0.88	-0.06323748060491026	-6.508839999816781e-19	3.1320115433108864e-07	-0.0017311273364349119
0.89	-0.06202444641732594	-8.110750877500775e-19	3.10699926640845e-07	-0.001596607687100383
0.9	-0.060830163525694377	-7.807395476226909e-19	3.082593755046603e-07	-0.00146737170125317
0.91	-0.059654527680675445	-8.752506524140018e-19	3.058968088207048e-07	-0.0013432721083447825
0.92	-0.05849742592727923	-7.526308232987872e-19	3.0362679452611285e-07	-0.0012241657839151567
0.93	-0.05735873714176982	-7.080844667736037e-19	3.014611880541862e-07	-0.0011099135095430372
0.9400000000000001	-0.056238332549538236	-8.847196292377978e-19	2.9940918001847283e-07	-0.001000379739469913
0.9500000000000001	-0.05513607622432214	-8.154814308297355e-19	2.974773642347439e-07	-0.0008954323761134302
0.96	-0.05405182556913518	-9.347740320781233e-19	2.956698227710164e-07	-0.0007949425562927211
0.97	-0.0529854317792649	-9.776154375838114e-19	2.93988228039499e-07	-0.0006987844496204264
0.98	-0.051936740287688424	-1.0044661635476767e-18	2.9243195690670243e-07	-0.0006068350701755786
0.99	-0.05090559119326013	-1.0320110061886824e-18	2.9099822110995044e-07	-0.0005189741022587111
1.0	-0.04989181967201275	-1.0879740422655837e-18	2.896822051401404e-07	-0.00043508374074595715
1.01	-0.048895256371926585	-7.783340642759739e-19	2.8847721531694015e-07	-0.00035504854630232256
1.02	-0.047915727791514165	-9.612748830668954e-19	2.873748352894001e-07	-0.0002787553154855072
1.03	-0.046953056642576776	-1.066099099324001e-18	2.863650879342261e-07	-0.00020609296556983357
1.04	-0.04600706219748915	-9.89985840125272e-19	2.8543660093166556e-07	-0.00013695243374423676
1.05	-0.045077560621375606	-1.1454247761966246e-18	2.845767747214345e-07	-7.122659018771603e-05
1.06	-0.04416436528954523	-1.0092280852051724e-18	2.8377195238765696e-07	-8.810164398948744e-06
1.07	-0.043267287090555565	-1.2153158888456657e-18	2.8300758771887535e-07	5.040031594743435e-05
1.08	-0.042386134715284324	-1.144402236237093e-18	2.8226841347622766e-07	0.00010650657442857366
1.09	-0.04152071493238518	-1.0584595565199667e-18	2.8153860481827664e-07	0.00015960862445938662
1.1	-0.040670832850516134	-1.105121475068161e-18	2.8080194064417086e-07	0.00020980479795674334
1.11	-0.03983629216772278	-9.51195318379744e-19	2.8004195800485077e-07	0.0002571917650308879
1.12	-0.03901689540837003	-8.332701250706862e-19	2.7924210239255176e-07	0.00030186454566749903
1.1300000000000001	-0.038212444148009984	-9.465409941977978e-19	2.7838587018241823e-07	0.00034391651436473954
1.1400000000000001	-0.037422739226579724	-9.641846802899715e-19	2.774569442323682e-07	0.0003834393986788148
1.1500000000000001	-0.03664758095031953	-1.0098944796962633e-18	2.764393213366967e-07	0.00042052327261035385
1.16	-0.03588676928280246	-9.050995875067197e-19	2.753174310199391e-07	0.0004552565457337935
1.17	-0.03514010402546462	-9.744497030164232e-19	2.7407624601794023e-07	0.0004877259489342315
1.18	-0.03440738498802162	-1.0606186516425107e-18	2.727013830861047e-07	0.0005180165175721432
1.19	-0.03368841214915426	-9.80442824451271e-19	2.7117919498831355e-07	0.0005462115728473062
1.2	-0.032982985807840974	-1.0206439922195364e-18	2.6949685221627773e-07	0.0005723927020800855
1.21	-0.0322909067257111	-1.1849745390289926e-18	2.6764241618099094e-07	0.0005966397385722967
1.22	-0.03161197626078546	-9.788821195063452e-19	2.6560490233584755e-07	0.0006190307416518144
1.23	-0.030945996492964513	-1.0527019459273752e-18	2.6337433397041754e-07	0.0006396419774460744
1.24	-0.03029277034161807	-1.0933636530865017e-18	2.6094178684488156e-07	0.0006585479008702315
1.25	-0.029652101675622076	-1.0178375628123461e-18	2.582994250120707e-07	0.0006758211392567863
1.26	-0.029023795416179048	-1.1310841536917296e-18	2.5544052760159697e-07	0.0006915324779956258
1.27	-0.02840765763275175	-1.0936850937456321e-18	2.5235950753058067e-07	0.0007057508484970445
1.28	-0.027803495632427774	-9.748293446460276e-19	2.4905192145402433e-07	0.0007185433187361006
1.29	-0.027211118043027685	-9.624237788914474e-19	2.4551447319609565e-07	0.0007299750865848071
1.3	-0.026630334890253723	-9.66694168770144e-19	2.4174500883392125e-07	0.0007401094760895972
1.31	-0.026060957669171485	-9.285327179919225e-19	2.377425050437143e-07	0.0007490079368054956
1.32	-0.025502799410304866	-9.413663743922523e-19	2.3350705206579003e-07	0.0007567300462555811
1.33	-0.02495567474061259	-9.12708933513826e-19	2.2903982953639823e-07	0.0007633335155448563
1.34	-0.02441939993960763	-9.113580125739984e-19	2.2434307722640767e-07	0.0007688741981216603
1.35	-0.023893792990869217	-8.995792699663901e-19	2.1942006137726233e-07	0.0007734061016471082
1.36	-0.02337867362918563	-9.221290359846419e-19	2.142750357217449e-07	0.0007769814029040572
1.37	-0.022873863383558846	-9.071769863774945e-19	2.0891319919835727e-07	0.0007796504656513267
1.3800000000000001	-0.022379185616289078	-9.127335813512179e-19	2.0334064965502052e-07	0.0007814618613066378
1.3900000000000001	-0.02189446555834985	-9.92907455352967e-19	1.9756433434006682e-07	0.0007824623923225917
1.4000000000000001	-0.02141953034125387	-9.220035292076012e-19	1.9159199863075238e-07	0.000782697118104052
1.41	-0.02095420902559984	-9.742134795391536e-19	1.854321318092711e-07	0.0007822093833022148
1.42	-0.020498332626482162	-9.547193640464333e-19	1.7909391097567506e-07	0.000781040848310411
1.43	-0.020051734135937298	-1.027400240016268e-18	1.7258714459303381e-07	0.0007792315217790465
1.44	-0.019614248542589426	-1.009103938518721e-18	1.6592221374622795e-07	0.0007768197949618068
1.45	-0.019185712848653495	-9.5909595679756e-19	1.5911001426116567e-07	0.0007738424777022847
1.46	-0.018765966084441733	-1.050168393323329e-18	1.5216189733213703e-07	0.0007703348358691633
1.47	-0.01835484932051572	-1.0305824251531832e-18	1.4508961112061347e-07	0.0007663306300489481
1.48	-0.017952205677616004	-9.794073127272227e-19	1.3790524231241386e-07	0.0007618621553077081
1.49	-0.017557880334496186	-1.0093322710888858e-18	1.306211587018269e-07	0.0007569602818371989
1.5	-0.01717172053378	-9.788594832880643e-19	1.2324995244533676e-07	0.0007516544963059254
1.51	-0.016793575585955164	-9.729939296229208e-19	1.1580438486272215e-07	0.0007459729437419343
1.52	-0.01642329687161034	-1.015474728130571e-18	1.0829733240735884e-07	0.0007399424697813278
1.53	-0.01606073784201653	-9.228835501191023e-19	1.0074173431920408e-07	0.0007335886631243678
1.54	-0.015705754018148846	-9.274054787273786e-19	9.315054245312426e-08	0.0007269358980495776
1.55	-0.015358202988238454	-8.603216320868332e-19	8.553667244642904e-08	0.0007200073768452349
1.56	-0.015017944403940997	-8.617465061840528e-19	7.7912957599513e-08	0.0007128251720269342
1.57	-0.014684839975201914	-8.692798622788172e-19	7.029210453111945e-08	0.0007054102682194386
1.58	-0.01435875346389584	-8.256490454329106e-19	6.268665157620201e-08	0.0006977826035906918
1.59	-0.014039550676311957	-7.952354637029519e-19	5.510892932096556e-08	0.0006899611107354746
1.6	-0.013727099454554175	-8.127903500079408e-19	4.7571023415599045e-08	0.0006819637569157815
1.61	-0.013421269666921719	-7.603749783779775e-19	4.008474050083699e-08	0.0006738075835744335
1.62	-0.013121933197330848	-8.275833630698482e-19	3.266157612251408e-08	0.000665508745047631
1.6300000000000001	-0.012828963933836639	-8.372718023075271e-19	2.5312685355757814e-08	0.0006570825464111129
1.6400000000000001	-0.012542237756310422	-8.26363718056239e-19	1.8048856138819236e-08	0.0006485434804032175
1.6500000000000001	-0.012261632523324958	-8.394053853510987e-19	1.088048487592197e-08	0.0006399052633764065
1.6600000000000001	-0.011987028058297971	-7.774546755160673e-19	3.817554878118856e-09	0.000631180870236716
1.67	-0.01171830613494097	-7.885132331283806e-19	-3.1303830517331876e-09	0.0006223825683380657
1.68	-0.011455350462059028	-7.747587371236542e-19	-9.954227336503307e-09	0.0006135219503054218
1.69	-0.01119804666774426	-7.867650970420646e-19	-1.6645340125340247e-08	0.0006046099657674209
1.7	-0.010946282283004195	-7.639314462171279e-19	-2.319555930316297e-08	0.0005956569519852196
1.71	-0.010699946724863935	-7.801878009610388e-19	-2.9597208548587384e-08	0.0005866726633700723
1.72	-0.010458931278979594	-7.350454531468685e-19	-3.584310479323727e-08	0.0005776662998874006
1.73	-0.010223129081798493	-7.091144197826645e-19	-4.192656400357764e-08	0.0005686465343499656
1.74	-0.00999243510230007	-7.285528703997979e-19	-4.784140476658816e-08	0.0005596215386071482
1.75	-0.009766746123350298	-7.033196552093695e-19	-5.358194987356568e-08	0.0005505990086413348
1.76	-0.009545960722700492	-7.013748842997533e-19	-5.914302623685752e-08	0.0005415861885859895
1.77	-0.009329979253660138	-6.668790696517781e-19	-6.451996308054486e-08	0.0005325898936831727
1.78	-0.009118703825472791	-6.473681870613044e-19	-6.970858837558602e-08	0.0005236165322010986
1.79	-0.0089120382834218	-6.481407232590014e-19	-7.470522382993505e-08	0.0005146721263347706
1.8	-0.008709888188692344	-6.483998513696471e-19	-7.950667852210658e-08	0.0005057623321148776
1.81	-0.008512160798014944	-6.35839807255611e-19	-8.411024100471454e-08	0.0004968924583519225
1.82	-0.008318765043114296	-6.201796088184234e-19	-8.8513670372381e-08	0.0004880674846440875
1.83	-0.008129611509986756	-6.092829145933075e-19	-9.271518611880802e-08	0.00047929207847855615
1.84	-0.00794461241802852	-5.931422137424719e-19	-9.67134569703626e-08	0.00047057061145700283
1.85	-0.007763681599035905	-5.749391768622636e-19	-1.0050758871438942e-07	0.00046190717467669266
1.86	-0.007586734476097864	-5.878157732404318e-19	-1.0409711137960437e-07	0.0004533055932991453
1.87	-0.0074136880424008275	-5.636697565317957e-19	-1.0748196536871507e-07	0.0004447694403386504
1.8800000000000001	-0.007244460839963973	-5.32427106389255e-19	-1.1066248725710714e-07	0.00043630204970303727
1.8900000000000001	-0.007078972938323705	-5.405377111535561e-19	-1.1363939469728052e-07	0.00042790652851907527
1.9000000000000001	-0.006917145913183838	-5.177413672787491e-19	-1.1641377117063006e-07	0.00041958576877470865
1.9100000000000001	-0.006758902825048856	-4.837983759629271e-19	-1.189870499360493e-07	0.00041134245830998527
1.92	-0.006604168197855323	-4.834270506791684e-19	-1.2136099805659661e-07	0.0004031790911881368
1.93	-0.006452867997617336	-4.65854439774538e-19	-1.23537699770436e-07	0.00039509797747769223
1.94	-0.006304929611099965	-4.536671282469714e-19	-1.2551954002744392e-07	0.00038710125247589625
1.95	-0.0061602818245350315	-4.484146827635485e-19	-1.273091876337687e-07	0.000379190885402974
1.96	-0.006018854802392266	-4.369694149809983e-19	-1.2890957847445234e-07	0.00037136868759600754
1.97	-0.005880580066218545	-4.286513588000445e-19	-1.3032389868227606e-07	0.0003636363202303504
1.98	-0.0057453904735573465	-4.144805336594172e-19	-1.3155556791068918e-07	0.0003559953015956083
1.99	-0.005613220196959994	-4.0893493965612006e-19	-1.3260822265791228e-07	0.00034844701395230203
2.0	-0.005484004703099462	-3.913269168069643e-19	-1.3348569980267677e-07	0.00034099270999435257
2.0100000000000002	-0.005357680731997428	-3.9661949076028704e-19	-1.3419202024664983e-07	0.0003336335189415667
2.02	-0.005234186276374216	-3.970707362111763e-19	-1.3473137292982496e-07	0.00032637045228529714
2.0300000000000002	-0.005113460561131088	-3.708202667164155e-19	-1.3510809904800775e-07	0.000319204409209441
2.04	-0.004995444022973932	-3.861458080697053e-19	-1.3532667654699015e-07	0.0003121361817079527
2.05	-0.0048800782901863475	-3.753538284700721e-19	-1.3539170505734444e-07	0.0003051664594190175
2.06	-0.004767306162560358	-3.675575838402781e-19	-1.3530789117789654e-07	0.0002982958341950528
2.07	-0.004657071591492095	-3.6501722237770197e-19	-1.3508003410961367e-07	0.0002915248044267074
2.08	-0.004549319660249284	-3.4411159289931774e-19	-1.3471301176307127e-07	0.0002848537791380555
2.09	-0.004443996564417342	-3.420469487435761e-19	-1.3421176727271278e-07	0.00027828308186923317
2.1	-0.004341049592529834	-3.1872279999269713e-19	-1.335812960393326e-07	0.000271812954361815
2.11	-0.0042404271068893825	-3.1473045997923805e-19	-1.328266331403205e-07	0.0002654435600613438
2.12	-0.004142078524583936	-3.0480942214305825e-19	-1.3195284132190566e-07	0.00025917498745050264
2.13	-0.004045954298703542	-3.0030239945761957e-19	-1.3096499942161222e-07	0.00025300725322559454
2.14	-0.0039520058997619244	-2.8012490327347804e-19	-1.2986819135016314e-07	0.0002469403053281357
2.15	-0.0038601857973272076	-2.827808844305323e-19	-1.286674955118354e-07	0.00024097402584258458
2.16	-0.0037704474418653036	-2.7314524379830006e-19	-1.2736797479423814e-07	0.00023510823377044068
2.17	-0.003682745246799615	-2.674378604016067e-19	-1.25974667029502e-07	0.000229342687690224
2.18	-0.0035970345707898917	-2.6411393018287473e-19	-1.2449257600884514e-07	0.00022367708831211558
2.19	-0.0035132717002332734	-2.610820262218769e-19	-1.229266629477338e-07	0.0002181110809353856
2.2	-0.0034314138319896186	-2.467969125545949e-19	-1.2128183850832266e-07	0.0002126442578160629
2.21	-0.0033514190563335893	-2.4069081434569354e-19	-1.1956295527422445e-07	0.00020727616045171146
2.22	-0.003273246340134971	-2.4050191167606757e-19	-1.1777480079340139e-07	0.00020200628178957574
2.23	-0.0031968555102691865	-2.431512759166821e-19	-1.1592209097754241e-07	0.00019683406836382389
2.24	-0.003122207237258809	-2.4049136097334014e-19	-1.1400946415109428e-07	0.00019175892236707827
2.25	-0.0030492630191475776	-2.2926046164368452e-19	-1.1204147539302725e-07	0.00018678020366095285
2.2600000000000002	-0.002977985165607277	-2.1953017938619183e-19	-1.1002259144975851e-07	0.0001818972317298407
2.27	-0.002908336782278234	-2.0675124658236172e-19	-1.0795718609216479e-07	0.00017710928758177586
2.2800000000000002	-0.0028402817553437017	-2.0300338124555697e-19	-1.0584953580652923e-07	0.00017241561559977898
2.29	-0.0027737847363381125	-2.0094886511849485e-19	-1.0370381603799772e-07	0.00016781542534673825
2.3000000000000003	-0.0027088111271891717	-1.944949768409087e-19	-1.015240977380455e-07	0.0001633078933265072
2.31	-0.002645327065493382	-1.8554510943658002e-19	-9.931434438682427e-08	0.00015889216470360096
2.32	-0.0025832994100245593	-1.7942139789779268e-19	-9.707840930824399e-08	0.00015456735498355366
2.33	-0.002522695726474476	-1.8388811211580118e-19	-9.482003347728238e-08	0.0001503325516557451
2.34	-0.0024634842734250362	-1.76106434887993e-19	-9.254284352808867e-08	0.00014618681580023805
2.35	-0.0024056339885505816	-1.682350046184371e-19	-9.025035023566691e-08	0.000142129183659949
2.36	-0.002349114475049459	-1.6376255520107967e-19	-8.794594725473198e-08	0.00013815866817926448
2.37	-0.0022938959883033357	-1.6460993872727682e-19	-8.563291016647906e-08	0.0001342742605100218
2.38	-0.0022399494227628536	-1.544549725949065e-19	-8.331439583673592e-08	0.00013047493148561558
2.39	-0.0021872462990579645	-1.4444649376464831e-19	-8.099344208072762e-08	0.00012675963306382716
2.4	-0.0021357587513313506	-1.4149382444873784e-19	-7.867296751996183e-08	0.00012312729973885052
2.41	-0.002085459514792921	-1.407432969199166e-19	-7.635577179343142e-08	0.00011957684992286349
2.42	-0.0020363219134936564	-1.3499078691759176e-19	-7.404453590195703e-08	0.00011610718729739606
2.43	-0.0019883198483165625	-1.2835748613649314e-19	-7.174182284960112e-08	0.00011271720213464912
2.44	-0.0019414277851827794	-1.199776645907119e-19	-6.945007848457516e-08	0.00010940577258885628
2.45	-0.0018956207434705679	-1.1531615861686066e-19	-6.717163248846567e-08	0.00010617176595770005
2.46	-0.0018508742846448556	-1.1473805983077088e-19	-6.490869963824558e-08	0.00010301403991375897
2.47	-0.001807164501095118	-1.0697759176426983e-19	-6.26633811376745e-08	9.993144370590554e-05
2.48	-0.001764468005179055	-1.0419325025186977e-19	-6.043766618310346e-08	9.692281933055714e-05
2.49	-0.0017227619184696495	-1.055768272780721e-19	-5.823343365201142e-08	9.398700267264564e-05
2.5	-0.0016820238612031309	-1.0476447682956912e-19	-5.6052453908635516e-08	9.112282461617039e-05
2.5100000000000002	-0.0016422319419251764	-1.0385011493850576e-19	-5.3896390765076005e-08	8.832911212417874e-05
2.52	-0.001603364747332851	-1.0735432790561398e-19	-5.176680352826993e-08	8.560468928803032e-05
2.5300000000000002	-0.0015654013323095806	-1.0822759393066716e-19	-4.966514915907133e-08	8.294837834579537e-05
2.54	-0.0015283212101505112	-1.0364809020784492e-19	-4.759278451503188e-08	8.035900066965839e-05
2.5500000000000003	-0.0014921043429755375	-9.887081077693209e-20	-4.555096869965011e-08	7.78353777222051e-05
2.56	-0.0014567311323273394	-9.334450649431485e-20	-4.354086543243742e-08	7.537633198149913e-05
2.57	-0.0014221824099515997	-8.680032091598038e-20	-4.156354554128196e-08	7.298068783486984e-05
2.58	-0.001388439428756749	-8.72167802659411e-20	-3.9619989462835736e-08	7.064727244136609e-05
2.59	-0.0013554838539504305	-8.301710220311893e-20	-3.771108981033902e-08	6.837491656285661e-05
2.6	-0.0013232977543499271	-7.995763146477858e-20	-3.5837653961177246e-08	6.616245536378849e-05
2.61	-0.0012918635938638013	-7.769153215923953e-20	-3.400040670580376e-08	6.400872917965072e-05
2.62	-0.0012611642231419831	-7.374916931083169e-20	-3.219999286869016e-08	6.191258425422116e-05
2.63	-0.001231182871391514	-7.13890423901612e-20	-3.0436980012977025e-08	5.9872873445714124e-05
2.64	-0.001201903138355277	-6.552004770078041e-20	-2.871186107204944e-08	5.788845690197647e-05
2.65	-0.0011733089864508707	-6.38972157823691e-20	-2.702505706004242e-08	5.5958202704922694e-05
2.66	-0.0011453847330669753	-5.99991489741175e-20	-2.53769197231489e-08	5.408098748442918e-05
2.67	-0.0011181150430144586	-6.514684591736098e-20	-2.3767734222586434e-08	5.225569700194847e-05
2.68	-0.0010914849211295392	-5.97631523023847e-20	-2.2197721769208478e-08	5.0481226704136576e-05
2.69	-0.0010654797050263158	-5.92450747891362e-20	-2.0667042274378697e-08	4.875648224682344e-05
2.7	-0.0010400850579960286	-5.778995256698659e-20	-1.917579694793621e-08	4.7080379989686875e-05
2.71	-0.001015286962050387	-5.881761778983325e-20	-1.7724030887270384e-08	4.545184746202722e-05
2.72	-0.000991071711106376	-5.602545965909554e-20	-1.6311735628882218e-08	4.386982380006676e-05
2.73	-0.0009674259043099441	-5.81927270310319e-20	-1.4938851676743817e-08	4.2333260156231284e-05
2.74	-0.0009443364394960349	-5.880181788749125e-20	-1.360527096397942e-08	4.084112008089712e-05
2.75	-0.0009217905067823897	-5.777217937997799e-20	-1.2310839314329594e-08	3.939237987711541e-05
2.7600000000000002	-0.00089977558229466	-5.37528456230784e-20	-1.1055358837262254e-08	3.798602892884927e-05
2.77	-0.0008782794220203609	-5.049974574115761e-20	-9.838590270283033e-09	3.662107000328376e-05
2.7800000000000002	-0.000857290055789187	-4.818302855725295e-20	-8.660255293381665e-09	3.529651952778892e-05
2.79	-0.0008367957813773161	-4.868336894414592e-20	-7.520038788509306e-09	3.401140784213812e-05
2.8000000000000003	-0.000816785158733332	-4.8438247333601934e-20	-6.4175910319437535e-09	3.276477942659852e-05
2.81	-0.0007972470043233822	-4.499744084701981e-20	-5.352529868114797e-09	3.155569310653076e-05
2.82	-0.0007781703855933315	-4.218080054572178e-20	-4.32444277977985e-09	3.0383222234144322e-05
2.83	-0.0007595446155455497	-4.3462227497098034e-20	-3.332888956573271e-09	2.9246454848072226e-05
2.84	-0.000741359247428193	-4.1370903167966276e-20	-2.377401263917514e-09	2.814449381143622e-05
2.85	-0.0007236040695346749	-3.9016030237105744e-20	-1.4574881878649804e-09	2.7076456929082464e-05
2.86	-0.0007062691001112527	-3.756346205857262e-20	-5.726356997089177e-10	2.604147704467776e-05
2.87	-0.0006893445823705168	-3.464954752410686e-20	2.7769093014634594e-10	2.5038702118356896e-05
2.88	-0.0006728209796087333	-3.467055092427974e-20	1.0940453689474092e-09	2.406729528562087e-05
2.89	-0.0006566889704249575	-3.360876191616905e-20	1.876998527742743e-09	2.312643489818254e-05
2.9	-0.0006409394440398915	-3.340724629764436e-20	2.627136917732198e-09	2.221531454746175e-05
2.91	-0.0006255634957124899	-3.355976978887392e-20	3.345061067765512e-09	2.133314307142667e-05
2.92	-0.0006105524222523731	-3.396965440701971e-20	4.0313840028814024e-09	2.0479144545479476e-05
2.93	-0.0005958977176260935	-3.4398773407715405e-20	4.686729772503118e-09	1.965255825807788e-05
2.94	-0.0005815910686554002	-3.2883966516467217e-20	5.311732041951393e-09	1.8852638671781492e-05
2.95	-0.0005676243508056215	-3.226329002656328e-20	5.907032740661185e-09	1.807865537040371e-05
2.96	-0.0005539896240623645	-2.996556764590829e-20	6.4732807626569425e-09	1.7329892992944662e-05
2.97	-0.0005406791288947256	-2.9901509373824675e-20	7.011130722213779e-09	1.6605651154969985e-05
2.98	-0.0005276852823032892	-2.8987942883205947e-20	7.521241772944463e-09	1.5905244358093687e-05
2.99	-0.000515000673951153	-2.774842985596139e-20	8.004276462990345e-09	1.5228001888210068e-05
3.0	-0.0005026180623763434	-2.8142026276116904e-20	8.46089966361277e-09	1.4573267703111404e-05
3.0100000000000002	-0.0004905303712839164	-2.6292788996394152e-20	8.891777530744237e-09	1.394040031011386e-05
3.02	-0.00047873068591617403	-2.4653481643372462e-20	9.297576536091128e-09	1.3328772634303355e-05
3.0300000000000002	-0.0004672122494993431	-2.458691052101143e-20	9.678962522414146e-09	1.273777187799822e-05
3.04	-0.00045596845976523354	-2.4055629567886363e-20	1.0036599842021265e-08	1.2166799372013558e-05
3.0500000000000003	-0.0004449928655462695	-2.4230424121192984e-20	1.0371150508162695e-08	1.1615270419295586e-05
3.06	-0.0004342791634424552	-2.2482474080171826e-20	1.0683273416736347e-08	1.1082614131482125e-05
3.0700000000000003	-0.0004238211945587748	-2.2670234407031385e-20	1.0973623603934609e-08	1.0568273258927631e-05
3.08	-0.00041361294131159524	-2.149002709871612e-20	1.1242851547367625e-08	1.0071704014718012e-05
3.09	-0.00040364852430266026	-2.0363884518982948e-20	1.1491602511367813e-08	9.592375893182743e-06
3.1	-0.00039392219925930334	-1.9539158726874145e-20	1.1720515938860865e-08	9.12977148339763e-06
3.11	-0.0003844283540395041	-1.9160598462846258e-20	1.1930224873973883e-08	8.683386278153984e-06
3.12	-0.00037516150570048094	-1.822653546121466e-20	1.2121355432348404e-08	8.252728478854427e-06
3.13	-0.0003661162976295102	-1.6266749213217086e-20	1.229452630495528e-08	7.837318796779587e-06
3.14	-0.00035728749673569963	-1.6586131104959385e-20	1.2450348303434493e-08	7.436690251152434e-06
3.15	-0.00034866999070146413	-1.5411655107454383e-20	1.258942393226898e-08	7.050387964412214e-06
3.16	-0.00034025878529248677	-1.5291008585545444e-20	1.271234700335076e-08	6.677968955092257e-06
3.17	-0.00033204900172497065	-1.5652031849370244e-20	1.281970228513311e-08	6.319001928680748e-06
3.18	-0.0003240358740889826	-1.4754518909945263e-20	1.291206516885893e-08	5.97306706682695e-06
3.19	-0.00031621474682678384	-1.5151524341486828e-20	1.2990001386451334e-08	5.639755815239881e-06
3.2	-0.0003085810722649756	-1.427640179150947e-20	1.3054066744070964e-08	5.3186706706101425e-06
3.21	-0.00030113040819938205	-1.5309252362472108e-20	1.3104806885055192e-08	5.009424966870918e-06
3.22	-0.0002938584155315853	-1.5402207551837768e-20	1.3142757084624434e-08	4.711642661097998e-06
3.23	-0.0002867608559560497	-1.4714786143158493e-20	1.3168442068007234e-08	4.424958119334469e-06
3.24	-0.0002798335896967982	-1.4830349614902617e-20	1.3182375853935686e-08	4.149015902610312e-06
3.25	-0.00027307257329262796	-1.492026998507075e-20	1.3185061620095938e-08	3.883470553413343e-06
3.2600000000000002	-0.00026647385742986857	-1.397256612002215e-20	1.3176991597039014e-08	3.6279863828530754e-06
3.27	-0.0002600335848217017	-1.368365625437418e-20	1.3158646974776797e-08	3.382237258746109e-06
3.2800000000000002	-0.0002537479881330935	-1.2495459516678494e-20	1.3130497837242003e-08	3.1459063948373585e-06
3.29	-0.00024761338795040416	-1.2505848595799778e-20	1.3093003113986978e-08	2.9186861413590388e-06
3.3000000000000003	-0.0002416261907947474	-1.06538202306319e-20	1.3046610549283938e-08	2.700277777115941e-06
3.31	-0.0002357828871782153	-1.1250951495311669e-20	1.2991756691526886e-08	2.4903913032737414e-06
3.3200000000000003	-0.00023008004970207405	-1.084550336085332e-20	1.2928866897026327e-08	2.288745239014386e-06
3.33	-0.0002245143311960783	-1.1425791145100689e-20	1.2858355348413595e-08	2.095066419211712e-06
3.34	-0.00021908246289805317	-1.034806116595766e-20	1.2780625092560826e-08	1.9090897942683816e-06
3.35	-0.00021378125267291828	-9.640514476097811e-21	1.2696068087987697e-08	1.7305582322450397e-06
3.36	-0.000208607583270341	-9.101629840714393e-21	1.2605065267880678e-08	1.5592223234016093e-06
3.37	-0.00020355841062022045	-7.977867996174737e-21	1.2507986612300898e-08	1.3948401872606862e-06
3.38	-0.00019863076216523304	-8.72041394081949e-21	1.240519123708872e-08	1.2371772822933107e-06
3.39	-0.00019382173522966393	-8.157270083273351e-21	1.2297027490357736e-08	1.0860062183178169e-06
3.4	-0.00018912849542378148	-8.5710801887501e-21	1.21838330561716e-08	9.411065716938131e-07
3.41	-0.00018454827508302318	-8.450730006437997e-21	1.2065935074538105e-08	8.022647033841973e-07
3.42	-0.0001800783717412712	-8.592296350972837e-21	1.1943650263029557e-08	6.692735799504945e-07
3.43	-0.0001757161466375135	-8.57942965121636e-21	1.1817285051250953e-08	5.419325975383241e-07
3.44	-0.00017145902325520337	-9.242278504610545e-21	1.1687135719726282e-08	4.2004740890267743e-07
3.45	-0.00016730448589363382	-9.024295310633924e-21	1.1553488546130284e-08	3.0342975351526313e-07
3.46	-0.00016325007827067546	-8.558214466091328e-21	1.141661995989569e-08	1.918972907895101e-07
3.47	-0.00015929340215621276	-8.268830579493475e-21	1.1276796698419644e-08	8.52734364520805e-08
3.48	-0.00015543211603565472	-7.921067157758174e-21	1.1134275969585609e-08	-1.6612797916081236e-08
3.49	-0.00015166393380289136	-8.058760914603104e-21	1.098930562182048e-08	-1.139269621524056e-07
3.5	-0.00014798662348208	-7.016889963653385e-21	1.0842124313284332e-08	-2.0682932158744356e-07
3.5100000000000002	-0.00014439800597766748	-7.196638679052889e-21	1.0692961688161693e-08	-2.954750079156542e-07
3.52	-0.00014089595385205736	-6.43343265326327e-21	1.054203855398281e-08	-3.800141668608183e-07
3.5300000000000002	-0.0001374783901303453	-6.358339959914273e-21	1.0389567061926466e-08	-4.6059210263960805e-07
3.54	-0.00013414328713156124	-5.688990834471611e-21	1.0235750890321207e-08	-5.373494192309075e-07
3.5500000000000003	-0.00013088866532585822	-5.207881656120659e-21	1.0080785427794186e-08	-6.1042215846283e-07
3.56	-0.00012771259221711472	-5.2640209060748126e-21	9.924857960675508e-09	-6.79941934933035e-07
3.5700000000000003	-0.00012461318125040605	-4.807740404742177e-21	9.76814785817997e-09	-7.460360677816275e-07
3.58	-0.00012158859074383634	-5.127700831109536e-21	9.61082676139704e-09	-8.088277093391248e-07
3.59	-0.00011863702284420832	-5.241673682685838e-21	9.453058769868508e-09	-8.684359706752949e-07
3.6	-0.00011575672250603928	-5.500149072135527e-21	9.295000630795314e-09	-9.249760440772631e-07
3.61	-0.00011294597649342452	-5.320588557196838e-21	9.136801925696504e-09	-9.785593224881068e-07
3.62	-0.00011020311240427118	-5.264001692502772e-21	8.978605258247257e-09	-1.02929351593961e-06
3.63	-0.00010752649771642966	-5.082972897060061e-21	8.820546440964946e-09	-1.0772827650149335e-06
3.64	-0.00010491453885525766	-5.1023896838357406e-21	8.662754680512845e-09	-1.122627751379149e-06
3.65	-0.00010236568028216633	-5.160766086956364e-21	8.505352761987387e-09	-1.1654258054173717e-06
3.66	-9.987840360370191e-05	-5.276456478444688e-21	8.348457232256758e-09	-1.2057710110219027e-06
3.67	-9.74512267007284e-05	-5.008119946515065e-21	8.192178581253049e-09	-1.2437543075713117e-06
3.68	-9.508270287728081e-05	-4.734077753513111e-21	8.036621421367057e-09	-1.279463589145791e-06
3.69	-9.277142002867713e-05	-4.562414062886982e-21	7.881884665989283e-09	-1.3129838010241762e-06
3.7	-9.05159998284689e-05	-4.3205921333185754e-21	7.728061704391736e-09	-1.344397033509238e-06
3.71	-8.831509693383704e-05	-4.200269268331918e-21	7.575240575322258e-09	-1.3737826131286332e-06
3.72	-8.6167398209033e-05	-3.92423585140302e-21	7.4235041385659626e-09	-1.4012171912597547e-06
3.73	-8.40716219664809e-05	-4.087341497767888e-21	7.272930243226966e-09	-1.4267748302273149e-06
3.74	-8.202651722516105e-05	-3.876347556915127e-21	7.1235918939094745e-09	-1.4505270869231307e-06
3.75	-8.003086298590423e-05	-3.361372129848045e-21	6.975557414310341e-09	-1.472543093997846e-06
3.7600000000000002	-7.808346752323138e-05	-3.301460238412753e-21	6.8288906074234854e-09	-1.492889638674817e-06
3.77	-7.618316769338464e-05	-3.050656158693709e-21	6.683650914267097e-09	-1.5116312392364893e-06
3.7800000000000002	-7.432882825819594e-05	-2.9567525436444916e-21	6.539893568233363e-09	-1.5288302192337408e-06
3.79	-7.251934122445535e-05	-2.8575670915607076e-21	6.3976697468361154e-09	-1.544546779468749e-06
3.8000000000000003	-7.075362519843984e-05	-2.825966563566114e-21	6.257026721832176e-09	-1.5588390678018663e-06
3.81	-6.903062475527462e-05	-2.873252700997943e-21	6.118008003786163e-09	-1.5717632468328295e-06
3.8200000000000003	-6.734930982280552e-05	-2.8521098864103006e-21	5.980653486323587e-09	-1.5833735595065205e-06
3.83	-6.570867507966439e-05	-2.9248540687957754e-21	5.84499958482742e-09	-1.5937223926931734e-06
3.84	-6.410773936721978e-05	-2.777975772776592e-21	5.711079373914925e-09	-1.602860338792607e-06
3.85	-6.254554511510836e-05	-2.823263141464025e-21	5.578922720089795e-09	-1.6108362554117235e-06
3.86	-6.102115778005096e-05	-2.9803106886685394e-21	5.448556412950944e-09	-1.617697323164042e-06
3.87	-5.953366529765971e-05	-2.9304473642113766e-21	5.320004291752781e-09	-1.6234891016395755e-06
3.88	-5.8082177546954275e-05	-2.6533630396002243e-21	5.193287369742873e-09	-1.6282555835928228e-06
3.89	-5.666582582730355e-05	-2.8310620173025576e-21	5.068423954657458e-09	-1.6320392473961016e-06
3.9	-5.528376234752322e-05	-2.737538937565249e-21	4.945429766831729e-09	-1.6348811078048384e-06
3.91	-5.393515972685644e-05	-2.4832553141575934e-21	4.824318053264667e-09	-1.6368207650807595e-06
3.92	-5.26192105075789e-05	-2.3370470488343275e-21	4.705099699407072e-09	-1.637896452518321e-06
3.93	-5.133512667896744e-05	-2.163608284397638e-21	4.587783337629207e-09	-1.6381450824189758e-06
3.94	-5.008213921238134e-05	-2.191651525351915e-21	4.472375451561707e-09	-1.6376022905571673e-06
3.95	-4.8859497607210456e-05	-2.021408403120912e-21	4.358880479853728e-09	-1.6363024791811974e-06
3.96	-4.7666469447444704e-05	-1.9238821197814555e-21	4.247300913534299e-09	-1.6342788585913736e-06
3.97	-4.650233996863229e-05	-1.794911158228392e-21	4.137637394098742e-09	-1.631563487337025e-06
3.98	-4.536641163499012e-05	-1.7448455432753544e-21	4.029888804893357e-09	-1.6281873110732224e-06
3.99	-4.4258003726442964e-05	-1.8135231348621625e-21	3.924052363123533e-09	-1.6241802001172213e-06
4.0	-4.3176451935366e-05	-1.7439090243348182e-21	3.820123706406962e-09	-1.6195709857438387e-06
4.01	-4.212110797281305e-05	-1.6793673760311754e-21	3.7180969775582476e-09	-1.6143874952581329e-06
4.0200000000000005	-4.109133918401913e-05	-1.8023041682784306e-21	3.61796490687985e-09	-1.6086565858829608e-06
4.03	-4.008652817296543e-05	-1.8164967461505743e-21	3.5197188909293748e-09	-1.602404177498157e-06
4.04	-3.910607243580348e-05	-1.7404552074582642e-21	3.4233490692675344e-09	-1.595655284267199e-06
4.05	-3.8149384002938067e-05	-1.7004883578485647e-21	3.328844398007712e-09	-1.5884340451864682e-06
4.0600000000000005	-3.7215889089572894e-05	-1.742815980269309e-21	3.236192721549488e-09	-1.5807637535913146e-06
4.07	-3.630502775452595e-05	-1.713334517506352e-21	3.1453808409985734e-09	-1.5726668856523334e-06
4.08	-3.5416253567127217e-05	-1.6597063915839018e-21	3.0563945805877463e-09	-1.5641651278944583e-06
4.09	-3.454903328201453e-05	-1.705697647425272e-21	2.969218851244979e-09	-1.555279403770595e-06
4.1	-3.370284652164789e-05	-1.6749878600444745e-21	2.8838377124878307e-09	-1.5460298993207733e-06
4.11	-3.287718546636462e-05	-1.6318305389947917e-21	2.8002344311126655e-09	-1.5364360879469142e-06
4.12	-3.207155455180461e-05	-1.6308983195841813e-21	2.7183915384811855e-09	-1.526516754332598e-06
4.13	-3.1285470173534244e-05	-1.5995097054890794e-21	2.638290884913498e-09	-1.5162900175362967e-06
4.14	-3.051846039870638e-05	-1.466888770911228e-21	2.55991369229225e-09	-1.5057733532859084e-06
4.15	-2.9770064684592306e-05	-1.3423791517180405e-21	2.4832406043425034e-09	-1.494983615501509e-06
4.16	-2.9039833603829533e-05	-1.366169061976981e-21	2.4082517351870522e-09	-1.4839370570725858e-06
4.17	-2.8327328576227853e-05	-1.2900658942859946e-21	2.3349267155435994e-09	-1.4726493499151751e-06
4.18	-2.763212160698448e-05	-1.264073269606855e-21	2.2632447370381323e-09	-1.4611356043336626e-06
4.19	-2.695379503115904e-05	-1.2522870543500417e-21	2.1931845948750547e-09	-1.4494103877112387e-06
4.2	-2.629194126426323e-05	-1.1509553472569364e-21	2.1247247285117088e-09	-1.4374877425522564e-06
4.21	-2.5646162558822616e-05	-1.1221854123897213e-21	2.0578432602830774e-09	-1.4253812038991094e-06
4.22	-2.5016070766773672e-05	-1.0941057727829927e-21	1.9925180329151795e-09	-1.4131038161454901e-06
4.23	-2.440128710755763e-05	-1.0736009049892457e-21	1.9287266446566084e-09	-1.4006681492672367e-06
4.24	-2.380144194178075e-05	-1.0550713021624045e-21	1.866446483254718e-09	-1.388086314491346e-06
4.25	-2.3216174550308834e-05	-1.120588346790486e-21	1.8056547581598139e-09	-1.3753699794229903e-06
4.26	-2.2645132918670825e-05	-1.0969193805434083e-21	1.746328531286004e-09	-1.3625303826498644e-06
4.2700000000000005	-2.2087973526645624e-05	-1.1283250360930756e-21	1.6884447460000526e-09	-1.3495783478424593e-06
4.28	-2.154436114291195e-05	-1.0838845024475928e-21	1.6319802551683358e-09	-1.3365242973683176e-06
4.29	-2.1013968624641026e-05	-1.054875080659026e-21	1.5769118474792372e-09	-1.3233782654376894e-06
4.3	-2.049647672191667e-05	-1.0229488739317629e-21	1.5232162723255883e-09	-1.310149910797489e-06
4.3100000000000005	-1.999157388686919e-05	-1.0237058425433579e-21	1.4708702636638917e-09	-1.2968485289898004e-06
4.32	-1.9498956087411558e-05	-1.040315197115299e-21	1.4198505624708594e-09	-1.2834830641907337e-06
4.33	-1.9018326625469083e-05	-1.0074297705454696e-21	1.3701339379632819e-09	-1.2700621206447883e-06
4.34	-1.8549395959597035e-05	-9.816231913684122e-22	1.3216972077777407e-09	-1.2565939737094602e-06
4.3500000000000005	-1.8091881531881773e-05	-9.427264730621198e-22	1.2745172568323388e-09	-1.2430865805242529e-06
4.36	-1.7645507599024206e-05	-8.805599857682594e-22	1.2285710552871866e-09	-1.2295475903177814e-06
4.37	-1.7210005067505836e-05	-8.558616122107815e-22	1.183835675322431e-09	-1.2159843543661754e-06
4.38	-1.6785111332741284e-05	-7.438692313381065e-22	1.140288306994712e-09	-1.2024039356155313e-06
4.39	-1.6370570122121443e-05	-6.933712155101085e-22	1.0979062729856999e-09	-1.1888131179806956e-06
4.4	-1.596613134185576e-05	-6.914155498389615e-22	1.056667042733994e-09	-1.1752184153322226e-06
4.41	-1.5571550927521916e-05	-6.620751373414017e-22	1.016548245167721e-09	-1.1616260801829358e-06
4.42	-1.5186590698235237e-05	-6.421478888514215e-22	9.775276811034036e-10	-1.1480421120850878e-06
4.43	-1.481101821435112e-05	-6.046139246596602e-22	9.395833344776175e-10	-1.1344722657487265e-06
4.44	-1.4444606638615842e-05	-6.095165622359493e-22	9.026933827959897e-10	-1.120922058891498e-06
4.45	-1.4087134600683608e-05	-5.919975534136812e-22	8.668362070892235e-10	-1.1073967798296949e-06
4.46	-1.3738386064918356e-05	-6.006517906875473e-22	8.319904007950867e-10	-1.0939014948200398e-06
4.47	-1.3398150201402491e-05	-5.945019711916143e-22	7.981347781643657e-10	-1.0804410551613278e-06
4.48	-1.3066221260074918e-05	-5.294120324594773e-22	7.652483820196879e-10	-1.067020104064695e-06
4.49	-1.2742398447923253e-05	-5.606243473102392e-22	7.333104905707486e-10	-1.0536430833009638e-06
4.5	-1.242648580915678e-05	-5.611714514903495e-22	7.023006240652137e-10	-1.0403142396331816e-06
4.51	-1.2118292108288463e-05	-5.564062566146656e-22	6.72198550451982e-10	-1.0270376310421972e-06
4.5200000000000005	-1.181763071605585e-05	-5.308120614622886e-22	6.429842908055842e-10	-1.0138171327527593e-06
4.53	-1.1524319498112225e-05	-5.236745462149314e-22	6.146381239475947e-10	-1.0006564430674053e-06
4.54	-1.1238180706421228e-05	-4.527099512502937e-22	5.871405907173716e-10	-9.875590890150567e-07
4.55	-1.0959040873289828e-05	-4.485483709385778e-22	5.604724977803169e-10	-9.745284318210342e-07
4.5600000000000005	-1.0686730707975493e-05	-4.452250825902656e-22	5.346149208940355e-10	-9.615676722049086e-07
4.57	-1.0421084995805357e-05	-4.345611598687897e-22	5.095492076188408e-10	-9.486798555123646e-07
4.58	-1.0161942499746901e-05	-4.149624155266414e-22	4.85256980002849e-10	-9.358678766870017e-07
4.59	-9.909145864370063e-06	-3.7887615428164073e-22	4.617201364403694e-10	-9.231344850878009e-07
4.6000000000000005	-9.66254152214332e-06	-4.221818391382418e-22	4.3892085332023043e-10	-9.104822891577148e-07
4.61	-9.421979602007161e-06	-4.0230466268115125e-22	4.1684158648945275e-10	-8.979137609486607e-07
4.62	-9.187313840168875e-06	-3.9616616936046006e-22	3.954650720528483e-10	-8.854312405079589e-07
4.63	-8.958401493065656e-06	-4.0699955696673313e-22	3.747743270997745e-10	-8.730369401310985e-07
4.64	-8.735103252442668e-06	-4.0364755876129493e-22	3.547526500277009e-10	-8.607329484854749e-07
4.65	-8.517283162494796e-06	-3.9275906654722836e-22	3.353836205947252e-10	-8.485212346095987e-07
4.66	-8.304808539021922e-06	-3.5036465533514143e-22	3.1665109971797947e-10	-8.36403651792069e-07
4.67	-8.09754989054848e-06	-3.422798105674963e-22	2.985392289925153e-10	-8.243819413344524e-07
4.68	-7.895380841359701e-06	-3.443262576716217e-22	2.810324300102894e-10	-8.124577362020416e-07
4.69	-7.69817805640748e-06	-3.3745963735183967e-22	2.6411540336574693e-10	-8.006325645662969e-07
4.7	-7.505821168040781e-06	-3.1194445987538257e-22	2.47773127587713e-10	-7.889078532426524e-07
4.71	-7.318192704515309e-06	-2.9847737073989017e-22	2.3199085772061226e-10	-7.772849310271715e-07
4.72	-7.135178020239799e-06	-3.1289750966119903e-22	2.1675412386587848e-10	-7.65765031935471e-07
4.73	-6.9566652277159444e-06	-3.305953884943051e-22	2.0204872940403216e-10	-7.543492983471227e-07
4.74	-6.782545131130988e-06	-3.2459180318658293e-22	1.8786074919473558e-10	-7.430387840586753e-07
4.75	-6.61271116156217e-06	-3.083963945287204e-22	1.7417652753290235e-10	-7.318344572482619e-07
4.76	-6.447059313754047e-06	-2.859643966719486e-22	1.6098267594979982e-10	-7.207372033546992e-07
4.7700000000000005	-6.2854880844300104e-06	-2.527466120485792e-22	1.482660710073753e-10	-7.097478278738106e-07
4.78	-6.127898412100489e-06	-2.8614261389261883e-22	1.3601385180035593e-10	-6.98867059074659e-07
4.79	-5.9741936183312405e-06	-2.86146224101586e-22	1.2421341749985307e-10	-6.880955506381919e-07
4.8	-5.8242793504360315e-06	-2.828214633881601e-22	1.1285242469452595e-10	-6.774338842208038e-07
4.8100000000000005	-5.678063525558857e-06	-2.8465235388198765e-22	1.019187847037931e-10	-6.668825719451267e-07
4.82	-5.5354562761116084e-06	-2.8249822237042513e-22	9.140066069707333e-11	-6.564420588203306e-07
4.83	-5.396369896534084e-06	-2.7454616164659095e-22	8.12864649138236e-11	-6.461127250941066e-07
4.84	-5.260718791343954e-06	-2.643828731116738e-22	7.156485564047843e-11	-6.358948885384217e-07
4.8500000000000005	-5.128419424445035e-06	-2.637519877353989e-22	6.222473420178882e-11	-6.257888066710551e-07
4.86	-4.999390269663231e-06	-2.638852430248067e-22	5.325524189710417e-11	-6.157946789148602e-07
4.87	-4.873551762479745e-06	-2.595796444231054e-22	4.464575685957404e-11	-6.059126486965916e-07
4.88	-4.750826252932638e-06	-2.5193364879687657e-22	3.6385890882315725e-11	-5.961428054871115e-07
4.89	-4.631137959657885e-06	-2.3953783016524675e-22	2.8465486232723334e-11	-5.86485186784683e-07
4.9	-4.514412925041976e-06	-2.2317885654768437e-22	2.0874612352427436e-11	-5.769397800430094e-07
4.91	-4.400578971459088e-06	-2.1683233994121634e-22	1.3603562619935122e-11	-5.675065245456282e-07
4.92	-4.28956565856598e-06	-2.2059891620184732e-22	6.642851039578227e-12	-5.581853132281746e-07
4.93	-4.181304241628928e-06	-2.0501611860407145e-22	-1.6791083938029212e-14	-5.489759944500229e-07
4.94	-4.0757276308573145e-06	-2.038877415297613e-22	-6.3844184904681485e-12	-5.398783737167128e-07
4.95	-3.972770351719329e-06	-1.98762253535128e-22	-1.2468875300042099e-11	-5.308922153545469e-07
4.96	-3.8723685062155626e-06	-1.9661607615666847e-22	-1.8278798369656887e-11	-5.220172441386757e-07
4.97	-3.7744597350872933e-06	-1.8404239725746486e-22	-2.3822620661926588e-11	-5.132531468759649e-07
4.98	-3.6789831809363647e-06	-1.7145979835398555e-22	-2.9108574603144464e-11	-5.0459957394386e-07
4.99	-3.5858794522345378e-06	-1.7542983609042844e-22	-3.4144695448544866e-11	-4.960561407864608e-07
5.0	-3.4950905882004096e-06	-1.7644766341395894e-22	-3.893882461283678e-11	-4.876224293689304e-07
5.01	-3.40656002452279e-06	-1.7139294796740472e-22	-4.3498613042241993e-11	-4.792979895913706e-07
5.0200000000000005	-3.320232559909783e-06	-1.6821644878623382e-22	-4.783152453444073e-11	-4.7108234066322486e-07
5.03	-3.2360543234434715e-06	-1.6574161188190501e-22	-5.19448390462353e-11	-4.6297497243925324e-07
5.04	-3.1539727427203293e-06	-1.6104298646412588e-22	-5.584565602154257e-11	-4.5497534671806257e-07
5.05	-3.0739365127584344e-06	-1.6350640361034553e-22	-5.95408976554354e-11	-4.470828985041895e-07
5.0600000000000005	-2.995895565652528e-06	-1.6809351099971222e-22	-6.303731217893646e-11	-4.3929703723464816e-07
5.07	-2.9198010409588323e-06	-1.595195073029934e-22	-6.634147707774334e-11	-4.316171479708663e-07
5.08	-2.845605256791641e-06	-1.598952589931271e-22	-6.945980232535341e-11	-4.240425925568754e-07
5.09	-2.7732616816144945e-06	-1.509896826381668e-22	-7.239853358400128e-11	-4.165727107446145e-07
5.1000000000000005	-2.7027249067089034e-06	-1.4355093479004243e-22	-7.516375535138617e-11	-4.0920682128716974e-07
5.11	-2.6339506193041206e-06	-1.485866463218864e-22	-7.77613941129051e-11	-4.0194422300074907e-07
5.12	-2.566895576351839e-06	-1.3429122906830648e-22	-8.019722144391098e-11	-3.9478419579615826e-07
5.13	-2.501517578930155e-06	-1.2699133074731354e-22	-8.247685708910095e-11	-3.877260016805447e-07
5.14	-2.4377754472614123e-06	-1.2821639340892722e-22	-8.460577201225845e-11	-3.8076888573012416e-07
5.15	-2.3756289963290654e-06	-1.2316059283309516e-22	-8.658929138966772e-11	-3.739120770346084e-07
5.16	-2.3150390120789006e-06	-1.137719208290729e-22	-8.843259762131587e-11	-3.671547896140163e-07
5.17	-2.255967228190453e-06	-1.1534496819683582e-22	-9.014073324383924e-11	-3.604962233085317e-07
5.18	-2.1983763034048e-06	-1.1153704498426086e-22	-9.171860385575161e-11	-3.539355646420718e-07
5.19	-2.1422297993951373e-06	-1.1456835987139852e-22	-9.317098098041564e-11	-3.4747198766018e-07
5.2	-2.087492159167022e-06	-1.0566811406644699e-22	-9.450250491165e-11	-3.411046547428723e-07
5.21	-2.0341286859753766e-06	-1.0264990400622649e-22	-9.571768750682056e-11	-3.348327173930202e-07
5.22	-1.982105522745786e-06	-9.8348167716467e-23	-9.682091494308555e-11	-3.286553170008672e-07
5.23	-1.931389631987788e-06	-9.381776712036961e-23	-9.781645045839422e-11	-3.225715855852322e-07
5.24	-1.8819487761883253e-06	-8.828006242873206e-23	-9.870843701561718e-11	-3.165806465119597e-07
5.25	-1.8337514986736349e-06	-9.27907181543089e-23	-9.950089995143022e-11	-3.106816151901495e-07
5.26	-1.7867671049282914e-06	-8.761987204133772e-23	-1.0019774960190468e-10	-3.048735997466947e-07
5.2700000000000005	-1.740965644360368e-06	-8.773181439642156e-23	-1.0080278385525296e-10	-2.9915570167963436e-07
5.28	-1.6963178925019012e-06	-8.33654274053689e-23	-1.0131969067810435e-10	-2.9352701649082625e-07
5.29	-1.6527953336340927e-06	-8.10903222502907e-23	-1.0175205062293423e-10	-2.8798663429841605e-07
5.3	-1.610370143827123e-06	-8.267080009171622e-23	-1.0210333925566057e-10	-2.8253364042958896e-07
5.3100000000000005	-1.5690151743844254e-06	-8.196512125985232e-23	-1.0237692959382825e-10	-2.77167115994061e-07
5.32	-1.5287039356817957e-06	-7.608631349063878e-23	-1.0257609445394907e-10	-2.7188613843876773e-07
5.33	-1.489410581391706e-06	-7.816765697416762e-23	-1.0270400879545374e-10	-2.66689782084184e-07
5.34	-1.4511098930836222e-06	-6.896925210738016e-23	-1.0276375202546849e-10	-2.6157711864272205e-07
5.3500000000000005	-1.4137772651912763e-06	-6.783114450298562e-23	-1.0275831023434676e-10	-2.56547217719617e-07
5.36	-1.3773886903380131e-06	-7.08729449743181e-23	-1.0269057842167185e-10	-2.5159914729672446e-07
5.37	-1.3419207450116264e-06	-6.953381841249405e-23	-1.025633626722845e-10	-2.467319741996238e-07
5.38	-1.3073505755803168e-06	-6.951272414006324e-23	-1.0237938229864098e-10	-2.41944764548436e-07
5.39	-1.2736558846415504e-06	-6.758471921797618e-23	-1.0214127193234922e-10	-2.3723658419273273e-07
5.4	-1.2408149176958302e-06	-6.471970738542878e-23	-1.0185158359516437e-10	-2.3260649913092111e-07
5.41	-1.2088064501376116e-06	-6.42023601960583e-23	-1.015127887208564e-10	-2.2805357591447655e-07
5.42	-1.177609774555736e-06	-5.801916907336981e-23	-1.0112728013959657e-10	-2.2357688203738323e-07
5.43	-1.1472046883359916e-06	-6.177565536692875e-23	-1.0069737403121544e-10	-2.191754863111421e-07
5.44	-1.1175714815585612e-06	-5.734410849292333e-23	-1.0022531183166219e-10	-2.1484845922569446e-07
5.45	-1.088690925183311e-06	-5.945411452671962e-23	-9.971326212125288e-11	-2.105948732966051e-07
5.46	-1.0605442595160199e-06	-5.554611277861509e-23	-9.916332245108525e-11	-2.0641380339883278e-07
5.47	-1.0331131829488807e-06	-5.1421440439732565e-23	-9.857752115293633e-11	-2.0230432708742985e-07
5.48	-1.0063798409686706e-06	-4.8780050757122163e-23	-9.795781910807901e-11	-1.982655249054787e-07
5.49	-9.803268154262729e-07	-4.4458319988227715e-23	-9.730611147734684e-11	-1.9429648067959494e-07
5.5	-9.549371140612323e-07	-4.486277355205409e-23	-9.66242294013409e-11	-1.903962818032936e-07
5.51	-9.301941602753602e-07	-4.457004235625074e-23	-9.591394166273199e-11	-1.865640195085355e-07
5.5200000000000005	-9.060817831493842e-07	-4.155550335145257e-23	-9.517695631637549e-11	-1.8279878912574106e-07
5.53	-8.825842076969053e-07	-4.2447381444497696e-23	-9.441492228692142e-11	-1.790996903325732e-07
5.54	-8.596860453499737e-07	-4.20148118679567e-23	-9.362943093031965e-11	-1.7546582739176796e-07
5.55	-8.373722846708219e-07	-4.321936840162178e-23	-9.282201756250263e-11	-1.7189630937830334e-07
5.5600000000000005	-8.156282822843388e-07	-4.016504837839507e-23	-9.199416296149243e-11	-1.6839025039617604e-07
5.57	-7.944397540260733e-07	-3.8873004346258916e-23	-9.114729483117956e-11	-1.6494676978506297e-07
5.58	-7.737927663006085e-07	-3.9291438524336565e-23	-9.028278923926726e-11	-1.6156499231712853e-07
5.59	-7.536737276453592e-07	-3.62358015207379e-23	-8.940197201625234e-11	-1.5824404838424574e-07
5.6000000000000005	-7.340693804948765e-07	-3.795085577981184e-23	-8.8506120137677e-11	-1.5498307417588386e-07
5.61	-7.149667931409339e-07	-3.8099241466083797e-23	-8.759646306286445e-11	-1.5178121184791722e-07
5.62	-6.96353351883714e-07	-3.7169728213159267e-23	-8.667418405152576e-11	-1.4863760968259905e-07
5.63	-6.782167533696076e-07	-3.7616377482317997e-23	-8.574042145188516e-11	-1.4555142223995025e-07
5.64	-6.605449971111645e-07	-3.7690949151050617e-23	-8.479626995947693e-11	-1.4252181050079548e-07
5.65	-6.433263781849004e-07	-3.418775146259037e-23	-8.384278184682544e-11	-1.3954794200168372e-07
5.66	-6.265494801027444e-07	-3.117179391517099e-23	-8.288096816633787e-11	-1.3662899096192404e-07
5.67	-6.102031678529931e-07	-3.0436870825227185e-23	-8.19117999284211e-11	-1.3376413840295811e-07
5.68	-5.942765811067904e-07	-2.755644215760529e-23	-8.093620925196424e-11	-1.309525722602957e-07
5.69	-5.787591275861889e-07	-2.8376492443122535e-23	-7.995509048993954e-11	-1.2819348748822578e-07
5.7	-5.636404765899966e-07	-2.7663460155149466e-23	-7.896930132599241e-11	-1.254860861575185e-07
5.71	-5.48910552673642e-07	-2.6056192564516864e-23	-7.797966385165559e-11	-1.2282957754632185e-07
5.72	-5.345595294794624e-07	-2.6123173475449162e-23	-7.698696561518765e-11	-1.2022317822446155e-07
5.73	-5.205778237138356e-07	-2.5934464589100453e-23	-7.599196064722407e-11	-1.1766611213133853e-07
5.74	-5.069560892677101e-07	-2.5449644529171251e-23	-7.499537046239365e-11	-1.1515761064762226e-07
5.75	-4.936852114771433e-07	-2.4274132401852877e-23	-7.399788503838277e-11	-1.1269691266092496e-07
5.76	-4.807563015205725e-07	-2.428937755568082e-23	-7.300016377064734e-11	-1.1028326462564653e-07
5.7700000000000005	-4.681606909495983e-07	-2.3454826624669702e-23	-7.200283640489025e-11	-1.0791592061716848e-07
5.78	-4.558899263501622e-07	-2.206598104153983e-23	-7.100650394492181e-11	-1.0559414238057365e-07
5.79	-4.4393576413105445e-07	-2.1502296576940505e-23	-7.001173954188561e-11	-1.0331719937406126e-07
5.8	-4.322901654367992e-07	-2.3174310734761436e-23	-6.901908935674973e-11	-1.0108436880722882e-07
5.8100000000000005	-4.209452911820058e-07	-2.294186480174768e-23	-6.802907340569864e-11	-9.889493567437884e-08
5.82	-4.0989349720437804e-07	-2.4186427057443315e-23	-6.704218637937281e-11	-9.674819278301631e-08
5.83	-3.991273295336058e-07	-2.195085211903106e-23	-6.605889844151494e-11	-9.464344077768505e-08
5.84	-3.886395197734711e-07	-2.172073633656352e-23	-6.507965601051668e-11	-9.257998815930519e-08
5.8500000000000005	-3.7842298059453177e-07	-1.974871853397177e-23	-6.410488251370142e-11	-9.055715130015669e-08
5.86	-3.684708013348207e-07	-2.0164910942457144e-23	-6.313497912689e-11	-8.857425445466622e-08
5.87	-3.5877624370602697e-07	-1.9543734833532464e-23	-6.217032549321399e-11	-8.663062976614319e-08
5.88	-3.493327376027139e-07	-1.8565280626479766e-23	-6.121128041974738e-11	-8.47256172696242e-08
5.89	-3.4013387701211045e-07	-1.716962977895832e-23	-6.025818256185623e-11	-8.285856489098204e-08
5.9	-3.3117341602209265e-07	-1.6028029889057565e-23	-5.931135108541967e-11	-8.102882844246188e-08
5.91	-3.2244526492495845e-07	-1.5879893968476973e-23	-5.837108632190395e-11	-7.923577161481954e-08
5.92	-3.1394348641463264e-07	-1.5220590725980428e-23	-5.743767039903143e-11	-7.747876596624044e-08
5.93	-3.0566229187493633e-07	-1.5352729833181166e-23	-5.651136786991433e-11	-7.57571909082365e-08
5.94	-2.9759603775654933e-07	-1.6032617961020917e-23	-5.5592426329482895e-11	-7.407043368872542e-08
5.95	-2.897392220403099e-07	-1.4917987140717274e-23	-5.4681077018684647e-11	-7.241788937251666e-08
5.96	-2.820864807844505e-07	-1.3450682609601618e-23	-5.3777535433501034e-11	-7.079896081943476e-08
5.97	-2.7463258475342217e-07	-1.3386430502063837e-23	-5.288200192014691e-11	-6.921305866033156e-08
5.98	-2.673724361259174e-07	-1.2340981069034727e-23	-5.199466227424047e-11	-6.765960127123809e-08
5.99	-2.603010652797713e-07	-1.2358794283803825e-23	-5.111568833817322e-11	-6.613801474591372e-08
6.0	-2.534136276514516e-07	-1.214212150217416e-23	-5.024523859387423e-11	-6.464773286703873e-08
6.01	-2.467054006679684e-07	-1.2256711387754545e-23	-4.938345875366856e-11	-6.31881970762805e-08
6.0200000000000005	-2.401717807491661e-07	-1.2185107577819912e-23	-4.8530482344571176e-11	-6.175885644342423e-08
6.03	-2.3380828037857741e-07	-1.165417676999894e-23	-4.7686431278181286e-11	-6.035916763470757e-08
6.04	-2.2761052524128465e-07	-1.1641394785807058e-23	-4.685141640045968e-11	-5.898859488042124e-08
6.05	-2.2157425142759807e-07	-1.1648781495992195e-23	-4.6025538011489323e-11	-5.764660994174384e-08
6.0600000000000005	-2.1569530270176797e-07	-1.2233108331733561e-23	-4.520888633968144e-11	-5.633269207665369e-08
6.07	-2.099696278354285e-07	-1.169419014714256e-23	-4.440154195938925e-11	-5.5046328004619665e-08
6.08	-2.0439327800599167e-07	-1.1043618786754247e-23	-4.360357613104462e-11	-5.378701186961171e-08
6.09	-1.9896240426070048e-07	-1.046000703363539e-23	-4.28150510579414e-11	-5.255424520080025e-08
6.1000000000000005	-1.9367325504746343e-07	-1.0129003819701738e-23	-4.203602003666317e-11	-5.134753687014329e-08
6.11	-1.8852217381374404e-07	-9.445637954024177e-24	-4.126652750748174e-11	-5.016640304591229e-08
6.12	-1.835055966745158e-07	-9.297274651119204e-24	-4.0506609011131936e-11	-4.901036714110733e-08
6.13	-1.7862005014930297e-07	-8.708925034482739e-24	-3.975629109312341e-11	-4.7878959755701605e-08
6.140000000000001	-1.738621489662685e-07	-8.363439717353168e-24	-3.9015591222531313e-11	-4.6771718611777976e-08
6.15	-1.6922859392784827e-07	-8.862687810931053e-24	-3.828451785401501e-11	-4.568818848093584e-08
6.16	-1.6471616982740035e-07	-8.29775422187981e-24	-3.756307079926849e-11	-4.4627921103885996e-08
6.17	-1.6032174340002345e-07	-7.773192655126778e-24	-3.6851242136442576e-11	-4.359047510293056e-08
6.18	-1.5604226128423396e-07	-7.84608365931344e-24	-3.6149017869429554e-11	-4.2575415888943104e-08
6.19	-1.5187474796691718e-07	-7.565305731988213e-24	-3.545638049641115e-11	-4.15823155653171e-08
6.2	-1.4781630368571422e-07	-6.510065596603927e-24	-3.47733124295423e-11	-4.061075283174442e-08
6.21	-1.4386410227551255e-07	-6.522006372840398e-24	-3.4099799846727625e-11	-3.9660312890075707e-08
6.22	-1.4001538897359122e-07	-6.181860212416495e-24	-3.3435836036898605e-11	-3.873058735232787e-08
6.23	-1.3626747824329057e-07	-6.150008341959988e-24	-3.2781422705026686e-11	-3.782117414676705e-08
6.24	-1.3261775173562008e-07	-6.4516264918994664e-24	-3.213656722151612e-11	-3.6931677412126166e-08
6.25	-1.2906365657060803e-07	-6.118603848613633e-24	-3.150127369156502e-11	-3.6061707363663906e-08
6.26	-1.2560270416228492e-07	-6.438267716031243e-24	-3.087552640242106e-11	-3.521088011114011e-08
6.2700000000000005	-1.2223246978244892e-07	-6.237739549201992e-24	-3.025926657748863e-11	-3.4378817417176655e-08
6.28	-1.1895059281679426e-07	-6.304199005705573e-24	-2.965237051398502e-11	-3.3565146437042395e-08
6.29	-1.1575477686030183e-07	-5.697907382532557e-24	-2.905465613606368e-11	-3.2769499663695323e-08
6.3	-1.1264278710759834e-07	-5.84064619864313e-24	-2.8465974668449017e-11	-3.199151569720323e-08
6.3100000000000005	-1.0961244145392737e-07	-5.3335682479121394e-24	-2.7886422291030738e-11	-3.123084169244795e-08
6.32	-1.0666159730583562e-07	-5.176809042280963e-24	-2.7316484591836227e-11	-3.048713693355776e-08
6.33	-1.0378815275425229e-07	-5.1330343218893894e-24	-2.6756555686216708e-11	-2.976007278278044e-08
6.34	-1.0099009081701899e-07	-4.777486189152326e-24	-2.6205495592762535e-11	-2.9049321488122503e-08
6.3500000000000005	-9.826555981347755e-08	-4.8316512729068776e-24	-2.565942176647397e-11	-2.8354534834006797e-08
6.36	-9.56129105752528e-08	-4.770111892616704e-24	-2.511316007909061e-11	-2.76753322115765e-08
6.37	-9.303061151690495e-08	-4.455520382649717e-24	-2.4564341567685584e-11	-2.7011319416554563e-08
6.38	-9.051709442720287e-08	-4.2777354739254645e-24	-2.4015723365305374e-11	-2.6362126778999898e-08
6.390000000000001	-8.80706758455832e-08	-3.942946125432522e-24	-2.3472652419998504e-11	-2.572742973503585e-08
6.4	-8.568960166775114e-08	-3.83459024320358e-24	-2.293893521599861e-11	-2.510693788218963e-08
6.41	-8.337213161417468e-08	-3.4587358728246165e-24	-2.2415505295885137e-11	-2.450037274560415e-08
6.42	-8.11165841675147e-08	-3.5852575264835636e-24	-2.190175233033264e-11	-2.390745515271408e-08
6.43	-7.892133722114923e-08	-3.357066975870573e-24	-2.139700873492948e-11	-2.3327904477351245e-08
6.44	-7.678481469325812e-08	-3.1884174610659816e-24	-2.0901020486532948e-11	-2.2761442249558326e-08
6.45	-7.470547801603674e-08	-2.932883900061294e-24	-2.0413783640087095e-11	-2.2207794845078627e-08
6.46	-7.268182420432744e-08	-3.348386433635286e-24	-1.993532397555583e-11	-2.1666694395413618e-08
6.47	-7.071238667413351e-08	-3.200255178661168e-24	-1.9465605354106405e-11	-2.1137878757078106e-08
6.48	-6.879573618969791e-08	-3.3262191822641555e-24	-1.900452616405181e-11	-2.0621091227493845e-08
6.49	-6.693048110069376e-08	-3.285140497995622e-24	-1.855194399906305e-11	-2.01160802738263e-08
6.5	-6.511526686107782e-08	-3.3080934675864165e-24	-1.810770069551015e-11	-1.9622599328081302e-08
6.51	-6.334877505779896e-08	-3.173472187128949e-24	-1.7671639759595948e-11	-1.9140406636966048e-08
6.5200000000000005	-6.162972219435449e-08	-3.0423638545485497e-24	-1.7243615590803732e-11	-1.86692651441235e-08
6.53	-5.995685842084686e-08	-2.9619739648413187e-24	-1.682349626312993e-11	-1.8208942386380193e-08
6.54	-5.832896633159572e-08	-2.771638249253026e-24	-1.641116221117056e-11	-1.775921039285866e-08
6.55	-5.6744859887059384e-08	-2.785498601199997e-24	-1.6006502963187964e-11	-1.731984558238914e-08
6.5600000000000005	-5.5203383469617196e-08	-2.666352814364101e-24	-1.560941349957718e-11	-1.689062865923213e-08
6.57	-5.37034110550046e-08	-2.4846900431063514e-24	-1.5219791167197722e-11	-1.64713445095013e-08
6.58	-5.2243845469846656e-08	-2.462701782702818e-24	-1.483753353279356e-11	-1.6061782101293605e-08
6.59	-5.082361770552686e-08	-2.284357852972162e-24	-1.4462537190483234e-11	-1.5661734391050656e-08
6.6000000000000005	-4.944168626430013e-08	-2.214383291928337e-24	-1.4094697337800003e-11	-1.5270998237700706e-08
6.61	-4.80970365211184e-08	-2.286882189353054e-24	-1.3733907875436598e-11	-1.4889374325099704e-08
6.62	-4.678868009168138e-08	-2.305394490973825e-24	-1.3380061797522271e-11	-1.4516667092438858e-08
6.63	-4.5515654202662014e-08	-2.0549287921819784e-24	-1.3033051697724975e-11	-1.4152684671708285e-08
6.640000000000001	-4.4277021063686015e-08	-2.1069194507153714e-24	-1.2692770270767667e-11	-1.3797238830986885e-08
6.65	-4.3071867242723e-08	-1.953196842634796e-24	-1.2359110744342313e-11	-1.3450144922226223e-08
6.66	-4.189930304747399e-08	-2.074981871540397e-24	-1.2031967210796084e-11	-1.3111221832239146e-08
6.67	-4.075846191551767e-08	-1.9871274194871853e-24	-1.1711234855777312e-11	-1.2780291935743576e-08
6.68	-3.96484998157125e-08	-2.0216310872943404e-24	-1.1396810091835079e-11	-1.245718104949717e-08
6.69	-3.8568594662870107e-08	-2.0382742446496507e-24	-1.1088590615474835e-11	-1.2141718386762425e-08
6.7	-3.751794574716045e-08	-2.025043982730762e-24	-1.0786475405285655e-11	-1.1833736511541738e-08
6.71	-3.6495773179162445e-08	-1.946528278866017e-24	-1.0490364679634918e-11	-1.1533071292203058e-08
6.72	-3.550131735099137e-08	-1.971791736414375e-24	-1.0200159830771787e-11	-1.1239561854276339e-08
6.73	-3.453383841352999e-08	-2.0086519245505226e-24	-9.915763348058234e-12	-1.0953050532329648e-08
6.74	-3.3592615769479876e-08	-1.816798959471386e-24	-9.637078740597871e-12	-1.067338282093682e-08
6.75	-3.2676947581720776e-08	-1.7643063268746997e-24	-9.364010467091038e-12	-1.0400407324822482e-08
6.76	-3.178615029632346e-08	-1.7251079731673547e-24	-9.096463876853513e-12	-1.0133975708322647e-08
6.7700000000000005	-3.091955817947486e-08	-1.5550791941775101e-24	-8.834345165969322e-12	-9.87394264432743e-09
6.78	-3.0076522867554833e-08	-1.508566300760695e-24	-8.577561347512242e-12	-9.620165762887319e-09
6.79	-2.9256412929610745e-08	-1.3996744154555784e-24	-8.326020237060207e-12	-9.372505599663058e-09
6.8	-2.845861344152504e-08	-1.4724100293683172e-24	-8.079630451186537e-12	-9.130825544390917e-09
6.8100000000000005	-2.7682525571228234e-08	-1.4117617994116284e-24	-7.838301417210737e-12	-8.894991789518586e-09
6.82	-2.6927566174381845e-08	-1.2797870604372723e-24	-7.601943391816685e-12	-8.664873279147842e-09
6.83	-2.6193167400026475e-08	-1.2509562764870644e-24	-7.37046748665552e-12	-8.440341658398663e-09
6.84	-2.5478776305764446e-08	-1.3407294123481272e-24	-7.143785698279657e-12	-8.221271223289523e-09
6.8500000000000005	-2.4783854482106386e-08	-1.2737424787826885e-24	-6.921810940813113e-12	-8.007538871208e-09
6.86	-2.410787768567147e-08	-1.2390865830697024e-24	-6.704457079283576e-12	-7.799024052028812e-09
6.87	-2.3450335480975224e-08	-1.196168869359479e-24	-6.491638962974327e-12	-7.595608719920754e-09
6.88	-2.281073089058193e-08	-1.1816644370784924e-24	-6.283272456589098e-12	-7.397177285871642e-09
6.890000000000001	-2.2188580053424538e-08	-1.2226719100880481e-24	-6.079274469613673e-12	-7.203616570949464e-09
6.9	-2.158341189112162e-08	-1.1238030898264021e-24	-5.879562982378697e-12	-7.0148157603100506e-09
6.91	-2.0994767782134436e-08	-1.1076629619258698e-24	-5.684057069204188e-12	-6.830666357955234e-09
6.92	-2.042220124362091e-08	-1.045718509771516e-24	-5.492676917735711e-12	-6.65106214224092e-09
6.93	-1.986527762084755e-08	-1.1102234477949563e-24	-5.305343845415201e-12	-6.475899122131311e-09
6.94	-1.9323573784025873e-08	-1.1126315135234512e-24	-5.12198031208719e-12	-6.3050754941930954e-09
6.95	-1.8796677832440236e-08	-1.0918426490994546e-24	-4.942509929759544e-12	-6.13849160032242e-09
6.96	-1.8284188805733157e-08	-1.0068096389760268e-24	-4.76685746931355e-12	-5.976049886196361e-09
6.97	-1.7785716402214346e-08	-9.776448865974243e-25	-4.594948864454528e-12	-5.81765486044059e-09
6.98	-1.7300880704056203e-08	-9.53138625532414e-25	-4.426711213336419e-12	-5.663213054504563e-09
6.99	-1.6829311909237926e-08	-9.331965674039492e-25	-4.262072777880183e-12	-5.51263298323597e-09
7.0	-1.637065007009743e-08	-9.172540945664517e-25	-4.100962981206234e-12	-5.365825106145921e-09
7.01	-1.5924544838350303e-08	-8.868382022823191e-25	-3.943312403405891e-12	-5.222701789357072e-09
7.0200000000000005	-1.5490655216432848e-08	-8.559385804175755e-25	-3.789052775886771e-12	-5.0831772682266355e-09
7.03	-1.506864931502683e-08	-8.953287869498126e-25	-3.6381169743748414e-12	-4.947167610636549e-09
7.04	-1.4658204116622822e-08	-8.296265764357595e-25	-3.490439010862646e-12	-4.814590680942972e-09
7.05	-1.4259005244980846e-08	-8.365974910470866e-25	-3.3459540248676574e-12	-4.6853661045776245e-09
7.0600000000000005	-1.3870746740347504e-08	-7.946507247204607e-25	-3.2045982736913988e-12	-4.559415233292942e-09
7.07	-1.3493130840290951e-08	-7.505958795677821e-25	-3.0663091221624054e-12	-4.436661111043378e-09
7.08	-1.3125867766016458e-08	-7.181213149227744e-25	-2.931025031967248e-12	-4.3170284404946085e-09
7.09	-1.2768675514029371e-08	-7.403569180898067e-25	-2.7986855504256926e-12	-4.200443550152602e-09
7.1000000000000005	-1.2421279653012992e-08	-7.548592808974526e-25	-2.6692312990342483e-12	-4.0868343621039575e-09
7.11	-1.2083413125793871e-08	-7.15063524461787e-25	-2.5426039617532905e-12	-3.9761303603590216e-09
7.12	-1.1754816056268421e-08	-6.818850748429333e-25	-2.4187462730410657e-12	-3.868262559788632e-09
7.13	-1.1435235561169533e-08	-7.030688414888166e-25	-2.2976020057702372e-12	-3.763163475645695e-09
7.140000000000001	-1.1124425566554248e-08	-6.555800064127314e-25	-2.1791159589690687e-12	-3.6607670936620643e-09
7.15	-1.0822146628896979e-08	-6.063626435804381e-25	-2.0632339456205098e-12	-3.5610088407113944e-09
7.16	-1.0528165760676406e-08	-5.996944951280675e-25	-1.9499027801965845e-12	-3.4638255560281443e-09
7.17	-1.0242256260347334e-08	-5.84957544516165e-25	-1.8390702663300913e-12	-3.3691554629732126e-09
7.18	-9.964197546591716e-09	-5.277483272392748e-25	-1.7306851843489914e-12	-3.2769381413361776e-09
7.19	-9.69377499674629e-09	-5.619470215996312e-25	-1.6246972788422295e-12	-3.1871145001642896e-09
7.2	-9.430779789307512e-09	-5.4144216507937895e-25	-1.5210572461693068e-12	-3.0996267511083382e-09
7.21	-9.17500875041637e-09	-4.982627003914628e-25	-1.4197167221121288e-12	-3.0144183822753764e-09
7.22	-8.926264204229756e-09	-4.885234175958739e-25	-1.3206282693597624e-12	-2.931434132578513e-09
7.23	-8.684353827086308e-09	-4.773093210755997e-25	-1.2237453650874921e-12	-2.8506199665739018e-09
7.24	-8.449090505377878e-09	-4.793276586716147e-25	-1.1290223885970872e-12	-2.77192304977531e-09
7.25	-8.220292197039503e-09	-4.655515950139482e-25	-1.0364146088594617e-12	-2.6952917244364727e-09
7.26	-7.997781796573601e-09	-4.29559076569317e-25	-9.458781722409683e-13	-2.6206754857920487e-09
7.2700000000000005	-7.781387003525498e-09	-4.305717615261528e-25	-8.573700900592936e-13	-2.5480249587476715e-09
7.28	-7.57094019432967e-09	-4.293830837681946e-25	-7.708482263544197e-13	-2.4772918750101123e-09
7.29	-7.36627829744774e-09	-4.189375663145963e-25	-6.862712855214466e-13	-2.4084290506485078e-09
7.3	-7.167242671721233e-09	-4.281461836175598e-25	-6.035988000923079e-13	-2.341390364078069e-09
7.3100000000000005	-6.9736789878634765e-09	-3.92161136935503e-25	-5.227911184885343e-13	-2.2761307344575934e-09
7.32	-6.785437113016835e-09	-3.84334949284502e-25	-4.4380939279883293e-13	-2.2126061004925917e-09
7.33	-6.602370998302608e-09	-3.88901400750107e-25	-3.666155666112607e-13	-2.150773399635798e-09
7.34	-6.4243385692928435e-09	-3.7196271577742097e-25	-2.9117236289420085e-13	-2.0905905476772505e-09
7.3500000000000005	-6.2512016193344375e-09	-3.4947589193572e-25	-2.1744327182605488e-13	-2.032016418716225e-09
7.36	-6.082825705657116e-09	-3.316554514073687e-25	-1.4539253876969064e-13	-1.975010825507538e-09
7.37	-5.9190800481983806e-09	-3.2083531844415575e-25	-7.498515222290239e-14	-1.919534500174891e-09
7.38	-5.759837431079954e-09	-3.0309807931620123e-25	-6.186831772179557e-15	-1.8655490752842583e-09
7.390000000000001	-5.6049741066709465e-09	-2.8398186010964855e-25	6.10359838013233e-14	-1.8130170652703372e-09
7.4	-5.454369702174882e-09	-2.8881980066336057e-25	1.2671614848199098e-13	-1.7619018482094193e-09
7.41	-5.307907128678318e-09	-2.971031511738925e-25	1.9088582092370384e-13	-1.7121676479320735e-09
7.42	-5.1654724926004165e-09	-2.798663347694497e-25	2.535764762156548e-13	-1.6637795164693578e-09
7.43	-5.026955009483796e-09	-2.8744755461434556e-25	3.148189177325388e-13	-1.6167033168263213e-09
7.44	-4.892246920068224e-09	-2.765268769444643e-25	3.7464328881847903e-13	-1.570905706076753e-09
7.45	-4.761243408589861e-09	-2.5275038455196425e-25	4.3307908449080527e-13	-1.526354118773329e-09
7.46	-4.633842523249851e-09	-2.522867052168143e-25	4.901551630826211e-13	-1.4830167506673436e-09
7.47	-4.5099450987973805e-09	-2.363433380764286e-25	5.458997577306884e-13	-1.4408625427325075e-09
7.48	-4.3894546811733575e-09	-2.3874960734501774e-25	6.003404879724992e-13	-1.3998611654872653e-09
7.49	-4.2722774541619014e-09	-2.281930141435944e-25	6.535043711249723e-13	-1.3599830036103377e-09
7.5	-4.1583221679980845e-09	-2.2272600880598642e-25	7.054178336399891e-13	-1.3211991408442094e-09
7.51	-4.047500069881617e-09	-2.08501093879352e-25	7.561067224417305e-13	-1.2834813451815112e-09
7.5200000000000005	-3.939724836346906e-09	-2.0810260280201296e-25	8.055963161134678e-13	-1.2468020543292449e-09
7.53	-3.834912507441457e-09	-2.1083844922173513e-25	8.539113360272779e-13	-1.2111343614460196e-09
7.54	-3.732981422665297e-09	-2.1361813134578933e-25	9.010759574158557e-13	-1.1764520011474282e-09
7.55	-3.6338521586255227e-09	-1.9414701453093411e-25	9.471138203231444e-13	-1.1427293357749558e-09
7.5600000000000005	-3.53744746836093e-09	-1.921464151369381e-25	9.920480404801069e-13	-1.109941341923793e-09
7.57	-3.443692222292843e-09	-1.7851700023000487e-25	1.0359012200704805e-12	-1.0780635972250595e-09
7.58	-3.352513350759222e-09	-1.7528911202740883e-25	1.0786954584179514e-12	-1.0470722673780055e-09
7.59	-3.2638397880903997e-09	-1.557709781496597e-25	1.1204523625475959e-12	-1.0169440934279333e-09
7.6000000000000005	-3.1776024181855122e-09	-1.5059350891649926e-25	1.161193057659642e-12	-9.876563792855354e-10
7.61	-3.0937340215499544e-09	-1.5375285808634377e-25	1.200938197466745e-12	-9.591869794835509e-10
7.62	-3.0121692237550217e-09	-1.5187650230524648e-25	1.2397079744390332e-12	-9.315142871666249e-10
7.63	-2.932844445282029e-09	-1.445459113769343e-25	1.2775221299093602e-12	-9.046172223104236e-10
7.640000000000001	-2.855697852714034e-09	-1.667438677041166e-25	1.3143999640859117e-12	-8.784752201660566e-10
7.65	-2.7806693112393214e-09	-1.5383288437160892e-25	1.3503603458981375e-12	-8.530682199259953e-10
7.66	-2.7077003384316274e-09	-1.444946187328611e-25	1.3854217227322526e-12	-8.283766536076874e-10
7.67	-2.636734059273203e-09	-1.3843831845840933e-25	1.4196021300463855e-12	-8.043814351512118e-10
7.68	-2.567715162387466e-09	-1.320119122379796e-25	1.452919200838487e-12	-7.810639497273287e-10
7.69	-2.500589857448989e-09	-1.2693710319718703e-25	1.4853901749467358e-12	-7.584060432523705e-10
7.7	-2.4353058337394794e-09	-1.1902442876378307e-25	1.5170319082610212e-12	-7.363900121064989e-10
7.71	-2.3718122198190413e-09	-1.2090450998431923e-25	1.5478608817392124e-12	-7.149985930518754e-10
7.72	-2.31005954428311e-09	-1.1155342271862644e-25	1.5778932103220974e-12	-6.942149533474234e-10
7.73	-2.2499996975759292e-09	-1.0732994089066276e-25	1.6071446516452487e-12	-6.740226810568509e-10
7.74	-2.1915858948325434e-09	-1.1593189183030414e-25	1.635630614650388e-12	-6.544057755467193e-10
7.75	-2.1347726397216846e-09	-1.1295041115473478e-25	1.6633661680102198e-12	-6.353486381713469e-10
7.76	-2.0795156892630064e-09	-1.0708191917559656e-25	1.6903660484080965e-12	-6.168360631414622e-10
7.7700000000000005	-2.0257720195926045e-09	-1.0877850943508945e-25	1.7166446686658945e-12	-5.988532285735026e-10
7.78	-1.9734997926515717e-09	-1.087126965915234e-25	1.7422161257110046e-12	-5.813856877165738e-10
7.79	-1.922658323772922e-09	-9.818192763067449e-26	1.767094208375818e-12	-5.644193603540688e-10
7.8	-1.8732080501430367e-09	-1.0191925894885246e-25	1.791292405047906e-12	-5.479405243770726e-10
7.8100000000000005	-1.8251105001142546e-09	-1.0220842572626782e-25	1.8148239111574523e-12	-5.319358075266561e-10
7.82	-1.7783282633460034e-09	-9.889905077958717e-26	1.8377016365106228e-12	-5.163921793022652e-10
7.83	-1.7328249617523073e-09	-9.3994604656474e-26	1.8599382124469522e-12	-5.01296943033401e-10
7.84	-1.6885652212343215e-09	-9.577586396058268e-26	1.8815459988472187e-12	-4.866377281118947e-10
7.8500000000000005	-1.6455146441769155e-09	-8.791782896877236e-26	1.902537090989737e-12	-4.724024823820726e-10
7.86	-1.6036397826890073e-09	-8.096475105145573e-26	1.922923326228187e-12	-4.585794646861679e-10
7.87	-1.5629081125678112e-09	-7.555311871012117e-26	1.9427162905298575e-12	-4.4515723756236786e-10
7.88	-1.5232880079677943e-09	-8.036687027882274e-26	1.9619273248445215e-12	-4.321246600929437e-10
7.890000000000001	-1.484748716755539e-09	-7.7446925071299e-26	1.980567531318632e-12	-4.19470880899919e-10
7.9	-1.4472603365322952e-09	-7.504278066385178e-26	1.998647779356694e-12	-4.0718533128579007e-10
7.91	-1.4107937913064126e-09	-7.53957335906329e-26	2.0161787115407763e-12	-3.952577185168278e-10
7.92	-1.3753208087983966e-09	-7.458991863346813e-26	2.033170749379209e-12	-3.8367801924655213e-10
7.930000000000001	-1.3408138983617023e-09	-7.207393437124843e-26	2.049634098909906e-12	-3.7243647307697167e-10
7.94	-1.307246329502938e-09	-6.76961893131426e-26	2.06557875617568e-12	-3.6152357625523625e-10
7.95	-1.2745921109854068e-09	-6.060922419943928e-26	2.0810145125246082e-12	-3.509300755033622e-10
7.96	-1.2428259705005663e-09	-5.957618183207175e-26	2.095950959791907e-12	-3.406469619787465e-10
7.97	-1.2119233348921635e-09	-6.260983588806187e-26	2.1103974953221577e-12	-3.3066546536318147e-10
7.98	-1.1818603109183883e-09	-5.665285640599753e-26	2.124363326872006e-12	-3.209770480781445e-10
7.99	-1.1526136665376424e-09	-5.940117355610567e-26	2.137857477358179e-12	-3.115733996241411e-10
8.0	-1.124160812703952e-09	-5.390655949897293e-26	2.1508887894925925e-12	-3.0244643104190997e-10
8.01	-1.0964797856584408e-09	-5.550921615205443e-26	2.1634659302621534e-12	-2.935882694933502e-10
8.02	-1.0695492297035935e-09	-5.0820614507628674e-26	2.1755973953066134e-12	-2.849912529600195e-10
8.03	-1.043348380447383e-09	-5.239914291235455e-26	2.187291513156629e-12	-2.76647925057109e-10
8.040000000000001	-1.0178570485047175e-09	-5.113999542344882e-26	2.1985564493500184e-12	-2.6855102996081057e-10
8.05	-9.930556036439636e-10	-5.215425236261127e-26	2.2094002104423482e-12	-2.6069350744703156e-10
8.06	-9.689249593665568e-10	-5.1278432366018395e-26	2.219830647878137e-12	-2.5306848803940595e-10
8.07	-9.454465579081982e-10	-4.491689316113567e-26	2.2298554617762414e-12	-2.456692882646313e-10
8.08	-9.226023556502251e-10	-4.357055247768604e-26	2.2394822045886828e-12	-2.384894060131251e-10
8.09	-9.003748089301758e-10	-4.4299808139870965e-26	2.248718284648735e-12	-2.315225160030612e-10
8.1	-8.787468602408355e-10	-4.1326145133115494e-26	2.2575709696314344e-12	-2.2476246534585407e-10
8.11	-8.577019248072798e-10	-3.888501771266793e-26	2.2660473898992153e-12	-2.1820326921118508e-10
8.120000000000001	-8.372238775317597e-10	-3.922996160436001e-26	2.2741545417560383e-12	-2.118391065896919e-10
8.13	-8.172970402965208e-10	-3.834158066477212e-26	2.281899290604222e-12	-2.0566431615147032e-10
8.14	-7.979061696148553e-10	-3.79140209161625e-26	2.2892883740042875e-12	-1.9967339219854205e-10
8.15	-7.790364446210675e-10	-3.7114151818918655e-26	2.296328404658495e-12	-1.938609807095029e-10
8.16	-7.606734553901159e-10	-3.456982279513207e-26	2.3030258732903637e-12	-1.882218754745511e-10
8.17	-7.428031915780668e-10	-3.5629099405485025e-26	2.3093871514520183e-12	-1.827510143191459e-10
8.18	-7.254120313746621e-10	-3.215951081190991e-26	2.315418494253059e-12	-1.774434754145598e-10
8.19	-7.08486730759527e-10	-3.087044779391522e-26	2.321126042991202e-12	-1.7229447367361355e-10
8.2	-6.920144130538232e-10	-3.111320283466624e-26	2.3265158277333934e-12	-1.6729935722991006e-10
8.21	-6.759825587592913e-10	-2.964239112588288e-26	2.3315937698023136e-12	-1.6245360399890146e-10
8.22	-6.603789956769103e-10	-2.84637228608603e-26	2.3363656842008447e-12	-1.5775281831915925e-10
8.23	-6.451918892975333e-10	-2.797569218785318e-26	2.3408372819648813e-12	-1.5319272767222062e-10
8.24	-6.30409733457151e-10	-2.769680755712963e-26	2.3450141724551388e-12	-1.4876917947943672e-10
8.25	-6.160213412495317e-10	-2.862373469829541e-26	2.3489018655758575e-12	-1.4447813797424625e-10
8.26	-6.020158361892509e-10	-2.799437097606464e-26	2.35250577393664e-12	-1.4031568114833713e-10
8.27	-5.883826436182737e-10	-2.8775547441712e-26	2.355831214954937e-12	-1.362779977701778e-10
8.28	-5.751114823494416e-10	-2.782311947266914e-26	2.35888341289784e-12	-1.323613844744236e-10
8.290000000000001	-5.62192356540395e-10	-2.6680968762495266e-26	2.361667500870312e-12	-1.2856224292072738e-10
8.3	-5.496155477916467e-10	-2.6187714897771e-26	2.3641885227460352e-12	-1.2487707702051454e-10
8.31	-5.373716074626365e-10	-2.5187888170684532e-26	2.3664514350498663e-12	-1.2130249023028448e-10
8.32	-5.254513491998537e-10	-2.3699485204102071e-26	2.368461108788698e-12	-1.1783518291005649e-10
8.33	-5.138458416711753e-10	-2.2223580483205597e-26	2.3702223312293798e-12	-1.14471949745572e-10
8.34	-5.025464015007999e-10	-2.060841664441082e-26	2.3717398076372455e-12	-1.1120967723290553e-10
8.35	-4.91544586399248e-10	-2.166731523413428e-26	2.3730181629615967e-12	-1.0804534122415058e-10
8.36	-4.808321884831055e-10	-2.1336420528405064e-26	2.3740619434824125e-12	-1.0497600453287846e-10
8.370000000000001	-4.704012277792759e-10	-1.9712560461531262e-26	2.374875618411461e-12	-1.0199881459807965e-10
8.38	-4.602439459086987e-10	-1.985561193804623e-26	2.3754635814532933e-12	-9.911100120533328e-11
8.39	-4.503527999445692e-10	-2.0552736663705203e-26	2.375830152327823e-12	-9.630987426395462e-11
8.4	-4.4072045644029264e-10	-1.8312140024514302e-26	2.3759795782496363e-12	-9.359282163891506e-11
8.41	-4.313397856224928e-10	-1.804184085943537e-26	2.3759160353776783e-12	-9.095730703633079e-11
8.42	-4.2220385574452413e-10	-1.7140594985676165e-26	2.3756436302212002e-12	-8.840086794135027e-11
8.43	-4.133059275960767e-10	-1.8715031463320394e-26	2.375166401014431e-12	-8.592111360728615e-11
8.44	-4.046394491645788e-10	-1.8888023790890157e-26	2.374488319059143e-12	-8.351572309486211e-11
8.45	-3.961980504442048e-10	-1.8830496506745655e-26	2.373613290030563e-12	-8.118244336046433e-11
8.46	-3.8797553838842254e-10	-1.7803101162672636e-26	2.3725451552529374e-12	-7.891908739230732e-11
8.47	-3.799658920021344e-10	-1.7861809469707195e-26	2.3712876929454717e-12	-7.672353239344827e-11
8.48	-3.721632575695397e-10	-1.697172100381476e-26	2.3698446194380284e-12	-7.459371801059556e-11
8.49	-3.6456194401399524e-10	-1.676909574304066e-26	2.3682195903540986e-12	-7.252764460769093e-11
8.5	-3.5715641838622347e-10	-1.6213329442462256e-26	2.366416201771646e-12	-7.05233715832496e-11
8.51	-3.4994130147732383e-10	-1.4711598441010368e-26	2.3644379913534504e-12	-6.857901573047275e-11
8.52	-3.429113635531427e-10	-1.5049571470135465e-26	2.3622884394497894e-12	-6.669274963916094e-11
8.53	-3.360615202066561e-10	-1.359083462563359e-26	2.3599709701780143e-12	-6.486280013847744e-11
8.540000000000001	-3.293868283250948e-10	-1.3522674269796644e-26	2.357488952472603e-12	-6.308744677962887e-11
8.55	-3.22882482168665e-10	-1.195128251076494e-26	2.354845701118464e-12	-6.136502035754976e-11
8.56	-3.1654380955774627e-10	-1.244570341809108e-26	2.352044477751515e-12	-5.969390147069114e-11
8.57	-3.103662681656038e-10	-1.2548987063457088e-26	2.3490884918411662e-12	-5.807251911804014e-11
8.58	-3.0434544191369046e-10	-1.2308711630550964e-26	2.3459809016544e-12	-5.64993493325062e-11
8.59	-2.9847703746667866e-10	-1.2445625417845042e-26	2.342724815185677e-12	-5.4972913849829186e-11
8.6	-2.9275688082451056e-10	-1.119410075265278e-26	2.339323291078258e-12	-5.349177881218684e-11
8.61	-2.8718091400874576e-10	-1.139084449038415e-26	2.3357793395182355e-12	-5.205455350568666e-11
8.620000000000001	-2.817451918406193e-10	-1.0868485080789887e-26	2.3320959231088072e-12	-5.0659889130951476e-11
8.63	-2.764458788082794e-10	-1.063348171317485e-26	2.3282759577279106e-12	-4.93064776060209e-11
8.64	-2.7127924602071633e-10	-1.0483907226249388e-26	2.3243223133616056e-12	-4.7993050400804314e-11
8.65	-2.6624166824601867e-10	-1.0356751055875005e-26	2.320237814923398e-12	-4.671837740234283e-11
8.66	-2.613296210316004e-10	-1.0516161186315427e-26	2.316025243053553e-12	-4.548126581014674e-11
8.67	-2.565396779041455e-10	-9.906058664360487e-27	2.3116873348990258e-12	-4.428055906089377e-11
8.68	-2.518685076470632e-10	-1.0318680668287088e-26	2.3072267848794274e-12	-4.311513578178597e-11
8.69	-2.47312871653314e-10	-9.58466136010332e-27	2.3026462454341265e-12	-4.198390877188041e-11
8.700000000000001	-2.428696213515146e-10	-9.571747139878487e-27	2.2979483277496503e-12	-4.088582401071898e-11
8.71	-2.385356957033179e-10	-9.442150568890495e-27	2.293135602479642e-12	-3.9819859693602673e-11
8.72	-2.343081187700641e-10	-9.008304346325916e-27	2.2882106004372364e-12	-3.8785025292860595e-11
8.73	-2.3018399734682791e-10	-9.203168360175205e-27	2.283175813283999e-12	-3.7780360644488525e-11
8.74	-2.26160518661968e-10	-8.613171952359426e-27	2.2780336941954182e-12	-3.6804935059535113e-11
8.75	-2.222349481403849e-10	-7.602302825660546e-27	2.2727866585142477e-12	-3.5857846459633153e-11
8.76	-2.1840462722872553e-10	-7.461568809991165e-27	2.2674370843928396e-12	-3.493822053608351e-11
8.77	-2.1466697128081353e-10	-7.676977685341726e-27	2.261987313414046e-12	-3.4045209931912155e-11
8.78	-2.1101946750165898e-10	-6.994215862772585e-27	2.256439651207314e-12	-3.31779934463349e-11
8.790000000000001	-2.0745967294840917e-10	-6.768800692908668e-27	2.2507963680446684e-12	-3.2335775261072876e-11
8.8	-2.039852125866866e-10	-7.00915758438529e-27	2.2450596994272097e-12	-3.151778418797901e-11
8.81	-2.0059377740076542e-10	-6.849038787495002e-27	2.2392318466575225e-12	-3.072327293744038e-11
8.82	-1.9728312255611905e-10	-6.27990479689395e-27	2.2333149774009692e-12	-2.99515174070414e-11
8.83	-1.9405106561287505e-10	-6.462459269254727e-27	2.2273112262323275e-12	-2.920181598997617e-11
8.84	-1.9089548478878505e-10	-6.2920379158911564e-27	2.2212226951744137e-12	-2.8473488902714575e-11
8.85	-1.8781431727033139e-10	-5.854518355369632e-27	2.21505145422081e-12	-2.776587753143491e-11
8.86	-1.8480555757065184e-10	-6.073619613880146e-27	2.208799541852437e-12	-2.7078343796748375e-11
8.870000000000001	-1.818672559329786e-10	-5.824036943502793e-27	2.2024689655374325e-12	-2.641026953624913e-11
8.88	-1.7899751677834613e-10	-5.728160909048537e-27	2.196061702224535e-12	-2.5761055904436747e-11
8.89	-1.761944971963359e-10	-5.9875933519827676e-27	2.189579698825204e-12	-2.5130122789564032e-11
8.9	-1.734564054776756e-10	-5.59573504555081e-27	2.1830248726837147e-12	-2.45169082469782e-11
8.91	-1.7078149968753637e-10	-5.460704101510096e-27	2.1763991120387783e-12	-2.3920867948528266e-11
8.92	-1.6816808627840368e-10	-5.329385284903518e-27	2.169704276475957e-12	-2.3341474647624072e-11
8.93	-1.6561451874142876e-10	-4.929248249649234e-27	2.162942197368707e-12	-2.2778217659541042e-11
8.94	-1.6311919629519975e-10	-5.167983709752766e-27	2.1561146783113034e-12	-2.2230602356573314e-11
8.950000000000001	-1.6068056261089913e-10	-5.3419893101451826e-27	2.1492234955434946e-12	-2.169814967764782e-11
8.96	-1.5829710457284333e-10	-4.853662066083142e-27	2.1422703983642477e-12	-2.1180395652020627e-11
8.97	-1.5596735107342485e-10	-4.566405160004075e-27	2.1352571095386953e-12	-2.0676890936684425e-11
8.98	-1.5368987184151144e-10	-4.792106843310841e-27	2.1281853256958804e-12	-2.018720036712661e-11
8.99	-1.5146327630337605e-10	-4.700597645554366e-27	2.1210567177175568e-12	-1.971090252108422e-11
9.0	-1.4928621247526176e-10	-4.383647344071945e-27	2.1138729311220787e-12	-1.9247589294950533e-11
9.01	-1.4715736588670146e-10	-4.095944544136363e-27	2.1066355864349e-12	-1.8796865492496524e-11
9.02	-1.4507545853375497e-10	-3.817781546527026e-27	2.0993462795575998e-12	-1.8358348425578404e-11
9.03	-1.4303924786132543e-10	-3.682488914111495e-27	2.0920065821258202e-12	-1.7931667526509426e-11
9.040000000000001	-1.4104752577375894e-10	-3.893286874019327e-27	2.084618041860429e-12	-1.7516463971782794e-11
9.05	-1.3909911767294575e-10	-3.757305911232942e-27	2.077182182912041e-12	-1.71123903168395e-11
9.06	-1.3719288152315934e-10	-3.8779840899458285e-27	2.0697005061990505e-12	-1.6719110141581524e-11
9.07	-1.3532770694190097e-10	-3.907006338656584e-27	2.062174489738607e-12	-1.6336297706339593e-11
9.08	-1.3350251431602523e-10	-3.6747031390847974e-27	2.0546055889699647e-12	-1.5963637618010635e-11
9.09	-1.3171625394245398e-10	-3.589843315423045e-27	2.0469952370739306e-12	-1.5600824506086735e-11
9.1	-1.2996790519279268e-10	-3.524480402607168e-27	2.0393448452829267e-12	-1.524756270830516e-11
9.11	-1.2825647570119655e-10	-3.4052882795331286e-27	2.031655803189167e-12	-1.4903565965654768e-11
9.120000000000001	-1.2658100057483448e-10	-3.293885550837963e-27	2.0239294790415115e-12	-1.4568557126481136e-11
9.13	-1.249405416263369e-10	-3.2712913313690375e-27	2.0161672200416757e-12	-1.4242267859439058e-11
9.14	-1.2333418662760907e-10	-3.297550065569452e-27	2.0083703526322948e-12	-1.3924438375046304e-11
9.15	-1.217610485844274e-10	-3.213758197669539e-27	2.0005401827793545e-12	-1.3614817155600889e-11
9.16	-1.2022026503123966e-10	-3.1958267051677413e-27	1.99267799625059e-12	-1.331316069322734e-11
9.17	-1.187109973456114e-10	-2.944631723598495e-27	1.9847850588875747e-12	-1.3019233235825477e-11
9.18	-1.1723243008177527e-10	-2.9131615785086814e-27	1.9768626168738326e-12	-1.2732806540699645e-11
9.19	-1.1578377032275421e-10	-2.890190617099344e-27	1.968911896996471e-12	-1.2453659635652671e-11
9.200000000000001	-1.1436424705054597e-10	-2.861043134548065e-27	1.9609341069055026e-12	-1.2181578587333904e-11
9.21	-1.1297311053386624e-10	-2.7049205154735068e-27	1.952930435365476e-12	-1.1916356276636319e-11
9.22	-1.1160963173296711e-10	-2.7680739450831467e-27	1.9449020525055425e-12	-1.1657792180942504e-11
9.23	-1.1027310172105579e-10	-2.447647509652516e-27	1.936850110062364e-12	-1.1405692163025237e-11
9.24	-1.0896283112185675e-10	-2.461347466278146e-27	1.9287757416215063e-12	-1.1159868266412729e-11
9.25	-1.0767814956286667e-10	-2.466279517965087e-27	1.9206800628527468e-12	-1.0920138517033546e-11
9.26	-1.0641840514386912e-10	-2.4896482672122634e-27	1.9125641717411807e-12	-1.0686326730961684e-11
9.27	-1.0518296392028644e-10	-2.2296541261629658e-27	1.904429148815911e-12	-1.0458262328086036e-11
9.28	-1.0397120940095703e-10	-2.197811906586692e-27	1.896276057373942e-12	-1.0235780151533953e-11
9.290000000000001	-1.027825420599369e-10	-2.2335353375465025e-27	1.888105943699617e-12	-1.0018720292682438e-11
9.3	-1.0161637886194016e-10	-2.139781205699567e-27	1.879919837282526e-12	-9.806927921595498e-12
9.31	-1.0047215280103395e-10	-2.2365410815907792e-27	1.871718751029201e-12	-9.600253122729628e-12
9.32	-9.934931245222726e-11	-2.1128824603407572e-27	1.8635036814737364e-12	-9.398550735754717e-12
9.33	-9.824732153559016e-11	-2.15133234936506e-27	1.8552756089836407e-12	-9.201680201340782e-12
9.34	-9.716565849255837e-11	-2.2792153545068782e-27	1.8470354979628965e-12	-9.009505411765324e-12
9.35	-9.610381607408381e-11	-2.1522824123372883e-27	1.838784297051285e-12	-8.82189456620021e-12
9.36	-9.506130094030266e-11	-2.057283793938025e-27	1.830522939322069e-12	-8.638720030540246e-12
9.370000000000001	-9.403763327140037e-11	-2.0825725757879354e-27	1.8222523424746755e-12	-8.459858201640016e-12
9.38	-9.303234638936442e-11	-1.9581669241125204e-27	1.8139734090268582e-12	-8.285189375828692e-12
9.39	-9.204498639031706e-11	-1.823003899516932e-27	1.805687026500918e-12	-8.114597621575956e-12
9.4	-9.107511178714043e-11	-1.862987974569188e-27	1.7973940676097537e-12	-7.947970656186347e-12
9.41	-9.012229316210448e-11	-1.90002589877604e-27	1.7890953904394876e-12	-7.785199726402046e-12
9.42	-8.918611282921856e-11	-1.7678578722621568e-27	1.7807918386292094e-12	-7.626179492797548e-12
9.43	-8.826616450603749e-11	-1.8751608286941356e-27	1.7724842415478638e-12	-7.47080791785304e-12
9.44	-8.736205299465963e-11	-1.850540738443555e-27	1.7641734144692768e-12	-7.31898615759651e-12
9.450000000000001	-8.647339387165917e-11	-1.7586367024257792e-27	1.7558601587444803e-12	-7.170618456707198e-12
9.46	-8.559981318670623e-11	-1.6952944705106153e-27	1.7475452619721504e-12	-7.025612046976689e-12
9.47	-8.474094716962888e-11	-1.784304388064953e-27	1.7392294981653616e-12	-6.883877049025958e-12
9.48	-8.389644194568692e-11	-1.729599377087401e-27	1.7309136279175145e-12	-6.745326377180637e-12
9.49	-8.306595325882483e-11	-1.7319058942221844e-27	1.7225983985658843e-12	-6.609875647408321e-12
9.5	-8.22491462026831e-11	-1.6447598489872694e-27	1.7142845443526114e-12	-6.477443088225451e-12
9.51	-8.144569495915012e-11	-1.622211116776555e-27	1.705972786583287e-12	-6.347949454483186e-12
9.52	-8.065528254424653e-11	-1.5500602894739729e-27	1.6976638337844538e-12	-6.221317943944697e-12
9.53	-7.987760056113624e-11	-1.648890950199817e-27	1.6893583818589088e-12	-6.097474116568613e-12
9.540000000000001	-7.91123489600634e-11	-1.6267600403642757e-27	1.6810571142378274e-12	-5.976345816415728e-12
9.55	-7.83592358050273e-11	-1.5970478282321476e-27	1.6727607020333778e-12	-5.85786309609866e-12
9.56	-7.761797704699952e-11	-1.5963158337614163e-27	1.6644698041870065e-12	-5.741958143696029e-12
9.57	-7.688829630350824e-11	-1.62703187506161e-27	1.6561850676175677e-12	-5.628565212055586e-12
9.58	-7.616992464440668e-11	-1.5462192885883472e-27	1.647907127367567e-12	-5.517620550412244e-12
9.59	-7.546260038365433e-11	-1.546586007697223e-27	1.639636606746547e-12	-5.4090623382495445e-12
9.6	-7.476606887694405e-11	-1.4097393199778145e-27	1.6313741174740742e-12	-5.302830621334957e-12
9.61	-7.408008232501036e-11	-1.45294298286742e-27	1.6231202598210441e-12	-5.1988672498614594e-12
9.620000000000001	-7.340439958245984e-11	-1.4876356001370227e-27	1.6148756227480791e-12	-5.097115818629799e-12
9.63	-7.27387859719712e-11	-1.4950595491294059e-27	1.6066407840441587e-12	-4.997521609207851e-12
9.64	-7.208301310371105e-11	-1.5438605512317329e-27	1.598416310462122e-12	-4.900031534004991e-12
9.65	-7.143685869982457e-11	-1.4891668578600344e-27	1.590202757854106e-12	-4.804594082201761e-12
9.66	-7.080010642385377e-11	-1.3170898452427111e-27	1.5820006713042167e-12	-4.711159267476322e-12
9.67	-7.017254571494967e-11	-1.389822060294691e-27	1.5738105852610084e-12	-4.6196785774712105e-12
9.68	-6.955397162674077e-11	-1.296992549320143e-27	1.5656330236671562e-12	-4.53010492494553e-12
9.69	-6.894418467073047e-11	-1.2582998981677836e-27	1.5574685000894144e-12	-4.442392600559125e-12
9.700000000000001	-6.834299066409411e-11	-1.3244063014650739e-27	1.5493175178459765e-12	-4.356497227237234e-12
9.71	-6.775020058175378e-11	-1.385759306535849e-27	1.5411805701328006e-12	-4.2723757160652845e-12
9.72	-6.716563041260995e-11	-1.3398206309772777e-27	1.5330581401487212e-12	-4.189986223665049e-12
9.73	-6.658910101981515e-11	-1.38097558544207e-27	1.5249507012199653e-12	-4.109288111005098e-12
9.74	-6.602043800497427e-11	-1.3996667155206005e-27	1.5168587169220322e-12	-4.030241903599554e-12
9.75	-6.54594715761622e-11	-1.4086636910549117e-27	1.5087826412012506e-12	-3.9528092530506465e-12
9.76	-6.490603641965341e-11	-1.4336101352515439e-27	1.5007229184954695e-12	-3.876952899891963e-12
9.77	-6.435997157525597e-11	-1.2657252395615807e-27	1.4926799838528097e-12	-3.8026366376904686e-12
9.78	-6.382112031515154e-11	-1.2286702024452045e-27	1.48465426304915e-12	-3.729825278366677e-12
9.790000000000001	-6.328933002614256e-11	-1.2344064391847308e-27	1.4766461727056251e-12	-3.658484618693606e-12
9.8	-6.276445209520995e-11	-1.206320818002535e-27	1.4686561204035655e-12	-3.588581407936283e-12
9.81	-6.224634179828884e-11	-1.1288318437192386e-27	1.4606845047993713e-12	-3.520083316594667e-12
9.82	-6.17348581921729e-11	-1.1487584471601984e-27	1.4527317157378371e-12	-3.452958906214164e-12
9.83	-6.122986400945809e-11	-1.0592899132099017e-27	1.4447981343644279e-12	-3.387177600228814e-12
9.84	-6.073122555644092e-11	-1.089515131533714e-27	1.4368841332364964e-12	-3.3227096558033266e-12
9.85	-6.023881261388904e-11	-1.0888509198470026e-27	1.4289900764340093e-12	-3.259526136641227e-12
9.86	-5.975249834060145e-11	-1.0429638175388418e-27	1.4211163196678296e-12	-3.1975988867273755e-12
9.870000000000001	-5.92721591796825e-11	-1.0557597842739245e-27	1.4132632103886726e-12	-3.1369005049739416e-12
9.88	-5.879767476745167e-11	-9.634062725735966e-28	1.405431087894096e-12	-3.07740432074016e-12
9.89	-5.83289278449149e-11	-9.541900277063908e-28	1.397620283434554e-12	-3.0190843701966755e-12
9.9	-5.7865804171726454e-11	-1.0158137708658205e-27	1.3898311203183772e-12	-2.961915373506684e-12
9.91	-5.74081924425717e-11	-1.032696505806218e-27	1.382063914016826e-12	-2.905872712796477e-12
9.92	-5.695598420590009e-11	-9.843935033159027e-28	1.3743189722662783e-12	-2.8509324108891716e-12
9.93	-5.650907378494584e-11	-1.0090335327000141e-27	1.3665965951715956e-12	-2.7970711107759926e-12
9.94	-5.606735820096844e-11	-1.0235137402880725e-27	1.3588970753065283e-12	-2.7442660558004297e-12
9.950000000000001	-5.5630737098653894e-11	-9.512041573457411e-28	1.3512206978148643e-12	-2.6924950705312748e-12
9.96	-5.5199112673613063e-11	-9.543648620556942e-28	1.34356774050971e-12	-2.641736542301327e-12
9.97	-5.477238960191983e-11	-9.43211640757901e-28	1.3359384739722741e-12	-2.591969403389183e-12
9.98	-5.4350474971630595e-11	-8.735143721111993e-28	1.3283331616492226e-12	-2.543173113822462e-12
9.99	-5.39332782162303e-11	-8.604833616536451e-28	1.3207520599498272e-12	-2.4953276447812213e-12
10.0	-5.3520711049950254e-11	-8.765016512131914e-28	1.3131954183416277e-12	-2.448413462581177e-12
